# Supplementary material for: Energetic and durable all-polymer aqueous battery for sustainable, flexible power
Source: Nat Commun. 2024 Nov 5;15:9539. doi: 10.1038/s41467-024-53804-2 (PMC11535528; doi:10.1038/s41467-024-53804-2)
Supplement: Supplementary file 3 — Source Data 1 [file 41467_2024_53804_MOESM3_ESM.xlsx]

## Sheet: Figure 1d
	Figure 1d
	long name	cycle number	energy density	Capacity retention
	unit		Wh/Kg
	annotation
PTCDI||PANI		400	56	92
NTCDA||PANI		230	42	62
PNFE||PANI		180	142	69
PANI||PANI		4800	153	66

## Sheet: Figure 1e
	Figure 1e
	long name	Specific capacity	Energy density	Capacity retention (%)	Cycle number	Metal free	Electrolyte dilution
	unit	(mAh/g)	(Wh/Kg)				(Kg/moL)
	annotation
Na2MnFe(CN)6||NaTi2(PO4)3		141	94	58	300	0.5	0.05682
NVP@C||NVP@C		70	56	78	50	1	0.43478
Na0.66[Mn0.66Ti0.34]O2||NaTi2(PO4)3		31	31	92	1200	0	0.09747
This work (PANI||PANI)		139	153	92	4800	1	0.5
NaMnHCF||NaTiOPO4		70	122	90	200	0	0.04545
PTCDA||AC		110	88	100	200	0	0.05882
