# Supplementary material for: Energetic and durable all-polymer aqueous battery for sustainable, flexible power
Source: Nat Commun. 2024 Nov 5;15:9539. doi: 10.1038/s41467-024-53804-2 (PMC11535528; doi:10.1038/s41467-024-53804-2)
Supplement: Supplementary file 4 — Source Data 2 [file 41467_2024_53804_MOESM4_ESM.xlsx]

## Sheet: Figure 2a
LSV
Figure 2a
	long name	Potential	Current		Potential	Current		Potential	Current		Potential	Current
	unit	V	A		V	A		V	A		V	A
	annotation	2m NaTFSI-PAE(HER)			2m NaTFSI-PAE(OER)			2m NaTFSI-H2O(HER)			2m NaTFSI-H2O(OER)
		0.9	1.093e-05		0.8	1.188e-05		0.951	0.0004519		0.951	0.0004519
		0.899	1.084e-05		0.801	1.19e-05		0.952	0.0004489		0.952	0.0004489
		0.898	1.074e-05		0.802	1.19e-05		0.953	0.0004442		0.953	0.0004442
		0.897	1.065e-05		0.803	1.192e-05		0.954	0.0004427		0.954	0.0004427
		0.896	1.056e-05		0.804	1.193e-05		0.955	0.0004393		0.955	0.0004393
		0.895	1.047e-05		0.805	1.194e-05		0.956	0.0004359		0.956	0.0004359
		0.894	1.038e-05		0.806	1.195e-05		0.957	0.0004325		0.957	0.0004325
		0.893	1.028e-05		0.807	1.197e-05		0.958	0.0004288		0.958	0.0004288
		0.892	1.02e-05		0.808	1.198e-05		0.959	0.0004255		0.959	0.0004255
		0.891	1.011e-05		0.809	1.2e-05		0.96	0.0004214		0.96	0.0004214
		0.89	1.003e-05		0.81	1.201e-05		0.961	0.0004181		0.961	0.0004181
		0.889	9.943e-06		0.811	1.203e-05		0.962	0.0004134		0.962	0.0004134
		0.888	9.854e-06		0.812	1.204e-05		0.963	0.0004091		0.963	0.0004091
		0.887	9.758e-06		0.813	1.205e-05		0.964	0.0004076		0.964	0.0004076
		0.886	9.678e-06		0.814	1.207e-05		0.965	0.000406		0.965	0.000406
		0.885	9.589e-06		0.815	1.208e-05		0.966	0.0004042		0.966	0.0004042
		0.884	9.49e-06		0.816	1.21e-05		0.967	0.000398		0.967	0.000398
		0.883	9.407e-06		0.817	1.211e-05		0.968	0.0003922		0.968	0.0003922
		0.882	9.315e-06		0.818	1.213e-05		0.969	0.0003882		0.969	0.0003882
		0.881	9.232e-06		0.819	1.217e-05		0.97	0.0003845		0.97	0.0003845
		0.88	9.142e-06		0.82	1.219e-05		0.971	0.0003808		0.971	0.0003808
		0.879	9.065e-06		0.821	1.22e-05		0.972	0.0003793		0.972	0.0003793
		0.878	8.985e-06		0.822	1.221e-05		0.973	0.000378		0.973	0.000378
		0.877	8.902e-06		0.823	1.223e-05		0.974	0.0003746		0.974	0.0003746
		0.876	8.825e-06		0.824	1.224e-05		0.975	0.0003716		0.975	0.0003716
		0.875	8.751e-06		0.825	1.226e-05		0.976	0.0003688		0.976	0.0003688
		0.874	8.659e-06		0.826	1.227e-05		0.977	0.0003663		0.977	0.0003663
		0.873	8.585e-06		0.827	1.23e-05		0.978	0.0003642		0.978	0.0003642
		0.872	8.508e-06		0.828	1.232e-05		0.979	0.0003629		0.979	0.0003629
		0.871	8.422e-06		0.829	1.232e-05		0.98	0.0003608		0.98	0.0003608
		0.87	8.345e-06		0.83	1.235e-05		0.981	0.0003589		0.981	0.0003589
		0.869	8.265e-06		0.831	1.237e-05		0.982	0.0003568		0.982	0.0003568
		0.868	8.188e-06		0.832	1.239e-05		0.983	0.0003546		0.983	0.0003546
		0.867	8.117e-06		0.833	1.241e-05		0.984	0.0003528		0.984	0.0003528
		0.866	8.037e-06		0.834	1.243e-05		0.985	0.0003552		0.985	0.0003552
		0.865	7.963e-06		0.835	1.244e-05		0.986	0.0003562		0.986	0.0003562
		0.864	7.886e-06		0.836	1.247e-05		0.987	0.0003531		0.987	0.0003531
		0.863	7.806e-06		0.837	1.249e-05		0.988	0.0003475		0.988	0.0003475
		0.862	7.738e-06		0.838	1.25e-05		0.989	0.0003448		0.989	0.0003448
		0.861	7.658e-06		0.839	1.253e-05		0.99	0.0003429		0.99	0.0003429
		0.86	7.59e-06		0.84	1.254e-05		0.991	0.0003411		0.991	0.0003411
		0.859	7.513e-06		0.841	1.257e-05		0.992	0.0003395		0.992	0.0003395
		0.858	7.436e-06		0.842	1.259e-05		0.993	0.0003377		0.993	0.0003377
		0.857	7.365e-06		0.843	1.26e-05		0.994	0.0003358		0.994	0.0003358
		0.856	7.291e-06		0.844	1.263e-05		0.995	0.0003346		0.995	0.0003346
		0.855	7.217e-06		0.845	1.265e-05		0.996	0.0003343		0.996	0.0003343
		0.854	7.15e-06		0.846	1.268e-05		0.997	0.0003331		0.997	0.0003331
		0.853	7.079e-06		0.847	1.269e-05		0.998	0.0003321		0.998	0.0003321
		0.852	7.011e-06		0.848	1.271e-05		0.999	0.0003309		0.999	0.0003309
		0.851	6.943e-06		0.849	1.274e-05		1	0.00033		1	0.00033
		0.85	6.866e-06		0.85	1.276e-05		1.001	0.0003281		1.001	0.0003281
		0.849	6.799e-06		0.851	1.278e-05		1.002	0.0003266		1.002	0.0003266
		0.848	6.734e-06		0.852	1.28e-05		1.003	0.000325		1.003	0.000325
		0.847	6.663e-06		0.853	1.282e-05		1.004	0.0003244		1.004	0.0003244
		0.846	6.595e-06		0.854	1.285e-05		1.005	0.0003223		1.005	0.0003223
		0.845	6.528e-06		0.855	1.287e-05		1.006	0.0003201		1.006	0.0003201
		0.844	6.454e-06		0.856	1.288e-05		1.007	0.000318		1.007	0.000318
		0.843	6.401e-06		0.857	1.291e-05		1.008	0.0003167		1.008	0.0003167
		0.842	6.324e-06		0.858	1.294e-05		1.009	0.0003155		1.009	0.0003155
		0.841	6.26e-06		0.859	1.296e-05		1.01	0.0003155		1.01	0.0003155
		0.84	6.204e-06		0.86	1.298e-05		1.011	0.000317		1.011	0.000317
		0.839	6.13e-06		0.861	1.3e-05		1.012	0.0003143		1.012	0.0003143
		0.838	6.075e-06		0.862	1.303e-05		1.013	0.0003124		1.013	0.0003124
		0.837	6.007e-06		0.863	1.305e-05		1.014	0.00031		1.014	0.00031
		0.836	5.942e-06		0.864	1.308e-05		1.015	0.0003087		1.015	0.0003087
		0.835	5.881e-06		0.865	1.31e-05		1.016	0.0003066		1.016	0.0003066
		0.834	5.813e-06		0.866	1.312e-05		1.017	0.0003044		1.017	0.0003044
		0.833	5.754e-06		0.867	1.315e-05		1.018	0.0003023		1.018	0.0003023
		0.832	5.693e-06		0.868	1.317e-05		1.019	0.0003004		1.019	0.0003004
		0.831	5.634e-06		0.869	1.319e-05		1.02	0.0002989		1.02	0.0002989
		0.83	5.57e-06		0.87	1.321e-05		1.021	0.000297		1.021	0.000297
		0.829	5.505e-06		0.871	1.325e-05		1.022	0.0002955		1.022	0.0002955
		0.828	5.45e-06		0.872	1.327e-05		1.023	0.0002939		1.023	0.0002939
		0.827	5.391e-06		0.873	1.329e-05		1.024	0.0002967		1.024	0.0002967
		0.826	5.32e-06		0.874	1.332e-05		1.025	0.0002946		1.025	0.0002946
		0.825	5.262e-06		0.875	1.334e-05		1.026	0.0002915		1.026	0.0002915
		0.824	5.203e-06		0.876	1.337e-05		1.027	0.000289		1.027	0.000289
		0.823	5.142e-06		0.877	1.339e-05		1.028	0.0002872		1.028	0.0002872
		0.822	5.086e-06		0.878	1.341e-05		1.029	0.0002856		1.029	0.0002856
		0.821	5.018e-06		0.879	1.344e-05		1.03	0.0002835		1.03	0.0002835
		0.82	4.969e-06		0.88	1.346e-05		1.031	0.0002819		1.031	0.0002819
		0.819	4.889e-06		0.881	1.349e-05		1.032	0.0002807		1.032	0.0002807
		0.818	4.843e-06		0.882	1.352e-05		1.033	0.0002792		1.033	0.0002792
		0.817	4.79e-06		0.883	1.354e-05		1.034	0.0002776		1.034	0.0002776
		0.816	4.732e-06		0.884	1.357e-05		1.035	0.0002761		1.035	0.0002761
		0.815	4.67e-06		0.885	1.359e-05		1.036	0.0002761		1.036	0.0002761
		0.814	4.618e-06		0.886	1.362e-05		1.037	0.0002748		1.037	0.0002748
		0.813	4.569e-06		0.887	1.365e-05		1.038	0.0002736		1.038	0.0002736
		0.812	4.51e-06		0.888	1.368e-05		1.039	0.0002736		1.039	0.0002736
		0.811	4.458e-06		0.889	1.37e-05		1.04	0.0002755		1.04	0.0002755
		0.81	4.396e-06		0.89	1.372e-05		1.041	0.0002733		1.041	0.0002733
		0.809	4.347e-06		0.891	1.376e-05		1.042	0.0002718		1.042	0.0002718
		0.808	4.288e-06		0.892	1.378e-05		1.043	0.0002702		1.043	0.0002702
		0.807	4.233e-06		0.893	1.381e-05		1.044	0.000269		1.044	0.000269
		0.806	4.174e-06		0.894	1.383e-05		1.045	0.0002681		1.045	0.0002681
		0.805	4.122e-06		0.895	1.386e-05		1.046	0.0002668		1.046	0.0002668
		0.804	4.064e-06		0.896	1.389e-05		1.047	0.0002656		1.047	0.0002656
		0.803	4.011e-06		0.897	1.392e-05		1.048	0.0002647		1.048	0.0002647
		0.802	3.956e-06		0.898	1.394e-05		1.049	0.0002628		1.049	0.0002628
		0.801	3.906e-06		0.899	1.397e-05		1.05	0.0002613		1.05	0.0002613
		0.8	3.857e-06		0.9	1.4e-05		1.051	0.0002604		1.051	0.0002604
		0.799	3.799e-06		0.901	1.402e-05		1.052	0.0002591		1.052	0.0002591
		0.798	3.749e-06		0.902	1.405e-05		1.053	0.0002576		1.053	0.0002576
		0.797	3.7e-06		0.903	1.408e-05		1.054	0.0002561		1.054	0.0002561
		0.796	3.639e-06		0.904	1.41e-05		1.055	0.0002542		1.055	0.0002542
		0.795	3.599e-06		0.905	1.413e-05		1.056	0.0002527		1.056	0.0002527
		0.794	3.54e-06		0.906	1.417e-05		1.057	0.0002521		1.057	0.0002521
		0.793	3.488e-06		0.907	1.419e-05		1.058	0.0002505		1.058	0.0002505
		0.792	3.435e-06		0.908	1.423e-05		1.059	0.0002484		1.059	0.0002484
		0.791	3.377e-06		0.909	1.425e-05		1.06	0.0002462		1.06	0.0002462
		0.79	3.331e-06		0.91	1.427e-05		1.061	0.0002444		1.061	0.0002444
		0.789	3.281e-06		0.911	1.431e-05		1.062	0.0002422		1.062	0.0002422
		0.788	3.229e-06		0.912	1.434e-05		1.063	0.000241		1.063	0.000241
		0.787	3.18e-06		0.913	1.437e-05		1.064	0.0002394		1.064	0.0002394
		0.786	3.127e-06		0.914	1.439e-05		1.065	0.0002385		1.065	0.0002385
		0.785	3.087e-06		0.915	1.443e-05		1.066	0.000237		1.066	0.000237
		0.784	3.029e-06		0.916	1.446e-05		1.067	0.0002351		1.067	0.0002351
		0.783	2.979e-06		0.917	1.448e-05		1.068	0.0002345		1.068	0.0002345
		0.782	2.933e-06		0.918	1.451e-05		1.069	0.000233		1.069	0.000233
		0.781	2.881e-06		0.919	1.454e-05		1.07	0.0002317		1.07	0.0002317
		0.78	2.835e-06		0.92	1.457e-05		1.071	0.0002308		1.071	0.0002308
		0.779	2.785e-06		0.921	1.46e-05		1.072	0.0002296		1.072	0.0002296
		0.778	2.739e-06		0.922	1.464e-05		1.073	0.0002286		1.073	0.0002286
		0.777	2.687e-06		0.923	1.466e-05		1.074	0.0002277		1.074	0.0002277
		0.776	2.644e-06		0.924	1.47e-05		1.075	0.0002271		1.075	0.0002271
		0.775	2.588e-06		0.925	1.473e-05		1.076	0.0002268		1.076	0.0002268
		0.774	2.542e-06		0.926	1.476e-05		1.077	0.0002283		1.077	0.0002283
		0.773	2.499e-06		0.927	1.48e-05		1.078	0.0002299		1.078	0.0002299
		0.772	2.444e-06		0.928	1.482e-05		1.079	0.0002299		1.079	0.0002299
		0.771	2.407e-06		0.929	1.486e-05		1.08	0.0002296		1.08	0.0002296
		0.77	2.357e-06		0.93	1.489e-05		1.081	0.0002277		1.081	0.0002277
		0.769	2.314e-06		0.931	1.492e-05		1.082	0.0002262		1.082	0.0002262
		0.768	2.265e-06		0.932	1.495e-05		1.083	0.0002249		1.083	0.0002249
		0.767	2.209e-06		0.933	1.498e-05		1.084	0.0002243		1.084	0.0002243
		0.766	2.173e-06		0.934	1.502e-05		1.085	0.0002234		1.085	0.0002234
		0.765	2.123e-06		0.935	1.505e-05		1.086	0.0002225		1.086	0.0002225
		0.764	2.077e-06		0.936	1.509e-05		1.087	0.0002219		1.087	0.0002219
		0.763	2.034e-06		0.937	1.511e-05		1.088	0.0002216		1.088	0.0002216
		0.762	1.991e-06		0.938	1.515e-05		1.089	0.0002209		1.089	0.0002209
		0.761	1.945e-06		0.939	1.518e-05		1.09	0.0002206		1.09	0.0002206
		0.76	1.898e-06		0.94	1.522e-05		1.091	0.00022		1.091	0.00022
		0.759	1.858e-06		0.941	1.525e-05		1.092	0.00022		1.092	0.00022
		0.758	1.815e-06		0.942	1.529e-05		1.093	0.0002197		1.093	0.0002197
		0.757	1.769e-06		0.943	1.532e-05		1.094	0.0002194		1.094	0.0002194
		0.756	1.723e-06		0.944	1.535e-05		1.095	0.0002191		1.095	0.0002191
		0.755	1.683e-06		0.945	1.539e-05		1.096	0.0002188		1.096	0.0002188
		0.754	1.634e-06		0.946	1.542e-05		1.097	0.0002188		1.097	0.0002188
		0.753	1.597e-06		0.947	1.546e-05		1.098	0.0002185		1.098	0.0002185
		0.752	1.55e-06		0.948	1.549e-05		1.099	0.0002182		1.099	0.0002182
		0.751	1.504e-06		0.949	1.553e-05		1.1	0.0002182		1.1	0.0002182
		0.75	1.464e-06		0.95	1.556e-05		1.101	0.0002182		1.101	0.0002182
		0.749	1.421e-06		0.951	1.561e-05		1.102	0.0002176		1.102	0.0002176
		0.748	1.371e-06		0.952	1.563e-05		1.103	0.0002179		1.103	0.0002179
		0.747	1.33e-06		0.953	1.567e-05		1.104	0.0002176		1.104	0.0002176
		0.746	1.284e-06		0.954	1.571e-05		1.105	0.0002176		1.105	0.0002176
		0.745	1.246e-06		0.955	1.575e-05		1.106	0.0002173		1.106	0.0002173
		0.744	1.204e-06		0.956	1.578e-05		1.107	0.0002176		1.107	0.0002176
		0.743	1.161e-06		0.957	1.582e-05		1.108	0.0002179		1.108	0.0002179
		0.742	1.121e-06		0.958	1.586e-05		1.109	0.0002185		1.109	0.0002185
		0.741	1.076e-06		0.959	1.589e-05		1.11	0.0002185		1.11	0.0002185
		0.74	1.038e-06		0.96	1.593e-05		1.111	0.0002185		1.111	0.0002185
		0.739	9.949e-07		0.961	1.597e-05		1.112	0.0002182		1.112	0.0002182
		0.738	9.537e-07		0.962	1.6e-05		1.113	0.0002179		1.113	0.0002179
		0.737	9.152e-07		0.963	1.604e-05		1.114	0.0002179		1.114	0.0002179
		0.736	8.736e-07		0.964	1.609e-05		1.115	0.0002176		1.115	0.0002176
		0.735	8.32e-07		0.965	1.612e-05		1.116	0.0002179		1.116	0.0002179
		0.734	7.947e-07		0.966	1.616e-05		1.117	0.0002179		1.117	0.0002179
		0.733	7.535e-07		0.967	1.621e-05		1.118	0.0002176		1.118	0.0002176
		0.732	7.116e-07		0.968	1.624e-05		1.119	0.0002176		1.119	0.0002176
		0.731	6.78e-07		0.969	1.629e-05		1.12	0.0002176		1.12	0.0002176
		0.73	6.312e-07		0.97	1.633e-05		1.121	0.0002176		1.121	0.0002176
		0.729	5.97e-07		0.971	1.637e-05		1.122	0.0002179		1.122	0.0002179
		0.728	5.588e-07		0.972	1.641e-05		1.123	0.0002179		1.123	0.0002179
		0.727	5.077e-07		0.973	1.645e-05		1.124	0.0002179		1.124	0.0002179
		0.726	4.803e-07		0.974	1.649e-05		1.125	0.0002179		1.125	0.0002179
		0.725	4.467e-07		0.975	1.655e-05		1.126	0.0002182		1.126	0.0002182
		0.724	4.036e-07		0.976	1.658e-05		1.127	0.0002185		1.127	0.0002185
		0.723	3.682e-07		0.977	1.662e-05		1.128	0.0002185		1.128	0.0002185
		0.722	3.269e-07		0.978	1.667e-05		1.129	0.0002185		1.129	0.0002185
		0.721	2.89e-07		0.979	1.671e-05		1.13	0.0002185		1.13	0.0002185
		0.72	2.561e-07		0.98	1.676e-05		1.131	0.0002185		1.131	0.0002185
		0.719	2.173e-07		0.981	1.68e-05		1.132	0.0002185		1.132	0.0002185
		0.718	1.791e-07		0.982	1.685e-05		1.133	0.0002185		1.133	0.0002185
		0.717	1.421e-07		0.983	1.69e-05		1.134	0.0002185		1.134	0.0002185
		0.716	1.03e-07		0.984	1.694e-05		1.135	0.0002185		1.135	0.0002185
		0.715	6.88e-08		0.985	1.699e-05		1.136	0.0002185		1.136	0.0002185
		0.714	2.876e-08		0.986	1.704e-05		1.137	0.0002185		1.137	0.0002185
		0.713	-6.66e-09		0.987	1.708e-05		1.138	0.0002188		1.138	0.0002188
		0.712	-4.208e-08		0.988	1.713e-05		1.139	0.0002188		1.139	0.0002188
		0.711	-7.596e-08		0.989	1.718e-05		1.14	0.0002188		1.14	0.0002188
		0.71	-1.111e-07		0.99	1.722e-05		1.141	0.0002188		1.141	0.0002188
		0.709	-1.542e-07		0.991	1.727e-05		1.142	0.0002191		1.142	0.0002191
		0.708	-1.831e-07		0.992	1.732e-05		1.143	0.0002191		1.143	0.0002191
		0.707	-2.189e-07		0.993	1.738e-05		1.144	0.0002191		1.144	0.0002191
		0.706	-2.617e-07		0.994	1.743e-05		1.145	0.0002191		1.145	0.0002191
		0.705	-2.909e-07		0.995	1.748e-05		1.146	0.0002194		1.146	0.0002194
		0.704	-3.239e-07		0.996	1.754e-05		1.147	0.0002194		1.147	0.0002194
		0.703	-3.682e-07		0.997	1.758e-05		1.148	0.0002197		1.148	0.0002197
		0.702	-3.981e-07		0.998	1.764e-05		1.149	0.0002197		1.149	0.0002197
		0.701	-4.363e-07		0.999	1.769e-05		1.15	0.0002197		1.15	0.0002197
		0.7	-4.711e-07		1	1.774e-05		1.151	0.00022		1.151	0.00022
		0.699	-5.035e-07		1.001	1.781e-05		1.152	0.00022		1.152	0.00022
		0.698	-5.389e-07		1.002	1.786e-05		1.153	0.00022		1.153	0.00022
		0.697	-5.697e-07		1.003	1.79e-05		1.154	0.0002203		1.154	0.0002203
		0.696	-6.103e-07		1.004	1.798e-05		1.155	0.0002206		1.155	0.0002206
		0.695	-6.507e-07		1.005	1.803e-05		1.156	0.0002206		1.156	0.0002206
		0.694	-6.802e-07		1.006	1.809e-05		1.157	0.0002206		1.157	0.0002206
		0.693	-7.181e-07		1.007	1.815e-05		1.158	0.0002206		1.158	0.0002206
		0.692	-7.508e-07		1.008	1.82e-05		1.159	0.0002209		1.159	0.0002209
		0.691	-7.837e-07		1.009	1.827e-05		1.16	0.0002209		1.16	0.0002209
		0.69	-8.164e-07		1.01	1.832e-05		1.161	0.0002216		1.161	0.0002216
		0.689	-8.512e-07		1.011	1.838e-05		1.162	0.0002216		1.162	0.0002216
		0.688	-8.774e-07		1.012	1.845e-05		1.163	0.0002219		1.163	0.0002219
		0.687	-9.189e-07		1.013	1.851e-05		1.164	0.0002219		1.164	0.0002219
		0.686	-9.457e-07		1.014	1.857e-05		1.165	0.0002222		1.165	0.0002222
		0.685	-9.821e-07		1.015	1.864e-05		1.166	0.0002222		1.166	0.0002222
		0.684	-1.018e-06		1.016	1.87e-05		1.167	0.0002225		1.167	0.0002225
		0.683	-1.042e-06		1.017	1.878e-05		1.168	0.0002222		1.168	0.0002222
		0.682	-1.081e-06		1.018	1.884e-05		1.169	0.0002225		1.169	0.0002225
		0.681	-1.117e-06		1.019	1.89e-05		1.17	0.0002228		1.17	0.0002228
		0.68	-1.139e-06		1.02	1.897e-05		1.171	0.0002231		1.171	0.0002231
		0.679	-1.181e-06		1.021	1.903e-05		1.172	0.0002231		1.172	0.0002231
		0.678	-1.208e-06		1.022	1.911e-05		1.173	0.0002234		1.173	0.0002234
		0.677	-1.246e-06		1.023	1.919e-05		1.174	0.0002234		1.174	0.0002234
		0.676	-1.277e-06		1.024	1.925e-05		1.175	0.0002237		1.175	0.0002237
		0.675	-1.304e-06		1.025	1.932e-05		1.176	0.000224		1.176	0.000224
		0.674	-1.336e-06		1.026	1.94e-05		1.177	0.0002243		1.177	0.0002243
		0.673	-1.364e-06		1.027	1.947e-05		1.178	0.0002243		1.178	0.0002243
		0.672	-1.398e-06		1.028	1.954e-05		1.179	0.0002246		1.179	0.0002246
		0.671	-1.433e-06		1.029	1.961e-05		1.18	0.0002253		1.18	0.0002253
		0.67	-1.461e-06		1.03	1.969e-05		1.181	0.0002253		1.181	0.0002253
		0.669	-1.492e-06		1.031	1.977e-05		1.182	0.0002256		1.182	0.0002256
		0.668	-1.533e-06		1.032	1.985e-05		1.183	0.0002259		1.183	0.0002259
		0.667	-1.558e-06		1.033	1.993e-05		1.184	0.0002262		1.184	0.0002262
		0.666	-1.593e-06		1.034	2.001e-05		1.185	0.0002265		1.185	0.0002265
		0.665	-1.623e-06		1.035	2.008e-05		1.186	0.0002271		1.186	0.0002271
		0.664	-1.653e-06		1.036	2.016e-05		1.187	0.0002277		1.187	0.0002277
		0.663	-1.687e-06		1.037	2.025e-05		1.188	0.000228		1.188	0.000228
		0.662	-1.711e-06		1.038	2.033e-05		1.189	0.0002283		1.189	0.0002283
		0.661	-1.74e-06		1.039	2.041e-05		1.19	0.0002286		1.19	0.0002286
		0.66	-1.774e-06		1.04	2.049e-05		1.191	0.000229		1.191	0.000229
		0.659	-1.806e-06		1.041	2.058e-05		1.192	0.000229		1.192	0.000229
		0.658	-1.836e-06		1.042	2.066e-05		1.193	0.0002293		1.193	0.0002293
		0.657	-1.861e-06		1.043	2.074e-05		1.194	0.0002299		1.194	0.0002299
		0.656	-1.897e-06		1.044	2.084e-05		1.195	0.0002299		1.195	0.0002299
		0.655	-1.929e-06		1.045	2.092e-05		1.196	0.0002305		1.196	0.0002305
		0.654	-1.956e-06		1.046	2.1e-05		1.197	0.0002308		1.197	0.0002308
		0.653	-1.99e-06		1.047	2.11e-05		1.198	0.0002311		1.198	0.0002311
		0.652	-2.017e-06		1.048	2.118e-05		1.199	0.0002314		1.199	0.0002314
		0.651	-2.044e-06		1.049	2.128e-05		1.2	0.0002317		1.2	0.0002317
		0.65	-2.075e-06		1.05	2.137e-05		1.201	0.000232		1.201	0.000232
		0.649	-2.108e-06		1.051	2.145e-05		1.202	0.000233		1.202	0.000233
		0.648	-2.134e-06		1.052	2.155e-05		1.203	0.0002333		1.203	0.0002333
		0.647	-2.169e-06		1.053	2.164e-05		1.204	0.0002336		1.204	0.0002336
		0.646	-2.193e-06		1.054	2.174e-05		1.205	0.0002342		1.205	0.0002342
		0.645	-2.226e-06		1.055	2.183e-05		1.206	0.0002345		1.206	0.0002345
		0.644	-2.259e-06		1.056	2.192e-05		1.207	0.0002351		1.207	0.0002351
		0.643	-2.285e-06		1.057	2.203e-05		1.208	0.0002357		1.208	0.0002357
		0.642	-2.321e-06		1.058	2.212e-05		1.209	0.000236		1.209	0.000236
		0.641	-2.345e-06		1.059	2.221e-05		1.21	0.0002367		1.21	0.0002367
		0.64	-2.374e-06		1.06	2.232e-05		1.211	0.000237		1.211	0.000237
		0.639	-2.403e-06		1.061	2.24e-05		1.212	0.0002376		1.212	0.0002376
		0.638	-2.43e-06		1.062	2.251e-05		1.213	0.0002382		1.213	0.0002382
		0.637	-2.459e-06		1.063	2.261e-05		1.214	0.0002385		1.214	0.0002385
		0.636	-2.492e-06		1.064	2.271e-05		1.215	0.0002391		1.215	0.0002391
		0.635	-2.513e-06		1.065	2.28e-05		1.216	0.0002397		1.216	0.0002397
		0.634	-2.545e-06		1.066	2.292e-05		1.217	0.0002403		1.217	0.0002403
		0.633	-2.569e-06		1.067	2.301e-05		1.218	0.000241		1.218	0.000241
		0.632	-2.597e-06		1.068	2.311e-05		1.219	0.0002419		1.219	0.0002419
		0.631	-2.628e-06		1.069	2.321e-05		1.22	0.0002425		1.22	0.0002425
		0.63	-2.656e-06		1.07	2.332e-05		1.221	0.0002434		1.221	0.0002434
		0.629	-2.678e-06		1.071	2.342e-05		1.222	0.0002444		1.222	0.0002444
		0.628	-2.716e-06		1.072	2.352e-05		1.223	0.0002453		1.223	0.0002453
		0.627	-2.733e-06		1.073	2.362e-05		1.224	0.0002459		1.224	0.0002459
		0.626	-2.762e-06		1.074	2.373e-05		1.225	0.0002468		1.225	0.0002468
		0.625	-2.796e-06		1.075	2.384e-05		1.226	0.0002477		1.226	0.0002477
		0.624	-2.82e-06		1.076	2.394e-05		1.227	0.0002487		1.227	0.0002487
		0.623	-2.85e-06		1.077	2.404e-05		1.228	0.0002493		1.228	0.0002493
		0.622	-2.875e-06		1.078	2.414e-05		1.229	0.0002502		1.229	0.0002502
		0.621	-2.903e-06		1.079	2.426e-05		1.23	0.0002508		1.23	0.0002508
		0.62	-2.923e-06		1.08	2.435e-05		1.231	0.0002517		1.231	0.0002517
		0.619	-2.955e-06		1.081	2.447e-05		1.232	0.0002524		1.232	0.0002524
		0.618	-2.98e-06		1.082	2.457e-05		1.233	0.000253		1.233	0.000253
		0.617	-3.006e-06		1.083	2.467e-05		1.234	0.0002539		1.234	0.0002539
		0.616	-3.029e-06		1.084	2.479e-05		1.235	0.0002548		1.235	0.0002548
		0.615	-3.06e-06		1.085	2.488e-05		1.236	0.0002557		1.236	0.0002557
		0.614	-3.085e-06		1.086	2.499e-05		1.237	0.0002567		1.237	0.0002567
		0.613	-3.113e-06		1.087	2.51e-05		1.238	0.0002573		1.238	0.0002573
		0.612	-3.14e-06		1.088	2.521e-05		1.239	0.0002585		1.239	0.0002585
		0.611	-3.165e-06		1.089	2.532e-05		1.24	0.0002594		1.24	0.0002594
		0.61	-3.196e-06		1.09	2.543e-05		1.241	0.0002604		1.241	0.0002604
		0.609	-3.22e-06		1.091	2.553e-05		1.242	0.0002616		1.242	0.0002616
		0.608	-3.242e-06		1.092	2.564e-05		1.243	0.0002625		1.243	0.0002625
		0.607	-3.273e-06		1.093	2.574e-05		1.244	0.0002634		1.244	0.0002634
		0.606	-3.301e-06		1.094	2.585e-05		1.245	0.0002644		1.245	0.0002644
		0.605	-3.325e-06		1.095	2.596e-05		1.246	0.0002656		1.246	0.0002656
		0.604	-3.35e-06		1.096	2.606e-05		1.247	0.0002665		1.247	0.0002665
		0.603	-3.374e-06		1.097	2.617e-05		1.248	0.0002678		1.248	0.0002678
		0.602	-3.405e-06		1.098	2.627e-05		1.249	0.0002684		1.249	0.0002684
		0.601	-3.424e-06		1.099	2.637e-05		1.25	0.0002696		1.25	0.0002696
		0.6	-3.448e-06		1.1	2.649e-05		1.251	0.0002708		1.251	0.0002708
		0.599	-3.476e-06		1.101	2.659e-05		1.252	0.0002721		1.252	0.0002721
		0.598	-3.504e-06		1.102	2.67e-05		1.253	0.000273		1.253	0.000273
		0.597	-3.532e-06		1.103	2.681e-05		1.254	0.0002742		1.254	0.0002742
		0.596	-3.55e-06		1.104	2.69e-05		1.255	0.0002755		1.255	0.0002755
		0.595	-3.578e-06		1.105	2.701e-05		1.256	0.0002767		1.256	0.0002767
		0.594	-3.609e-06		1.106	2.712e-05		1.257	0.0002779		1.257	0.0002779
		0.593	-3.627e-06		1.107	2.722e-05		1.258	0.0002792		1.258	0.0002792
		0.592	-3.655e-06		1.108	2.733e-05		1.259	0.0002801		1.259	0.0002801
		0.591	-3.686e-06		1.109	2.743e-05		1.26	0.0002816		1.26	0.0002816
		0.59	-3.707e-06		1.11	2.754e-05		1.261	0.0002832		1.261	0.0002832
		0.589	-3.735e-06		1.111	2.763e-05		1.262	0.0002841		1.262	0.0002841
		0.588	-3.762e-06		1.112	2.774e-05		1.263	0.0002856		1.263	0.0002856
		0.587	-3.787e-06		1.113	2.785e-05		1.264	0.0002869		1.264	0.0002869
		0.586	-3.806e-06		1.114	2.795e-05		1.265	0.0002881		1.265	0.0002881
		0.585	-3.833e-06		1.115	2.805e-05		1.266	0.0002896		1.266	0.0002896
		0.584	-3.855e-06		1.116	2.815e-05		1.267	0.0002912		1.267	0.0002912
		0.583	-3.889e-06		1.117	2.826e-05		1.268	0.0002924		1.268	0.0002924
		0.582	-3.907e-06		1.118	2.836e-05		1.269	0.0002936		1.269	0.0002936
		0.581	-3.932e-06		1.119	2.845e-05		1.27	0.0002952		1.27	0.0002952
		0.58	-3.957e-06		1.12	2.856e-05		1.271	0.0002964		1.271	0.0002964
		0.579	-3.978e-06		1.121	2.866e-05		1.272	0.0002979		1.272	0.0002979
		0.578	-4.006e-06		1.122	2.876e-05		1.273	0.0002995		1.273	0.0002995
		0.577	-4.027e-06		1.123	2.886e-05		1.274	0.000301		1.274	0.000301
		0.576	-4.049e-06		1.124	2.896e-05		1.275	0.0003026		1.275	0.0003026
		0.575	-4.08e-06		1.125	2.906e-05		1.276	0.0003044		1.276	0.0003044
		0.574	-4.101e-06		1.126	2.915e-05		1.277	0.000306		1.277	0.000306
		0.573	-4.129e-06		1.127	2.925e-05		1.278	0.0003075		1.278	0.0003075
		0.572	-4.154e-06		1.128	2.934e-05		1.279	0.0003093		1.279	0.0003093
		0.571	-4.178e-06		1.129	2.945e-05		1.28	0.0003109		1.28	0.0003109
		0.57	-4.2e-06		1.13	2.954e-05		1.281	0.0003127		1.281	0.0003127
		0.569	-4.224e-06		1.131	2.964e-05		1.282	0.0003146		1.282	0.0003146
		0.568	-4.246e-06		1.132	2.974e-05		1.283	0.0003164		1.283	0.0003164
		0.567	-4.271e-06		1.133	2.983e-05		1.284	0.0003183		1.284	0.0003183
		0.566	-4.292e-06		1.134	2.992e-05		1.285	0.0003204		1.285	0.0003204
		0.565	-4.317e-06		1.135	3.002e-05		1.286	0.0003223		1.286	0.0003223
		0.564	-4.342e-06		1.136	3.011e-05		1.287	0.0003241		1.287	0.0003241
		0.563	-4.363e-06		1.137	3.021e-05		1.288	0.0003257		1.288	0.0003257
		0.562	-4.385e-06		1.138	3.038e-05		1.289	0.0003272		1.289	0.0003272
		0.561	-4.412e-06		1.139	3.047e-05		1.29	0.0003287		1.29	0.0003287
		0.56	-4.431e-06		1.14	3.056e-05		1.291	0.0003306		1.291	0.0003306
		0.559	-4.455e-06		1.141	3.066e-05		1.292	0.0003318		1.292	0.0003318
		0.558	-4.477e-06		1.142	3.075e-05		1.293	0.000334		1.293	0.000334
		0.557	-4.499e-06		1.143	3.084e-05		1.294	0.0003355		1.294	0.0003355
		0.556	-4.526e-06		1.144	3.093e-05		1.295	0.0003371		1.295	0.0003371
		0.555	-4.548e-06		1.145	3.103e-05		1.296	0.0003389		1.296	0.0003389
		0.554	-4.576e-06		1.146	3.112e-05		1.297	0.0003408		1.297	0.0003408
		0.553	-4.594e-06		1.147	3.121e-05		1.298	0.0003426		1.298	0.0003426
		0.552	-4.616e-06		1.148	3.127e-05		1.299	0.0003445		1.299	0.0003445
		0.551	-4.64e-06		1.149	3.137e-05		1.3	0.0003463		1.3	0.0003463
		0.55	-4.659e-06		1.15	3.146e-05		1.301	0.0003485		1.301	0.0003485
		0.549	-4.686e-06		1.151	3.155e-05		1.302	0.0003503		1.302	0.0003503
		0.548	-4.711e-06		1.152	3.164e-05		1.303	0.0003522		1.303	0.0003522
		0.547	-4.727e-06		1.153	3.173e-05		1.304	0.0003552		1.304	0.0003552
		0.546	-4.751e-06		1.154	3.183e-05		1.305	0.0003574		1.305	0.0003574
		0.545	-4.776e-06		1.155	3.192e-05		1.306	0.0003595		1.306	0.0003595
		0.544	-4.794e-06		1.156	3.198e-05		1.307	0.0003617		1.307	0.0003617
		0.543	-4.822e-06		1.157	3.207e-05		1.308	0.0003639		1.308	0.0003639
		0.542	-4.844e-06		1.158	3.217e-05		1.309	0.000366		1.309	0.000366
		0.541	-4.865e-06		1.159	3.226e-05		1.31	0.0003679		1.31	0.0003679
		0.54	-4.89e-06		1.16	3.232e-05		1.311	0.00037		1.311	0.00037
		0.539	-4.902e-06		1.161	3.241e-05		1.312	0.0003719		1.312	0.0003719
		0.538	-4.933e-06		1.162	3.25e-05		1.313	0.000374		1.313	0.000374
		0.537	-4.948e-06		1.163	3.26e-05		1.314	0.0003762		1.314	0.0003762
		0.536	-4.973e-06		1.164	3.266e-05		1.315	0.0003783		1.315	0.0003783
		0.535	-4.998e-06		1.165	3.275e-05		1.316	0.0003805		1.316	0.0003805
		0.534	-5.016e-06		1.166	3.284e-05		1.317	0.0003826		1.317	0.0003826
		0.533	-5.038e-06		1.167	3.291e-05		1.318	0.0003845		1.318	0.0003845
		0.532	-5.065e-06		1.168	3.3e-05		1.319	0.000387		1.319	0.000387
		0.531	-5.084e-06		1.169	3.309e-05		1.32	0.0003888		1.32	0.0003888
		0.53	-5.108e-06		1.17	3.315e-05		1.321	0.0003913		1.321	0.0003913
		0.529	-5.124e-06		1.171	3.324e-05		1.322	0.0003934		1.322	0.0003934
		0.528	-5.145e-06		1.172	3.334e-05		1.323	0.0003959		1.323	0.0003959
		0.527	-5.17e-06		1.173	3.34e-05		1.324	0.0003983		1.324	0.0003983
		0.526	-5.189e-06		1.174	3.349e-05		1.325	0.0004005		1.325	0.0004005
		0.525	-5.213e-06		1.175	3.355e-05		1.326	0.000403		1.326	0.000403
		0.524	-5.235e-06		1.176	3.364e-05		1.327	0.0004054		1.327	0.0004054
		0.523	-5.25e-06		1.177	3.374e-05		1.328	0.0004079		1.328	0.0004079
		0.522	-5.278e-06		1.178	3.38e-05		1.329	0.0004104		1.329	0.0004104
		0.521	-5.293e-06		1.179	3.389e-05		1.33	0.0004125		1.33	0.0004125
		0.52	-5.321e-06		1.18	3.395e-05		1.331	0.0004153		1.331	0.0004153
		0.519	-5.336e-06		1.181	3.404e-05		1.332	0.0004174		1.332	0.0004174
		0.518	-5.361e-06		1.182	3.411e-05		1.333	0.0004199		1.333	0.0004199
		0.517	-5.376e-06		1.183	3.42e-05		1.334	0.0004224		1.334	0.0004224
		0.516	-5.404e-06		1.184	3.429e-05		1.335	0.0004251		1.335	0.0004251
		0.515	-5.416e-06		1.185	3.435e-05		1.336	0.0004276		1.336	0.0004276
		0.514	-5.441e-06		1.186	3.441e-05		1.337	0.0004301		1.337	0.0004301
		0.513	-5.46e-06		1.187	3.451e-05		1.338	0.0004328		1.338	0.0004328
		0.512	-5.481e-06		1.188	3.46e-05		1.339	0.0004356		1.339	0.0004356
		0.511	-5.506e-06		1.189	3.466e-05		1.34	0.0004387		1.34	0.0004387
		0.51	-5.521e-06		1.19	3.475e-05		1.341	0.0004418		1.341	0.0004418
		0.509	-5.543e-06		1.191	3.481e-05		1.342	0.0004445		1.342	0.0004445
		0.508	-5.561e-06		1.192	3.491e-05		1.343	0.000447		1.343	0.000447
		0.507	-5.583e-06		1.193	3.497e-05		1.344	0.0004498		1.344	0.0004498
		0.506	-5.601e-06		1.194	3.506e-05		1.345	0.0004522		1.345	0.0004522
		0.505	-5.623e-06		1.195	3.512e-05		1.346	0.000455		1.346	0.000455
		0.504	-5.644e-06		1.196	3.522e-05		1.347	0.0004578		1.347	0.0004578
		0.503	-5.666e-06		1.197	3.528e-05		1.348	0.0004609		1.348	0.0004609
		0.502	-5.687e-06		1.198	3.537e-05		1.349	0.0004633		1.349	0.0004633
		0.501	-5.706e-06		1.199	3.546e-05		1.35	0.0004664		1.35	0.0004664
		0.5	-5.727e-06		1.2	3.549e-05		1.351	0.0004692		1.351	0.0004692
		0.499	-5.749e-06		1.201	3.562e-05		1.352	0.000472		1.352	0.000472
		0.498	-5.774e-06		1.202	3.568e-05		1.353	0.000475		1.353	0.000475
		0.497	-5.789e-06		1.203	3.574e-05		1.354	0.0004784		1.354	0.0004784
		0.496	-5.811e-06		1.204	3.583e-05		1.355	0.0004812		1.355	0.0004812
		0.495	-5.832e-06		1.205	3.592e-05		1.356	0.0004843		1.356	0.0004843
		0.494	-5.845e-06		1.206	3.599e-05		1.357	0.0004874		1.357	0.0004874
		0.493	-5.869e-06		1.207	3.608e-05		1.358	0.0004907		1.358	0.0004907
		0.492	-5.885e-06		1.208	3.614e-05		1.359	0.0004935		1.359	0.0004935
		0.491	-5.9e-06		1.209	3.623e-05		1.36	0.0005028		1.36	0.0005028
		0.49	-5.922e-06		1.21	3.629e-05		1.361	0.0005052		1.361	0.0005052
		0.489	-5.943e-06		1.211	3.639e-05		1.362	0.0005077		1.362	0.0005077
		0.488	-5.965e-06		1.212	3.645e-05		1.363	0.0005105		1.363	0.0005105
		0.487	-5.98e-06		1.213	3.654e-05		1.364	0.0005135		1.364	0.0005135
		0.486	-6.002e-06		1.214	3.663e-05		1.365	0.0005166		1.365	0.0005166
		0.485	-6.017e-06		1.215	3.669e-05		1.366	0.0005197		1.366	0.0005197
		0.484	-6.039e-06		1.216	3.679e-05		1.367	0.0005231		1.367	0.0005231
		0.483	-6.054e-06		1.217	3.685e-05		1.368	0.0005265		1.368	0.0005265
		0.482	-6.076e-06		1.218	3.694e-05		1.369	0.0005302		1.369	0.0005302
		0.481	-6.094e-06		1.219	3.703e-05		1.37	0.0005339		1.37	0.0005339
		0.48	-6.116e-06		1.22	3.709e-05		1.371	0.0005373		1.371	0.0005373
		0.479	-6.134e-06		1.221	3.716e-05		1.372	0.0005409		1.372	0.0005409
		0.478	-6.149e-06		1.222	3.725e-05		1.373	0.000545		1.373	0.000545
		0.477	-6.168e-06		1.223	3.734e-05		1.374	0.0005486		1.374	0.0005486
		0.476	-6.193e-06		1.224	3.74e-05		1.375	0.0005523		1.375	0.0005523
		0.475	-6.208e-06		1.225	3.749e-05		1.376	0.0005567		1.376	0.0005567
		0.474	-6.23e-06		1.226	3.759e-05		1.377	0.0005607		1.377	0.0005607
		0.473	-6.248e-06		1.227	3.765e-05		1.378	0.0005647		1.378	0.0005647
		0.472	-6.263e-06		1.228	3.774e-05		1.379	0.0005687		1.379	0.0005687
		0.471	-6.282e-06		1.229	3.783e-05		1.38	0.000573		1.38	0.000573
		0.47	-6.3e-06		1.23	3.793e-05		1.381	0.0005767		1.381	0.0005767
		0.469	-6.319e-06		1.231	3.799e-05		1.382	0.0005813		1.382	0.0005813
		0.468	-6.34e-06		1.232	3.808e-05		1.383	0.0005856		1.383	0.0005856
		0.467	-6.356e-06		1.233	3.817e-05		1.384	0.0005902		1.384	0.0005902
		0.466	-6.38e-06		1.234	3.826e-05		1.385	0.0005948		1.385	0.0005948
		0.465	-6.396e-06		1.235	3.833e-05		1.386	0.0005995		1.386	0.0005995
		0.464	-6.414e-06		1.236	3.842e-05		1.387	0.0006041		1.387	0.0006041
		0.463	-6.433e-06		1.237	3.851e-05		1.388	0.0006087		1.388	0.0006087
		0.462	-6.451e-06		1.238	3.86e-05		1.389	0.0006136		1.389	0.0006136
		0.461	-6.473e-06		1.239	3.866e-05		1.39	0.0006186		1.39	0.0006186
		0.46	-6.494e-06		1.24	3.876e-05		1.391	0.0006238		1.391	0.0006238
		0.459	-6.507e-06		1.241	3.885e-05		1.392	0.0006287		1.392	0.0006287
		0.458	-6.531e-06		1.242	3.894e-05		1.393	0.0006337		1.393	0.0006337
		0.457	-6.547e-06		1.243	3.903e-05		1.394	0.0006392		1.394	0.0006392
		0.456	-6.565e-06		1.244	3.913e-05		1.395	0.0006441		1.395	0.0006441
		0.455	-6.584e-06		1.245	3.922e-05		1.396	0.0006497		1.396	0.0006497
		0.454	-6.596e-06		1.246	3.931e-05		1.397	0.0006558		1.397	0.0006558
		0.453	-6.615e-06		1.247	3.94e-05		1.398	0.0006617		1.398	0.0006617
		0.452	-6.636e-06		1.248	3.947e-05		1.399	0.0006672		1.399	0.0006672
		0.451	-6.651e-06		1.249	3.959e-05		1.4	0.0006728		1.4	0.0006728
		0.45	-6.67e-06		1.25	3.965e-05		1.401	0.0006789		1.401	0.0006789
		0.449	-6.682e-06		1.251	3.974e-05		1.402	0.0006848		1.402	0.0006848
		0.448	-6.701e-06		1.252	3.983e-05		1.403	0.0006906		1.403	0.0006906
		0.447	-6.725e-06		1.253	3.993e-05		1.404	0.0006974		1.404	0.0006974
		0.446	-6.741e-06		1.254	4.005e-05		1.405	0.0007036		1.405	0.0007036
		0.445	-6.759e-06		1.255	4.011e-05		1.406	0.0007103		1.406	0.0007103
		0.444	-6.781e-06		1.256	4.024e-05		1.407	0.0007168		1.407	0.0007168
		0.443	-6.793e-06		1.257	4.033e-05		1.408	0.0007236		1.408	0.0007236
		0.442	-6.815e-06		1.258	4.042e-05		1.409	0.0007307		1.409	0.0007307
		0.441	-6.833e-06		1.259	4.051e-05		1.41	0.0007378		1.41	0.0007378
		0.44	-6.849e-06		1.26	4.06e-05		1.411	0.0007448		1.411	0.0007448
		0.439	-6.873e-06		1.261	4.07e-05		1.412	0.0007522		1.412	0.0007522
		0.438	-6.882e-06		1.262	4.079e-05		1.413	0.0007596		1.413	0.0007596
		0.437	-6.901e-06		1.263	4.091e-05		1.414	0.0007673		1.414	0.0007673
		0.436	-6.919e-06		1.264	4.101e-05		1.415	0.000775		1.415	0.000775
		0.435	-6.938e-06		1.265	4.11e-05		1.416	0.000783		1.416	0.000783
		0.434	-6.953e-06		1.266	4.119e-05		1.417	0.0007913		1.417	0.0007913
		0.433	-6.969e-06		1.267	4.128e-05		1.418	0.0007997		1.418	0.0007997
		0.432	-6.99e-06		1.268	4.141e-05		1.419	0.000808		1.419	0.000808
		0.431	-7.012e-06		1.269	4.15e-05		1.42	0.0008166		1.42	0.0008166
		0.43	-7.036e-06		1.27	4.159e-05		1.421	0.0008255		1.421	0.0008255
		0.429	-7.049e-06		1.271	4.171e-05		1.422	0.0008345		1.422	0.0008345
		0.428	-7.067e-06		1.272	4.181e-05		1.423	0.0008437		1.423	0.0008437
		0.427	-7.083e-06		1.273	4.19e-05		1.424	0.0008533		1.424	0.0008533
		0.426	-7.098e-06		1.274	4.199e-05		1.425	0.0008628		1.425	0.0008628
		0.425	-7.117e-06		1.275	4.211e-05		1.426	0.000873		1.426	0.000873
		0.424	-7.132e-06		1.276	4.221e-05		1.427	0.0008831		1.427	0.0008831
		0.423	-7.15e-06		1.277	4.233e-05		1.428	0.0008933		1.428	0.0008933
		0.422	-7.163e-06		1.278	4.242e-05		1.429	0.0009038		1.429	0.0009038
		0.421	-7.178e-06		1.279	4.255e-05		1.43	0.0009142		1.43	0.0009142
		0.42	-7.197e-06		1.28	4.264e-05		1.431	0.000925		1.431	0.000925
		0.419	-7.212e-06		1.281	4.276e-05		1.432	0.0009361		1.432	0.0009361
		0.418	-7.23e-06		1.282	4.285e-05		1.433	0.0009475		1.433	0.0009475
		0.417	-7.246e-06		1.283	4.298e-05		1.434	0.0009592		1.434	0.0009592
		0.416	-7.261e-06		1.284	4.31e-05		1.435	0.0009706		1.435	0.0009706
		0.415	-7.286e-06		1.285	4.319e-05		1.436	0.0009829		1.436	0.0009829
		0.414	-7.301e-06		1.286	4.328e-05		1.437	0.0009946		1.437	0.0009946
		0.413	-7.314e-06		1.287	4.341e-05		1.438	0.00101		1.438	0.00101
		0.412	-7.332e-06		1.288	4.353e-05		1.439	0.00102		1.439	0.00102
		0.411	-7.348e-06		1.289	4.365e-05		1.44	0.00103		1.44	0.00103
		0.41	-7.366e-06		1.29	4.375e-05		1.441	0.00105		1.441	0.00105
		0.409	-7.384e-06		1.291	4.387e-05		1.442	0.00106		1.442	0.00106
		0.408	-7.4e-06		1.292	4.399e-05		1.443	0.00107		1.443	0.00107
		0.407	-7.425e-06		1.293	4.409e-05		1.444	0.00109		1.444	0.00109
		0.406	-7.437e-06		1.294	4.421e-05		1.445	0.0011		1.445	0.0011
		0.405	-7.455e-06		1.295	4.433e-05		1.446	0.00112		1.446	0.00112
		0.404	-7.471e-06		1.296	4.445e-05		1.447	0.00113		1.447	0.00113
		0.403	-7.486e-06		1.297	4.458e-05		1.448	0.00115		1.448	0.00115
		0.402	-7.502e-06		1.298	4.467e-05		1.449	0.00116		1.449	0.00116
		0.401	-7.52e-06		1.299	4.479e-05		1.45	0.00118		1.45	0.00118
		0.4	-7.535e-06		1.3	4.492e-05		1.451	0.00119		1.451	0.00119
		0.399	-7.557e-06		1.301	4.504e-05		1.452	0.00121		1.452	0.00121
		0.398	-7.569e-06		1.302	4.516e-05		1.453	0.00122		1.453	0.00122
		0.397	-7.588e-06		1.303	4.529e-05		1.454	0.00124		1.454	0.00124
		0.396	-7.606e-06		1.304	4.541e-05		1.455	0.00126		1.455	0.00126
		0.395	-7.622e-06		1.305	4.553e-05		1.456	0.00127		1.456	0.00127
		0.394	-7.64e-06		1.306	4.566e-05		1.457	0.00129		1.457	0.00129
		0.393	-7.652e-06		1.307	4.578e-05		1.458	0.00131		1.458	0.00131
		0.392	-7.668e-06		1.308	4.59e-05		1.459	0.00132		1.459	0.00132
		0.391	-7.692e-06		1.309	4.603e-05		1.46	0.00134		1.46	0.00134
		0.39	-7.705e-06		1.31	4.615e-05		1.461	0.00136		1.461	0.00136
		0.389	-7.72e-06		1.311	4.627e-05		1.462	0.00138		1.462	0.00138
		0.388	-7.736e-06		1.312	4.643e-05		1.463	0.00139		1.463	0.00139
		0.387	-7.754e-06		1.313	4.655e-05		1.464	0.00141		1.464	0.00141
		0.386	-7.769e-06		1.314	4.667e-05		1.465	0.00143		1.465	0.00143
		0.385	-7.788e-06		1.315	4.68e-05		1.466	0.00145		1.466	0.00145
		0.384	-7.803e-06		1.316	4.695e-05		1.467	0.00147		1.467	0.00147
		0.383	-7.825e-06		1.317	4.707e-05		1.468	0.00149		1.468	0.00149
		0.382	-7.837e-06		1.318	4.72e-05		1.469	0.00151		1.469	0.00151
		0.381	-7.85e-06		1.319	4.735e-05		1.47	0.00153		1.47	0.00153
		0.38	-7.871e-06		1.32	4.747e-05		1.471	0.00155		1.471	0.00155
		0.379	-7.887e-06		1.321	4.76e-05		1.472	0.00157		1.472	0.00157
		0.378	-7.902e-06		1.322	4.775e-05		1.473	0.00159		1.473	0.00159
		0.377	-7.914e-06		1.323	4.787e-05		1.474	0.00161		1.474	0.00161
		0.376	-7.93e-06		1.324	4.803e-05		1.475	0.00163		1.475	0.00163
		0.375	-7.951e-06		1.325	4.815e-05		1.476	0.00165		1.476	0.00165
		0.374	-7.967e-06		1.326	4.83e-05		1.477	0.00167		1.477	0.00167
		0.373	-7.979e-06		1.327	4.843e-05		1.478	0.00169		1.478	0.00169
		0.372	-8.004e-06		1.328	4.858e-05		1.479	0.00171		1.479	0.00171
		0.371	-8.019e-06		1.329	4.874e-05		1.48	0.00173		1.48	0.00173
		0.37	-8.037e-06		1.33	4.886e-05		1.481	0.00175		1.481	0.00175
		0.369	-8.05e-06		1.331	4.901e-05		1.482	0.00177		1.482	0.00177
		0.368	-8.068e-06		1.332	4.917e-05		1.483	0.00179		1.483	0.00179
		0.367	-8.087e-06		1.333	4.929e-05		1.484	0.00181		1.484	0.00181
		0.366	-8.099e-06		1.334	4.944e-05		1.485	0.00184		1.485	0.00184
		0.365	-8.114e-06		1.335	4.96e-05		1.486	0.00186		1.486	0.00186
		0.364	-8.13e-06		1.336	4.972e-05		1.487	0.00188		1.487	0.00188
		0.363	-8.142e-06		1.337	4.988e-05		1.488	0.0019		1.488	0.0019
		0.362	-8.164e-06		1.338	5.003e-05		1.489	0.00193		1.489	0.00193
		0.361	-8.176e-06		1.339	5.018e-05		1.49	0.00195		1.49	0.00195
		0.36	-8.191e-06		1.34	5.034e-05		1.491	0.00197		1.491	0.00197
		0.359	-8.21e-06		1.341	5.049e-05		1.492	0.00199		1.492	0.00199
		0.358	-8.225e-06		1.342	5.065e-05		1.493	0.00202		1.493	0.00202
		0.357	-8.241e-06		1.343	5.08e-05		1.494	0.00204		1.494	0.00204
		0.356	-8.256e-06		1.344	5.092e-05		1.495	0.00206		1.495	0.00206
		0.355	-8.271e-06		1.345	5.111e-05		1.496	0.00209		1.496	0.00209
		0.354	-8.287e-06		1.346	5.123e-05		1.497	0.00211		1.497	0.00211
		0.353	-8.305e-06		1.347	5.138e-05		1.498	0.00213		1.498	0.00213
		0.352	-8.318e-06		1.348	5.154e-05		1.499	0.00216		1.499	0.00216
		0.351	-8.339e-06		1.349	5.169e-05		1.5	0.00218		1.5	0.00218
		0.35	-8.348e-06		1.35	5.188e-05		1.501	0.00221		1.501	0.00221
		0.349	-8.367e-06		1.351	5.203e-05		1.502	0.00223		1.502	0.00223
		0.348	-8.382e-06		1.352	5.219e-05		1.503	0.00226		1.503	0.00226
		0.347	-8.401e-06		1.353	5.234e-05		1.504	0.00228		1.504	0.00228
		0.346	-8.416e-06		1.354	5.249e-05		1.505	0.00231		1.505	0.00231
		0.345	-8.435e-06		1.355	5.268e-05		1.506	0.00233		1.506	0.00233
		0.344	-8.447e-06		1.356	5.283e-05		1.507	0.00236		1.507	0.00236
		0.343	-8.469e-06		1.357	5.299e-05		1.508	0.00239		1.508	0.00239
		0.342	-8.487e-06		1.358	5.317e-05		1.509	0.00241		1.509	0.00241
		0.341	-8.499e-06		1.359	5.332e-05		1.51	0.00244		1.51	0.00244
		0.34	-8.515e-06		1.36	5.348e-05		1.511	0.00246		1.511	0.00246
		0.339	-8.527e-06		1.361	5.366e-05		1.512	0.00249		1.512	0.00249
		0.338	-8.543e-06		1.362	5.382e-05		1.513	0.00252		1.513	0.00252
		0.337	-8.558e-06		1.363	5.4e-05		1.514	0.00254		1.514	0.00254
		0.336	-8.57e-06		1.364	5.416e-05		1.515	0.00257		1.515	0.00257
		0.335	-8.592e-06		1.365	5.434e-05		1.516	0.0026		1.516	0.0026
		0.334	-8.607e-06		1.366	5.45e-05		1.517	0.00263		1.517	0.00263
		0.333	-8.623e-06		1.367	5.468e-05		1.518	0.00265		1.518	0.00265
		0.332	-8.644e-06		1.368	5.483e-05		1.519	0.00268		1.519	0.00268
		0.331	-8.647e-06		1.369	5.502e-05		1.52	0.00271		1.52	0.00271
		0.33	-8.666e-06		1.37	5.52e-05		1.521	0.00274		1.521	0.00274
		0.329	-8.687e-06		1.371	5.539e-05		1.522	0.00277		1.522	0.00277
		0.328	-8.697e-06		1.372	5.554e-05		1.523	0.00279		1.523	0.00279
		0.327	-8.718e-06		1.373	5.573e-05		1.524	0.00282		1.524	0.00282
		0.326	-8.733e-06		1.374	5.591e-05		1.525	0.00285		1.525	0.00285
		0.325	-8.746e-06		1.375	5.607e-05		1.526	0.00288		1.526	0.00288
		0.324	-8.761e-06		1.376	5.625e-05		1.527	0.00291		1.527	0.00291
		0.323	-8.777e-06		1.377	5.644e-05		1.528	0.00295		1.528	0.00295
		0.322	-8.795e-06		1.378	5.662e-05		1.529	0.00298		1.529	0.00298
		0.321	-8.807e-06		1.379	5.681e-05		1.53	0.00301		1.53	0.00301
		0.32	-8.829e-06		1.38	5.699e-05		1.531	0.00305		1.531	0.00305
		0.319	-8.844e-06		1.381	5.717e-05		1.532	0.00308		1.532	0.00308
		0.318	-8.857e-06		1.382	5.736e-05		1.533	0.00312		1.533	0.00312
		0.317	-8.872e-06		1.383	5.754e-05		1.534	0.00315		1.534	0.00315
		0.316	-8.887e-06		1.384	5.773e-05		1.535	0.00319		1.535	0.00319
		0.315	-8.897e-06		1.385	5.791e-05		1.536	0.00322		1.536	0.00322
		0.314	-8.918e-06		1.386	5.81e-05		1.537	0.00326		1.537	0.00326
		0.313	-8.928e-06		1.387	5.828e-05		1.538	0.00329		1.538	0.00329
		0.312	-8.946e-06		1.388	5.847e-05		1.539	0.00333		1.539	0.00333
		0.311	-8.968e-06		1.389	5.865e-05		1.54	0.00337		1.54	0.00337
		0.31	-8.98e-06		1.39	5.884e-05		1.541	0.00341		1.541	0.00341
		0.309	-8.998e-06		1.391	5.905e-05		1.542	0.00345		1.542	0.00345
		0.308	-9.011e-06		1.392	5.924e-05		1.543	0.00349		1.543	0.00349
		0.307	-9.026e-06		1.393	5.942e-05		1.544	0.00353		1.544	0.00353
		0.306	-9.041e-06		1.394	5.964e-05		1.545	0.00358		1.545	0.00358
		0.305	-9.054e-06		1.395	5.982e-05		1.546	0.00362		1.546	0.00362
		0.304	-9.069e-06		1.396	6.001e-05		1.547	0.00367		1.547	0.00367
		0.303	-9.088e-06		1.397	6.022e-05		1.548	0.00372		1.548	0.00372
		0.302	-9.1e-06		1.398	6.041e-05		1.549	0.00376		1.549	0.00376
		0.301	-9.122e-06		1.399	6.062e-05		1.55	0.00381		1.55	0.00381
		0.3	-9.14e-06		1.4	6.081e-05		1.551	0.00386		1.551	0.00386
		0.299	-9.146e-06		1.401	6.099e-05		1.552	0.00391		1.552	0.00391
		0.298	-9.165e-06		1.402	6.121e-05		1.553	0.00396		1.553	0.00396
		0.297	-9.183e-06		1.403	6.139e-05		1.554	0.00401		1.554	0.00401
		0.296	-9.192e-06		1.404	6.161e-05		1.555	0.00406		1.555	0.00406
		0.295	-9.208e-06		1.405	6.179e-05		1.556	0.00412		1.556	0.00412
		0.294	-9.226e-06		1.406	6.201e-05		1.557	0.00417		1.557	0.00417
		0.293	-9.242e-06		1.407	6.223e-05		1.558	0.00422		1.558	0.00422
		0.292	-9.26e-06		1.408	6.241e-05		1.559	0.00427		1.559	0.00427
		0.291	-9.272e-06		1.409	6.263e-05		1.56	0.00432		1.56	0.00432
		0.29	-9.288e-06		1.41	6.284e-05		1.561	0.00438		1.561	0.00438
		0.289	-9.303e-06		1.411	6.303e-05		1.562	0.00443		1.562	0.00443
		0.288	-9.319e-06		1.412	6.324e-05		1.563	0.00449		1.563	0.00449
		0.287	-9.334e-06		1.413	6.346e-05		1.564	0.00454		1.564	0.00454
		0.286	-9.349e-06		1.414	6.367e-05		1.565	0.0046		1.565	0.0046
		0.285	-9.365e-06		1.415	6.389e-05		1.566	0.00466		1.566	0.00466
		0.284	-9.38e-06		1.416	6.407e-05		1.567	0.00471		1.567	0.00471
		0.283	-9.393e-06		1.417	6.432e-05		1.568	0.00477		1.568	0.00477
		0.282	-9.411e-06		1.418	6.451e-05		1.569	0.00483		1.569	0.00483
		0.281	-9.426e-06		1.419	6.472e-05		1.57	0.00489		1.57	0.00489
		0.28	-9.442e-06		1.42	6.494e-05		1.571	0.00495		1.571	0.00495
		0.279	-9.46e-06		1.421	6.515e-05		1.572	0.00501		1.572	0.00501
		0.278	-9.473e-06		1.422	6.537e-05		1.573	0.00507		1.573	0.00507
		0.277	-9.485e-06		1.423	6.558e-05		1.574	0.00513		1.574	0.00513
		0.276	-9.503e-06		1.424	6.58e-05		1.575	0.00519		1.575	0.00519
		0.275	-9.516e-06		1.425	6.601e-05		1.576	0.00525		1.576	0.00525
		0.274	-9.534e-06		1.426	6.626e-05		1.577	0.0053		1.577	0.0053
		0.273	-9.55e-06		1.427	6.648e-05		1.578	0.00536		1.578	0.00536
		0.272	-9.562e-06		1.428	6.669e-05		1.579	0.00542		1.579	0.00542
		0.271	-9.584e-06		1.429	6.691e-05		1.58	0.00548		1.58	0.00548
		0.27	-9.593e-06		1.43	6.712e-05		1.581	0.00554		1.581	0.00554
		0.269	-9.614e-06		1.431	6.734e-05		1.582	0.00561		1.582	0.00561
		0.268	-9.627e-06		1.432	6.758e-05		1.583	0.00567		1.583	0.00567
		0.267	-9.642e-06		1.433	6.78e-05		1.584	0.00573		1.584	0.00573
		0.266	-9.664e-06		1.434	6.802e-05		1.585	0.00579		1.585	0.00579
		0.265	-9.679e-06		1.435	6.826e-05		1.586	0.00585		1.586	0.00585
		0.264	-9.688e-06		1.436	6.848e-05		1.587	0.00591		1.587	0.00591
		0.263	-9.707e-06		1.437	6.869e-05		1.588	0.00597		1.588	0.00597
		0.262	-9.722e-06		1.438	6.894e-05		1.589	0.00603		1.589	0.00603
		0.261	-9.734e-06		1.439	6.916e-05		1.59	0.0061		1.59	0.0061
		0.26	-9.753e-06		1.44	6.94e-05		1.591	0.00616		1.591	0.00616
		0.259	-9.762e-06		1.441	6.962e-05		1.592	0.00623		1.592	0.00623
		0.258	-9.781e-06		1.442	6.983e-05		1.593	0.00629		1.593	0.00629
		0.257	-9.796e-06		1.443	7.008e-05		1.594	0.00635		1.594	0.00635
		0.256	-9.815e-06		1.444	7.033e-05		1.595	0.00641		1.595	0.00641
		0.255	-9.83e-06		1.445	7.054e-05		1.596	0.00647		1.596	0.00647
		0.254	-9.842e-06		1.446	7.079e-05		1.597	0.00654		1.597	0.00654
		0.253	-9.861e-06		1.447	7.103e-05		1.598	0.0066		1.598	0.0066
		0.252	-9.873e-06		1.448	7.125e-05		1.599	0.00667		1.599	0.00667
		0.251	-9.888e-06		1.449	7.15e-05		1.6	0.00674		1.6	0.00674
		0.25	-9.907e-06		1.45	7.174e-05		1.601	0.00681		1.601	0.00681
		0.249	-9.922e-06		1.451	7.196e-05		1.602	0.00688		1.602	0.00688
		0.248	-9.935e-06		1.452	7.22e-05		1.603	0.00694		1.603	0.00694
		0.247	-9.956e-06		1.453	7.245e-05		1.604	0.00701		1.604	0.00701
		0.246	-9.969e-06		1.454	7.27e-05		1.605	0.00708		1.605	0.00708
		0.245	-9.984e-06		1.455	7.291e-05		1.606	0.00715		1.606	0.00715
		0.244	-1.001e-05		1.456	7.316e-05		1.607	0.00722		1.607	0.00722
		0.243	-1.002e-05		1.457	7.341e-05		1.608	0.0073		1.608	0.0073
		0.242	-1.003e-05		1.458	7.365e-05		1.609	0.00737		1.609	0.00737
		0.241	-1.005e-05		1.459	7.39e-05		1.61	0.00745		1.61	0.00745
		0.24	-1.007e-05		1.46	7.415e-05		1.611	0.00752		1.611	0.00752
		0.239	-1.008e-05		1.461	7.439e-05		1.612	0.0076		1.612	0.0076
		0.238	-1.009e-05		1.462	7.464e-05		1.613	0.00767		1.613	0.00767
		0.237	-1.011e-05		1.463	7.488e-05		1.614	0.00775		1.614	0.00775
		0.236	-1.013e-05		1.464	7.513e-05		1.615	0.00783		1.615	0.00783
		0.235	-1.014e-05		1.465	7.538e-05		1.616	0.0079		1.616	0.0079
		0.234	-1.016e-05		1.466	7.562e-05		1.617	0.00798		1.617	0.00798
		0.233	-1.017e-05		1.467	7.587e-05		1.618	0.00807		1.618	0.00807
		0.232	-1.019e-05		1.468	7.612e-05		1.619	0.00814		1.619	0.00814
		0.231	-1.021e-05		1.469	7.639e-05		1.62	0.00822		1.62	0.00822
		0.23	-1.022e-05		1.47	7.664e-05		1.621	0.00829		1.621	0.00829
		0.229	-1.024e-05		1.471	7.689e-05		1.622	0.00837		1.622	0.00837
		0.228	-1.025e-05		1.472	7.713e-05		1.623	0.00845		1.623	0.00845
		0.227	-1.026e-05		1.473	7.738e-05		1.624	0.00852		1.624	0.00852
		0.226	-1.028e-05		1.474	7.766e-05		1.625	0.0086		1.625	0.0086
		0.225	-1.03e-05		1.475	7.79e-05		1.626	0.00869		1.626	0.00869
		0.224	-1.031e-05		1.476	7.815e-05		1.627	0.00878		1.627	0.00878
		0.223	-1.033e-05		1.477	7.84e-05		1.628	0.00887		1.628	0.00887
		0.222	-1.034e-05		1.478	7.867e-05		1.629	0.00895		1.629	0.00895
		0.221	-1.036e-05		1.479	7.892e-05		1.63	0.00903		1.63	0.00903
		0.22	-1.038e-05		1.48	7.92e-05		1.631	0.0091		1.631	0.0091
		0.219	-1.039e-05		1.481	7.944e-05		1.632	0.00918		1.632	0.00918
		0.218	-1.041e-05		1.482	7.972e-05		1.633	0.00926		1.633	0.00926
		0.217	-1.042e-05		1.483	7.997e-05		1.634	0.00935		1.634	0.00935
		0.216	-1.044e-05		1.484	8.024e-05		1.635	0.00943		1.635	0.00943
		0.215	-1.046e-05		1.485	8.049e-05		1.636	0.00951		1.636	0.00951
		0.214	-1.047e-05		1.486	8.077e-05		1.637	0.00959		1.637	0.00959
		0.213	-1.049e-05		1.487	8.101e-05		1.638	0.00967		1.638	0.00967
		0.212	-1.05e-05		1.488	8.129e-05		1.639	0.00976		1.639	0.00976
		0.211	-1.052e-05		1.489	8.157e-05		1.64	0.00984		1.64	0.00984
		0.21	-1.054e-05		1.49	8.181e-05		1.641	0.00991		1.641	0.00991
		0.209	-1.055e-05		1.491	8.209e-05		1.642	0.00999		1.642	0.00999
		0.208	-1.057e-05		1.492	8.237e-05		1.643	0.01007		1.643	0.01007
		0.207	-1.058e-05		1.493	8.261e-05		1.644	0.01015		1.644	0.01015
		0.206	-1.06e-05		1.494	8.289e-05		1.645	0.01023		1.645	0.01023
		0.205	-1.062e-05		1.495	8.317e-05		1.646	0.01032		1.646	0.01032
		0.204	-1.064e-05		1.496	8.342e-05		1.647	0.0104		1.647	0.0104
		0.203	-1.065e-05		1.497	8.369e-05		1.648	0.01048		1.648	0.01048
		0.202	-1.066e-05		1.498	8.397e-05		1.649	0.01056		1.649	0.01056
		0.201	-1.068e-05		1.499	8.425e-05		1.65	0.01064		1.65	0.01064
		0.2	-1.07e-05		1.5	8.449e-05		1.651	0.01073		1.651	0.01073
		0.199	-1.072e-05		1.501	8.477e-05		1.652	0.01081		1.652	0.01081
		0.198	-1.073e-05		1.502	8.505e-05		1.653	0.0109		1.653	0.0109
		0.197	-1.074e-05		1.503	8.533e-05		1.654	0.01099		1.654	0.01099
		0.196	-1.076e-05		1.504	8.56e-05		1.655	0.01108		1.655	0.01108
		0.195	-1.077e-05		1.505	8.588e-05		1.656	0.01116		1.656	0.01116
		0.194	-1.079e-05		1.506	8.616e-05		1.657	0.01124		1.657	0.01124
		0.193	-1.081e-05		1.507	8.643e-05		1.658	0.01133		1.658	0.01133
		0.192	-1.082e-05		1.508	8.671e-05		1.659	0.01141		1.659	0.01141
		0.191	-1.084e-05		1.509	8.699e-05		1.66	0.0115		1.66	0.0115
		0.19	-1.085e-05		1.51	8.727e-05		1.661	0.01159		1.661	0.01159
		0.189	-1.087e-05		1.511	8.757e-05		1.662	0.01171		1.662	0.01171
		0.188	-1.089e-05		1.512	8.785e-05		1.663	0.01181		1.663	0.01181
		0.187	-1.09e-05		1.513	8.813e-05		1.664	0.01191		1.664	0.01191
		0.186	-1.092e-05		1.514	8.841e-05		1.665	0.012		1.665	0.012
		0.185	-1.094e-05		1.515	8.868e-05		1.666	0.0121		1.666	0.0121
		0.184	-1.094e-05		1.516	8.896e-05		1.667	0.01219		1.667	0.01219
		0.183	-1.096e-05		1.517	8.927e-05		1.668	0.01229		1.668	0.01229
		0.182	-1.098e-05		1.518	8.954e-05		1.669	0.01238		1.669	0.01238
		0.181	-1.099e-05		1.519	8.982e-05		1.67	0.01247		1.67	0.01247
		0.18	-1.101e-05		1.52	9.01e-05		1.671	0.01255		1.671	0.01255
		0.179	-1.103e-05		1.521	9.041e-05		1.672	0.01265		1.672	0.01265
		0.178	-1.104e-05		1.522	9.072e-05		1.673	0.01274		1.673	0.01274
		0.177	-1.106e-05		1.523	9.099e-05		1.674	0.01283		1.674	0.01283
		0.176	-1.107e-05		1.524	9.127e-05		1.675	0.01291		1.675	0.01291
		0.175	-1.109e-05		1.525	9.158e-05		1.676	0.013		1.676	0.013
		0.174	-1.111e-05		1.526	9.185e-05		1.677	0.01308		1.677	0.01308
		0.173	-1.112e-05		1.527	9.216e-05		1.678	0.01318		1.678	0.01318
		0.172	-1.114e-05		1.528	9.244e-05		1.679	0.01327		1.679	0.01327
		0.171	-1.115e-05		1.529	9.275e-05		1.68	0.01335		1.68	0.01335
		0.17	-1.117e-05		1.53	9.303e-05		1.681	0.01344		1.681	0.01344
		0.169	-1.119e-05		1.531	9.333e-05		1.682	0.01353		1.682	0.01353
		0.168	-1.12e-05		1.532	9.361e-05		1.683	0.01363		1.683	0.01363
		0.167	-1.122e-05		1.533	9.392e-05		1.684	0.01373		1.684	0.01373
		0.166	-1.124e-05		1.534	9.42e-05		1.685	0.01381		1.685	0.01381
		0.165	-1.125e-05		1.535	9.45e-05		1.686	0.0139		1.686	0.0139
		0.164	-1.127e-05		1.536	9.481e-05		1.687	0.01398		1.687	0.01398
		0.163	-1.128e-05		1.537	9.512e-05		1.688	0.01407		1.688	0.01407
		0.162	-1.13e-05		1.538	9.543e-05		1.689	0.01417		1.689	0.01417
		0.161	-1.132e-05		1.539	9.57e-05		1.69	0.01427		1.69	0.01427
		0.16	-1.133e-05		1.54	9.601e-05		1.691	0.01436		1.691	0.01436
		0.159	-1.135e-05		1.541	9.632e-05		1.692	0.01445		1.692	0.01445
		0.158	-1.136e-05		1.542	9.663e-05		1.693	0.01454		1.693	0.01454
		0.157	-1.138e-05		1.543	9.691e-05		1.694	0.01462		1.694	0.01462
		0.156	-1.139e-05		1.544	9.724e-05		1.695	0.01471		1.695	0.01471
		0.155	-1.141e-05		1.545	9.752e-05		1.696	0.01479		1.696	0.01479
		0.154	-1.143e-05		1.546	9.786e-05		1.697	0.01493		1.697	0.01493
		0.153	-1.145e-05		1.547	9.814e-05		1.698	0.01501		1.698	0.01501
		0.152	-1.146e-05		1.548	9.848e-05		1.699	0.0151		1.699	0.0151
		0.151	-1.148e-05		1.549	9.875e-05		1.7	0.01518		1.7	0.01518
		0.15	-1.15e-05		1.55	9.906e-05		1.701	0.01526		1.701	0.01526
		0.149	-1.151e-05		1.551	9.94e-05		1.702	0.01535		1.702	0.01535
		0.148	-1.153e-05		1.552	9.968e-05		1.703	0.01544		1.703	0.01544
		0.147	-1.154e-05		1.553	0.0001		1.704	0.01552		1.704	0.01552
		0.146	-1.156e-05		1.554	0.0001003		1.705	0.0156		1.705	0.0156
		0.145	-1.158e-05		1.555	0.0001006		1.706	0.01569		1.706	0.01569
		0.144	-1.159e-05		1.556	0.0001009		1.707	0.01579		1.707	0.01579
		0.143	-1.161e-05		1.557	0.0001012		1.708	0.01588		1.708	0.01588
		0.142	-1.163e-05		1.558	0.0001016		1.709	0.01596		1.709	0.01596
		0.141	-1.164e-05		1.559	0.0001019		1.71	0.01604		1.71	0.01604
		0.14	-1.166e-05		1.56	0.0001022		1.711	0.01612		1.711	0.01612
		0.139	-1.167e-05		1.561	0.0001025		1.712	0.01621		1.712	0.01621
		0.138	-1.169e-05		1.562	0.0001029		1.713	0.01629		1.713	0.01629
		0.137	-1.171e-05		1.563	0.0001032		1.714	0.01638		1.714	0.01638
		0.136	-1.172e-05		1.564	0.0001035		1.715	0.01647		1.715	0.01647
		0.135	-1.174e-05		1.565	0.0001038		1.716	0.01656		1.716	0.01656
		0.134	-1.175e-05		1.566	0.0001041		1.717	0.01665		1.717	0.01665
		0.133	-1.177e-05		1.567	0.0001045		1.718	0.01673		1.718	0.01673
		0.132	-1.179e-05		1.568	0.0001048		1.719	0.01679		1.719	0.01679
		0.131	-1.18e-05		1.569	0.0001051		1.72	0.01688		1.72	0.01688
		0.13	-1.182e-05		1.57	0.0001054		1.721	0.01696		1.721	0.01696
		0.129	-1.183e-05		1.571	0.0001057		1.722	0.01704		1.722	0.01704
		0.128	-1.185e-05		1.572	0.0001061		1.723	0.01713		1.723	0.01713
		0.127	-1.187e-05		1.573	0.0001064		1.724	0.01722		1.724	0.01722
		0.126	-1.188e-05		1.574	0.0001067		1.725	0.0173		1.725	0.0173
		0.125	-1.19e-05		1.575	0.0001071		1.726	0.01741		1.726	0.01741
		0.124	-1.192e-05		1.576	0.0001074		1.727	0.0175		1.727	0.0175
		0.123	-1.193e-05		1.577	0.0001077		1.728	0.01758		1.728	0.01758
		0.122	-1.195e-05		1.578	0.0001081		1.729	0.01766		1.729	0.01766
		0.121	-1.197e-05		1.579	0.0001084		1.73	0.01778		1.73	0.01778
		0.12	-1.198e-05		1.58	0.0001087		1.731	0.01787		1.731	0.01787
		0.119	-1.2e-05		1.581	0.0001091		1.732	0.01798		1.732	0.01798
		0.118	-1.201e-05		1.582	0.0001094		1.733	0.01807		1.733	0.01807
		0.117	-1.203e-05		1.583	0.0001097		1.734	0.01816		1.734	0.01816
		0.116	-1.205e-05		1.584	0.0001101		1.735	0.01825		1.735	0.01825
		0.115	-1.207e-05		1.585	0.0001104		1.736	0.01832		1.736	0.01832
		0.114	-1.208e-05		1.586	0.0001108		1.737	0.01839		1.737	0.01839
		0.113	-1.21e-05		1.587	0.0001111		1.738	0.01847		1.738	0.01847
		0.112	-1.211e-05		1.588	0.0001114		1.739	0.01855		1.739	0.01855
		0.111	-1.213e-05		1.589	0.0001118		1.74	0.01862		1.74	0.01862
		0.11	-1.215e-05		1.59	0.0001121		1.741	0.01875		1.741	0.01875
		0.109	-1.216e-05		1.591	0.0001125		1.742	0.01885		1.742	0.01885
		0.108	-1.218e-05		1.592	0.0001128		1.743	0.01894		1.743	0.01894
		0.107	-1.219e-05		1.593	0.0001131		1.744	0.01901		1.744	0.01901
		0.106	-1.221e-05		1.594	0.0001135		1.745	0.01909		1.745	0.01909
		0.105	-1.223e-05		1.595	0.0001138		1.746	0.01919		1.746	0.01919
		0.104	-1.224e-05		1.596	0.0001142		1.747	0.01929		1.747	0.01929
		0.103	-1.227e-05		1.597	0.0001145		1.748	0.01937		1.748	0.01937
		0.102	-1.228e-05		1.598	0.0001149		1.749	0.01945		1.749	0.01945
		0.101	-1.23e-05		1.599	0.0001152		1.75	0.01953		1.75	0.01953
		0.1	-1.232e-05		1.6	0.0001156		1.751	0.01962		1.751	0.01962
		0.099	-1.233e-05		1.601	0.0001159		1.752	0.0197		1.752	0.0197
		0.098	-1.235e-05		1.602	0.0001163		1.753	0.0198		1.753	0.0198
		0.097	-1.236e-05		1.603	0.0001166		1.754	0.01989		1.754	0.01989
		0.096	-1.238e-05		1.604	0.000117		1.755	0.02003		1.755	0.02003
		0.095	-1.24e-05		1.605	0.0001174		1.756	0.02012		1.756	0.02012
		0.094	-1.241e-05		1.606	0.0001177		1.757	0.0202		1.757	0.0202
		0.093	-1.243e-05		1.607	0.0001181		1.758	0.0203		1.758	0.0203
		0.092	-1.245e-05		1.608	0.0001184		1.759	0.0204		1.759	0.0204
		0.091	-1.246e-05		1.609	0.0001188		1.76	0.02048		1.76	0.02048
		0.09	-1.248e-05		1.61	0.0001191		1.761	0.02057		1.761	0.02057
		0.089	-1.25e-05		1.611	0.0001195		1.762	0.02064		1.762	0.02064
		0.088	-1.251e-05		1.612	0.0001199		1.763	0.02071		1.763	0.02071
		0.087	-1.253e-05		1.613	0.0001203		1.764	0.02079		1.764	0.02079
		0.086	-1.255e-05		1.614	0.0001206		1.765	0.02088		1.765	0.02088
		0.085	-1.257e-05		1.615	0.000121		1.766	0.02098		1.766	0.02098
		0.084	-1.258e-05		1.616	0.0001213		1.767	0.02106		1.767	0.02106
		0.083	-1.259e-05		1.617	0.0001217		1.768	0.02116		1.768	0.02116
		0.082	-1.261e-05		1.618	0.0001221		1.769	0.02125		1.769	0.02125
		0.081	-1.263e-05		1.619	0.0001224		1.77	0.02132		1.77	0.02132
		0.08	-1.265e-05		1.62	0.0001228		1.771	0.02143		1.771	0.02143
		0.079	-1.267e-05		1.621	0.0001232		1.772	0.02152		1.772	0.02152
		0.078	-1.268e-05		1.622	0.0001235		1.773	0.02159		1.773	0.02159
		0.077	-1.27e-05		1.623	0.0001239		1.774	0.02169		1.774	0.02169
		0.076	-1.285e-05		1.624	0.0001243		1.775	0.02179		1.775	0.02179
		0.075	-1.339e-05		1.625	0.0001247		1.776	0.02191		1.776	0.02191
		0.074	-1.381e-05		1.626	0.0001251		1.777	0.02199		1.777	0.02199
		0.073	-1.404e-05		1.627	0.0001255		1.778	0.02207		1.778	0.02207
		0.072	-1.416e-05		1.628	0.0001258		1.779	0.02224		1.779	0.02224
		0.071	-1.424e-05		1.629	0.0001262		1.78	0.02231		1.78	0.02231
		0.07	-1.427e-05		1.63	0.0001266		1.781	0.0224		1.781	0.0224
		0.069	-1.429e-05		1.631	0.000127		1.782	0.02249		1.782	0.02249
		0.068	-1.431e-05		1.632	0.0001274		1.783	0.02268		1.783	0.02268
		0.067	-1.433e-05		1.633	0.0001277		1.784	0.02278		1.784	0.02278
		0.066	-1.434e-05		1.634	0.0001281		1.785	0.02287		1.785	0.02287
		0.065	-1.436e-05		1.635	0.0001285		1.786	0.02296		1.786	0.02296
		0.064	-1.437e-05		1.636	0.0001289		1.787	0.02306		1.787	0.02306
		0.063	-1.439e-05		1.637	0.0001293		1.788	0.02314		1.788	0.02314
		0.062	-1.441e-05		1.638	0.0001297		1.789	0.02322		1.789	0.02322
		0.061	-1.443e-05		1.639	0.0001301		1.79	0.02328		1.79	0.02328
		0.06	-1.445e-05		1.64	0.0001305		1.791	0.02336		1.791	0.02336
		0.059	-1.447e-05		1.641	0.0001308		1.792	0.02345		1.792	0.02345
		0.058	-1.45e-05		1.642	0.0001312		1.793	0.02355		1.793	0.02355
		0.057	-1.453e-05		1.643	0.0001316		1.794	0.02366		1.794	0.02366
		0.056	-1.455e-05		1.644	0.000132		1.795	0.02375		1.795	0.02375
		0.055	-1.457e-05		1.645	0.0001324		1.796	0.02385		1.796	0.02385
		0.054	-1.459e-05		1.646	0.0001328		1.797	0.02399		1.797	0.02399
		0.053	-1.46e-05		1.647	0.0001332		1.798	0.02406		1.798	0.02406
		0.052	-1.462e-05		1.648	0.0001336		1.799	0.02414		1.799	0.02414
		0.051	-1.463e-05		1.649	0.000134		1.8	0.02422		1.8	0.02422
		0.05	-1.465e-05		1.65	0.0001344		1.801	0.02435		1.801	0.02435
		0.049	-1.466e-05		1.651	0.0001349		1.802	0.02445		1.802	0.02445
		0.048	-1.467e-05		1.652	0.0001352		1.803	0.02456		1.803	0.02456
		0.047	-1.468e-05		1.653	0.0001356		1.804	0.02469		1.804	0.02469
		0.046	-1.47e-05		1.654	0.0001361		1.805	0.02478		1.805	0.02478
		0.045	-1.471e-05		1.655	0.0001365		1.806	0.02487		1.806	0.02487
		0.044	-1.472e-05		1.656	0.0001369		1.807	0.02496		1.807	0.02496
		0.043	-1.473e-05		1.657	0.0001373		1.808	0.02506		1.808	0.02506
		0.042	-1.474e-05		1.658	0.0001377		1.809	0.02514		1.809	0.02514
		0.041	-1.475e-05		1.659	0.0001381		1.81	0.02521		1.81	0.02521
		0.04	-1.476e-05		1.66	0.0001385		1.811	0.02528		1.811	0.02528
		0.039	-1.477e-05		1.661	0.0001389		1.812	0.02536		1.812	0.02536
		0.038	-1.479e-05		1.662	0.0001393		1.813	0.02545		1.813	0.02545
		0.037	-1.479e-05		1.663	0.0001397		1.814	0.02554		1.814	0.02554
		0.036	-1.48e-05		1.664	0.0001402		1.815	0.02563		1.815	0.02563
		0.035	-1.481e-05		1.665	0.0001406		1.816	0.0257		1.816	0.0257
		0.034	-1.482e-05		1.666	0.000141		1.817	0.02579		1.817	0.02579
		0.033	-1.483e-05		1.667	0.0001414		1.818	0.02589		1.818	0.02589
		0.032	-1.484e-05		1.668	0.0001418		1.819	0.02601		1.819	0.02601
		0.031	-1.485e-05		1.669	0.0001422		1.82	0.02618		1.82	0.02618
		0.03	-1.486e-05		1.67	0.0001427		1.821	0.02628		1.821	0.02628
		0.029	-1.487e-05		1.671	0.0001431		1.822	0.02635		1.822	0.02635
		0.028	-1.488e-05		1.672	0.0001435		1.823	0.02646		1.823	0.02646
		0.027	-1.489e-05		1.673	0.000144		1.824	0.02656		1.824	0.02656
		0.026	-1.491e-05		1.674	0.0001444		1.825	0.02667		1.825	0.02667
		0.025	-1.491e-05		1.675	0.0001448		1.826	0.02684		1.826	0.02684
		0.024	-1.492e-05		1.676	0.0001452		1.827	0.02695		1.827	0.02695
		0.023	-1.493e-05		1.677	0.0001457		1.828	0.02705		1.828	0.02705
		0.022	-1.495e-05		1.678	0.0001461		1.829	0.02712		1.829	0.02712
		0.021	-1.495e-05		1.679	0.0001465		1.83	0.02723		1.83	0.02723
		0.02	-1.496e-05		1.68	0.000147		1.831	0.02739		1.831	0.02739
		0.019	-1.497e-05		1.681	0.0001474		1.832	0.02748		1.832	0.02748
		0.018	-1.499e-05		1.682	0.0001478		1.833	0.02757		1.833	0.02757
		0.017	-1.499e-05		1.683	0.0001482		1.834	0.02764		1.834	0.02764
		0.016	-1.5e-05		1.684	0.0001487		1.835	0.02771		1.835	0.02771
		0.015	-1.502e-05		1.685	0.0001491		1.836	0.02783		1.836	0.02783
		0.014	-1.502e-05		1.686	0.0001496		1.837	0.02795		1.837	0.02795
		0.013	-1.503e-05		1.687	0.00015		1.838	0.02805		1.838	0.02805
		0.012	-1.505e-05		1.688	0.0001505		1.839	0.02813		1.839	0.02813
		0.011	-1.506e-05		1.689	0.0001509		1.84	0.02822		1.84	0.02822
		0.01	-1.507e-05		1.69	0.0001514		1.841	0.0283		1.841	0.0283
		0.009	-1.508e-05		1.691	0.0001518		1.842	0.02836		1.842	0.02836
		0.008	-1.51e-05		1.692	0.0001523		1.843	0.02843		1.843	0.02843
		0.007	-1.512e-05		1.693	0.0001527		1.844	0.02854		1.844	0.02854
		0.006	-1.512e-05		1.694	0.0001531		1.845	0.02863		1.845	0.02863
		0.005	-1.514e-05		1.695	0.0001536		1.846	0.02872		1.846	0.02872
		0.004	-1.516e-05		1.696	0.0001541		1.847	0.0288		1.847	0.0288
		0.003	-1.516e-05		1.697	0.0001545		1.848	0.02889		1.848	0.02889
		0.002	-1.518e-05		1.698	0.000155		1.849	0.02901		1.849	0.02901
		0.001	-1.519e-05		1.699	0.0001554		1.85	0.02912		1.85	0.02912
		0	-1.522e-05		1.7	0.0001559		1.851	0.02922		1.851	0.02922
		-0.001	-1.524e-05		1.701	0.0001563		1.852	0.0293		1.852	0.0293
		-0.002	-1.524e-05		1.702	0.0001568		1.853	0.02937		1.853	0.02937
		-0.003	-1.526e-05		1.703	0.0001573		1.854	0.02944		1.854	0.02944
		-0.004	-1.528e-05		1.704	0.0001577		1.855	0.02953		1.855	0.02953
		-0.005	-1.529e-05		1.705	0.0001582		1.856	0.02964		1.856	0.02964
		-0.006	-1.531e-05		1.706	0.0001587		1.857	0.02973		1.857	0.02973
		-0.007	-1.532e-05		1.707	0.0001591		1.858	0.02983		1.858	0.02983
		-0.008	-1.533e-05		1.708	0.0001596		1.859	0.02997		1.859	0.02997
		-0.009	-1.536e-05		1.709	0.0001601		1.86	0.03005		1.86	0.03005
		-0.01	-1.537e-05		1.71	0.0001605		1.861	0.0301		1.861	0.0301
		-0.011	-1.539e-05		1.711	0.000161		1.862	0.03021		1.862	0.03021
		-0.012	-1.54e-05		1.712	0.0001615		1.863	0.03081		1.863	0.03081
		-0.013	-1.542e-05		1.713	0.0001619		1.864	0.0309		1.864	0.0309
		-0.014	-1.544e-05		1.714	0.0001624		1.865	0.03096		1.865	0.03096
		-0.015	-1.546e-05		1.715	0.0001629		1.866	0.03106		1.866	0.03106
		-0.016	-1.548e-05		1.716	0.0001634		1.867	0.03115		1.867	0.03115
		-0.017	-1.55e-05		1.717	0.0001638		1.868	0.03124		1.868	0.03124
		-0.018	-1.552e-05		1.718	0.0001643		1.869	0.03133		1.869	0.03133
		-0.019	-1.554e-05		1.719	0.0001648		1.87	0.03146		1.87	0.03146
		-0.02	-1.556e-05		1.72	0.0001652		1.871	0.03164		1.871	0.03164
		-0.021	-1.557e-05		1.721	0.0001658		1.872	0.0318		1.872	0.0318
		-0.022	-1.56e-05		1.722	0.0001662		1.873	0.03189		1.873	0.03189
		-0.023	-1.562e-05		1.723	0.0001667		1.874	0.03195		1.874	0.03195
		-0.024	-1.564e-05		1.724	0.0001672		1.875	0.03201		1.875	0.03201
		-0.025	-1.566e-05		1.725	0.0001677		1.876	0.03207		1.876	0.03207
		-0.026	-1.568e-05		1.726	0.0001682		1.877	0.03217		1.877	0.03217
		-0.027	-1.57e-05		1.727	0.0001687		1.878	0.03226		1.878	0.03226
		-0.028	-1.572e-05		1.728	0.0001692		1.879	0.03238		1.879	0.03238
		-0.029	-1.574e-05		1.729	0.0001697		1.88	0.03254		1.88	0.03254
		-0.03	-1.577e-05		1.73	0.0001701		1.881	0.03266		1.881	0.03266
		-0.031	-1.579e-05		1.731	0.0001706		1.882	0.03272		1.882	0.03272
		-0.032	-1.581e-05		1.732	0.0001712		1.883	0.03284		1.883	0.03284
		-0.033	-1.584e-05		1.733	0.0001716		1.884	0.03294		1.884	0.03294
		-0.034	-1.586e-05		1.734	0.0001721		1.885	0.03303		1.885	0.03303
		-0.035	-1.589e-05		1.735	0.0001726		1.886	0.03312		1.886	0.03312
		-0.036	-1.591e-05		1.736	0.0001731		1.887	0.03324		1.887	0.03324
		-0.037	-1.593e-05		1.737	0.0001737		1.888	0.03331		1.888	0.03331
		-0.038	-1.597e-05		1.738	0.0001742		1.889	0.0334		1.889	0.0334
		-0.039	-1.599e-05		1.739	0.0001746		1.89	0.03346		1.89	0.03346
		-0.04	-1.601e-05		1.74	0.0001752		1.891	0.03355		1.891	0.03355
		-0.041	-1.604e-05		1.741	0.0001757		1.892	0.03361		1.892	0.03361
		-0.042	-1.607e-05		1.742	0.0001762		1.893	0.03371		1.893	0.03371
		-0.043	-1.609e-05		1.743	0.0001767		1.894	0.03383		1.894	0.03383
		-0.044	-1.612e-05		1.744	0.0001772		1.895	0.03395		1.895	0.03395
		-0.045	-1.614e-05		1.745	0.0001777		1.896	0.03408		1.896	0.03408
		-0.046	-1.618e-05		1.746	0.0001782		1.897	0.03417		1.897	0.03417
		-0.047	-1.62e-05		1.747	0.0001787		1.898	0.0342		1.898	0.0342
		-0.048	-1.623e-05		1.748	0.0001792		1.899	0.03426		1.899	0.03426
		-0.049	-1.626e-05		1.749	0.0001798		1.9	0.03435		1.9	0.03435
		-0.05	-1.629e-05		1.75	0.0001803		1.901	0.03445		1.901	0.03445
		-0.051	-1.633e-05		1.751	0.0001808		1.902	0.03451		1.902	0.03451
		-0.052	-1.636e-05		1.752	0.0001813		1.903	0.03466		1.903	0.03466
		-0.053	-1.638e-05		1.753	0.0001818		1.904	0.03472		1.904	0.03472
		-0.054	-1.641e-05		1.754	0.0001823		1.905	0.03481		1.905	0.03481
		-0.055	-1.645e-05		1.755	0.0001829		1.906	0.03488		1.906	0.03488
		-0.056	-1.647e-05		1.756	0.0001834		1.907	0.03494		1.907	0.03494
		-0.057	-1.651e-05		1.757	0.0001839		1.908	0.035		1.908	0.035
		-0.058	-1.653e-05		1.758	0.0001845		1.909	0.03509		1.909	0.03509
		-0.059	-1.657e-05		1.759	0.000185		1.91	0.03525		1.91	0.03525
		-0.06	-1.66e-05		1.76	0.0001855		1.911	0.03552		1.911	0.03552
		-0.061	-1.663e-05		1.761	0.0001861		1.912	0.03565		1.912	0.03565
		-0.062	-1.667e-05		1.762	0.0001866		1.913	0.03577		1.913	0.03577
		-0.063	-1.67e-05		1.763	0.0001871		1.914	0.03595		1.914	0.03595
		-0.064	-1.674e-05		1.764	0.0001877		1.915	0.03605		1.915	0.03605
		-0.065	-1.677e-05		1.765	0.0001882		1.916	0.03611		1.916	0.03611
		-0.066	-1.68e-05		1.766	0.0001887		1.917	0.03617		1.917	0.03617
		-0.067	-1.683e-05		1.767	0.0001893		1.918	0.03629		1.918	0.03629
		-0.068	-1.687e-05		1.768	0.0001898		1.919	0.0366		1.919	0.0366
		-0.069	-1.69e-05		1.769	0.0001904		1.92	0.03672		1.92	0.03672
		-0.07	-1.694e-05		1.77	0.0001909		1.921	0.03679		1.921	0.03679
		-0.071	-1.697e-05		1.771	0.0001914		1.922	0.03682		1.922	0.03682
		-0.072	-1.7e-05		1.772	0.000192		1.923	0.03691		1.923	0.03691
		-0.073	-1.704e-05		1.773	0.0001925		1.924	0.03796		1.924	0.03796
		-0.074	-1.708e-05		1.774	0.0001931		1.925	0.03808		1.925	0.03808
		-0.075	-1.711e-05		1.775	0.0001936		1.926	0.03814		1.926	0.03814
		-0.076	-1.715e-05		1.776	0.0001942		1.927	0.0382		1.927	0.0382
		-0.077	-1.719e-05		1.777	0.0001947		1.928	0.03826		1.928	0.03826
		-0.078	-1.723e-05		1.778	0.0001953		1.929	0.03833		1.929	0.03833
		-0.079	-1.726e-05		1.779	0.0001958		1.93	0.03839		1.93	0.03839
		-0.08	-1.73e-05		1.78	0.0001964		1.931	0.03842		1.931	0.03842
		-0.081	-1.734e-05		1.781	0.000197		1.932	0.03848		1.932	0.03848
		-0.082	-1.738e-05		1.782	0.0001975		1.933	0.0387		1.933	0.0387
		-0.083	-1.742e-05		1.783	0.0001981		1.934	0.03879		1.934	0.03879
		-0.084	-1.746e-05		1.784	0.0001986		1.935	0.03882		1.935	0.03882
		-0.085	-1.75e-05		1.785	0.0001992		1.936	0.03891		1.936	0.03891
		-0.086	-1.754e-05		1.786	0.0001998		1.937	0.03894		1.937	0.03894
		-0.087	-1.757e-05		1.787	0.0002003		1.938	0.03903		1.938	0.03903
		-0.088	-1.761e-05		1.788	0.0002009		1.939	0.0391		1.939	0.0391
		-0.089	-1.765e-05		1.789	0.0002015		1.94	0.03919		1.94	0.03919
		-0.09	-1.769e-05		1.79	0.0002021		1.941	0.03928		1.941	0.03928
		-0.091	-1.773e-05		1.791	0.0002026		1.942	0.03937		1.942	0.03937
		-0.092	-1.778e-05		1.792	0.0002032		1.943	0.03947		1.943	0.03947
		-0.093	-1.781e-05		1.793	0.0002038		1.944	0.03959		1.944	0.03959
		-0.094	-1.786e-05		1.794	0.0002043		1.945	0.03968		1.945	0.03968
		-0.095	-1.79e-05		1.795	0.0002049		1.946	0.03983		1.946	0.03983
		-0.096	-1.793e-05		1.796	0.0002055		1.947	0.03996		1.947	0.03996
		-0.097	-1.798e-05		1.797	0.0002061		1.948	0.04002		1.948	0.04002
		-0.098	-1.802e-05		1.798	0.0002067		1.949	0.04014		1.949	0.04014
		-0.099	-1.806e-05		1.799	0.0002072		1.95	0.04027		1.95	0.04027
		-0.1	-1.81e-05		1.8	0.0002078		1.951	0.0403		1.951	0.0403
		-0.101	-1.814e-05		1.801	0.0002084		1.952	0.04042		1.952	0.04042
		-0.102	-1.819e-05		1.802	0.000209		1.953	0.04048		1.953	0.04048
		-0.103	-1.823e-05		1.803	0.0002096		1.954	0.04054		1.954	0.04054
		-0.104	-1.828e-05		1.804	0.0002102		1.955	0.04064		1.955	0.04064
		-0.105	-1.832e-05		1.805	0.0002107		1.956	0.04076		1.956	0.04076
		-0.106	-1.836e-05		1.806	0.0002113		1.957	0.04085		1.957	0.04085
		-0.107	-1.84e-05		1.807	0.0002119		1.958	0.04125		1.958	0.04125
		-0.108	-1.845e-05		1.808	0.0002125		1.959	0.0419		1.959	0.0419
		-0.109	-1.849e-05		1.809	0.0002131		1.96	0.04193		1.96	0.04193
		-0.11	-1.854e-05		1.81	0.0002137		1.961	0.04202		1.961	0.04202
		-0.111	-1.858e-05		1.811	0.0002143		1.962	0.04208		1.962	0.04208
		-0.112	-1.862e-05		1.812	0.0002149		1.963	0.04208		1.963	0.04208
		-0.113	-1.867e-05		1.813	0.0002155		1.964	0.04214		1.964	0.04214
		-0.114	-1.872e-05		1.814	0.0002161		1.965	0.04227		1.965	0.04227
		-0.115	-1.876e-05		1.815	0.0002167		1.966	0.04236		1.966	0.04236
		-0.116	-1.881e-05		1.816	0.0002173		1.967	0.04258		1.967	0.04258
		-0.117	-1.885e-05		1.817	0.0002179		1.968	0.04273		1.968	0.04273
		-0.118	-1.89e-05		1.818	0.0002185		1.969	0.04282		1.969	0.04282
		-0.119	-1.894e-05		1.819	0.0002191		1.97	0.04291		1.97	0.04291
		-0.12	-1.899e-05		1.82	0.0002198		1.971	0.04298		1.971	0.04298
		-0.121	-1.904e-05		1.821	0.0002203		1.972	0.04313		1.972	0.04313
		-0.122	-1.908e-05		1.822	0.000221		1.973	0.04319		1.973	0.04319
		-0.123	-1.913e-05		1.823	0.0002216		1.974	0.04328		1.974	0.04328
		-0.124	-1.917e-05		1.824	0.0002222		1.975	0.04341		1.975	0.04341
		-0.125	-1.921e-05		1.825	0.0002228		1.976	0.0435		1.976	0.0435
		-0.126	-1.926e-05		1.826	0.0002234		1.977	0.04356		1.977	0.04356
		-0.127	-1.931e-05		1.827	0.000224		1.978	0.04368		1.978	0.04368
		-0.128	-1.935e-05		1.828	0.0002247		1.979	0.04378		1.979	0.04378
		-0.129	-1.94e-05		1.829	0.0002253		1.98	0.04387		1.98	0.04387
		-0.13	-1.945e-05		1.83	0.0002259		1.981	0.04393		1.981	0.04393
		-0.131	-1.949e-05		1.831	0.0002265		1.982	0.04405		1.982	0.04405
		-0.132	-1.954e-05		1.832	0.0002272		1.983	0.04424		1.983	0.04424
		-0.133	-1.959e-05		1.833	0.0002278		1.984	0.0443		1.984	0.0443
		-0.134	-1.964e-05		1.834	0.0002284		1.985	0.04436		1.985	0.04436
		-0.135	-1.969e-05		1.835	0.000229		1.986	0.04439		1.986	0.04439
		-0.136	-1.973e-05		1.836	0.0002297		1.987	0.04442		1.987	0.04442
		-0.137	-1.978e-05		1.837	0.0002303		1.988	0.04449		1.988	0.04449
		-0.138	-1.982e-05		1.838	0.0002309		1.989	0.04464		1.989	0.04464
		-0.139	-1.987e-05		1.839	0.0002316		1.99	0.04473		1.99	0.04473
		-0.14	-1.992e-05		1.84	0.0002322		1.991	0.04482		1.991	0.04482
		-0.141	-1.997e-05		1.841	0.0002328		1.992	0.04492		1.992	0.04492
		-0.142	-2.002e-05		1.842	0.0002335		1.993	0.04495		1.993	0.04495
		-0.143	-2.006e-05		1.843	0.0002341		1.994	0.04501		1.994	0.04501
		-0.144	-2.011e-05		1.844	0.0002347		1.995	0.0451		1.995	0.0451
		-0.145	-2.016e-05		1.845	0.0002354		1.996	0.04516		1.996	0.04516
		-0.146	-2.021e-05		1.846	0.000236		1.997	0.04519		1.997	0.04519
		-0.147	-2.026e-05		1.847	0.0002367		1.998	0.04529		1.998	0.04529
		-0.148	-2.03e-05		1.848	0.0002373		1.999	0.04535		1.999	0.04535
		-0.149	-2.035e-05		1.849	0.000238		--	--		--	--
		-0.15	-2.041e-05		1.85	0.0002386		--	--		--	--
		-0.151	-2.046e-05		1.851	0.0002393		--	--		--	--
		-0.152	-2.05e-05		1.852	0.0002399		--	--		--	--
		-0.153	-2.056e-05		1.853	0.0002406		--	--		--	--
		-0.154	-2.06e-05		1.854	0.0002412		--	--		--	--
		-0.155	-2.065e-05		1.855	0.0002418		--	--		--	--
		-0.156	-2.07e-05		1.856	0.0002425		--	--		--	--
		-0.157	-2.075e-05		1.857	0.0002432		--	--		--	--
		-0.158	-2.08e-05		1.858	0.0002438		--	--		--	--
		-0.159	-2.085e-05		1.859	0.0002445		--	--		--	--
		-0.16	-2.09e-05		1.86	0.0002451		--	--		--	--
		-0.161	-2.095e-05		1.861	0.0002458		--	--		--	--
		-0.162	-2.099e-05		1.862	0.0002465		--	--		--	--
		-0.163	-2.104e-05		1.863	0.0002471		--	--		--	--
		-0.164	-2.11e-05		1.864	0.0002478		--	--		--	--
		-0.165	-2.114e-05		1.865	0.0002484		--	--		--	--
		-0.166	-2.12e-05		1.866	0.0002491		--	--		--	--
		-0.167	-2.125e-05		1.867	0.0002498		--	--		--	--
		-0.168	-2.13e-05		1.868	0.0002505		--	--		--	--
		-0.169	-2.135e-05		1.869	0.0002511		--	--		--	--
		-0.17	-2.14e-05		1.87	0.0002518		--	--		--	--
		-0.171	-2.144e-05		1.871	0.0002525		--	--		--	--
		-0.172	-2.149e-05		1.872	0.0002531		--	--		--	--
		-0.173	-2.154e-05		1.873	0.0002539		--	--		--	--
		-0.174	-2.159e-05		1.874	0.0002545		--	--		--	--
		-0.175	-2.164e-05		1.875	0.0002552		--	--		--	--
		-0.176	-2.168e-05		1.876	0.0002558		--	--		--	--
		-0.177	-2.174e-05		1.877	0.0002565		--	--		--	--
		-0.178	-2.179e-05		1.878	0.0002572		--	--		--	--
		-0.179	-2.184e-05		1.879	0.0002579		--	--		--	--
		-0.18	-2.189e-05		1.88	0.0002585		--	--		--	--
		-0.181	-2.193e-05		1.881	0.0002592		--	--		--	--
		-0.182	-2.199e-05		1.882	0.00026		--	--		--	--
		-0.183	-2.204e-05		1.883	0.0002606		--	--		--	--
		-0.184	-2.209e-05		1.884	0.0002613		--	--		--	--
		-0.185	-2.214e-05		1.885	0.000262		--	--		--	--
		-0.186	-2.219e-05		1.886	0.0002627		--	--		--	--
		-0.187	-2.224e-05		1.887	0.0002634		--	--		--	--
		-0.188	-2.229e-05		1.888	0.0002641		--	--		--	--
		-0.189	-2.234e-05		1.889	0.0002648		--	--		--	--
		-0.19	-2.239e-05		1.89	0.0002655		--	--		--	--
		-0.191	-2.244e-05		1.891	0.0002661		--	--		--	--
		-0.192	-2.249e-05		1.892	0.0002669		--	--		--	--
		-0.193	-2.254e-05		1.893	0.0002676		--	--		--	--
		-0.194	-2.259e-05		1.894	0.0002683		--	--		--	--
		-0.195	-2.264e-05		1.895	0.000269		--	--		--	--
		-0.196	-2.269e-05		1.896	0.0002697		--	--		--	--
		-0.197	-2.274e-05		1.897	0.0002704		--	--		--	--
		-0.198	-2.279e-05		1.898	0.0002711		--	--		--	--
		-0.199	-2.285e-05		1.899	0.0002718		--	--		--	--
		-0.2	-2.29e-05		1.9	0.0002725		--	--		--	--
		-0.201	-2.295e-05		1.901	0.0002732		--	--		--	--
		-0.202	-2.3e-05		1.902	0.0002739		--	--		--	--
		-0.203	-2.305e-05		1.903	0.0002746		--	--		--	--
		-0.204	-2.31e-05		1.904	0.0002753		--	--		--	--
		-0.205	-2.316e-05		1.905	0.0002761		--	--		--	--
		-0.206	-2.321e-05		1.906	0.0002768		--	--		--	--
		-0.207	-2.326e-05		1.907	0.0002775		--	--		--	--
		-0.208	-2.33e-05		1.908	0.0002782		--	--		--	--
		-0.209	-2.336e-05		1.909	0.0002789		--	--		--	--
		-0.21	-2.341e-05		1.91	0.0002796		--	--		--	--
		-0.211	-2.346e-05		1.911	0.0002803		--	--		--	--
		-0.212	-2.351e-05		1.912	0.0002811		--	--		--	--
		-0.213	-2.356e-05		1.913	0.0002818		--	--		--	--
		-0.214	-2.362e-05		1.914	0.0002825		--	--		--	--
		-0.215	-2.367e-05		1.915	0.0002832		--	--		--	--
		-0.216	-2.371e-05		1.916	0.0002839		--	--		--	--
		-0.217	-2.377e-05		1.917	0.0002847		--	--		--	--
		-0.218	-2.382e-05		1.918	0.0002854		--	--		--	--
		-0.219	-2.387e-05		1.919	0.0002861		--	--		--	--
		-0.22	-2.392e-05		1.92	0.0002869		--	--		--	--
		-0.221	-2.397e-05		1.921	0.0002876		--	--		--	--
		-0.222	-2.403e-05		1.922	0.0002883		--	--		--	--
		-0.223	-2.407e-05		1.923	0.0002891		--	--		--	--
		-0.224	-2.413e-05		1.924	0.0002898		--	--		--	--
		-0.225	-2.418e-05		1.925	0.0002905		--	--		--	--
		-0.226	-2.423e-05		1.926	0.0002913		--	--		--	--
		-0.227	-2.428e-05		1.927	0.000292		--	--		--	--
		-0.228	-2.433e-05		1.928	0.0002927		--	--		--	--
		-0.229	-2.438e-05		1.929	0.0002935		--	--		--	--
		-0.23	-2.443e-05		1.93	0.0002942		--	--		--	--
		-0.231	-2.449e-05		1.931	0.000295		--	--		--	--
		-0.232	-2.453e-05		1.932	0.0002957		--	--		--	--
		-0.233	-2.459e-05		1.933	0.0002965		--	--		--	--
		-0.234	-2.464e-05		1.934	0.0002972		--	--		--	--
		-0.235	-2.469e-05		1.935	0.000298		--	--		--	--
		-0.236	-2.474e-05		1.936	0.0002987		--	--		--	--
		-0.237	-2.479e-05		1.937	0.0002995		--	--		--	--
		-0.238	-2.484e-05		1.938	0.0003002		--	--		--	--
		-0.239	-2.489e-05		1.939	0.000301		--	--		--	--
		-0.24	-2.494e-05		1.94	0.0003017		--	--		--	--
		-0.241	-2.5e-05		1.941	0.0003025		--	--		--	--
		-0.242	-2.504e-05		1.942	0.0003041		--	--		--	--
		-0.243	-2.509e-05		1.943	0.0003047		--	--		--	--
		-0.244	-2.515e-05		1.944	0.0003056		--	--		--	--
		-0.245	-2.52e-05		1.945	0.0003063		--	--		--	--
		-0.246	-2.525e-05		1.946	0.0003072		--	--		--	--
		-0.247	-2.53e-05		1.947	0.0003078		--	--		--	--
		-0.248	-2.535e-05		1.948	0.0003087		--	--		--	--
		-0.249	-2.54e-05		1.949	0.0003093		--	--		--	--
		-0.25	-2.545e-05		1.95	0.0003103		--	--		--	--
		-0.251	-2.55e-05		1.951	0.0003109		--	--		--	--
		-0.252	-2.555e-05		1.952	0.0003118		--	--		--	--
		-0.253	-2.56e-05		1.953	0.0003124		--	--		--	--
		-0.254	-2.565e-05		1.954	0.000313		--	--		--	--
		-0.255	-2.571e-05		1.955	0.000314		--	--		--	--
		-0.256	-2.576e-05		1.956	0.0003149		--	--		--	--
		-0.257	-2.581e-05		1.957	0.0003155		--	--		--	--
		-0.258	-2.586e-05		1.958	0.0003164		--	--		--	--
		-0.259	-2.591e-05		1.959	0.000317		--	--		--	--
		-0.26	-2.596e-05		1.96	0.000318		--	--		--	--
		-0.261	-2.601e-05		1.961	0.0003186		--	--		--	--
		-0.262	-2.606e-05		1.962	0.0003195		--	--		--	--
		-0.263	-2.611e-05		1.963	0.0003201		--	--		--	--
		-0.264	-2.616e-05		1.964	0.000321		--	--		--	--
		-0.265	-2.622e-05		1.965	0.0003217		--	--		--	--
		-0.266	-2.626e-05		1.966	0.0003226		--	--		--	--
		-0.267	-2.63e-05		1.967	0.0003232		--	--		--	--
		-0.268	-2.636e-05		1.968	0.0003241		--	--		--	--
		-0.269	-2.641e-05		1.969	0.0003247		--	--		--	--
		-0.27	-2.646e-05		1.97	0.0003257		--	--		--	--
		-0.271	-2.65e-05		1.971	0.0003263		--	--		--	--
		-0.272	-2.655e-05		1.972	0.0003272		--	--		--	--
		-0.273	-2.661e-05		1.973	0.0003281		--	--		--	--
		-0.274	-2.665e-05		1.974	0.0003287		--	--		--	--
		-0.275	-2.67e-05		1.975	0.0003297		--	--		--	--
		-0.276	-2.675e-05		1.976	0.0003303		--	--		--	--
		-0.277	-2.68e-05		1.977	0.0003312		--	--		--	--
		-0.278	-2.685e-05		1.978	0.0003318		--	--		--	--
		-0.279	-2.69e-05		1.979	0.0003327		--	--		--	--
		-0.28	-2.695e-05		1.98	0.0003334		--	--		--	--
		-0.281	-2.7e-05		1.981	0.0003343		--	--		--	--
		-0.282	-2.704e-05		1.982	0.0003349		--	--		--	--
		-0.283	-2.709e-05		1.983	0.0003358		--	--		--	--
		-0.284	-2.714e-05		1.984	0.0003368		--	--		--	--
		-0.285	-2.719e-05		1.985	0.0003374		--	--		--	--
		-0.286	-2.724e-05		1.986	0.0003383		--	--		--	--
		-0.287	-2.729e-05		1.987	0.0003389		--	--		--	--
		-0.288	-2.733e-05		1.988	0.0003398		--	--		--	--
		-0.289	-2.738e-05		1.989	0.0003408		--	--		--	--
		-0.29	-2.743e-05		1.99	0.0003414		--	--		--	--
		-0.291	-2.748e-05		1.991	0.0003423		--	--		--	--
		-0.292	-2.753e-05		1.992	0.0003429		--	--		--	--
		-0.293	-2.757e-05		1.993	0.0003438		--	--		--	--
		-0.294	-2.762e-05		1.994	0.0003448		--	--		--	--
		-0.295	-2.767e-05		1.995	0.0003454		--	--		--	--
		-0.296	-2.772e-05		1.996	0.0003463		--	--		--	--
		-0.297	-2.776e-05		1.997	0.0003469		--	--		--	--
		-0.298	-2.781e-05		1.998	0.0003478		--	--		--	--
		-0.299	-2.785e-05		1.999	0.0003488		--	--		--	--
		-0.3	-2.79e-05		--	--		--	--		--	--
		-0.301	-2.795e-05		--	--		--	--		--	--
		-0.302	-2.799e-05		--	--		--	--		--	--
		-0.303	-2.804e-05		--	--		--	--		--	--
		-0.304	-2.808e-05		--	--		--	--		--	--
		-0.305	-2.813e-05		--	--		--	--		--	--
		-0.306	-2.817e-05		--	--		--	--		--	--
		-0.307	-2.822e-05		--	--		--	--		--	--
		-0.308	-2.826e-05		--	--		--	--		--	--
		-0.309	-2.831e-05		--	--		--	--		--	--
		-0.31	-2.835e-05		--	--		--	--		--	--
		-0.311	-2.84e-05		--	--		--	--		--	--
		-0.312	-2.844e-05		--	--		--	--		--	--
		-0.313	-2.848e-05		--	--		--	--		--	--
		-0.314	-2.853e-05		--	--		--	--		--	--
		-0.315	-2.857e-05		--	--		--	--		--	--
		-0.316	-2.861e-05		--	--		--	--		--	--
		-0.317	-2.865e-05		--	--		--	--		--	--
		-0.318	-2.87e-05		--	--		--	--		--	--
		-0.319	-2.874e-05		--	--		--	--		--	--
		-0.32	-2.878e-05		--	--		--	--		--	--
		-0.321	-2.883e-05		--	--		--	--		--	--
		-0.322	-2.887e-05		--	--		--	--		--	--
		-0.323	-2.891e-05		--	--		--	--		--	--
		-0.324	-2.895e-05		--	--		--	--		--	--
		-0.325	-2.899e-05		--	--		--	--		--	--
		-0.326	-2.903e-05		--	--		--	--		--	--
		-0.327	-2.907e-05		--	--		--	--		--	--
		-0.328	-2.911e-05		--	--		--	--		--	--
		-0.329	-2.915e-05		--	--		--	--		--	--
		-0.33	-2.919e-05		--	--		--	--		--	--
		-0.331	-2.923e-05		--	--		--	--		--	--
		-0.332	-2.927e-05		--	--		--	--		--	--
		-0.333	-2.93e-05		--	--		--	--		--	--
		-0.334	-2.934e-05		--	--		--	--		--	--
		-0.335	-2.938e-05		--	--		--	--		--	--
		-0.336	-2.942e-05		--	--		--	--		--	--
		-0.337	-2.946e-05		--	--		--	--		--	--
		-0.338	-2.949e-05		--	--		--	--		--	--
		-0.339	-2.953e-05		--	--		--	--		--	--
		-0.34	-2.957e-05		--	--		--	--		--	--
		-0.341	-2.96e-05		--	--		--	--		--	--
		-0.342	-2.964e-05		--	--		--	--		--	--
		-0.343	-2.967e-05		--	--		--	--		--	--
		-0.344	-2.97e-05		--	--		--	--		--	--
		-0.345	-2.974e-05		--	--		--	--		--	--
		-0.346	-2.978e-05		--	--		--	--		--	--
		-0.347	-2.981e-05		--	--		--	--		--	--
		-0.348	-2.985e-05		--	--		--	--		--	--
		-0.349	-2.988e-05		--	--		--	--		--	--
		-0.35	-2.991e-05		--	--		--	--		--	--
		-0.351	-2.994e-05		--	--		--	--		--	--
		-0.352	-2.997e-05		--	--		--	--		--	--
		-0.353	-3.001e-05		--	--		--	--		--	--
		-0.354	-3.003e-05		--	--		--	--		--	--
		-0.355	-3.006e-05		--	--		--	--		--	--
		-0.356	-3.01e-05		--	--		--	--		--	--
		-0.357	-3.013e-05		--	--		--	--		--	--
		-0.358	-3.016e-05		--	--		--	--		--	--
		-0.359	-3.019e-05		--	--		--	--		--	--
		-0.36	-3.021e-05		--	--		--	--		--	--
		-0.361	-3.024e-05		--	--		--	--		--	--
		-0.362	-3.027e-05		--	--		--	--		--	--
		-0.363	-3.02e-05		--	--		--	--		--	--
		-0.364	-3.023e-05		--	--		--	--		--	--
		-0.365	-3.026e-05		--	--		--	--		--	--
		-0.366	-3.029e-05		--	--		--	--		--	--
		-0.367	-3.029e-05		--	--		--	--		--	--
		-0.368	-3.033e-05		--	--		--	--		--	--
		-0.369	-3.036e-05		--	--		--	--		--	--
		-0.37	-3.039e-05		--	--		--	--		--	--
		-0.371	-3.042e-05		--	--		--	--		--	--
		-0.372	-3.042e-05		--	--		--	--		--	--
		-0.373	-3.045e-05		--	--		--	--		--	--
		-0.374	-3.048e-05		--	--		--	--		--	--
		-0.375	-3.048e-05		--	--		--	--		--	--
		-0.376	-3.051e-05		--	--		--	--		--	--
		-0.377	-3.054e-05		--	--		--	--		--	--
		-0.378	-3.054e-05		--	--		--	--		--	--
		-0.379	-3.057e-05		--	--		--	--		--	--
		-0.38	-3.06e-05		--	--		--	--		--	--
		-0.381	-3.06e-05		--	--		--	--		--	--
		-0.382	-3.063e-05		--	--		--	--		--	--
		-0.383	-3.063e-05		--	--		--	--		--	--
		-0.384	-3.066e-05		--	--		--	--		--	--
		-0.385	-3.066e-05		--	--		--	--		--	--
		-0.386	-3.07e-05		--	--		--	--		--	--
		-0.387	-3.07e-05		--	--		--	--		--	--
		-0.388	-3.073e-05		--	--		--	--		--	--
		-0.389	-3.073e-05		--	--		--	--		--	--
		-0.39	-3.076e-05		--	--		--	--		--	--
		-0.391	-3.076e-05		--	--		--	--		--	--
		-0.392	-3.076e-05		--	--		--	--		--	--
		-0.393	-3.079e-05		--	--		--	--		--	--
		-0.394	-3.079e-05		--	--		--	--		--	--
		-0.395	-3.082e-05		--	--		--	--		--	--
		-0.396	-3.082e-05		--	--		--	--		--	--
		-0.397	-3.082e-05		--	--		--	--		--	--
		-0.398	-3.085e-05		--	--		--	--		--	--
		-0.399	-3.085e-05		--	--		--	--		--	--
		-0.4	-3.085e-05		--	--		--	--		--	--
		-0.401	-3.085e-05		--	--		--	--		--	--
		-0.402	-3.088e-05		--	--		--	--		--	--
		-0.403	-3.088e-05		--	--		--	--		--	--
		-0.404	-3.088e-05		--	--		--	--		--	--
		-0.405	-3.088e-05		--	--		--	--		--	--
		-0.406	-3.091e-05		--	--		--	--		--	--
		-0.407	-3.091e-05		--	--		--	--		--	--
		-0.408	-3.091e-05		--	--		--	--		--	--
		-0.409	-3.091e-05		--	--		--	--		--	--
		-0.41	-3.091e-05		--	--		--	--		--	--
		-0.411	-3.091e-05		--	--		--	--		--	--
		-0.412	-3.091e-05		--	--		--	--		--	--
		-0.413	-3.091e-05		--	--		--	--		--	--
		-0.414	-3.094e-05		--	--		--	--		--	--
		-0.415	-3.094e-05		--	--		--	--		--	--
		-0.416	-3.094e-05		--	--		--	--		--	--
		-0.417	-3.094e-05		--	--		--	--		--	--
		-0.418	-3.094e-05		--	--		--	--		--	--
		-0.419	-3.094e-05		--	--		--	--		--	--
		-0.42	-3.094e-05		--	--		--	--		--	--
		-0.421	-3.094e-05		--	--		--	--		--	--
		-0.422	-3.094e-05		--	--		--	--		--	--
		-0.423	-3.094e-05		--	--		--	--		--	--
		-0.424	-3.094e-05		--	--		--	--		--	--
		-0.425	-3.094e-05		--	--		--	--		--	--
		-0.426	-3.094e-05		--	--		--	--		--	--
		-0.427	-3.094e-05		--	--		--	--		--	--
		-0.428	-3.094e-05		--	--		--	--		--	--
		-0.429	-3.094e-05		--	--		--	--		--	--
		-0.43	-3.094e-05		--	--		--	--		--	--
		-0.431	-3.094e-05		--	--		--	--		--	--
		-0.432	-3.094e-05		--	--		--	--		--	--
		-0.433	-3.094e-05		--	--		--	--		--	--
		-0.434	-3.094e-05		--	--		--	--		--	--
		-0.435	-3.094e-05		--	--		--	--		--	--
		-0.436	-3.094e-05		--	--		--	--		--	--
		-0.437	-3.091e-05		--	--		--	--		--	--
		-0.438	-3.091e-05		--	--		--	--		--	--
		-0.439	-3.091e-05		--	--		--	--		--	--
		-0.44	-3.091e-05		--	--		--	--		--	--
		-0.441	-3.091e-05		--	--		--	--		--	--
		-0.442	-3.091e-05		--	--		--	--		--	--
		-0.443	-3.091e-05		--	--		--	--		--	--
		-0.444	-3.091e-05		--	--		--	--		--	--
		-0.445	-3.088e-05		--	--		--	--		--	--
		-0.446	-3.088e-05		--	--		--	--		--	--
		-0.447	-3.088e-05		--	--		--	--		--	--
		-0.448	-3.088e-05		--	--		--	--		--	--
		-0.449	-3.088e-05		--	--		--	--		--	--
		-0.45	-3.088e-05		--	--		--	--		--	--
		-0.451	-3.085e-05		--	--		--	--		--	--
		-0.452	-3.085e-05		--	--		--	--		--	--
		-0.453	-3.085e-05		--	--		--	--		--	--
		-0.454	-3.085e-05		--	--		--	--		--	--
		-0.455	-3.085e-05		--	--		--	--		--	--
		-0.456	-3.085e-05		--	--		--	--		--	--
		-0.457	-3.085e-05		--	--		--	--		--	--
		-0.458	-3.082e-05		--	--		--	--		--	--
		-0.459	-3.082e-05		--	--		--	--		--	--
		-0.46	-3.082e-05		--	--		--	--		--	--
		-0.461	-3.082e-05		--	--		--	--		--	--
		-0.462	-3.082e-05		--	--		--	--		--	--
		-0.463	-3.082e-05		--	--		--	--		--	--
		-0.464	-3.082e-05		--	--		--	--		--	--
		-0.465	-3.082e-05		--	--		--	--		--	--
		-0.466	-3.079e-05		--	--		--	--		--	--
		-0.467	-3.079e-05		--	--		--	--		--	--
		-0.468	-3.079e-05		--	--		--	--		--	--
		-0.469	-3.079e-05		--	--		--	--		--	--
		-0.47	-3.079e-05		--	--		--	--		--	--
		-0.471	-3.079e-05		--	--		--	--		--	--
		-0.472	-3.079e-05		--	--		--	--		--	--
		-0.473	-3.079e-05		--	--		--	--		--	--
		-0.474	-3.076e-05		--	--		--	--		--	--
		-0.475	-3.076e-05		--	--		--	--		--	--
		-0.476	-3.076e-05		--	--		--	--		--	--
		-0.477	-3.076e-05		--	--		--	--		--	--
		-0.478	-3.076e-05		--	--		--	--		--	--
		-0.479	-3.076e-05		--	--		--	--		--	--
		-0.48	-3.076e-05		--	--		--	--		--	--
		-0.481	-3.076e-05		--	--		--	--		--	--
		-0.482	-3.076e-05		--	--		--	--		--	--
		-0.483	-3.076e-05		--	--		--	--		--	--
		-0.484	-3.076e-05		--	--		--	--		--	--
		-0.485	-3.073e-05		--	--		--	--		--	--
		-0.486	-3.076e-05		--	--		--	--		--	--
		-0.487	-3.076e-05		--	--		--	--		--	--
		-0.488	-3.073e-05		--	--		--	--		--	--
		-0.489	-3.073e-05		--	--		--	--		--	--
		-0.49	-3.073e-05		--	--		--	--		--	--
		-0.491	-3.073e-05		--	--		--	--		--	--
		-0.492	-3.073e-05		--	--		--	--		--	--
		-0.493	-3.073e-05		--	--		--	--		--	--
		-0.494	-3.073e-05		--	--		--	--		--	--
		-0.495	-3.073e-05		--	--		--	--		--	--
		-0.496	-3.073e-05		--	--		--	--		--	--
		-0.497	-3.073e-05		--	--		--	--		--	--
		-0.498	-3.073e-05		--	--		--	--		--	--
		-0.499	-3.073e-05		--	--		--	--		--	--
		-0.5	-3.073e-05		--	--		--	--		--	--
		-0.501	-3.073e-05		--	--		--	--		--	--
		-0.502	-3.076e-05		--	--		--	--		--	--
		-0.503	-3.076e-05		--	--		--	--		--	--
		-0.504	-3.073e-05		--	--		--	--		--	--
		-0.505	-3.076e-05		--	--		--	--		--	--
		-0.506	-3.076e-05		--	--		--	--		--	--
		-0.507	-3.076e-05		--	--		--	--		--	--
		-0.508	-3.076e-05		--	--		--	--		--	--
		-0.509	-3.076e-05		--	--		--	--		--	--
		-0.51	-3.076e-05		--	--		--	--		--	--
		-0.511	-3.076e-05		--	--		--	--		--	--
		-0.512	-3.076e-05		--	--		--	--		--	--
		-0.513	-3.076e-05		--	--		--	--		--	--
		-0.514	-3.076e-05		--	--		--	--		--	--
		-0.515	-3.076e-05		--	--		--	--		--	--
		-0.516	-3.079e-05		--	--		--	--		--	--
		-0.517	-3.079e-05		--	--		--	--		--	--
		-0.518	-3.079e-05		--	--		--	--		--	--
		-0.519	-3.079e-05		--	--		--	--		--	--
		-0.52	-3.079e-05		--	--		--	--		--	--
		-0.521	-3.079e-05		--	--		--	--		--	--
		-0.522	-3.079e-05		--	--		--	--		--	--
		-0.523	-3.082e-05		--	--		--	--		--	--
		-0.524	-3.082e-05		--	--		--	--		--	--
		-0.525	-3.082e-05		--	--		--	--		--	--
		-0.526	-3.082e-05		--	--		--	--		--	--
		-0.527	-3.082e-05		--	--		--	--		--	--
		-0.528	-3.082e-05		--	--		--	--		--	--
		-0.529	-3.085e-05		--	--		--	--		--	--
		-0.53	-3.085e-05		--	--		--	--		--	--
		-0.531	-3.085e-05		--	--		--	--		--	--
		-0.532	-3.085e-05		--	--		--	--		--	--
		-0.533	-3.085e-05		--	--		--	--		--	--
		-0.534	-3.088e-05		--	--		--	--		--	--
		-0.535	-3.088e-05		--	--		--	--		--	--
		-0.536	-3.088e-05		--	--		--	--		--	--
		-0.537	-3.091e-05		--	--		--	--		--	--
		-0.538	-3.091e-05		--	--		--	--		--	--
		-0.539	-3.091e-05		--	--		--	--		--	--
		-0.54	-3.091e-05		--	--		--	--		--	--
		-0.541	-3.091e-05		--	--		--	--		--	--
		-0.542	-3.094e-05		--	--		--	--		--	--
		-0.543	-3.094e-05		--	--		--	--		--	--
		-0.544	-3.094e-05		--	--		--	--		--	--
		-0.545	-3.097e-05		--	--		--	--		--	--
		-0.546	-3.097e-05		--	--		--	--		--	--
		-0.547	-3.1e-05		--	--		--	--		--	--
		-0.548	-3.1e-05		--	--		--	--		--	--
		-0.549	-3.1e-05		--	--		--	--		--	--
		-0.55	-3.1e-05		--	--		--	--		--	--
		-0.551	-3.103e-05		--	--		--	--		--	--
		-0.552	-3.103e-05		--	--		--	--		--	--
		-0.553	-3.103e-05		--	--		--	--		--	--
		-0.554	-3.106e-05		--	--		--	--		--	--
		-0.555	-3.106e-05		--	--		--	--		--	--
		-0.556	-3.106e-05		--	--		--	--		--	--
		-0.557	-3.11e-05		--	--		--	--		--	--
		-0.558	-3.11e-05		--	--		--	--		--	--
		-0.559	-3.11e-05		--	--		--	--		--	--
		-0.56	-3.11e-05		--	--		--	--		--	--
		-0.561	-3.113e-05		--	--		--	--		--	--
		-0.562	-3.113e-05		--	--		--	--		--	--
		-0.563	-3.116e-05		--	--		--	--		--	--
		-0.564	-3.116e-05		--	--		--	--		--	--
		-0.565	-3.119e-05		--	--		--	--		--	--
		-0.566	-3.119e-05		--	--		--	--		--	--
		-0.567	-3.122e-05		--	--		--	--		--	--
		-0.568	-3.122e-05		--	--		--	--		--	--
		-0.569	-3.122e-05		--	--		--	--		--	--
		-0.57	-3.125e-05		--	--		--	--		--	--
		-0.571	-3.125e-05		--	--		--	--		--	--
		-0.572	-3.128e-05		--	--		--	--		--	--
		-0.573	-3.128e-05		--	--		--	--		--	--
		-0.574	-3.128e-05		--	--		--	--		--	--
		-0.575	-3.131e-05		--	--		--	--		--	--
		-0.576	-3.131e-05		--	--		--	--		--	--
		-0.577	-3.134e-05		--	--		--	--		--	--
		-0.578	-3.134e-05		--	--		--	--		--	--
		-0.579	-3.137e-05		--	--		--	--		--	--
		-0.58	-3.137e-05		--	--		--	--		--	--
		-0.581	-3.137e-05		--	--		--	--		--	--
		-0.582	-3.14e-05		--	--		--	--		--	--
		-0.583	-3.14e-05		--	--		--	--		--	--
		-0.584	-3.143e-05		--	--		--	--		--	--
		-0.585	-3.143e-05		--	--		--	--		--	--
		-0.586	-3.147e-05		--	--		--	--		--	--
		-0.587	-3.147e-05		--	--		--	--		--	--
		-0.588	-3.15e-05		--	--		--	--		--	--
		-0.589	-3.15e-05		--	--		--	--		--	--
		-0.59	-3.153e-05		--	--		--	--		--	--
		-0.591	-3.153e-05		--	--		--	--		--	--
		-0.592	-3.156e-05		--	--		--	--		--	--
		-0.593	-3.156e-05		--	--		--	--		--	--
		-0.594	-3.159e-05		--	--		--	--		--	--
		-0.595	-3.159e-05		--	--		--	--		--	--
		-0.596	-3.162e-05		--	--		--	--		--	--
		-0.597	-3.162e-05		--	--		--	--		--	--
		-0.598	-3.165e-05		--	--		--	--		--	--
		-0.599	-3.165e-05		--	--		--	--		--	--
		-0.6	-3.168e-05		--	--		--	--		--	--
		-0.601	-3.168e-05		--	--		--	--		--	--
		-0.602	-3.171e-05		--	--		--	--		--	--
		-0.603	-3.171e-05		--	--		--	--		--	--
		-0.604	-3.174e-05		--	--		--	--		--	--
		-0.605	-3.177e-05		--	--		--	--		--	--
		-0.606	-3.177e-05		--	--		--	--		--	--
		-0.607	-3.18e-05		--	--		--	--		--	--
		-0.608	-3.18e-05		--	--		--	--		--	--
		-0.609	-3.183e-05		--	--		--	--		--	--
		-0.61	-3.183e-05		--	--		--	--		--	--
		-0.611	-3.187e-05		--	--		--	--		--	--
		-0.612	-3.19e-05		--	--		--	--		--	--
		-0.613	-3.19e-05		--	--		--	--		--	--
		-0.614	-3.193e-05		--	--		--	--		--	--
		-0.615	-3.196e-05		--	--		--	--		--	--
		-0.616	-3.196e-05		--	--		--	--		--	--
		-0.617	-3.199e-05		--	--		--	--		--	--
		-0.618	-3.199e-05		--	--		--	--		--	--
		-0.619	-3.202e-05		--	--		--	--		--	--
		-0.62	-3.205e-05		--	--		--	--		--	--
		-0.621	-3.205e-05		--	--		--	--		--	--
		-0.622	-3.208e-05		--	--		--	--		--	--
		-0.623	-3.211e-05		--	--		--	--		--	--
		-0.624	-3.211e-05		--	--		--	--		--	--
		-0.625	-3.214e-05		--	--		--	--		--	--
		-0.626	-3.214e-05		--	--		--	--		--	--
		-0.627	-3.217e-05		--	--		--	--		--	--
		-0.628	-3.22e-05		--	--		--	--		--	--
		-0.629	-3.22e-05		--	--		--	--		--	--
		-0.63	-3.224e-05		--	--		--	--		--	--
		-0.631	-3.227e-05		--	--		--	--		--	--
		-0.632	-3.227e-05		--	--		--	--		--	--
		-0.633	-3.23e-05		--	--		--	--		--	--
		-0.634	-3.233e-05		--	--		--	--		--	--
		-0.635	-3.233e-05		--	--		--	--		--	--
		-0.636	-3.236e-05		--	--		--	--		--	--
		-0.637	-3.239e-05		--	--		--	--		--	--
		-0.638	-3.239e-05		--	--		--	--		--	--
		-0.639	-3.242e-05		--	--		--	--		--	--
		-0.64	-3.245e-05		--	--		--	--		--	--
		-0.641	-3.245e-05		--	--		--	--		--	--
		-0.642	-3.248e-05		--	--		--	--		--	--
		-0.643	-3.251e-05		--	--		--	--		--	--
		-0.644	-3.254e-05		--	--		--	--		--	--
		-0.645	-3.254e-05		--	--		--	--		--	--
		-0.646	-3.257e-05		--	--		--	--		--	--
		-0.647	-3.26e-05		--	--		--	--		--	--
		-0.648	-3.26e-05		--	--		--	--		--	--
		-0.649	-3.264e-05		--	--		--	--		--	--
		-0.65	-3.267e-05		--	--		--	--		--	--
		-0.651	-3.27e-05		--	--		--	--		--	--
		-0.652	-3.27e-05		--	--		--	--		--	--
		-0.653	-3.273e-05		--	--		--	--		--	--
		-0.654	-3.276e-05		--	--		--	--		--	--
		-0.655	-3.279e-05		--	--		--	--		--	--
		-0.656	-3.279e-05		--	--		--	--		--	--
		-0.657	-3.282e-05		--	--		--	--		--	--
		-0.658	-3.285e-05		--	--		--	--		--	--
		-0.659	-3.285e-05		--	--		--	--		--	--
		-0.66	-3.288e-05		--	--		--	--		--	--
		-0.661	-3.291e-05		--	--		--	--		--	--
		-0.662	-3.294e-05		--	--		--	--		--	--
		-0.663	-3.297e-05		--	--		--	--		--	--
		-0.664	-3.297e-05		--	--		--	--		--	--
		-0.665	-3.301e-05		--	--		--	--		--	--
		-0.666	-3.304e-05		--	--		--	--		--	--
		-0.667	-3.307e-05		--	--		--	--		--	--
		-0.668	-3.307e-05		--	--		--	--		--	--
		-0.669	-3.31e-05		--	--		--	--		--	--
		-0.67	-3.313e-05		--	--		--	--		--	--
		-0.671	-3.316e-05		--	--		--	--		--	--
		-0.672	-3.319e-05		--	--		--	--		--	--
		-0.673	-3.319e-05		--	--		--	--		--	--
		-0.674	-3.322e-05		--	--		--	--		--	--
		-0.675	-3.325e-05		--	--		--	--		--	--
		-0.676	-3.328e-05		--	--		--	--		--	--
		-0.677	-3.331e-05		--	--		--	--		--	--
		-0.678	-3.331e-05		--	--		--	--		--	--
		-0.679	-3.334e-05		--	--		--	--		--	--
		-0.68	-3.337e-05		--	--		--	--		--	--
		-0.681	-3.341e-05		--	--		--	--		--	--
		-0.682	-3.344e-05		--	--		--	--		--	--
		-0.683	-3.344e-05		--	--		--	--		--	--
		-0.684	-3.347e-05		--	--		--	--		--	--
		-0.685	-3.35e-05		--	--		--	--		--	--
		-0.686	-3.353e-05		--	--		--	--		--	--
		-0.687	-3.356e-05		--	--		--	--		--	--
		-0.688	-3.356e-05		--	--		--	--		--	--
		-0.689	-3.359e-05		--	--		--	--		--	--
		-0.69	-3.362e-05		--	--		--	--		--	--
		-0.691	-3.365e-05		--	--		--	--		--	--
		-0.692	-3.368e-05		--	--		--	--		--	--
		-0.693	-3.368e-05		--	--		--	--		--	--
		-0.694	-3.371e-05		--	--		--	--		--	--
		-0.695	-3.374e-05		--	--		--	--		--	--
		-0.696	-3.378e-05		--	--		--	--		--	--
		-0.697	-3.381e-05		--	--		--	--		--	--
		-0.698	-3.384e-05		--	--		--	--		--	--
		-0.699	-3.387e-05		--	--		--	--		--	--
		-0.7	-3.387e-05		--	--		--	--		--	--
		-0.701	-3.39e-05		--	--		--	--		--	--
		-0.702	-3.393e-05		--	--		--	--		--	--
		-0.703	-3.396e-05		--	--		--	--		--	--
		-0.704	-3.399e-05		--	--		--	--		--	--
		-0.705	-3.402e-05		--	--		--	--		--	--
		-0.706	-3.405e-05		--	--		--	--		--	--
		-0.707	-3.408e-05		--	--		--	--		--	--
		-0.708	-3.408e-05		--	--		--	--		--	--
		-0.709	-3.411e-05		--	--		--	--		--	--
		-0.71	-3.414e-05		--	--		--	--		--	--
		-0.711	-3.418e-05		--	--		--	--		--	--
		-0.712	-3.421e-05		--	--		--	--		--	--
		-0.713	-3.424e-05		--	--		--	--		--	--
		-0.714	-3.427e-05		--	--		--	--		--	--
		-0.715	-3.43e-05		--	--		--	--		--	--
		-0.716	-3.43e-05		--	--		--	--		--	--
		-0.717	-3.433e-05		--	--		--	--		--	--
		-0.718	-3.436e-05		--	--		--	--		--	--
		-0.719	-3.439e-05		--	--		--	--		--	--
		-0.72	-3.442e-05		--	--		--	--		--	--
		-0.721	-3.445e-05		--	--		--	--		--	--
		-0.722	-3.448e-05		--	--		--	--		--	--
		-0.723	-3.451e-05		--	--		--	--		--	--
		-0.724	-3.455e-05		--	--		--	--		--	--
		-0.725	-3.458e-05		--	--		--	--		--	--
		-0.726	-3.461e-05		--	--		--	--		--	--
		-0.727	-3.461e-05		--	--		--	--		--	--
		-0.728	-3.464e-05		--	--		--	--		--	--
		-0.729	-3.467e-05		--	--		--	--		--	--
		-0.73	-3.47e-05		--	--		--	--		--	--
		-0.731	-3.473e-05		--	--		--	--		--	--
		-0.732	-3.476e-05		--	--		--	--		--	--
		-0.733	-3.479e-05		--	--		--	--		--	--
		-0.734	-3.482e-05		--	--		--	--		--	--
		-0.735	-3.485e-05		--	--		--	--		--	--
		-0.736	-3.488e-05		--	--		--	--		--	--
		-0.737	-3.491e-05		--	--		--	--		--	--
		-0.738	-3.495e-05		--	--		--	--		--	--
		-0.739	-3.498e-05		--	--		--	--		--	--
		-0.74	-3.501e-05		--	--		--	--		--	--
		-0.741	-3.501e-05		--	--		--	--		--	--
		-0.742	-3.507e-05		--	--		--	--		--	--
		-0.743	-3.507e-05		--	--		--	--		--	--
		-0.744	-3.51e-05		--	--		--	--		--	--
		-0.745	-3.513e-05		--	--		--	--		--	--
		-0.746	-3.516e-05		--	--		--	--		--	--
		-0.747	-3.519e-05		--	--		--	--		--	--
		-0.748	-3.522e-05		--	--		--	--		--	--
		-0.749	-3.525e-05		--	--		--	--		--	--
		-0.75	-3.528e-05		--	--		--	--		--	--
		-0.751	-3.532e-05		--	--		--	--		--	--
		-0.752	-3.535e-05		--	--		--	--		--	--
		-0.753	-3.538e-05		--	--		--	--		--	--
		-0.754	-3.541e-05		--	--		--	--		--	--
		-0.755	-3.544e-05		--	--		--	--		--	--
		-0.756	-3.547e-05		--	--		--	--		--	--
		-0.757	-3.55e-05		--	--		--	--		--	--
		-0.758	-3.553e-05		--	--		--	--		--	--
		-0.759	-3.556e-05		--	--		--	--		--	--
		-0.76	-3.559e-05		--	--		--	--		--	--
		-0.761	-3.562e-05		--	--		--	--		--	--
		-0.762	-3.565e-05		--	--		--	--		--	--
		-0.763	-3.568e-05		--	--		--	--		--	--
		-0.764	-3.572e-05		--	--		--	--		--	--
		-0.765	-3.575e-05		--	--		--	--		--	--
		-0.766	-3.578e-05		--	--		--	--		--	--
		-0.767	-3.581e-05		--	--		--	--		--	--
		-0.768	-3.584e-05		--	--		--	--		--	--
		-0.769	-3.587e-05		--	--		--	--		--	--
		-0.77	-3.59e-05		--	--		--	--		--	--
		-0.771	-3.593e-05		--	--		--	--		--	--
		-0.772	-3.596e-05		--	--		--	--		--	--
		-0.773	-3.599e-05		--	--		--	--		--	--
		-0.774	-3.602e-05		--	--		--	--		--	--
		-0.775	-3.605e-05		--	--		--	--		--	--
		-0.776	-3.609e-05		--	--		--	--		--	--
		-0.777	-3.615e-05		--	--		--	--		--	--
		-0.778	-3.618e-05		--	--		--	--		--	--
		-0.779	-3.621e-05		--	--		--	--		--	--
		-0.78	-3.624e-05		--	--		--	--		--	--
		-0.781	-3.627e-05		--	--		--	--		--	--
		-0.782	-3.63e-05		--	--		--	--		--	--
		-0.783	-3.633e-05		--	--		--	--		--	--
		-0.784	-3.636e-05		--	--		--	--		--	--
		-0.785	-3.639e-05		--	--		--	--		--	--
		-0.786	-3.642e-05		--	--		--	--		--	--
		-0.787	-3.645e-05		--	--		--	--		--	--
		-0.788	-3.649e-05		--	--		--	--		--	--
		-0.789	-3.652e-05		--	--		--	--		--	--
		-0.79	-3.655e-05		--	--		--	--		--	--
		-0.791	-3.658e-05		--	--		--	--		--	--
		-0.792	-3.661e-05		--	--		--	--		--	--
		-0.793	-3.667e-05		--	--		--	--		--	--
		-0.794	-3.67e-05		--	--		--	--		--	--
		-0.795	-3.673e-05		--	--		--	--		--	--
		-0.796	-3.676e-05		--	--		--	--		--	--
		-0.797	-3.679e-05		--	--		--	--		--	--
		-0.798	-3.682e-05		--	--		--	--		--	--
		-0.799	-3.686e-05		--	--		--	--		--	--
		-0.8	-3.689e-05		--	--		--	--		--	--
		-0.801	-3.695e-05		--	--		--	--		--	--
		-0.802	-3.698e-05		--	--		--	--		--	--
		-0.803	-3.701e-05		--	--		--	--		--	--
		-0.804	-3.704e-05		--	--		--	--		--	--
		-0.805	-3.707e-05		--	--		--	--		--	--
		-0.806	-3.71e-05		--	--		--	--		--	--
		-0.807	-3.716e-05		--	--		--	--		--	--
		-0.808	-3.716e-05		--	--		--	--		--	--
		-0.809	-3.722e-05		--	--		--	--		--	--
		-0.81	-3.726e-05		--	--		--	--		--	--
		-0.811	-3.729e-05		--	--		--	--		--	--
		-0.812	-3.732e-05		--	--		--	--		--	--
		-0.813	-3.735e-05		--	--		--	--		--	--
		-0.814	-3.741e-05		--	--		--	--		--	--
		-0.815	-3.744e-05		--	--		--	--		--	--
		-0.816	-3.747e-05		--	--		--	--		--	--
		-0.817	-3.75e-05		--	--		--	--		--	--
		-0.818	-3.753e-05		--	--		--	--		--	--
		-0.819	-3.759e-05		--	--		--	--		--	--
		-0.82	-3.762e-05		--	--		--	--		--	--
		-0.821	-3.766e-05		--	--		--	--		--	--
		-0.822	-3.769e-05		--	--		--	--		--	--
		-0.823	-3.772e-05		--	--		--	--		--	--
		-0.824	-3.775e-05		--	--		--	--		--	--
		-0.825	-3.781e-05		--	--		--	--		--	--
		-0.826	-3.784e-05		--	--		--	--		--	--
		-0.827	-3.787e-05		--	--		--	--		--	--
		-0.828	-3.793e-05		--	--		--	--		--	--
		-0.829	-3.796e-05		--	--		--	--		--	--
		-0.83	-3.799e-05		--	--		--	--		--	--
		-0.831	-3.803e-05		--	--		--	--		--	--
		-0.832	-3.806e-05		--	--		--	--		--	--
		-0.833	-3.812e-05		--	--		--	--		--	--
		-0.834	-3.815e-05		--	--		--	--		--	--
		-0.835	-3.818e-05		--	--		--	--		--	--
		-0.836	-3.824e-05		--	--		--	--		--	--
		-0.837	-3.827e-05		--	--		--	--		--	--
		-0.838	-3.83e-05		--	--		--	--		--	--
		-0.839	-3.836e-05		--	--		--	--		--	--
		-0.84	-3.839e-05		--	--		--	--		--	--
		-0.841	-3.843e-05		--	--		--	--		--	--
		-0.842	-3.849e-05		--	--		--	--		--	--
		-0.843	-3.852e-05		--	--		--	--		--	--
		-0.844	-3.855e-05		--	--		--	--		--	--
		-0.845	-3.858e-05		--	--		--	--		--	--
		-0.846	-3.864e-05		--	--		--	--		--	--
		-0.847	-3.867e-05		--	--		--	--		--	--
		-0.848	-3.87e-05		--	--		--	--		--	--
		-0.849	-3.876e-05		--	--		--	--		--	--
		-0.85	-3.88e-05		--	--		--	--		--	--
		-0.851	-3.886e-05		--	--		--	--		--	--
		-0.852	-3.889e-05		--	--		--	--		--	--
		-0.853	-3.892e-05		--	--		--	--		--	--
		-0.854	-3.898e-05		--	--		--	--		--	--
		-0.855	-3.901e-05		--	--		--	--		--	--
		-0.856	-3.904e-05		--	--		--	--		--	--
		-0.857	-3.91e-05		--	--		--	--		--	--
		-0.858	-3.913e-05		--	--		--	--		--	--
		-0.859	-3.92e-05		--	--		--	--		--	--
		-0.86	-3.923e-05		--	--		--	--		--	--
		-0.861	-3.929e-05		--	--		--	--		--	--
		-0.862	-3.932e-05		--	--		--	--		--	--
		-0.863	-3.935e-05		--	--		--	--		--	--
		-0.864	-3.941e-05		--	--		--	--		--	--
		-0.865	-3.947e-05		--	--		--	--		--	--
		-0.866	-3.95e-05		--	--		--	--		--	--
		-0.867	-3.953e-05		--	--		--	--		--	--
		-0.868	-3.96e-05		--	--		--	--		--	--
		-0.869	-3.963e-05		--	--		--	--		--	--
		-0.87	-3.969e-05		--	--		--	--		--	--
		-0.871	-3.972e-05		--	--		--	--		--	--
		-0.872	-3.978e-05		--	--		--	--		--	--
		-0.873	-3.981e-05		--	--		--	--		--	--
		-0.874	-3.987e-05		--	--		--	--		--	--
		-0.875	-3.993e-05		--	--		--	--		--	--
		-0.876	-3.997e-05		--	--		--	--		--	--
		-0.877	-4e-05		--	--		--	--		--	--
		-0.878	-4.006e-05		--	--		--	--		--	--
		-0.879	-4.012e-05		--	--		--	--		--	--
		-0.88	-4.015e-05		--	--		--	--		--	--
		-0.881	-4.021e-05		--	--		--	--		--	--
		-0.882	-4.024e-05		--	--		--	--		--	--
		-0.883	-4.03e-05		--	--		--	--		--	--
		-0.884	-4.037e-05		--	--		--	--		--	--
		-0.885	-4.04e-05		--	--		--	--		--	--
		-0.886	-4.046e-05		--	--		--	--		--	--
		-0.887	-4.049e-05		--	--		--	--		--	--
		-0.888	-4.055e-05		--	--		--	--		--	--
		-0.889	-4.061e-05		--	--		--	--		--	--
		-0.89	-4.064e-05		--	--		--	--		--	--
		-0.891	-4.07e-05		--	--		--	--		--	--
		-0.892	-4.077e-05		--	--		--	--		--	--
		-0.893	-4.08e-05		--	--		--	--		--	--
		-0.894	-4.086e-05		--	--		--	--		--	--
		-0.895	-4.092e-05		--	--		--	--		--	--
		-0.896	-4.095e-05		--	--		--	--		--	--
		-0.897	-4.101e-05		--	--		--	--		--	--
		-0.898	-4.107e-05		--	--		--	--		--	--
		-0.899	-4.114e-05		--	--		--	--		--	--
		-0.9	-4.117e-05		--	--		--	--		--	--
		-0.901	-4.123e-05		--	--		--	--		--	--
		-0.902	-4.129e-05		--	--		--	--		--	--
		-0.903	-4.135e-05		--	--		--	--		--	--
		-0.904	-4.138e-05		--	--		--	--		--	--
		-0.905	-4.144e-05		--	--		--	--		--	--
		-0.906	-4.151e-05		--	--		--	--		--	--
		-0.907	-4.157e-05		--	--		--	--		--	--
		-0.908	-4.16e-05		--	--		--	--		--	--
		-0.909	-4.166e-05		--	--		--	--		--	--
		-0.91	-4.172e-05		--	--		--	--		--	--
		-0.911	-4.178e-05		--	--		--	--		--	--
		-0.912	-4.184e-05		--	--		--	--		--	--
		-0.913	-4.191e-05		--	--		--	--		--	--
		-0.914	-4.194e-05		--	--		--	--		--	--
		-0.915	-4.2e-05		--	--		--	--		--	--
		-0.916	-4.206e-05		--	--		--	--		--	--
		-0.917	-4.212e-05		--	--		--	--		--	--
		-0.918	-4.218e-05		--	--		--	--		--	--
		-0.919	-4.224e-05		--	--		--	--		--	--
		-0.92	-4.231e-05		--	--		--	--		--	--
		-0.921	-4.237e-05		--	--		--	--		--	--
		-0.922	-4.243e-05		--	--		--	--		--	--
		-0.923	-4.249e-05		--	--		--	--		--	--
		-0.924	-4.255e-05		--	--		--	--		--	--
		-0.925	-4.258e-05		--	--		--	--		--	--
		-0.926	-4.265e-05		--	--		--	--		--	--
		-0.927	-4.271e-05		--	--		--	--		--	--
		-0.928	-4.277e-05		--	--		--	--		--	--
		-0.929	-4.283e-05		--	--		--	--		--	--
		-0.93	-4.289e-05		--	--		--	--		--	--
		-0.931	-4.295e-05		--	--		--	--		--	--
		-0.932	-4.301e-05		--	--		--	--		--	--
		-0.933	-4.308e-05		--	--		--	--		--	--
		-0.934	-4.317e-05		--	--		--	--		--	--
		-0.935	-4.323e-05		--	--		--	--		--	--
		-0.936	-4.329e-05		--	--		--	--		--	--
		-0.937	-4.335e-05		--	--		--	--		--	--
		-0.938	-4.342e-05		--	--		--	--		--	--
		-0.939	-4.348e-05		--	--		--	--		--	--
		-0.94	-4.354e-05		--	--		--	--		--	--
		-0.941	-4.36e-05		--	--		--	--		--	--
		-0.942	-4.366e-05		--	--		--	--		--	--
		-0.943	-4.372e-05		--	--		--	--		--	--
		-0.944	-4.378e-05		--	--		--	--		--	--
		-0.945	-4.385e-05		--	--		--	--		--	--
		-0.946	-4.391e-05		--	--		--	--		--	--
		-0.947	-4.4e-05		--	--		--	--		--	--
		-0.948	-4.406e-05		--	--		--	--		--	--
		-0.949	-4.412e-05		--	--		--	--		--	--
		-0.95	-4.419e-05		--	--		--	--		--	--
		-0.951	-4.428e-05		--	--		--	--		--	--
		-0.952	-4.434e-05		--	--		--	--		--	--
		-0.953	-4.44e-05		--	--		--	--		--	--
		-0.954	-4.446e-05		--	--		--	--		--	--
		-0.955	-4.455e-05		--	--		--	--		--	--
		-0.956	-4.462e-05		--	--		--	--		--	--
		-0.957	-4.468e-05		--	--		--	--		--	--
		-0.958	-4.477e-05		--	--		--	--		--	--
		-0.959	-4.483e-05		--	--		--	--		--	--
		-0.96	-4.489e-05		--	--		--	--		--	--
		-0.961	-4.499e-05		--	--		--	--		--	--
		-0.962	-4.505e-05		--	--		--	--		--	--
		-0.963	-4.514e-05		--	--		--	--		--	--
		-0.964	-4.52e-05		--	--		--	--		--	--
		-0.965	-4.526e-05		--	--		--	--		--	--
		-0.966	-4.536e-05		--	--		--	--		--	--
		-0.967	-4.542e-05		--	--		--	--		--	--
		-0.968	-4.551e-05		--	--		--	--		--	--
		-0.969	-4.557e-05		--	--		--	--		--	--
		-0.97	-4.563e-05		--	--		--	--		--	--
		-0.971	-4.573e-05		--	--		--	--		--	--
		-0.972	-4.582e-05		--	--		--	--		--	--
		-0.973	-4.588e-05		--	--		--	--		--	--
		-0.974	-4.597e-05		--	--		--	--		--	--
		-0.975	-4.603e-05		--	--		--	--		--	--
		-0.976	-4.613e-05		--	--		--	--		--	--
		-0.977	-4.622e-05		--	--		--	--		--	--
		-0.978	-4.628e-05		--	--		--	--		--	--
		-0.979	-4.637e-05		--	--		--	--		--	--
		-0.98	-4.643e-05		--	--		--	--		--	--
		-0.981	-4.653e-05		--	--		--	--		--	--
		-0.982	-4.662e-05		--	--		--	--		--	--
		-0.983	-4.671e-05		--	--		--	--		--	--
		-0.984	-4.677e-05		--	--		--	--		--	--
		-0.985	-4.686e-05		--	--		--	--		--	--
		-0.986	-4.696e-05		--	--		--	--		--	--
		-0.987	-4.705e-05		--	--		--	--		--	--
		-0.988	-4.711e-05		--	--		--	--		--	--
		-0.989	-4.72e-05		--	--		--	--		--	--
		-0.99	-4.73e-05		--	--		--	--		--	--
		-0.991	-4.739e-05		--	--		--	--		--	--
		-0.992	-4.748e-05		--	--		--	--		--	--
		-0.993	-4.754e-05		--	--		--	--		--	--
		-0.994	-4.763e-05		--	--		--	--		--	--
		-0.995	-4.773e-05		--	--		--	--		--	--
		-0.996	-4.782e-05		--	--		--	--		--	--
		-0.997	-4.791e-05		--	--		--	--		--	--
		-0.998	-4.8e-05		--	--		--	--		--	--
		-0.999	-4.81e-05		--	--		--	--		--	--
		-1	-4.819e-05		--	--		--	--		--	--
		-1.001	-4.831e-05		--	--		--	--		--	--
		-1.002	-4.837e-05		--	--		--	--		--	--
		-1.003	-4.85e-05		--	--		--	--		--	--
		-1.004	-4.859e-05		--	--		--	--		--	--
		-1.005	-4.868e-05		--	--		--	--		--	--
		-1.006	-4.877e-05		--	--		--	--		--	--
		-1.007	-4.887e-05		--	--		--	--		--	--
		-1.008	-4.899e-05		--	--		--	--		--	--
		-1.009	-4.908e-05		--	--		--	--		--	--
		-1.01	-4.917e-05		--	--		--	--		--	--
		-1.011	-4.93e-05		--	--		--	--		--	--
		-1.012	-4.939e-05		--	--		--	--		--	--
		-1.013	-4.948e-05		--	--		--	--		--	--
		-1.014	-4.958e-05		--	--		--	--		--	--
		-1.015	-4.97e-05		--	--		--	--		--	--
		-1.016	-4.979e-05		--	--		--	--		--	--
		-1.017	-4.991e-05		--	--		--	--		--	--
		-1.018	-5.004e-05		--	--		--	--		--	--
		-1.019	-5.013e-05		--	--		--	--		--	--
		-1.02	-5.022e-05		--	--		--	--		--	--
		-1.021	-5.035e-05		--	--		--	--		--	--
		-1.022	-5.047e-05		--	--		--	--		--	--
		-1.023	-5.056e-05		--	--		--	--		--	--
		-1.024	-5.068e-05		--	--		--	--		--	--
		-1.025	-5.081e-05		--	--		--	--		--	--
		-1.026	-5.09e-05		--	--		--	--		--	--
		-1.027	-5.102e-05		--	--		--	--		--	--
		-1.028	-5.112e-05		--	--		--	--		--	--
		-1.029	-5.124e-05		--	--		--	--		--	--
		-1.03	-5.136e-05		--	--		--	--		--	--
		-1.031	-5.148e-05		--	--		--	--		--	--
		-1.032	-5.161e-05		--	--		--	--		--	--
		-1.033	-5.173e-05		--	--		--	--		--	--
		-1.034	-5.185e-05		--	--		--	--		--	--
		-1.035	-5.198e-05		--	--		--	--		--	--
		-1.036	-5.21e-05		--	--		--	--		--	--
		-1.037	-5.219e-05		--	--		--	--		--	--
		-1.038	-5.232e-05		--	--		--	--		--	--
		-1.039	-5.247e-05		--	--		--	--		--	--
		-1.04	-5.256e-05		--	--		--	--		--	--
		-1.041	-5.272e-05		--	--		--	--		--	--
		-1.042	-5.284e-05		--	--		--	--		--	--
		-1.043	-5.296e-05		--	--		--	--		--	--
		-1.044	-5.309e-05		--	--		--	--		--	--
		-1.045	-5.321e-05		--	--		--	--		--	--
		-1.046	-5.333e-05		--	--		--	--		--	--
		-1.047	-5.346e-05		--	--		--	--		--	--
		-1.048	-5.358e-05		--	--		--	--		--	--
		-1.049	-5.37e-05		--	--		--	--		--	--
		-1.05	-5.386e-05		--	--		--	--		--	--
		-1.051	-5.398e-05		--	--		--	--		--	--
		-1.052	-5.41e-05		--	--		--	--		--	--
		-1.053	-5.423e-05		--	--		--	--		--	--
		-1.054	-5.438e-05		--	--		--	--		--	--
		-1.055	-5.45e-05		--	--		--	--		--	--
		-1.056	-5.463e-05		--	--		--	--		--	--
		-1.057	-5.478e-05		--	--		--	--		--	--
		-1.058	-5.49e-05		--	--		--	--		--	--
		-1.059	-5.503e-05		--	--		--	--		--	--
		-1.06	-5.518e-05		--	--		--	--		--	--
		-1.061	-5.53e-05		--	--		--	--		--	--
		-1.062	-5.546e-05		--	--		--	--		--	--
		-1.063	-5.558e-05		--	--		--	--		--	--
		-1.064	-5.573e-05		--	--		--	--		--	--
		-1.065	-5.586e-05		--	--		--	--		--	--
		-1.066	-5.601e-05		--	--		--	--		--	--
		-1.067	-5.614e-05		--	--		--	--		--	--
		-1.068	-5.629e-05		--	--		--	--		--	--
		-1.069	-5.641e-05		--	--		--	--		--	--
		-1.07	-5.657e-05		--	--		--	--		--	--
		-1.071	-5.669e-05		--	--		--	--		--	--
		-1.072	-5.684e-05		--	--		--	--		--	--
		-1.073	-5.7e-05		--	--		--	--		--	--
		-1.074	-5.712e-05		--	--		--	--		--	--
		-1.075	-5.727e-05		--	--		--	--		--	--
		-1.076	-5.743e-05		--	--		--	--		--	--
		-1.077	-5.755e-05		--	--		--	--		--	--
		-1.078	-5.771e-05		--	--		--	--		--	--
		-1.079	-5.786e-05		--	--		--	--		--	--
		-1.08	-5.798e-05		--	--		--	--		--	--
		-1.081	-5.814e-05		--	--		--	--		--	--
		-1.082	-5.829e-05		--	--		--	--		--	--
		-1.083	-5.845e-05		--	--		--	--		--	--
		-1.084	-5.86e-05		--	--		--	--		--	--
		-1.085	-5.872e-05		--	--		--	--		--	--
		-1.086	-5.891e-05		--	--		--	--		--	--
		-1.087	-5.903e-05		--	--		--	--		--	--
		-1.088	-5.918e-05		--	--		--	--		--	--
		-1.089	-5.934e-05		--	--		--	--		--	--
		-1.09	-5.949e-05		--	--		--	--		--	--
		-1.091	-5.965e-05		--	--		--	--		--	--
		-1.092	-5.983e-05		--	--		--	--		--	--
		-1.093	-5.995e-05		--	--		--	--		--	--
		-1.094	-6.011e-05		--	--		--	--		--	--
[truncated: 1,005 more rows]

## Sheet: Figure 2b
1H NMR
Figure 2b
	long name	1H shift	Intensity		1H shift	Intensity		1H shift	Intensity
	unit	ppm
	annotation	2m NaTFSI-H2O			2m NaTFSI-PAE			H2O
		-3.84088	2.66175		-3.83127	13.4844		-3.84508	4.95988
		-3.84027	2.6248		-3.83066	13.4525		-3.84447	4.99095
		-3.83966	2.61785		-3.83005	13.5497		-3.84386	4.81844
		-3.83905	2.37431		-3.82944	13.4126		-3.84325	4.8447
		-3.83844	2.52121		-3.82883	13.4614		-3.84264	4.8271
		-3.83783	2.34104		-3.82822	13.3232		-3.84203	4.59634
		-3.83722	2.12566		-3.82761	13.3747		-3.84142	4.24898
		-3.8366	2.06941		-3.82699	13.446		-3.8408	4.16631
		-3.83599	1.87604		-3.82638	13.558		-3.84019	4.31415
		-3.83538	1.56415		-3.82577	13.4196		-3.83958	4.11749
		-3.83477	1.81193		-3.82516	13.41		-3.83897	4.08521
		-3.83416	1.89925		-3.82455	13.5277		-3.83836	4.09333
		-3.83355	1.62759		-3.82394	13.447		-3.83775	3.78721
		-3.83294	1.41225		-3.82333	13.2686		-3.83714	3.643
		-3.83233	1.19037		-3.82272	13.3088		-3.83653	4.02619
		-3.83172	1.37223		-3.8221	13.5002		-3.83592	3.79291
		-3.8311	1.3639		-3.82149	13.4579		-3.8353	3.42097
		-3.83049	1.38075		-3.82088	13.6438		-3.83469	3.37527
		-3.82988	0.94105		-3.82027	13.9258		-3.83408	3.2865
		-3.82927	0.59478		-3.81966	13.7609		-3.83347	3.08513
		-3.82866	0.56127		-3.81905	13.6568		-3.83286	2.96124
		-3.82805	0.30486		-3.81844	13.8877		-3.83225	2.93856
		-3.82744	0.17955		-3.81783	14.0893		-3.83164	2.88096
		-3.82683	0.3227		-3.81722	13.9333		-3.83103	2.71851
		-3.82622	0.28158		-3.8166	13.7623		-3.83041	2.63709
		-3.8256	0.11156		-3.81599	13.7614		-3.8298	2.50475
		-3.82499	0.06605		-3.81538	13.9574		-3.82919	2.4215
		-3.82438	0.24792		-3.81477	14.1808		-3.82858	2.44693
		-3.82377	-0.21679		-3.81416	13.851		-3.82797	2.30913
		-3.82316	-0.42139		-3.81355	14.0421		-3.82736	2.32417
		-3.82255	-0.21789		-3.81294	14.0231		-3.82675	2.22006
		-3.82194	-0.37117		-3.81233	14.1396		-3.82614	2.06441
		-3.82133	-0.75755		-3.81172	14.115		-3.82553	1.90874
		-3.82072	-0.75702		-3.8111	14.0819		-3.82491	1.89177
		-3.8201	-0.76561		-3.81049	14.1001		-3.8243	1.95353
		-3.81949	-1.05224		-3.80988	14.037		-3.82369	1.70911
		-3.81888	-1.14418		-3.80927	13.9489		-3.82308	1.5417
		-3.81827	-1.2046		-3.80866	14.0485		-3.82247	1.59961
		-3.81766	-1.7325		-3.80805	14.229		-3.82186	1.51664
		-3.81705	-1.92257		-3.80744	14.2499		-3.82125	1.5364
		-3.81644	-1.53057		-3.80683	14.2347		-3.82064	1.3219
		-3.81583	-1.59957		-3.80622	14.0982		-3.82003	1.23415
		-3.81522	-1.58469		-3.8056	14.3535		-3.81941	1.21619
		-3.8146	-1.38011		-3.80499	14.4284		-3.8188	1.04562
		-3.81399	-1.51835		-3.80438	14.187		-3.81819	0.89669
		-3.81338	-2.07009		-3.80377	14.0849		-3.81758	0.91514
		-3.81277	-2.117		-3.80316	14.0751		-3.81697	0.69464
		-3.81216	-2.14565		-3.80255	14.0887		-3.81636	0.42783
		-3.81155	-2.33972		-3.80194	14.2985		-3.81575	0.73797
		-3.81094	-2.2524		-3.80133	14.3382		-3.81514	0.70097
		-3.81033	-2.58595		-3.80072	14.4178		-3.81453	0.53297
		-3.80971	-2.78479		-3.8001	14.519		-3.81391	0.41267
		-3.8091	-2.83382		-3.79949	14.657		-3.8133	0.15676
		-3.80849	-2.89385		-3.79888	14.7423		-3.81269	0.06276
		-3.80788	-2.75874		-3.79827	14.5756		-3.81208	-0.06505
		-3.80727	-2.96787		-3.79766	14.3604		-3.81147	-0.05465
		-3.80666	-2.75894		-3.79705	14.544		-3.81086	-0.00478
		-3.80605	-2.94848		-3.79644	14.5589		-3.81025	-0.45008
		-3.80544	-3.30817		-3.79583	14.5591		-3.80964	-0.78348
		-3.80483	-3.30308		-3.79522	14.6894		-3.80902	-0.72823
		-3.80421	-3.20893		-3.7946	14.5281		-3.80841	-0.888
		-3.8036	-3.50903		-3.79399	14.4717		-3.8078	-0.96852
		-3.80299	-3.59155		-3.79338	14.3783		-3.80719	-0.8171
		-3.80238	-4.05555		-3.79277	14.3691		-3.80658	-0.8277
		-3.80177	-3.85169		-3.79216	14.279		-3.80597	-0.81546
		-3.80116	-3.89734		-3.79155	14.3416		-3.80536	-0.84952
		-3.80055	-4.40726		-3.79094	14.6635		-3.80475	-1.05948
		-3.79994	-4.0865		-3.79033	14.8904		-3.80414	-1.00861
		-3.79933	-4.23903		-3.78971	14.7636		-3.80352	-1.22467
		-3.79871	-4.70925		-3.7891	14.6976		-3.80291	-1.48966
		-3.7981	-5.00558		-3.78849	14.8359		-3.8023	-1.3778
		-3.79749	-4.88474		-3.78788	14.9117		-3.80169	-1.2619
		-3.79688	-4.81816		-3.78727	14.7595		-3.80108	-1.49012
		-3.79627	-4.94815		-3.78666	14.8763		-3.80047	-1.82998
		-3.79566	-5.14103		-3.78605	14.965		-3.79986	-1.77539
		-3.79505	-5.21364		-3.78544	14.9277		-3.79925	-2.02545
		-3.79444	-5.2428		-3.78483	14.876		-3.79864	-2.17197
		-3.79383	-5.4707		-3.78421	14.7579		-3.79802	-2.15007
		-3.79321	-5.55179		-3.7836	15.0517		-3.79741	-2.64616
		-3.7926	-5.62636		-3.78299	15.0462		-3.7968	-2.92496
		-3.79199	-5.68353		-3.78238	15.1253		-3.79619	-2.65981
		-3.79138	-5.60243		-3.78177	15.205		-3.79558	-2.67747
		-3.79077	-5.47889		-3.78116	15.1941		-3.79497	-2.46035
		-3.79016	-5.40894		-3.78055	15.2097		-3.79436	-2.36984
		-3.78955	-5.92861		-3.77994	15.1685		-3.79375	-2.71956
		-3.78894	-6.0496		-3.77933	15.1175		-3.79313	-2.78591
		-3.78833	-6.39059		-3.77871	15.1812		-3.79252	-2.88666
		-3.78771	-6.51039		-3.7781	15.1506		-3.79191	-3.1435
		-3.7871	-6.34407		-3.77749	14.8298		-3.7913	-3.24758
		-3.78649	-6.30236		-3.77688	14.9093		-3.79069	-3.19417
		-3.78588	-6.5508		-3.77627	15.0803		-3.79008	-3.28725
		-3.78527	-7.02157		-3.77566	15.081		-3.78947	-3.57088
		-3.78466	-7.0048		-3.77505	15.1776		-3.78886	-3.70207
		-3.78405	-6.96595		-3.77444	15.1467		-3.78825	-3.51247
		-3.78344	-7.14661		-3.77383	15.0496		-3.78763	-3.37674
		-3.78283	-6.98867		-3.77321	15.2105		-3.78702	-3.74528
		-3.78221	-7.18957		-3.7726	15.433		-3.78641	-4.09932
		-3.7816	-7.05899		-3.77199	15.3369		-3.7858	-4.49402
		-3.78099	-6.9485		-3.77138	15.2756		-3.78519	-4.55181
		-3.78038	-6.96063		-3.77077	15.2158		-3.78458	-4.36492
		-3.77977	-7.39282		-3.77016	15.1766		-3.78397	-4.54528
		-3.77916	-7.59299		-3.76955	15.2248		-3.78336	-4.45439
		-3.77855	-7.43535		-3.76894	15.3242		-3.78275	-4.54234
		-3.77794	-7.91665		-3.76833	15.3357		-3.78213	-4.74178
		-3.77733	-8.09455		-3.76771	15.5225		-3.78152	-4.59416
		-3.77671	-8.1293		-3.7671	15.6077		-3.78091	-4.56614
		-3.7761	-8.1647		-3.76649	15.6622		-3.7803	-4.54716
		-3.77549	-8.2141		-3.76588	15.6359		-3.77969	-4.92645
		-3.77488	-8.26722		-3.76527	15.6519		-3.77908	-5.01192
		-3.77427	-8.42186		-3.76466	15.7219		-3.77847	-4.73193
		-3.77366	-8.55344		-3.76405	15.6714		-3.77786	-4.70443
		-3.77305	-8.99526		-3.76344	15.6913		-3.77724	-4.75152
		-3.77244	-8.80591		-3.76283	15.716		-3.77663	-5.00083
		-3.77182	-8.75781		-3.76221	15.8837		-3.77602	-5.28836
		-3.77121	-8.76716		-3.7616	15.8691		-3.77541	-5.41713
		-3.7706	-8.74317		-3.76099	15.8973		-3.7748	-5.40958
		-3.76999	-8.90157		-3.76038	15.9804		-3.77419	-5.63495
		-3.76938	-8.97554		-3.75977	15.8694		-3.77358	-5.58451
		-3.76877	-9.28854		-3.75916	15.808		-3.77297	-5.87017
		-3.76816	-9.42932		-3.75855	15.6743		-3.77236	-5.77069
		-3.76755	-9.63		-3.75794	15.5377		-3.77174	-5.9133
		-3.76694	-9.42977		-3.75732	15.776		-3.77113	-6.04072
		-3.76632	-9.60461		-3.75671	15.7227		-3.77052	-6.16075
		-3.76571	-10.0372		-3.7561	15.8136		-3.76991	-6.39455
		-3.7651	-10.2267		-3.75549	15.7936		-3.7693	-6.2319
		-3.76449	-10.0291		-3.75488	15.997		-3.76869	-6.26492
		-3.76388	-9.79997		-3.75427	16.1912		-3.76808	-6.35847
		-3.76327	-10.1271		-3.75366	16.0308		-3.76747	-6.62052
		-3.76266	-10.118		-3.75305	15.8117		-3.76686	-6.59086
		-3.76205	-10.3792		-3.75244	15.7514		-3.76624	-6.55437
		-3.76144	-10.2947		-3.75182	15.9421		-3.76563	-6.70272
		-3.76082	-10.5765		-3.75121	16.3243		-3.76502	-6.98864
		-3.76021	-10.6515		-3.7506	16.1258		-3.76441	-7.3599
		-3.7596	-10.8146		-3.74999	16.1525		-3.7638	-7.88327
		-3.75899	-11.1305		-3.74938	15.9112		-3.76319	-7.72444
		-3.75838	-11.2849		-3.74877	15.8316		-3.76258	-7.41661
		-3.75777	-11.316		-3.74816	16.0221		-3.76197	-7.71289
		-3.75716	-11.4218		-3.74755	15.9914		-3.76135	-7.94442
		-3.75655	-11.5204		-3.74694	16.3361		-3.76074	-7.99408
		-3.75594	-11.4526		-3.74632	16.4518		-3.76013	-7.82484
		-3.75532	-11.6803		-3.74571	16.6221		-3.75952	-7.94645
		-3.75471	-11.5478		-3.7451	16.5376		-3.75891	-8.18906
		-3.7541	-11.6395		-3.74449	16.3562		-3.7583	-8.14713
		-3.75349	-11.8383		-3.74388	16.0346		-3.75769	-7.89636
		-3.75288	-12.089		-3.74327	16.2504		-3.75708	-7.8158
		-3.75227	-12.1061		-3.74266	16.1037		-3.75647	-7.92191
		-3.75166	-12.0117		-3.74205	16.0302		-3.75585	-7.93126
		-3.75105	-12.0093		-3.74144	16.1172		-3.75524	-8.13748
		-3.75044	-12.3084		-3.74082	16.1914		-3.75463	-8.28002
		-3.74982	-12.3142		-3.74021	16.1896		-3.75402	-8.16846
		-3.74921	-12.4456		-3.7396	16.2648		-3.75341	-8.13197
		-3.7486	-12.4776		-3.73899	16.6144		-3.7528	-8.22796
		-3.74799	-12.5139		-3.73838	16.5815		-3.75219	-8.1997
		-3.74738	-12.6087		-3.73777	16.3089		-3.75158	-8.55634
		-3.74677	-12.6782		-3.73716	16.5362		-3.75097	-8.45287
		-3.74616	-12.6766		-3.73655	16.5665		-3.75035	-8.56788
		-3.74555	-12.5701		-3.73594	16.6736		-3.74974	-8.80823
		-3.74494	-12.6464		-3.73532	16.6598		-3.74913	-8.94758
		-3.74432	-12.9758		-3.73471	16.4738		-3.74852	-9.30948
		-3.74371	-13.3152		-3.7341	16.4531		-3.74791	-9.29646
		-3.7431	-13.3163		-3.73349	16.5549		-3.7473	-9.31871
		-3.74249	-13.3319		-3.73288	16.5983		-3.74669	-9.33882
		-3.74188	-13.3738		-3.73227	16.6166		-3.74608	-9.43519
		-3.74127	-13.6114		-3.73166	16.8038		-3.74547	-9.41834
		-3.74066	-13.6575		-3.73105	16.6549		-3.74485	-9.15817
		-3.74005	-13.546		-3.73044	16.7998		-3.74424	-9.34464
		-3.73943	-13.5377		-3.72982	16.7986		-3.74363	-9.69176
		-3.73882	-13.6052		-3.72921	16.6504		-3.74302	-9.63265
		-3.73821	-13.5817		-3.7286	16.6386		-3.74241	-9.57508
		-3.7376	-13.8773		-3.72799	16.8099		-3.7418	-9.73115
		-3.73699	-14.2012		-3.72738	16.8054		-3.74119	-9.76132
		-3.73638	-14.0654		-3.72677	16.7216		-3.74058	-9.8857
		-3.73577	-14.0511		-3.72616	16.4649		-3.73996	-10.1544
		-3.73516	-13.9508		-3.72555	16.449		-3.73935	-10.1445
		-3.73455	-14.4321		-3.72494	16.4805		-3.73874	-10.231
		-3.73393	-14.6252		-3.72432	16.7276		-3.73813	-10.2575
		-3.73332	-14.4956		-3.72371	16.929		-3.73752	-10.387
		-3.73271	-14.4521		-3.7231	16.8972		-3.73691	-10.3788
		-3.7321	-14.1588		-3.72249	16.8953		-3.7363	-10.5704
		-3.73149	-14.718		-3.72188	16.8249		-3.73569	-10.7816
		-3.73088	-14.7706		-3.72127	16.8398		-3.73508	-10.7311
		-3.73027	-14.795		-3.72066	16.913		-3.73446	-10.6331
		-3.72966	-15.2089		-3.72005	17.0515		-3.73385	-10.634
		-3.72905	-14.8293		-3.71943	17.0124		-3.73324	-10.9698
		-3.72843	-14.9167		-3.71882	17.0162		-3.73263	-11.2056
		-3.72782	-15.3159		-3.71821	17.0974		-3.73202	-11.2595
		-3.72721	-15.4228		-3.7176	17.1608		-3.73141	-11.1452
		-3.7266	-15.488		-3.71699	17.1457		-3.7308	-11.2676
		-3.72599	-15.6352		-3.71638	17.0164		-3.73019	-11.5389
		-3.72538	-16.0034		-3.71577	17.1524		-3.72958	-11.8137
		-3.72477	-15.8878		-3.71516	17.1666		-3.72896	-11.8517
		-3.72416	-15.8963		-3.71455	17.0858		-3.72835	-11.7738
		-3.72355	-16.352		-3.71393	17.35		-3.72774	-11.6906
		-3.72293	-16.4376		-3.71332	17.4134		-3.72713	-11.6378
		-3.72232	-16.4065		-3.71271	17.2467		-3.72652	-11.9576
		-3.72171	-16.2211		-3.7121	17.2346		-3.72591	-11.8786
		-3.7211	-15.9587		-3.71149	17.2214		-3.7253	-11.7627
		-3.72049	-16.1415		-3.71088	17.0496		-3.72469	-11.768
		-3.71988	-16.423		-3.71027	17.0033		-3.72407	-12.1626
		-3.71927	-16.5518		-3.70966	17.0853		-3.72346	-12.4329
		-3.71866	-16.5197		-3.70905	17.1752		-3.72285	-12.3242
		-3.71805	-16.3565		-3.70843	17.3584		-3.72224	-12.2581
		-3.71743	-16.6776		-3.70782	17.4096		-3.72163	-12.1903
		-3.71682	-17.1777		-3.70721	17.5307		-3.72102	-12.2844
		-3.71621	-16.9685		-3.7066	17.6591		-3.72041	-12.2678
		-3.7156	-17.254		-3.70599	17.4783		-3.7198	-12.3396
		-3.71499	-17.0958		-3.70538	17.4365		-3.71919	-12.8188
		-3.71438	-16.8027		-3.70477	17.3741		-3.71857	-13.0975
		-3.71377	-17.2275		-3.70416	17.5129		-3.71796	-12.8836
		-3.71316	-17.3867		-3.70355	17.4817		-3.71735	-12.6573
		-3.71255	-17.3119		-3.70293	17.3037		-3.71674	-12.6189
		-3.71193	-17.0516		-3.70232	17.5213		-3.71613	-12.697
		-3.71132	-17.3585		-3.70171	17.4722		-3.71552	-12.8566
		-3.71071	-17.6134		-3.7011	17.3693		-3.71491	-13.083
		-3.7101	-17.6118		-3.70049	17.2475		-3.7143	-13.3246
		-3.70949	-17.7429		-3.69988	17.2554		-3.71369	-13.495
		-3.70888	-17.7091		-3.69927	17.5654		-3.71307	-13.4518
		-3.70827	-17.8291		-3.69866	17.6071		-3.71246	-13.4969
		-3.70766	-18.011		-3.69805	17.6919		-3.71185	-13.6023
		-3.70704	-18.4087		-3.69743	17.6996		-3.71124	-13.7253
		-3.70643	-18.5502		-3.69682	17.6322		-3.71063	-13.7081
		-3.70582	-18.331		-3.69621	17.6487		-3.71002	-13.7231
		-3.70521	-18.1506		-3.6956	17.846		-3.70941	-14.069
		-3.7046	-17.9091		-3.69499	18.1218		-3.7088	-14.3743
		-3.70399	-18.1256		-3.69438	18.1056		-3.70818	-14.1937
		-3.70338	-18.3416		-3.69377	17.8667		-3.70757	-14.3579
		-3.70277	-18.0509		-3.69316	17.8626		-3.70696	-14.3094
		-3.70216	-18.4355		-3.69255	18.1419		-3.70635	-14.1647
		-3.70154	-19.0107		-3.69193	17.9298		-3.70574	-14.1506
		-3.70093	-18.834		-3.69132	17.6762		-3.70513	-13.8871
		-3.70032	-18.8488		-3.69071	17.8563		-3.70452	-13.8306
		-3.69971	-18.877		-3.6901	17.9576		-3.70391	-14.0698
		-3.6991	-18.976		-3.68949	17.9933		-3.7033	-14.4248
		-3.69849	-18.7666		-3.68888	17.8342		-3.70268	-14.3831
		-3.69788	-19.0246		-3.68827	17.6075		-3.70207	-14.2874
		-3.69727	-19.2111		-3.68766	17.6331		-3.70146	-14.7241
		-3.69666	-19.2969		-3.68704	17.907		-3.70085	-15.194
		-3.69604	-19.4785		-3.68643	18.0989		-3.70024	-15.062
		-3.69543	-19.3436		-3.68582	17.9874		-3.69963	-15.0783
		-3.69482	-19.2798		-3.68521	17.942		-3.69902	-15.0716
		-3.69421	-19.2883		-3.6846	17.8192		-3.69841	-15.22
		-3.6936	-19.3397		-3.68399	17.818		-3.6978	-15.1532
		-3.69299	-19.2468		-3.68338	17.8789		-3.69718	-15.0261
		-3.69238	-19.5214		-3.68277	17.8261		-3.69657	-14.9426
		-3.69177	-19.672		-3.68216	17.9878		-3.69596	-14.8642
		-3.69116	-19.6396		-3.68154	18.134		-3.69535	-15.2633
		-3.69054	-19.8717		-3.68093	18.2146		-3.69474	-15.1639
		-3.68993	-19.9312		-3.68032	18.0152		-3.69413	-15.0604
		-3.68932	-20.0195		-3.67971	17.9161		-3.69352	-15.0924
		-3.68871	-20.352		-3.6791	18.0204		-3.69291	-15.1504
		-3.6881	-20.1347		-3.67849	18.2736		-3.6923	-14.9735
		-3.68749	-20.4019		-3.67788	18.2487		-3.69168	-15.2833
		-3.68688	-20.5486		-3.67727	18.1006		-3.69107	-15.4492
		-3.68627	-20.1964		-3.67666	18.2765		-3.69046	-15.5157
		-3.68566	-20.168		-3.67604	18.0512		-3.68985	-15.2907
		-3.68504	-20.4654		-3.67543	17.9453		-3.68924	-15.4018
		-3.68443	-20.6527		-3.67482	18.0919		-3.68863	-15.9239
		-3.68382	-20.6667		-3.67421	18.1064		-3.68802	-15.8584
		-3.68321	-20.9643		-3.6736	18.2452		-3.68741	-16.2896
		-3.6826	-20.847		-3.67299	18.4972		-3.68679	-15.8594
		-3.68199	-20.7166		-3.67238	18.4563		-3.68618	-15.5532
		-3.68138	-20.7754		-3.67177	18.5216		-3.68557	-15.8024
		-3.68077	-20.7709		-3.67116	18.4596		-3.68496	-16.0386
		-3.68016	-20.9848		-3.67054	18.17		-3.68435	-16.3539
		-3.67954	-20.914		-3.66993	18.0502		-3.68374	-16.4038
		-3.67893	-20.9871		-3.66932	18.3147		-3.68313	-16.3484
		-3.67832	-21.188		-3.66871	18.1891		-3.68252	-16.2882
		-3.67771	-21.5464		-3.6681	18.1117		-3.68191	-16.3431
		-3.6771	-21.6871		-3.66749	18.1498		-3.68129	-16.2816
		-3.67649	-21.4452		-3.66688	18.1363		-3.68068	-16.3192
		-3.67588	-21.6263		-3.66627	18.3637		-3.68007	-16.5654
		-3.67527	-21.7557		-3.66566	17.9944		-3.67946	-16.817
		-3.67465	-21.4726		-3.66504	17.93		-3.67885	-16.9817
		-3.67404	-21.1422		-3.66443	18.0274		-3.67824	-17.0806
		-3.67343	-21.3845		-3.66382	18.0216		-3.67763	-17.1242
		-3.67282	-21.8597		-3.66321	18.0152		-3.67702	-17.0802
		-3.67221	-21.83		-3.6626	18.0969		-3.67641	-17.0199
		-3.6716	-21.6504		-3.66199	18.3617		-3.67579	-16.814
		-3.67099	-21.9141		-3.66138	18.4846		-3.67518	-17.147
		-3.67038	-21.9239		-3.66077	18.351		-3.67457	-17.3354
		-3.66977	-22.0487		-3.66016	18.1635		-3.67396	-17.5696
		-3.66915	-21.7172		-3.65954	18.5616		-3.67335	-17.7581
		-3.66854	-21.9138		-3.65893	18.656		-3.67274	-17.7531
		-3.66793	-22.2995		-3.65832	18.4616		-3.67213	-17.7288
		-3.66732	-21.9961		-3.65771	18.4383		-3.67152	-17.6757
		-3.66671	-22.3642		-3.6571	18.3898		-3.6709	-17.6471
		-3.6661	-22.5768		-3.65649	18.5855		-3.67029	-17.8325
		-3.66549	-22.776		-3.65588	18.6378		-3.66968	-17.7234
		-3.66488	-22.5265		-3.65527	18.6262		-3.66907	-17.929
		-3.66427	-22.4657		-3.65465	18.5776		-3.66846	-18.1832
		-3.66365	-23.0127		-3.65404	18.4155		-3.66785	-18.1197
		-3.66304	-23.1366		-3.65343	18.2017		-3.66724	-18.1645
		-3.66243	-22.7898		-3.65282	18.3013		-3.66663	-18.023
		-3.66182	-22.832		-3.65221	18.4069		-3.66602	-18.0606
		-3.66121	-22.8723		-3.6516	18.4894		-3.6654	-17.8779
		-3.6606	-22.9879		-3.65099	18.6992		-3.66479	-18.0943
		-3.65999	-23.0716		-3.65038	18.8503		-3.66418	-18.1615
		-3.65938	-22.8555		-3.64977	19.1175		-3.66357	-17.916
		-3.65877	-22.917		-3.64915	19.0335		-3.66296	-18.1474
		-3.65815	-23.3051		-3.64854	18.8759		-3.66235	-18.5934
		-3.65754	-23.7929		-3.64793	18.6716		-3.66174	-18.339
		-3.65693	-23.4607		-3.64732	18.8614		-3.66113	-18.2718
		-3.65632	-23.4397		-3.64671	18.9842		-3.66052	-18.2182
		-3.65571	-23.2385		-3.6461	18.6942		-3.6599	-18.1853
		-3.6551	-23.281		-3.64549	18.6759		-3.65929	-18.1559
		-3.65449	-23.4801		-3.64488	18.7734		-3.65868	-18.2658
		-3.65388	-23.6886		-3.64427	18.8433		-3.65807	-18.2125
		-3.65327	-23.7904		-3.64365	18.8383		-3.65746	-18.4382
		-3.65265	-23.5887		-3.64304	18.8357		-3.65685	-18.6534
		-3.65204	-23.4751		-3.64243	18.6892		-3.65624	-18.896
		-3.65143	-23.1914		-3.64182	19.0149		-3.65563	-18.8713
		-3.65082	-23.724		-3.64121	19.0467		-3.65501	-18.5308
		-3.65021	-23.6376		-3.6406	19.0171		-3.6544	-18.4604
		-3.6496	-23.6852		-3.63999	19.0155		-3.65379	-18.8632
		-3.64899	-23.8717		-3.63938	18.8024		-3.65318	-19.0165
		-3.64838	-23.6584		-3.63877	18.5049		-3.65257	-19.0669
		-3.64777	-24.02		-3.63815	18.6799		-3.65196	-19.4359
		-3.64715	-24.4138		-3.63754	19.1163		-3.65135	-19.3381
		-3.64654	-24.7125		-3.63693	18.9292		-3.65074	-19.2708
		-3.64593	-24.3085		-3.63632	18.6376		-3.65013	-19.2283
		-3.64532	-24.1224		-3.63571	18.8453		-3.64951	-19.5284
		-3.64471	-24.1937		-3.6351	19.096		-3.6489	-19.4709
		-3.6441	-24.3667		-3.63449	18.966		-3.64829	-19.7596
		-3.64349	-24.7649		-3.63388	19.0281		-3.64768	-19.5128
		-3.64288	-24.5288		-3.63327	18.7173		-3.64707	-19.3093
		-3.64227	-24.6595		-3.63265	18.8221		-3.64646	-19.3441
		-3.64165	-24.5829		-3.63204	18.7169		-3.64585	-19.3485
		-3.64104	-24.5625		-3.63143	18.6341		-3.64524	-19.7124
		-3.64043	-24.2084		-3.63082	19.2068		-3.64463	-19.5093
		-3.63982	-23.9762		-3.63021	19.3662		-3.64401	-19.4222
		-3.63921	-24.3357		-3.6296	19.1671		-3.6434	-19.9374
		-3.6386	-24.6161		-3.62899	19.2403		-3.64279	-20.3387
		-3.63799	-24.7495		-3.62838	19.2103		-3.64218	-19.9276
		-3.63738	-24.5379		-3.62777	19.1063		-3.64157	-19.785
		-3.63676	-24.5754		-3.62715	19.3536		-3.64096	-19.7885
		-3.63615	-24.9477		-3.62654	19.1558		-3.64035	-19.342
		-3.63554	-25.046		-3.62593	18.9258		-3.63974	-19.7591
		-3.63493	-25.0679		-3.62532	19.1687		-3.63913	-20.0354
		-3.63432	-25.4048		-3.62471	19.2785		-3.63851	-20.0419
		-3.63371	-25.1441		-3.6241	19.095		-3.6379	-20.1342
		-3.6331	-25.0939		-3.62349	19.1402		-3.63729	-19.8916
		-3.63249	-25.0064		-3.62288	19.2214		-3.63668	-20.0931
		-3.63188	-25.2565		-3.62226	19.2842		-3.63607	-20.0796
		-3.63126	-25.1324		-3.62165	19.6237		-3.63546	-20.3019
		-3.63065	-24.7186		-3.62104	19.2916		-3.63485	-20.4185
		-3.63004	-24.8469		-3.62043	19.0086		-3.63424	-20.1318
		-3.62943	-25.2036		-3.61982	18.9062		-3.63362	-20.4044
		-3.62882	-25.4487		-3.61921	18.9264		-3.63301	-20.7732
		-3.62821	-25.5037		-3.6186	18.8105		-3.6324	-20.7806
		-3.6276	-25.6076		-3.61799	18.843		-3.63179	-20.2088
		-3.62699	-25.5804		-3.61738	19.1509		-3.63118	-20.7021
		-3.62638	-25.4366		-3.61676	19.0495		-3.63057	-21.1275
		-3.62576	-25.3497		-3.61615	18.8691		-3.62996	-20.9359
		-3.62515	-25.6775		-3.61554	18.5987		-3.62935	-20.792
		-3.62454	-25.4787		-3.61493	18.9662		-3.62874	-20.766
		-3.62393	-25.9206		-3.61432	18.8198		-3.62812	-20.9489
		-3.62332	-26.1616		-3.61371	18.9965		-3.62751	-20.932
		-3.62271	-26.1159		-3.6131	19.2442		-3.6269	-20.9091
		-3.6221	-26.2471		-3.61249	19.0926		-3.62629	-21.1133
		-3.62149	-26.0586		-3.61188	18.8898		-3.62568	-21.2755
		-3.62088	-25.987		-3.61126	18.7764		-3.62507	-20.8783
		-3.62026	-26.0327		-3.61065	19.1999		-3.62446	-20.6606
		-3.61965	-25.9103		-3.61004	19.4323		-3.62385	-20.4379
		-3.61904	-26.142		-3.60943	19.4646		-3.62324	-20.5643
		-3.61843	-26.6293		-3.60882	19.3339		-3.62262	-20.9554
		-3.61782	-26.5234		-3.60821	19.2032		-3.62201	-21.0488
		-3.61721	-26.7598		-3.6076	19.1897		-3.6214	-20.7603
		-3.6166	-26.5798		-3.60699	19.1569		-3.62079	-20.6002
		-3.61599	-26.4875		-3.60638	19.3937		-3.62018	-20.6116
		-3.61538	-25.918		-3.60576	19.2862		-3.61957	-20.9852
		-3.61476	-25.9414		-3.60515	19.0928		-3.61896	-21.0795
		-3.61415	-26.5696		-3.60454	19.1532		-3.61835	-21.0528
		-3.61354	-26.6525		-3.60393	19.271		-3.61773	-21.3867
		-3.61293	-26.5802		-3.60332	19.5582		-3.61712	-21.3641
		-3.61232	-26.4827		-3.60271	19.555		-3.61651	-21.4213
		-3.61171	-26.6925		-3.6021	19.447		-3.6159	-21.383
		-3.6111	-26.7361		-3.60149	19.3456		-3.61529	-21.2483
		-3.61049	-26.9403		-3.60088	19.4462		-3.61468	-21.38
		-3.60988	-26.9865		-3.60026	19.4658		-3.61407	-21.3749
		-3.60926	-26.8988		-3.59965	19.6524		-3.61346	-21.1233
		-3.60865	-27.3237		-3.59904	19.5738		-3.61285	-21.1908
		-3.60804	-27.3331		-3.59843	19.5001		-3.61223	-21.3619
		-3.60743	-26.9841		-3.59782	19.4151		-3.61162	-21.395
		-3.60682	-26.9953		-3.59721	19.5897		-3.61101	-21.5747
		-3.60621	-27.1013		-3.5966	19.8756		-3.6104	-21.3982
		-3.6056	-27.4789		-3.59599	19.8061		-3.60979	-21.6585
		-3.60499	-27.2201		-3.59538	19.5386		-3.60918	-21.9218
		-3.60437	-27.1195		-3.59476	19.3022		-3.60857	-22.042
		-3.60376	-26.9019		-3.59415	19.3612		-3.60796	-22.1062
		-3.60315	-26.892		-3.59354	19.3045		-3.60735	-21.9253
		-3.60254	-27.2381		-3.59293	19.161		-3.60673	-21.6805
		-3.60193	-27.0775		-3.59232	19.1188		-3.60612	-21.7873
		-3.60132	-26.8754		-3.59171	19.3968		-3.60551	-22.1048
		-3.60071	-26.9602		-3.5911	19.5579		-3.6049	-21.9008
		-3.6001	-26.9346		-3.59049	19.6671		-3.60429	-21.7383
		-3.59949	-27.245		-3.58988	19.6736		-3.60368	-21.9067
		-3.59887	-27.4712		-3.58926	19.5526		-3.60307	-22.017
		-3.59826	-27.3666		-3.58865	19.5578		-3.60246	-21.8664
		-3.59765	-27.2985		-3.58804	19.6294		-3.60184	-21.8321
		-3.59704	-27.3542		-3.58743	19.845		-3.60123	-22.0817
		-3.59643	-27.2843		-3.58682	19.7223		-3.60062	-22.1113
		-3.59582	-27.1		-3.58621	19.4917		-3.60001	-22.2158
		-3.59521	-27.5987		-3.5856	19.6222		-3.5994	-22.3205
		-3.5946	-27.7444		-3.58499	19.5291		-3.59879	-21.9981
		-3.59399	-27.8191		-3.58437	19.5351		-3.59818	-22.0386
		-3.59337	-27.9351		-3.58376	19.7789		-3.59757	-22.207
		-3.59276	-28.1246		-3.58315	19.7833		-3.59696	-22.1264
		-3.59215	-28.0304		-3.58254	19.7414		-3.59634	-22.0686
		-3.59154	-27.7685		-3.58193	19.8125		-3.59573	-22.1872
		-3.59093	-28.0687		-3.58132	19.6572		-3.59512	-22.0416
		-3.59032	-27.5899		-3.58071	19.7778		-3.59451	-22.1094
		-3.58971	-27.5364		-3.5801	19.9382		-3.5939	-22.0898
		-3.5891	-28.0114		-3.57949	19.9254		-3.59329	-22.1886
		-3.58849	-28.1642		-3.57887	19.6485		-3.59268	-22.5429
		-3.58787	-28.129		-3.57826	19.4883		-3.59207	-22.3696
		-3.58726	-27.6968		-3.57765	19.6219		-3.59146	-22.1387
		-3.58665	-27.8996		-3.57704	19.6695		-3.59084	-22.3643
		-3.58604	-27.8452		-3.57643	19.7169		-3.59023	-22.433
		-3.58543	-27.5115		-3.57582	19.6537		-3.58962	-22.5648
		-3.58482	-27.4631		-3.57521	19.6554		-3.58901	-22.5408
		-3.58421	-27.6893		-3.5746	19.9183		-3.5884	-22.5532
		-3.5836	-27.8974		-3.57399	20.108		-3.58779	-22.3028
		-3.58299	-27.9036		-3.57337	19.6801		-3.58718	-22.4087
		-3.58237	-28.0689		-3.57276	19.5299		-3.58657	-22.4547
		-3.58176	-28.1098		-3.57215	19.7868		-3.58596	-22.3553
		-3.58115	-27.8391		-3.57154	20.1004		-3.58534	-22.6887
		-3.58054	-28.1416		-3.57093	20.0836		-3.58473	-22.7347
		-3.57993	-28.2373		-3.57032	19.7228		-3.58412	-22.6395
		-3.57932	-28.2917		-3.56971	19.6244		-3.58351	-22.5405
		-3.57871	-28.4029		-3.5691	19.4797		-3.5829	-22.7094
		-3.5781	-28.1106		-3.56849	19.6746		-3.58229	-22.6503
		-3.57749	-27.9994		-3.56787	19.983		-3.58168	-22.9404
		-3.57687	-28.2479		-3.56726	20.0446		-3.58107	-22.9108
		-3.57626	-28.648		-3.56665	20.0359		-3.58045	-22.6856
		-3.57565	-28.7754		-3.56604	19.8978		-3.57984	-22.8384
		-3.57504	-28.4527		-3.56543	20.0009		-3.57923	-22.8071
		-3.57443	-28.6815		-3.56482	20.2649		-3.57862	-22.8689
		-3.57382	-28.7039		-3.56421	20.3824		-3.57801	-22.6404
		-3.57321	-28.385		-3.5636	20.156		-3.5774	-22.9086
		-3.5726	-28.5807		-3.56299	20.3134		-3.57679	-23.2851
		-3.57198	-28.4817		-3.56237	19.9927		-3.57618	-23.3559
		-3.57137	-28.4256		-3.56176	19.7961		-3.57557	-23.2923
		-3.57076	-28.5629		-3.56115	19.9425		-3.57495	-23.0061
		-3.57015	-28.7335		-3.56054	19.9815		-3.57434	-23.1861
		-3.56954	-28.6293		-3.55993	19.8426		-3.57373	-22.9068
		-3.56893	-28.322		-3.55932	19.9031		-3.57312	-22.8132
		-3.56832	-27.9327		-3.55871	20.3281		-3.57251	-22.9521
		-3.56771	-28.3518		-3.5581	20.3533		-3.5719	-23.2412
		-3.5671	-28.5684		-3.55749	20.4313		-3.57129	-23.183
		-3.56648	-28.8959		-3.55687	20.0235		-3.57068	-22.9992
		-3.56587	-28.706		-3.55626	20.1437		-3.57007	-22.929
		-3.56526	-28.6509		-3.55565	20.1693		-3.56945	-22.9966
		-3.56465	-29.1361		-3.55504	19.8627		-3.56884	-22.9376
		-3.56404	-28.8518		-3.55443	19.5023		-3.56823	-22.8192
		-3.56343	-28.9803		-3.55382	19.6594		-3.56762	-22.7355
		-3.56282	-28.9699		-3.55321	19.7232		-3.56701	-22.5398
		-3.56221	-28.726		-3.5526	19.726		-3.5664	-22.524
		-3.5616	-28.5519		-3.55198	19.8174		-3.56579	-22.8644
		-3.56098	-28.5537		-3.55137	20.023		-3.56518	-22.8481
		-3.56037	-28.8508		-3.55076	19.8327		-3.56456	-22.4709
		-3.55976	-28.8047		-3.55015	19.5745		-3.56395	-22.9371
		-3.55915	-28.5995		-3.54954	20.009		-3.56334	-23.4992
		-3.55854	-28.9163		-3.54893	19.7422		-3.56273	-23.2996
		-3.55793	-29.0604		-3.54832	19.7709		-3.56212	-23.2064
		-3.55732	-28.8022		-3.54771	19.8138		-3.56151	-23.4032
		-3.55671	-28.9094		-3.5471	19.9532		-3.5609	-23.5518
		-3.5561	-29.1135		-3.54648	19.9487		-3.56029	-23.6426
		-3.55548	-28.8868		-3.54587	19.9747		-3.55968	-24.0377
		-3.55487	-29.0294		-3.54526	20.0111		-3.55906	-23.9898
		-3.55426	-29.2837		-3.54465	20.0917		-3.55845	-23.562
		-3.55365	-29.4569		-3.54404	20.1809		-3.55784	-23.6929
		-3.55304	-29.4084		-3.54343	20.1045		-3.55723	-23.5992
		-3.55243	-28.9974		-3.54282	19.737		-3.55662	-23.669
		-3.55182	-28.7657		-3.54221	19.8183		-3.55601	-23.4349
		-3.55121	-29.1339		-3.5416	19.9563		-3.5554	-23.4927
		-3.5506	-29.7225		-3.54098	19.9998		-3.55479	-23.9472
		-3.54998	-29.4917		-3.54037	19.9782		-3.55418	-23.9462
		-3.54937	-29.2913		-3.53976	19.7667		-3.55356	-23.8815
		-3.54876	-28.9646		-3.53915	19.8615		-3.55295	-24.2198
		-3.54815	-29.0867		-3.53854	19.9101		-3.55234	-24.1486
		-3.54754	-29.1387		-3.53793	20.1049		-3.55173	-24.1139
		-3.54693	-28.8937		-3.53732	20.1622		-3.55112	-23.9887
		-3.54632	-28.9642		-3.53671	20.1047		-3.55051	-23.7549
		-3.54571	-29.0878		-3.5361	20.0499		-3.5499	-23.7565
		-3.5451	-29.5224		-3.53548	19.8592		-3.54929	-23.8553
		-3.54448	-29.5435		-3.53487	20.2483		-3.54867	-23.5492
		-3.54387	-29.4149		-3.53426	20.2318		-3.54806	-23.7399
		-3.54326	-29.381		-3.53365	19.8255		-3.54745	-24.2291
		-3.54265	-29.1347		-3.53304	19.969		-3.54684	-24.0471
		-3.54204	-29.0201		-3.53243	19.9201		-3.54623	-23.8401
		-3.54143	-28.8127		-3.53182	20.1213		-3.54562	-23.6223
		-3.54082	-28.8259		-3.53121	19.9726		-3.54501	-23.243
		-3.54021	-29.113		-3.5306	20.3186		-3.5444	-23.3005
		-3.5396	-28.856		-3.52998	20.0874		-3.54379	-23.7284
		-3.53898	-29.0111		-3.52937	19.933		-3.54317	-23.7562
		-3.53837	-29.2209		-3.52876	19.8506		-3.54256	-23.44
		-3.53776	-29.1534		-3.52815	19.708		-3.54195	-23.7064
		-3.53715	-29.4037		-3.52754	19.6593		-3.54134	-24.1959
		-3.53654	-29.7719		-3.52693	19.5931		-3.54073	-24.1258
		-3.53593	-29.8567		-3.52632	20.0944		-3.54012	-23.675
		-3.53532	-30.1938		-3.52571	20.2083		-3.53951	-23.1891
		-3.53471	-29.7934		-3.5251	20.2356		-3.5389	-23.849
		-3.53409	-29.5898		-3.52448	20.3455		-3.53829	-24.1035
		-3.53348	-29.8615		-3.52387	20.3549		-3.53767	-23.6525
		-3.53287	-29.9954		-3.52326	20.4958		-3.53706	-23.5957
		-3.53226	-29.8207		-3.52265	20.6165		-3.53645	-23.9576
		-3.53165	-29.6576		-3.52204	20.4809		-3.53584	-24.117
		-3.53104	-29.7992		-3.52143	20.3319		-3.53523	-23.8357
		-3.53043	-29.662		-3.52082	20.273		-3.53462	-23.6994
		-3.52982	-29.7825		-3.52021	20.2427		-3.53401	-24.1896
		-3.52921	-29.5414		-3.51959	20.076		-3.5334	-24.2436
		-3.52859	-29.7638		-3.51898	20.0741		-3.53278	-24.0042
		-3.52798	-30.2139		-3.51837	20.0662		-3.53217	-24.1266
		-3.52737	-30.3334		-3.51776	20.1593		-3.53156	-24.3868
		-3.52676	-30.1157		-3.51715	19.9474		-3.53095	-24.4738
		-3.52615	-29.9161		-3.51654	19.9474		-3.53034	-24.3155
		-3.52554	-29.7752		-3.51593	20.0582		-3.52973	-24.5621
		-3.52493	-29.3813		-3.51532	20.2701		-3.52912	-25.1267
		-3.52432	-29.7733		-3.51471	20.2357		-3.52851	-24.776
		-3.52371	-29.7516		-3.51409	20.0395		-3.5279	-24.212
		-3.52309	-29.8636		-3.51348	20.1328		-3.52728	-23.8774
		-3.52248	-29.9559		-3.51287	19.9314		-3.52667	-23.9638
		-3.52187	-30.1903		-3.51226	19.857		-3.52606	-24.3066
		-3.52126	-30.4927		-3.51165	20.4536		-3.52545	-24.6522
		-3.52065	-29.9362		-3.51104	20.6289		-3.52484	-24.4986
		-3.52004	-30.0347		-3.51043	20.2765		-3.52423	-24.1135
		-3.51943	-30.1291		-3.50982	20.3017		-3.52362	-24.1017
		-3.51882	-30.5032		-3.50921	20.5218		-3.52301	-24.0255
		-3.51821	-30.544		-3.50859	20.3443		-3.5224	-24.314
		-3.51759	-30.6467		-3.50798	20.2319		-3.52178	-24.2975
		-3.51698	-30.5323		-3.50737	20.3245		-3.52117	-24.3417
		-3.51637	-30.4856		-3.50676	20.1661		-3.52056	-24.3148
		-3.51576	-30.2686		-3.50615	20.0352		-3.51995	-24.3262
		-3.51515	-30.207		-3.50554	20.2528		-3.51934	-24.4454
		-3.51454	-30.6963		-3.50493	20.1275		-3.51873	-24.8679
		-3.51393	-30.6619		-3.50432	19.8474		-3.51812	-24.9092
		-3.51332	-30.801		-3.50371	20.0358		-3.51751	-24.9587
		-3.51271	-30.7983		-3.50309	20.0465		-3.5169	-24.8467
		-3.51209	-30.4702		-3.50248	20.095		-3.51628	-24.6028
		-3.51148	-30.3306		-3.50187	20.5046		-3.51567	-24.6378
		-3.51087	-30.5707		-3.50126	20.4005		-3.51506	-24.6332
		-3.51026	-30.3087		-3.50065	20.4413		-3.51445	-24.7281
		-3.50965	-30.1857		-3.50004	20.369		-3.51384	-24.5217
		-3.50904	-30.5744		-3.49943	20.3043		-3.51323	-24.2553
		-3.50843	-30.5214		-3.49882	20.6813		-3.51262	-24.4253
		-3.50782	-30.2104		-3.49821	20.7346		-3.51201	-24.5641
		-3.50721	-30.2573		-3.49759	20.5472		-3.51139	-24.6341
		-3.50659	-30.3807		-3.49698	20.4114		-3.51078	-24.7873
		-3.50598	-30.1826		-3.49637	20.5816		-3.51017	-24.7913
		-3.50537	-30.0272		-3.49576	20.1399		-3.50956	-24.8662
		-3.50476	-30.3332		-3.49515	20.354		-3.50895	-24.6559
		-3.50415	-30.4829		-3.49454	20.4461		-3.50834	-24.4282
		-3.50354	-30.4616		-3.49393	20.3398		-3.50773	-24.5527
		-3.50293	-30.6115		-3.49332	20.4212		-3.50712	-24.7175
		-3.50232	-30.3594		-3.49271	20.341		-3.50651	-24.4847
		-3.5017	-30.2941		-3.49209	20.3285		-3.50589	-24.6484
		-3.50109	-30.3833		-3.49148	20.15		-3.50528	-24.6411
		-3.50048	-30.4077		-3.49087	19.9252		-3.50467	-24.8789
		-3.49987	-30.2195		-3.49026	20.0623		-3.50406	-24.7342
		-3.49926	-30.033		-3.48965	20.2036		-3.50345	-24.5755
		-3.49865	-30.0165		-3.48904	20.283		-3.50284	-24.6577
		-3.49804	-30.103		-3.48843	20.2612		-3.50223	-24.5679
		-3.49743	-30.3321		-3.48782	20.3231		-3.50162	-24.7739
		-3.49682	-30.2336		-3.48721	20.3011		-3.50101	-24.6745
		-3.4962	-30.2756		-3.48659	20.1064		-3.50039	-24.6559
		-3.49559	-30.4126		-3.48598	20.5597		-3.49978	-24.5592
		-3.49498	-30.3337		-3.48537	20.6089		-3.49917	-24.2936
		-3.49437	-30.3433		-3.48476	20.2596		-3.49856	-24.0609
		-3.49376	-30.262		-3.48415	20.1897		-3.49795	-24.2065
		-3.49315	-30.5013		-3.48354	20.1918		-3.49734	-24.1982
		-3.49254	-30.5975		-3.48293	20.4468		-3.49673	-24.4664
		-3.49193	-30.3097		-3.48232	20.4837		-3.49612	-24.785
		-3.49132	-30.6654		-3.4817	20.3771		-3.4955	-24.9836
		-3.4907	-30.6611		-3.48109	20.5337		-3.49489	-24.9671
		-3.49009	-29.9371		-3.48048	20.3323		-3.49428	-25.2807
		-3.48948	-29.9302		-3.47987	20.4027		-3.49367	-24.9876
		-3.48887	-30.4076		-3.47926	20.8133		-3.49306	-24.7862
		-3.48826	-30.084		-3.47865	20.5655		-3.49245	-25.2596
		-3.48765	-30.2193		-3.47804	20.5744		-3.49184	-24.9876
		-3.48704	-30.5054		-3.47743	20.832		-3.49123	-25.1433
		-3.48643	-30.4333		-3.47682	20.4315		-3.49062	-25.1688
		-3.48582	-30.0021		-3.4762	20.1073		-3.49	-24.839
		-3.4852	-30.2812		-3.47559	20.0503		-3.48939	-24.556
		-3.48459	-30.4888		-3.47498	20.0333		-3.48878	-24.7082
		-3.48398	-30.5227		-3.47437	19.907		-3.48817	-24.8482
		-3.48337	-30.4743		-3.47376	20.0209		-3.48756	-24.7393
		-3.48276	-30.6953		-3.47315	20.2748		-3.48695	-24.5339
		-3.48215	-30.3533		-3.47254	20.6204		-3.48634	-24.7323
		-3.48154	-30.1654		-3.47193	20.4937		-3.48573	-24.8488
		-3.48093	-30.4137		-3.47132	20.4567		-3.48512	-24.5591
		-3.48032	-30.29		-3.4707	20.7633		-3.4845	-24.8092
		-3.4797	-30.4032		-3.47009	20.7119		-3.48389	-24.8879
		-3.47909	-30.2388		-3.46948	20.6453		-3.48328	-24.8194
		-3.47848	-30.2862		-3.46887	20.9156		-3.48267	-24.9341
		-3.47787	-30.2764		-3.46826	20.6192		-3.48206	-24.7802
		-3.47726	-30.8376		-3.46765	20.0125		-3.48145	-24.859
		-3.47665	-30.8637		-3.46704	19.8003		-3.48084	-25.1031
		-3.47604	-30.6511		-3.46643	20.2657		-3.48023	-24.9974
		-3.47543	-30.6047		-3.46582	20.5788		-3.47961	-24.9534
		-3.47482	-30.9184		-3.4652	20.3546		-3.479	-25.0178
		-3.4742	-30.7895		-3.46459	20.2636		-3.47839	-25.1825
		-3.47359	-30.4759		-3.46398	20.4783		-3.47778	-25.2231
		-3.47298	-30.3306		-3.46337	20.6883		-3.47717	-25.1978
		-3.47237	-30.3171		-3.46276	20.6899		-3.47656	-24.9997
		-3.47176	-30.1647		-3.46215	20.535		-3.47595	-25.0146
		-3.47115	-30.3883		-3.46154	20.2514		-3.47534	-25.0037
		-3.47054	-30.3621		-3.46093	20.2992		-3.47473	-24.9176
		-3.46993	-30.1002		-3.46032	20.3362		-3.47411	-25.0943
		-3.46931	-30.4813		-3.4597	20.2698		-3.4735	-24.8515
		-3.4687	-30.7376		-3.45909	20.2564		-3.47289	-24.5032
		-3.46809	-30.7193		-3.45848	20.2277		-3.47228	-24.6879
		-3.46748	-30.7972		-3.45787	20.4775		-3.47167	-24.9241
		-3.46687	-30.6157		-3.45726	20.5538		-3.47106	-24.7579
		-3.46626	-30.8572		-3.45665	20.1887		-3.47045	-24.7135
		-3.46565	-30.9221		-3.45604	20.1464		-3.46984	-25.1626
		-3.46504	-30.7857		-3.45543	20.2214		-3.46923	-25.1893
		-3.46443	-30.9381		-3.45482	20.2735		-3.46861	-24.7507
		-3.46381	-30.3601		-3.4542	20.1802		-3.468	-24.7845
		-3.4632	-30.0962		-3.45359	20.0694		-3.46739	-24.9768
		-3.46259	-30.3137		-3.45298	19.8458		-3.46678	-24.9017
		-3.46198	-30.6817		-3.45237	19.8263		-3.46617	-24.8429
		-3.46137	-30.6971		-3.45176	19.9883		-3.46556	-25.1666
		-3.46076	-30.2069		-3.45115	20.1323		-3.46495	-25.1579
		-3.46015	-30.2589		-3.45054	20.3539		-3.46434	-24.9407
		-3.45954	-30.3327		-3.44993	20.6353		-3.46373	-24.6271
		-3.45893	-30.7284		-3.44931	20.4678		-3.46311	-24.7699
		-3.45831	-30.9527		-3.4487	20.3811		-3.4625	-24.9847
		-3.4577	-30.5173		-3.44809	20.3013		-3.46189	-24.8997
		-3.45709	-30.7954		-3.44748	20.2832		-3.46128	-24.9974
		-3.45648	-30.8639		-3.44687	20.1822		-3.46067	-25.3173
		-3.45587	-30.8461		-3.44626	20.1446		-3.46006	-25.2194
		-3.45526	-31.179		-3.44565	20.4453		-3.45945	-25.081
		-3.45465	-30.9139		-3.44504	20.342		-3.45884	-25.1356
		-3.45404	-30.381		-3.44443	20.2577		-3.45822	-25.0936
		-3.45343	-30.9192		-3.44381	20.4688		-3.45761	-24.8263
		-3.45281	-30.7987		-3.4432	20.1926		-3.457	-24.879
		-3.4522	-30.7978		-3.44259	20.2089		-3.45639	-25.5054
		-3.45159	-31.4421		-3.44198	20.3865		-3.45578	-25.3398
		-3.45098	-31.1495		-3.44137	20.5998		-3.45517	-25.2092
		-3.45037	-30.7054		-3.44076	20.7424		-3.45456	-25.3238
		-3.44976	-30.6754		-3.44015	20.7911		-3.45395	-25.386
		-3.44915	-30.9866		-3.43954	20.8134		-3.45334	-25.2633
		-3.44854	-30.9107		-3.43893	20.3614		-3.45272	-25.2724
		-3.44793	-30.5119		-3.43831	20.1438		-3.45211	-25.4076
		-3.44731	-30.8519		-3.4377	20.1411		-3.4515	-25.2918
		-3.4467	-30.3184		-3.43709	20.2434		-3.45089	-25.3423
		-3.44609	-30.3588		-3.43648	20.2631		-3.45028	-25.5702
		-3.44548	-30.5676		-3.43587	20.4825		-3.44967	-25.5352
		-3.44487	-30.4732		-3.43526	20.607		-3.44906	-25.307
		-3.44426	-30.8636		-3.43465	20.8837		-3.44845	-25.1904
		-3.44365	-31.5148		-3.43404	20.6491		-3.44784	-25.2352
		-3.44304	-31.275		-3.43343	20.6334		-3.44722	-24.8975
		-3.44243	-30.7309		-3.43281	20.7879		-3.44661	-24.5436
		-3.44181	-31.0119		-3.4322	20.7137		-3.446	-24.7202
		-3.4412	-30.6935		-3.43159	20.44		-3.44539	-24.9117
		-3.44059	-30.5018		-3.43098	20.5825		-3.44478	-24.9287
		-3.43998	-30.7452		-3.43037	20.5374		-3.44417	-25.0717
		-3.43937	-30.9211		-3.42976	20.372		-3.44356	-25.2262
		-3.43876	-30.8571		-3.42915	20.5466		-3.44295	-25.3188
		-3.43815	-30.6775		-3.42854	20.4391		-3.44233	-25.2123
		-3.43754	-30.6341		-3.42793	20.4429		-3.44172	-25.3051
		-3.43692	-31.2287		-3.42731	20.2722		-3.44111	-25.0977
		-3.43631	-31.6049		-3.4267	20.2735		-3.4405	-24.9647
		-3.4357	-31.2603		-3.42609	20.2035		-3.43989	-24.6688
		-3.43509	-30.8809		-3.42548	19.9952		-3.43928	-24.722
		-3.43448	-30.8461		-3.42487	20.2933		-3.43867	-25.1238
		-3.43387	-30.8432		-3.42426	20.6478		-3.43806	-24.8613
		-3.43326	-30.8572		-3.42365	20.6878		-3.43745	-24.8003
		-3.43265	-30.6639		-3.42304	20.5808		-3.43683	-24.7826
		-3.43204	-30.575		-3.42243	20.6635		-3.43622	-24.9713
		-3.43142	-30.5487		-3.42181	20.8711		-3.43561	-25.0167
		-3.43081	-31.385		-3.4212	20.6808		-3.435	-25.1209
		-3.4302	-31.4386		-3.42059	20.5265		-3.43439	-25.1951
		-3.42959	-30.9656		-3.41998	20.4528		-3.43378	-25.2908
		-3.42898	-31.2638		-3.41937	20.6733		-3.43317	-25.0794
		-3.42837	-31.366		-3.41876	20.6604		-3.43256	-24.9422
		-3.42776	-30.8358		-3.41815	20.5939		-3.43195	-24.9177
		-3.42715	-30.9639		-3.41754	20.3291		-3.43133	-24.7989
		-3.42654	-30.8865		-3.41692	20.3776		-3.43072	-24.9008
		-3.42592	-30.6521		-3.41631	20.6015		-3.43011	-24.9311
		-3.42531	-30.9665		-3.4157	20.27		-3.4295	-24.9399
		-3.4247	-31.0699		-3.41509	20.5021		-3.42889	-24.9434
		-3.42409	-31.0246		-3.41448	20.5653		-3.42828	-24.8676
		-3.42348	-31.1498		-3.41387	20.2016		-3.42767	-25.038
		-3.42287	-31.2467		-3.41326	20.0657		-3.42706	-25.115
		-3.42226	-31.2214		-3.41265	20.0613		-3.42644	-25.1487
		-3.42165	-31.1106		-3.41204	20.2536		-3.42583	-25.4199
		-3.42104	-30.7186		-3.41142	20.5131		-3.42522	-25.2252
		-3.42042	-30.7444		-3.41081	20.5926		-3.42461	-24.8694
		-3.41981	-30.6242		-3.4102	20.7919		-3.424	-24.9282
		-3.4192	-30.9411		-3.40959	20.5494		-3.42339	-25.3241
		-3.41859	-31.1276		-3.40898	20.3045		-3.42278	-25.2678
		-3.41798	-31.0666		-3.40837	20.0632		-3.42217	-25.2014
		-3.41737	-31.2289		-3.40776	20.2311		-3.42156	-25.3342
		-3.41676	-31.1859		-3.40715	20.9253		-3.42094	-25.0679
		-3.41615	-30.8954		-3.40654	20.7665		-3.42033	-25.0145
		-3.41554	-30.7808		-3.40592	20.3893		-3.41972	-25.1295
		-3.41492	-31.4101		-3.40531	20.2855		-3.41911	-25.0744
		-3.41431	-31.3693		-3.4047	20.5592		-3.4185	-25.1031
		-3.4137	-31.3233		-3.40409	20.2583		-3.41789	-25.2162
		-3.41309	-30.9257		-3.40348	20.3086		-3.41728	-25.0151
		-3.41248	-30.4567		-3.40287	20.0827		-3.41667	-25.2156
		-3.41187	-31.0504		-3.40226	20.0035		-3.41606	-25.2719
		-3.41126	-30.8912		-3.40165	20.2977		-3.41544	-25.3659
		-3.41065	-30.582		-3.40104	20.2182		-3.41483	-24.9554
		-3.41004	-30.1719		-3.40042	20.2878		-3.41422	-24.8202
		-3.40942	-30.3837		-3.39981	20.4793		-3.41361	-25.0041
		-3.40881	-30.4749		-3.3992	20.4301		-3.413	-24.862
		-3.4082	-30.8309		-3.39859	20.2364		-3.41239	-24.8357
		-3.40759	-30.6904		-3.39798	20.3877		-3.41178	-24.6839
		-3.40698	-30.375		-3.39737	20.4364		-3.41117	-24.8919
		-3.40637	-30.2877		-3.39676	20.8152		-3.41056	-24.8602
		-3.40576	-30.3272		-3.39615	20.6289		-3.40994	-24.6408
		-3.40515	-30.8198		-3.39554	20.4746		-3.40933	-24.7376
		-3.40454	-30.6033		-3.39492	20.726		-3.40872	-25.2211
		-3.40392	-30.6163		-3.39431	20.9201		-3.40811	-25.3052
		-3.40331	-30.4098		-3.3937	20.4076		-3.4075	-25.5249
		-3.4027	-30.4571		-3.39309	20.1518		-3.40689	-25.0641
		-3.40209	-30.7404		-3.39248	20.3102		-3.40628	-24.9906
		-3.40148	-30.6356		-3.39187	20.222		-3.40567	-25.0649
		-3.40087	-30.7823		-3.39126	20.0745		-3.40505	-25.3416
		-3.40026	-30.8397		-3.39065	20.0492		-3.40444	-25.4983
		-3.39965	-30.3672		-3.39004	20.0365		-3.40383	-25.1908
		-3.39903	-30.7444		-3.38942	19.9362		-3.40322	-25.1776
		-3.39842	-31.2937		-3.38881	20.1323		-3.40261	-25.5196
		-3.39781	-30.9001		-3.3882	20.0684		-3.402	-25.5281
		-3.3972	-30.9522		-3.38759	19.9415		-3.40139	-25.2137
		-3.39659	-30.8545		-3.38698	20.009		-3.40078	-25.2769
		-3.39598	-31.1541		-3.38637	20.1802		-3.40017	-25.0948
		-3.39537	-31.4325		-3.38576	20.5745		-3.39955	-25.0651
		-3.39476	-31.0863		-3.38515	20.7046		-3.39894	-25.1124
		-3.39415	-30.923		-3.38454	20.3942		-3.39833	-24.6634
		-3.39353	-30.7259		-3.38392	20.2162		-3.39772	-24.3869
		-3.39292	-31.1143		-3.38331	19.943		-3.39711	-24.7775
		-3.39231	-31.4031		-3.3827	20.0486		-3.3965	-25.1546
		-3.3917	-31.1278		-3.38209	20.2498		-3.39589	-25.2666
		-3.39109	-30.9766		-3.38148	20.146		-3.39528	-25.3679
		-3.39048	-31.1207		-3.38087	20.1082		-3.39467	-25.7596
		-3.38987	-30.6404		-3.38026	20.0206		-3.39405	-25.4625
		-3.38926	-30.4		-3.37965	19.8848		-3.39344	-24.9649
		-3.38865	-30.7622		-3.37903	20.2613		-3.39283	-25.1867
		-3.38803	-31.0239		-3.37842	20.3999		-3.39222	-25.4938
		-3.38742	-30.9654		-3.37781	20.4293		-3.39161	-25.3148
		-3.38681	-30.8519		-3.3772	20.5617		-3.391	-25.0295
		-3.3862	-30.5119		-3.37659	20.3037		-3.39039	-24.9478
		-3.38559	-30.3981		-3.37598	20.2435		-3.38978	-25.0031
		-3.38498	-30.4136		-3.37537	20.1526		-3.38916	-24.8036
		-3.38437	-30.2654		-3.37476	20.2894		-3.38855	-25.1044
		-3.38376	-30.7274		-3.37415	20.4933		-3.38794	-25.0376
		-3.38315	-30.6455		-3.37353	20.7792		-3.38733	-24.8222
		-3.38253	-30.4055		-3.37292	20.6513		-3.38672	-24.7909
		-3.38192	-30.6341		-3.37231	20.4806		-3.38611	-25.1481
		-3.38131	-30.5612		-3.3717	20.2998		-3.3855	-25.3866
		-3.3807	-30.9542		-3.37109	20.2896		-3.38489	-25.7673
		-3.38009	-31.0333		-3.37048	20.6885		-3.38428	-25.3868
		-3.37948	-30.9024		-3.36987	20.6561		-3.38366	-24.8549
		-3.37887	-30.8248		-3.36926	20.2005		-3.38305	-25.115
		-3.37826	-30.786		-3.36865	20.0664		-3.38244	-25.223
		-3.37765	-30.821		-3.36803	20.3158		-3.38183	-25.2284
		-3.37703	-30.6511		-3.36742	20.4156		-3.38122	-24.9573
		-3.37642	-30.7273		-3.36681	20.427		-3.38061	-25.0943
		-3.37581	-30.8901		-3.3662	20.2688		-3.38	-25.0106
		-3.3752	-31.1458		-3.36559	20.1668		-3.37939	-25.1108
		-3.37459	-31.0208		-3.36498	19.9993		-3.37878	-25.1231
		-3.37398	-31.0115		-3.36437	20.1121		-3.37816	-25.305
		-3.37337	-31.2491		-3.36376	20.4282		-3.37755	-25.3105
		-3.37276	-31.3814		-3.36315	20.6734		-3.37694	-25.3881
		-3.37215	-31.5921		-3.36253	20.4208		-3.37633	-25.3246
		-3.37153	-31.3471		-3.36192	20.2564		-3.37572	-25.341
		-3.37092	-31.1667		-3.36131	20.7187		-3.37511	-25.1842
		-3.37031	-31.1741		-3.3607	21.0217		-3.3745	-25.2556
		-3.3697	-30.9172		-3.36009	20.6781		-3.37389	-25.6312
		-3.36909	-30.3545		-3.35948	20.3798		-3.37327	-25.8031
		-3.36848	-30.2612		-3.35887	20.4734		-3.37266	-25.7645
		-3.36787	-30.3752		-3.35826	20.1761		-3.37205	-25.3805
		-3.36726	-30.5269		-3.35765	20.1594		-3.37144	-25.4544
		-3.36664	-30.8185		-3.35703	20.4753		-3.37083	-25.4121
		-3.36603	-30.3279		-3.35642	20.4547		-3.37022	-25.343
		-3.36542	-30.2685		-3.35581	20.2969		-3.36961	-25.4763
		-3.36481	-30.6373		-3.3552	20.4005		-3.369	-25.671
		-3.3642	-30.5856		-3.35459	20.4652		-3.36839	-25.5125
		-3.36359	-30.7197		-3.35398	20.3045		-3.36777	-25.4318
		-3.36298	-31.1519		-3.35337	20.3745		-3.36716	-25.4182
		-3.36237	-31.0509		-3.35276	20.4458		-3.36655	-25.3963
		-3.36176	-31.038		-3.35215	20.4751		-3.36594	-25.4122
		-3.36114	-31.3896		-3.35153	20.4041		-3.36533	-25.4675
		-3.36053	-31.6815		-3.35092	20.4335		-3.36472	-25.4681
		-3.35992	-31.2624		-3.35031	20.5574		-3.36411	-25.3039
		-3.35931	-31.0734		-3.3497	20.5793		-3.3635	-25.544
		-3.3587	-31.4498		-3.34909	20.3569		-3.36289	-25.4557
		-3.35809	-31.1486		-3.34848	20.4422		-3.36227	-25.1986
		-3.35748	-30.7343		-3.34787	20.5797		-3.36166	-25.0886
		-3.35687	-30.6355		-3.34726	20.8074		-3.36105	-24.9855
		-3.35626	-30.7258		-3.34664	20.7931		-3.36044	-24.9594
		-3.35564	-31.1412		-3.34603	20.4358		-3.35983	-24.9688
		-3.35503	-31.1117		-3.34542	20.522		-3.35922	-25.3351
		-3.35442	-30.972		-3.34481	20.6197		-3.35861	-25.5123
		-3.35381	-31.0127		-3.3442	20.5192		-3.358	-25.5379
		-3.3532	-30.7721		-3.34359	20.4078		-3.35739	-25.2499
		-3.35259	-30.3752		-3.34298	20.5721		-3.35677	-25.1111
		-3.35198	-30.6972		-3.34237	20.5195		-3.35616	-24.796
		-3.35137	-31.125		-3.34176	20.5586		-3.35555	-24.5214
		-3.35076	-31.2966		-3.34114	20.3722		-3.35494	-25.0917
		-3.35014	-31.1293		-3.34053	20.3931		-3.35433	-25.1384
		-3.34953	-31.0294		-3.33992	20.4624		-3.35372	-25.0144
		-3.34892	-30.8149		-3.33931	20.6637		-3.35311	-24.9829
		-3.34831	-30.8207		-3.3387	20.9687		-3.3525	-24.919
		-3.3477	-31.1856		-3.33809	20.7398		-3.35188	-24.881
		-3.34709	-31.1636		-3.33748	20.4901		-3.35127	-25.0453
		-3.34648	-31.1872		-3.33687	20.5092		-3.35066	-25.003
		-3.34587	-30.6831		-3.33626	20.3862		-3.35005	-24.8275
		-3.34526	-31.1707		-3.33564	20.3764		-3.34944	-24.9296
		-3.34464	-31.0568		-3.33503	20.9445		-3.34883	-25.3711
		-3.34403	-30.8912		-3.33442	20.6672		-3.34822	-25.6066
		-3.34342	-31.1175		-3.33381	20.3495		-3.34761	-25.5634
		-3.34281	-30.9284		-3.3332	20.2354		-3.347	-25.5778
		-3.3422	-31.32		-3.33259	20.1144		-3.34638	-25.1519
		-3.34159	-31.1811		-3.33198	20.1632		-3.34577	-25.2913
		-3.34098	-30.7984		-3.33137	20.2887		-3.34516	-25.5992
		-3.34037	-30.6363		-3.33076	20.3434		-3.34455	-25.2458
		-3.33976	-30.3894		-3.33014	20.3027		-3.34394	-25.276
		-3.33914	-30.5922		-3.32953	20.3356		-3.34333	-25.6419
		-3.33853	-30.8004		-3.32892	20.4126		-3.34272	-25.7194
		-3.33792	-30.6751		-3.32831	20.7079		-3.34211	-25.5119
		-3.33731	-30.8326		-3.3277	20.5495		-3.3415	-25.3443
		-3.3367	-30.8442		-3.32709	20.5423		-3.34088	-25.373
		-3.33609	-30.7467		-3.32648	20.7023		-3.34027	-25.145
		-3.33548	-30.9215		-3.32587	20.6615		-3.33966	-25.3761
		-3.33487	-30.9216		-3.32526	20.2574		-3.33905	-25.6978
		-3.33425	-30.8091		-3.32464	20.3818		-3.33844	-25.7492
		-3.33364	-30.8704		-3.32403	20.8309		-3.33783	-25.7048
		-3.33303	-30.9558		-3.32342	20.8595		-3.33722	-25.3661
		-3.33242	-30.9925		-3.32281	20.5314		-3.33661	-24.9779
		-3.33181	-30.5214		-3.3222	20.378		-3.33599	-24.9269
		-3.3312	-30.9494		-3.32159	20.3208		-3.33538	-25.1553
		-3.33059	-31.2877		-3.32098	20.1679		-3.33477	-25.142
		-3.32998	-30.9588		-3.32037	20.3545		-3.33416	-24.6996
		-3.32937	-31.5672		-3.31976	20.3691		-3.33355	-24.5559
		-3.32875	-31.3148		-3.31914	20.214		-3.33294	-24.7234
		-3.32814	-31.0899		-3.31853	20.5772		-3.33233	-24.8706
		-3.32753	-31.041		-3.31792	20.9952		-3.33172	-25.1103
		-3.32692	-31.3219		-3.31731	20.8303		-3.33111	-25.5521
		-3.32631	-31.305		-3.3167	20.806		-3.33049	-25.5491
		-3.3257	-31.0619		-3.31609	20.9676		-3.32988	-25.2349
		-3.32509	-31.1434		-3.31548	20.7552		-3.32927	-25.5514
		-3.32448	-31.0929		-3.31487	20.3995		-3.32866	-26.1478
		-3.32387	-30.9222		-3.31425	20.6274		-3.32805	-26.21
		-3.32325	-30.5667		-3.31364	20.7886		-3.32744	-25.743
		-3.32264	-30.7076		-3.31303	20.6044		-3.32683	-25.4616
		-3.32203	-30.6701		-3.31242	20.5017		-3.32622	-25.0188
		-3.32142	-30.5634		-3.31181	20.4133		-3.32561	-25.0973
		-3.32081	-30.667		-3.3112	20.3127		-3.32499	-25.5086
		-3.3202	-31.1012		-3.31059	20.5128		-3.32438	-25.6755
		-3.31959	-31.101		-3.30998	20.5672		-3.32377	-25.4572
		-3.31898	-30.3846		-3.30937	20.8		-3.32316	-25.446
		-3.31837	-30.4686		-3.30875	20.8192		-3.32255	-25.594
		-3.31775	-30.3831		-3.30814	20.7675		-3.32194	-25.1232
		-3.31714	-30.2416		-3.30753	20.8601		-3.32133	-25.0498
		-3.31653	-30.8594		-3.30692	21.0319		-3.32072	-25.4573
		-3.31592	-30.7823		-3.30631	20.8889		-3.3201	-25.352
		-3.31531	-30.7421		-3.3057	20.1767		-3.31949	-25.0625
		-3.3147	-30.6473		-3.30509	20.2044		-3.31888	-25.1517
		-3.31409	-30.6847		-3.30448	20.5289		-3.31827	-25.2399
		-3.31348	-30.6979		-3.30387	20.3124		-3.31766	-25.4523
		-3.31287	-30.329		-3.30325	20.458		-3.31705	-25.334
		-3.31225	-30.4458		-3.30264	20.5924		-3.31644	-25.141
		-3.31164	-30.8404		-3.30203	20.5004		-3.31583	-25.254
		-3.31103	-30.0418		-3.30142	20.6134		-3.31522	-25.4559
		-3.31042	-30.0288		-3.30081	20.5554		-3.3146	-25.7524
		-3.30981	-30.3366		-3.3002	20.9393		-3.31399	-25.4007
		-3.3092	-30.8401		-3.29959	20.8288		-3.31338	-25.3018
		-3.30859	-31.1471		-3.29898	20.2947		-3.31277	-25.5622
		-3.30798	-30.7982		-3.29837	20.1911		-3.31216	-25.5426
		-3.30737	-30.7655		-3.29775	20.4213		-3.31155	-25.5754
		-3.30675	-31.0459		-3.29714	20.4907		-3.31094	-25.5047
		-3.30614	-31.2706		-3.29653	20.1903		-3.31033	-25.2619
		-3.30553	-31.433		-3.29592	20.2956		-3.30972	-25.3014
		-3.30492	-31.2643		-3.29531	20.487		-3.3091	-25.3543
		-3.30431	-30.8007		-3.2947	20.4599		-3.30849	-25.2101
		-3.3037	-30.7454		-3.29409	20.5962		-3.30788	-24.894
		-3.30309	-31.0665		-3.29348	20.8123		-3.30727	-25.0552
		-3.30248	-31.5226		-3.29287	20.7619		-3.30666	-25.5415
		-3.30187	-31.0663		-3.29225	20.8223		-3.30605	-25.3081
		-3.30125	-30.9494		-3.29164	20.7449		-3.30544	-25.0786
		-3.30064	-30.8235		-3.29103	20.7147		-3.30483	-24.9824
		-3.30003	-30.8109		-3.29042	20.4483		-3.30421	-25.1222
		-3.29942	-30.7087		-3.28981	20.1821		-3.3036	-25.039
		-3.29881	-30.7909		-3.2892	20.1489		-3.30299	-24.9158
		-3.2982	-30.912		-3.28859	20.2703		-3.30238	-25.0578
		-3.29759	-30.1897		-3.28798	20.6673		-3.30177	-25.131
		-3.29698	-30.161		-3.28737	20.464		-3.30116	-25.4239
		-3.29636	-30.8667		-3.28675	20.3235		-3.30055	-25.3037
		-3.29575	-30.8961		-3.28614	20.3628		-3.29994	-25.0598
		-3.29514	-31.061		-3.28553	20.5142		-3.29933	-25.3054
		-3.29453	-31.1312		-3.28492	20.5224		-3.29871	-25.4508
		-3.29392	-30.6558		-3.28431	20.6371		-3.2981	-25.4846
		-3.29331	-30.5526		-3.2837	20.6242		-3.29749	-25.4221
		-3.2927	-30.7403		-3.28309	20.4161		-3.29688	-25.5175
		-3.29209	-30.2926		-3.28248	20.1019		-3.29627	-25.7696
		-3.29148	-30.6878		-3.28187	20.3993		-3.29566	-25.8049
		-3.29086	-30.8407		-3.28125	20.4272		-3.29505	-25.6208
		-3.29025	-30.607		-3.28064	20.2041		-3.29444	-24.9251
		-3.28964	-30.505		-3.28003	20.3078		-3.29383	-24.4187
		-3.28903	-30.8259		-3.27942	20.5037		-3.29321	-24.6169
		-3.28842	-30.917		-3.27881	20.645		-3.2926	-24.732
		-3.28781	-31.1241		-3.2782	20.5129		-3.29199	-24.9392
		-3.2872	-31.5626		-3.27759	20.4174		-3.29138	-25.1331
		-3.28659	-31.4427		-3.27698	20.4415		-3.29077	-25.2277
		-3.28598	-31.2973		-3.27636	20.7231		-3.29016	-25.0177
		-3.28536	-30.9416		-3.27575	20.8301		-3.28955	-24.8207
		-3.28475	-30.9178		-3.27514	21.005		-3.28894	-25.1697
		-3.28414	-31.0526		-3.27453	20.9314		-3.28833	-25.2079
		-3.28353	-31.4684		-3.27392	20.6099		-3.28771	-25.2777
		-3.28292	-31.2058		-3.27331	20.5587		-3.2871	-25.4133
		-3.28231	-30.7809		-3.2727	20.542		-3.28649	-25.2921
		-3.2817	-30.3722		-3.27209	20.4988		-3.28588	-25.2209
		-3.28109	-30.5954		-3.27148	20.4766		-3.28527	-25.0854
		-3.28048	-30.6973		-3.27086	20.2371		-3.28466	-24.6995
		-3.27986	-30.7942		-3.27025	20.1978		-3.28405	-24.6933
		-3.27925	-30.7571		-3.26964	20.4773		-3.28344	-24.7567
		-3.27864	-30.9306		-3.26903	20.5308		-3.28282	-24.8291
		-3.27803	-31.1071		-3.26842	20.4028		-3.28221	-25.1068
		-3.27742	-31.1269		-3.26781	20.5071		-3.2816	-25.0052
		-3.27681	-31.2249		-3.2672	20.4356		-3.28099	-25.0764
		-3.2762	-31.0659		-3.26659	20.5353		-3.28038	-25.2989
		-3.27559	-31.0526		-3.26598	20.3546		-3.27977	-25.4652
		-3.27498	-30.8465		-3.26536	20.4284		-3.27916	-25.3101
		-3.27436	-30.9054		-3.26475	20.2155		-3.27855	-25.1084
		-3.27375	-30.8676		-3.26414	20.0756		-3.27794	-25.261
		-3.27314	-30.5562		-3.26353	20.2945		-3.27732	-25.1732
		-3.27253	-30.4696		-3.26292	20.0319		-3.27671	-24.8636
		-3.27192	-30.6226		-3.26231	20.2054		-3.2761	-24.7458
		-3.27131	-31.0662		-3.2617	20.6269		-3.27549	-24.95
		-3.2707	-31.0824		-3.26109	20.6524		-3.27488	-25.2891
		-3.27009	-31.2841		-3.26048	20.6171		-3.27427	-24.751
		-3.26948	-31.5311		-3.25986	20.3681		-3.27366	-24.7743
		-3.26886	-31.0427		-3.25925	20.4387		-3.27305	-25.2651
		-3.26825	-30.8301		-3.25864	20.7457		-3.27244	-24.8661
		-3.26764	-30.8413		-3.25803	20.8661		-3.27182	-24.9497
		-3.26703	-31.1391		-3.25742	20.8534		-3.27121	-24.9979
		-3.26642	-31.1329		-3.25681	20.6165		-3.2706	-25.0413
		-3.26581	-30.7082		-3.2562	20.6298		-3.26999	-25.1766
		-3.2652	-31.2094		-3.25559	20.8929		-3.26938	-25.3005
		-3.26459	-31.2649		-3.25498	20.851		-3.26877	-25.0182
		-3.26397	-30.7024		-3.25436	20.633		-3.26816	-25.1638
		-3.26336	-31.0362		-3.25375	20.5729		-3.26755	-25.5454
		-3.26275	-31.0901		-3.25314	20.4998		-3.26693	-25.2934
		-3.26214	-31.3807		-3.25253	20.346		-3.26632	-24.9636
		-3.26153	-31.0764		-3.25192	20.249		-3.26571	-25.3106
		-3.26092	-31.2596		-3.25131	20.4569		-3.2651	-25.3674
		-3.26031	-31.1797		-3.2507	20.2856		-3.26449	-25.0697
		-3.2597	-30.5611		-3.25009	20.1937		-3.26388	-24.7058
		-3.25909	-30.8787		-3.24948	20.0922		-3.26327	-24.5226
		-3.25847	-30.8382		-3.24886	20.4021		-3.26266	-25.0908
		-3.25786	-30.8318		-3.24825	20.6926		-3.26205	-25.2905
		-3.25725	-30.7892		-3.24764	20.7945		-3.26143	-25.3785
		-3.25664	-30.6471		-3.24703	20.8537		-3.26082	-25.5398
		-3.25603	-30.5026		-3.24642	20.7156		-3.26021	-25.5261
		-3.25542	-31.0281		-3.24581	20.8804		-3.2596	-24.9927
		-3.25481	-31.1441		-3.2452	21.0785		-3.25899	-24.9322
		-3.2542	-30.849		-3.24459	20.87		-3.25838	-25.1657
		-3.25359	-30.8785		-3.24397	20.5599		-3.25777	-25.1637
		-3.25297	-30.9858		-3.24336	20.4833		-3.25716	-25.2651
		-3.25236	-30.7829		-3.24275	20.5528		-3.25655	-25.514
		-3.25175	-31.0068		-3.24214	20.6391		-3.25593	-25.0352
		-3.25114	-31.145		-3.24153	20.8107		-3.25532	-25.2636
		-3.25053	-31.3142		-3.24092	20.765		-3.25471	-25.4549
		-3.24992	-31.4401		-3.24031	20.3805		-3.2541	-25.2472
		-3.24931	-31.3171		-3.2397	20.1551		-3.25349	-25.1598
		-3.2487	-31.0968		-3.23909	20.426		-3.25288	-25.1716
		-3.24809	-30.8757		-3.23847	20.5151		-3.25227	-24.8483
		-3.24747	-30.9442		-3.23786	20.3447		-3.25166	-24.5148
		-3.24686	-30.578		-3.23725	20.207		-3.25104	-24.8664
		-3.24625	-31.0344		-3.23664	20.3162		-3.25043	-25.0532
		-3.24564	-31.1922		-3.23603	20.5194		-3.24982	-25.114
		-3.24503	-30.9696		-3.23542	20.5954		-3.24921	-25.2117
		-3.24442	-31.0264		-3.23481	20.6747		-3.2486	-25.3462
		-3.24381	-31.1468		-3.2342	20.6532		-3.24799	-25.3054
		-3.2432	-31.3184		-3.23359	20.442		-3.24738	-25.0731
		-3.24259	-31.3051		-3.23297	20.1487		-3.24677	-25.0969
		-3.24197	-30.9478		-3.23236	20.1234		-3.24616	-25.4767
		-3.24136	-30.8574		-3.23175	20.1869		-3.24554	-25.2975
		-3.24075	-31.1032		-3.23114	20.2779		-3.24493	-25.2961
		-3.24014	-30.9347		-3.23053	20.2498		-3.24432	-24.7421
		-3.23953	-31.1631		-3.22992	20.054		-3.24371	-24.6049
		-3.23892	-31.195		-3.22931	19.9265		-3.2431	-24.6099
		-3.23831	-30.6966		-3.2287	20.646		-3.24249	-24.5433
		-3.2377	-30.8533		-3.22809	20.8909		-3.24188	-24.4774
		-3.23709	-30.9192		-3.22747	20.4711		-3.24127	-24.447
		-3.23647	-30.7479		-3.22686	20.5125		-3.24066	-24.4263
		-3.23586	-30.8778		-3.22625	20.311		-3.24004	-24.6109
		-3.23525	-31.1849		-3.22564	20.1139		-3.23943	-24.5881
		-3.23464	-30.9706		-3.22503	20.5263		-3.23882	-24.5874
		-3.23403	-31.0169		-3.22442	20.7949		-3.23821	-24.6238
		-3.23342	-30.725		-3.22381	20.6755		-3.2376	-24.5559
		-3.23281	-30.9431		-3.2232	20.5572		-3.23699	-24.6702
		-3.2322	-31.4725		-3.22259	20.5052		-3.23638	-25.1639
		-3.23158	-31.2972		-3.22197	20.5097		-3.23577	-25.016
		-3.23097	-30.8268		-3.22136	20.5832		-3.23516	-24.6859
		-3.23036	-30.5842		-3.22075	20.7615		-3.23454	-25.1672
		-3.22975	-30.3103		-3.22014	20.8216		-3.23393	-24.9853
		-3.22914	-30.2682		-3.21953	20.6579		-3.23332	-24.7353
		-3.22853	-30.8311		-3.21892	20.591		-3.23271	-24.4557
		-3.22792	-30.9185		-3.21831	20.4393		-3.2321	-24.733
		-3.22731	-31.133		-3.2177	20.3838		-3.23149	-24.9064
		-3.2267	-31.0939		-3.21709	19.9957		-3.23088	-24.9937
		-3.22608	-31.0907		-3.21647	19.9091		-3.23027	-24.6744
		-3.22547	-30.8749		-3.21586	20.298		-3.22965	-24.6779
		-3.22486	-30.5166		-3.21525	20.6128		-3.22904	-25.0659
		-3.22425	-30.3527		-3.21464	20.5192		-3.22843	-25.0428
		-3.22364	-30.7723		-3.21403	20.1362		-3.22782	-25.0695
		-3.22303	-30.69		-3.21342	20.227		-3.22721	-25.2407
		-3.22242	-31.005		-3.21281	20.6267		-3.2266	-25.2485
		-3.22181	-31.0111		-3.2122	20.6398		-3.22599	-25.2946
		-3.2212	-30.7482		-3.21158	20.5475		-3.22538	-25.0296
		-3.22058	-30.5251		-3.21097	20.3143		-3.22477	-24.9834
		-3.21997	-30.3389		-3.21036	20.0465		-3.22415	-25.0984
		-3.21936	-30.7259		-3.20975	20.3624		-3.22354	-25.0822
		-3.21875	-31.2068		-3.20914	20.5598		-3.22293	-24.9038
		-3.21814	-30.9042		-3.20853	20.7849		-3.22232	-25.0649
		-3.21753	-30.4463		-3.20792	20.6504		-3.22171	-24.8635
		-3.21692	-30.4634		-3.20731	20.3461		-3.2211	-24.9732
		-3.21631	-30.5539		-3.2067	20.3219		-3.22049	-25.3598
		-3.2157	-31.1443		-3.20608	20.5221		-3.21988	-25.2692
		-3.21508	-30.9913		-3.20547	20.7529		-3.21927	-25.4707
		-3.21447	-30.721		-3.20486	20.8012		-3.21865	-25.0946
		-3.21386	-30.7572		-3.20425	20.8191		-3.21804	-24.6814
		-3.21325	-30.4786		-3.20364	20.7259		-3.21743	-24.8288
		-3.21264	-30.5539		-3.20303	20.4981		-3.21682	-24.9487
		-3.21203	-30.6729		-3.20242	20.3847		-3.21621	-24.8727
		-3.21142	-30.7439		-3.20181	20.445		-3.2156	-25.3664
		-3.21081	-30.9893		-3.2012	20.4816		-3.21499	-25.258
		-3.2102	-31.0851		-3.20058	20.402		-3.21438	-25.4514
		-3.20958	-31.1031		-3.19997	20.6702		-3.21376	-25.4667
		-3.20897	-30.9667		-3.19936	20.9629		-3.21315	-25.532
		-3.20836	-30.8682		-3.19875	20.7304		-3.21254	-25.4716
		-3.20775	-30.7093		-3.19814	20.8092		-3.21193	-25.2303
		-3.20714	-31.0859		-3.19753	20.9759		-3.21132	-25.6436
		-3.20653	-31.4331		-3.19692	20.7255		-3.21071	-25.2589
		-3.20592	-31.0767		-3.19631	20.7948		-3.2101	-24.8782
		-3.20531	-30.8411		-3.1957	20.416		-3.20949	-24.6437
		-3.2047	-30.8059		-3.19508	20.5765		-3.20888	-24.5909
		-3.20408	-30.6789		-3.19447	20.83		-3.20826	-24.967
		-3.20347	-30.9616		-3.19386	20.5162		-3.20765	-25.032
		-3.20286	-30.9709		-3.19325	20.4271		-3.20704	-25.0491
		-3.20225	-30.8143		-3.19264	20.1324		-3.20643	-25.1427
		-3.20164	-30.4545		-3.19203	20.0302		-3.20582	-25.1994
		-3.20103	-30.4675		-3.19142	20.2209		-3.20521	-25.2511
		-3.20042	-30.5458		-3.19081	20.2541		-3.2046	-25.1399
		-3.19981	-31.0436		-3.1902	20.6005		-3.20399	-24.9024
		-3.19919	-30.8871		-3.18958	20.854		-3.20338	-25.0187
		-3.19858	-30.8386		-3.18897	20.8998		-3.20276	-25.0201
		-3.19797	-30.7784		-3.18836	21.0007		-3.20215	-25.0477
		-3.19736	-30.6658		-3.18775	20.8476		-3.20154	-25.1479
		-3.19675	-31.0618		-3.18714	20.9256		-3.20093	-25.079
		-3.19614	-31.1785		-3.18653	21.0717		-3.20032	-24.9072
		-3.19553	-31.3276		-3.18592	20.6201		-3.19971	-25.0639
		-3.19492	-31.0914		-3.18531	20.6437		-3.1991	-25.1491
		-3.19431	-30.8557		-3.1847	20.7414		-3.19849	-25.0434
		-3.19369	-30.6557		-3.18408	20.2781		-3.19787	-25.2484
		-3.19308	-30.7632		-3.18347	20.5688		-3.19726	-25.3368
		-3.19247	-30.9765		-3.18286	20.4364		-3.19665	-24.9047
		-3.19186	-31.2902		-3.18225	20.3952		-3.19604	-25.0685
		-3.19125	-31.008		-3.18164	20.2643		-3.19543	-25.0103
		-3.19064	-31.1368		-3.18103	20.4947		-3.19482	-25.0006
		-3.19003	-31.3374		-3.18042	20.5052		-3.19421	-25.2179
		-3.18942	-31.3707		-3.17981	20.3603		-3.1936	-25.1594
		-3.18881	-31.1873		-3.17919	20.6756		-3.19299	-25.3201
		-3.18819	-30.7236		-3.17858	20.4153		-3.19237	-25.2079
		-3.18758	-30.4026		-3.17797	20.5421		-3.19176	-24.8535
		-3.18697	-30.6871		-3.17736	20.5811		-3.19115	-24.7372
		-3.18636	-31.0099		-3.17675	20.3405		-3.19054	-25.1639
		-3.18575	-31.3071		-3.17614	20.3288		-3.18993	-25.0964
		-3.18514	-31.1954		-3.17553	20.3684		-3.18932	-25.2593
		-3.18453	-31.0584		-3.17492	20.1369		-3.18871	-24.9086
		-3.18392	-30.9596		-3.17431	20.443		-3.1881	-25.0723
		-3.18331	-30.3991		-3.17369	20.6919		-3.18749	-25.0786
		-3.18269	-30.5094		-3.17308	20.5282		-3.18687	-25.4306
		-3.18208	-30.7838		-3.17247	20.8693		-3.18626	-25.3014
		-3.18147	-30.7125		-3.17186	20.972		-3.18565	-24.5888
		-3.18086	-30.7322		-3.17125	20.847		-3.18504	-24.3856
		-3.18025	-30.8133		-3.17064	20.4782		-3.18443	-24.6797
		-3.17964	-30.5223		-3.17003	20.5391		-3.18382	-24.6864
		-3.17903	-30.521		-3.16942	20.7122		-3.18321	-24.8587
		-3.17842	-30.362		-3.16881	20.8158		-3.1826	-25.1489
		-3.17781	-30.654		-3.16819	20.9782		-3.18199	-25.0273
		-3.17719	-30.8027		-3.16758	20.6349		-3.18137	-25.2158
		-3.17658	-30.6197		-3.16697	20.447		-3.18076	-24.9875
		-3.17597	-30.8787		-3.16636	20.4158		-3.18015	-25.1308
		-3.17536	-30.9692		-3.16575	20.4825		-3.17954	-24.8161
		-3.17475	-30.8453		-3.16514	20.3749		-3.17893	-24.9446
		-3.17414	-30.6209		-3.16453	20.2449		-3.17832	-24.9323
		-3.17353	-30.8647		-3.16392	20.7239		-3.17771	-24.9355
		-3.17292	-31.212		-3.16331	20.4828		-3.1771	-25.3069
		-3.17231	-31.1265		-3.16269	20.1027		-3.17648	-25.3477
		-3.17169	-30.8783		-3.16208	20.2981		-3.17587	-25.0666
		-3.17108	-30.8966		-3.16147	20.2836		-3.17526	-25.1331
		-3.17047	-30.6546		-3.16086	20.6069		-3.17465	-25.1182
		-3.16986	-30.488		-3.16025	20.8613		-3.17404	-25.2643
		-3.16925	-30.3913		-3.15964	20.9434		-3.17343	-25.4268
		-3.16864	-30.3569		-3.15903	20.9135		-3.17282	-25.3382
		-3.16803	-30.4625		-3.15842	20.7371		-3.17221	-25.7003
		-3.16742	-30.9914		-3.15781	20.7009		-3.1716	-25.5781
		-3.16681	-30.8654		-3.15719	20.8808		-3.17098	-25.0789
		-3.16619	-30.7917		-3.15658	20.8178		-3.17037	-25.223
		-3.16558	-30.7814		-3.15597	20.3263		-3.16976	-25.1184
		-3.16497	-30.4104		-3.15536	20.1552		-3.16915	-25.1274
		-3.16436	-30.187		-3.15475	20.4758		-3.16854	-25.3336
		-3.16375	-30.5167		-3.15414	20.7372		-3.16793	-25.3676
		-3.16314	-30.7076		-3.15353	20.6124		-3.16732	-25.404
		-3.16253	-30.5213		-3.15292	20.2433		-3.16671	-25.3927
		-3.16192	-30.8899		-3.15231	20.1731		-3.1661	-25.4898
		-3.1613	-30.8519		-3.15169	20.3696		-3.16548	-25.0737
		-3.16069	-31.0269		-3.15108	20.708		-3.16487	-24.9792
		-3.16008	-30.6744		-3.15047	20.9884		-3.16426	-25.0908
		-3.15947	-30.898		-3.14986	21.1795		-3.16365	-24.8567
		-3.15886	-31.0393		-3.14925	20.7108		-3.16304	-24.7605
		-3.15825	-31.3013		-3.14864	20.7893		-3.16243	-24.9881
		-3.15764	-31.245		-3.14803	20.6579		-3.16182	-25.0737
		-3.15703	-30.4686		-3.14742	20.3192		-3.16121	-25.1205
		-3.15642	-30.4107		-3.14681	20.5465		-3.16059	-25.2812
		-3.1558	-30.6292		-3.14619	20.9369		-3.15998	-25.2858
		-3.15519	-30.5576		-3.14558	20.828		-3.15937	-24.9464
		-3.15458	-30.8938		-3.14497	20.2252		-3.15876	-25.1559
		-3.15397	-31.0901		-3.14436	20.4288		-3.15815	-25.1969
		-3.15336	-30.8896		-3.14375	20.8245		-3.15754	-25.0304
		-3.15275	-30.5221		-3.14314	21.0288		-3.15693	-25.2692
		-3.15214	-30.5415		-3.14253	20.8099		-3.15632	-25.4959
		-3.15153	-30.8353		-3.14192	20.7742		-3.15571	-25.2573
		-3.15092	-30.9092		-3.1413	21.0503		-3.15509	-25.1437
		-3.1503	-30.9732		-3.14069	21.0738		-3.15448	-25.0608
		-3.14969	-31.0524		-3.14008	20.6742		-3.15387	-24.646
		-3.14908	-30.7388		-3.13947	20.558		-3.15326	-24.7315
		-3.14847	-30.5059		-3.13886	20.5521		-3.15265	-24.6124
		-3.14786	-30.6854		-3.13825	20.4758		-3.15204	-24.9317
		-3.14725	-30.9262		-3.13764	20.502		-3.15143	-25.0413
		-3.14664	-30.5836		-3.13703	20.3702		-3.15082	-25.0122
		-3.14603	-30.0302		-3.13642	20.6555		-3.15021	-24.8164
		-3.14542	-30.5592		-3.1358	20.4951		-3.14959	-24.7361
		-3.1448	-30.5443		-3.13519	20.3594		-3.14898	-24.4931
		-3.14419	-30.579		-3.13458	20.9105		-3.14837	-24.3181
		-3.14358	-30.6049		-3.13397	20.9654		-3.14776	-24.7585
		-3.14297	-30.872		-3.13336	21.0171		-3.14715	-25.1616
		-3.14236	-31.0783		-3.13275	20.567		-3.14654	-25.4389
		-3.14175	-31.3007		-3.13214	20.7075		-3.14593	-25.3758
		-3.14114	-30.9425		-3.13153	20.8942		-3.14532	-25.1361
		-3.14053	-30.841		-3.13092	20.6371		-3.1447	-25.036
		-3.13992	-31.0691		-3.1303	20.732		-3.14409	-25.4305
		-3.1393	-31.1115		-3.12969	21.0405		-3.14348	-25.3373
		-3.13869	-30.6694		-3.12908	20.8866		-3.14287	-25.268
		-3.13808	-30.509		-3.12847	20.3948		-3.14226	-25.2479
		-3.13747	-30.4563		-3.12786	20.5431		-3.14165	-25.1114
		-3.13686	-30.559		-3.12725	20.7612		-3.14104	-25.0117
		-3.13625	-30.7069		-3.12664	20.8225		-3.14043	-25.0252
		-3.13564	-30.4629		-3.12603	20.5634		-3.13982	-24.9235
		-3.13503	-30.7844		-3.12542	20.6259		-3.1392	-24.8932
		-3.13442	-30.8987		-3.1248	20.9067		-3.13859	-25.0312
		-3.1338	-30.8989		-3.12419	20.8685		-3.13798	-25.2294
		-3.13319	-30.3297		-3.12358	20.7446		-3.13737	-25.3643
		-3.13258	-30.3028		-3.12297	20.5883		-3.13676	-25.3683
		-3.13197	-30.2629		-3.12236	20.2501		-3.13615	-25.1111
		-3.13136	-30.1975		-3.12175	19.9434		-3.13554	-25.1452
		-3.13075	-30.4606		-3.12114	20.1707		-3.13493	-25.3636
		-3.13014	-31.0649		-3.12053	20.5341		-3.13432	-25.0624
		-3.12953	-31.1035		-3.11992	20.4131		-3.1337	-24.9682
		-3.12891	-30.6721		-3.1193	20.4089		-3.13309	-25.0866
		-3.1283	-30.8649		-3.11869	20.5506		-3.13248	-25.3298
		-3.12769	-30.9783		-3.11808	20.2886		-3.13187	-25.6182
		-3.12708	-30.9922		-3.11747	20.3752		-3.13126	-25.76
		-3.12647	-30.9956		-3.11686	20.6234		-3.13065	-25.5587
		-3.12586	-30.9357		-3.11625	20.6654		-3.13004	-24.9278
		-3.12525	-30.911		-3.11564	20.3796		-3.12943	-24.8107
		-3.12464	-30.9182		-3.11503	20.1028		-3.12881	-24.9427
		-3.12403	-30.5654		-3.11442	20.4591		-3.1282	-25.237
		-3.12341	-30.5921		-3.1138	20.459		-3.12759	-25.5887
		-3.1228	-30.7994		-3.11319	20.2481		-3.12698	-25.3991
		-3.12219	-30.4605		-3.11258	20.5443		-3.12637	-25.0843
		-3.12158	-30.1879		-3.11197	20.7641		-3.12576	-25.1276
		-3.12097	-30.2947		-3.11136	20.7078		-3.12515	-25.1682
		-3.12036	-30.5438		-3.11075	20.7939		-3.12454	-25.1487
		-3.11975	-30.6813		-3.11014	20.7009		-3.12393	-24.9598
		-3.11914	-30.7395		-3.10953	20.576		-3.12331	-25.0905
		-3.11853	-30.8011		-3.10891	20.4217		-3.1227	-25.1844
		-3.11791	-30.7504		-3.1083	20.3552		-3.12209	-24.9641
		-3.1173	-30.6557		-3.10769	20.3527		-3.12148	-25.2818
		-3.11669	-31.298		-3.10708	20.252		-3.12087	-25.421
		-3.11608	-31.0571		-3.10647	20.2948		-3.12026	-25.2088
		-3.11547	-30.7639		-3.10586	20.5537		-3.11965	-25.228
		-3.11486	-30.7358		-3.10525	20.283		-3.11904	-25.4521
		-3.11425	-30.7296		-3.10464	20.6136		-3.11843	-25.5788
		-3.11364	-30.8271		-3.10403	20.7565		-3.11781	-25.2393
		-3.11303	-30.5435		-3.10341	20.7149		-3.1172	-24.5103
		-3.11241	-30.7632		-3.1028	20.5819		-3.11659	-24.8609
		-3.1118	-30.8337		-3.10219	20.5319		-3.11598	-24.9895
		-3.11119	-30.6102		-3.10158	20.8977		-3.11537	-24.9211
		-3.11058	-30.7439		-3.10097	20.6297		-3.11476	-24.831
		-3.10997	-31.1051		-3.10036	20.8265		-3.11415	-25.0308
		-3.10936	-30.686		-3.09975	20.9017		-3.11354	-25.1716
		-3.10875	-30.8141		-3.09914	20.8544		-3.11293	-25.478
		-3.10814	-31.0884		-3.09853	20.7765		-3.11231	-25.537
		-3.10753	-30.9214		-3.09791	20.6931		-3.1117	-25.3489
		-3.10691	-30.8558		-3.0973	20.4261		-3.11109	-25.3021
		-3.1063	-30.8869		-3.09669	20.3595		-3.11048	-25.2876
		-3.10569	-30.9468		-3.09608	20.3855		-3.10987	-25.1655
		-3.10508	-30.5631		-3.09547	20.8401		-3.10926	-25.5119
		-3.10447	-30.693		-3.09486	20.9234		-3.10865	-25.5023
		-3.10386	-30.4492		-3.09425	20.519		-3.10804	-24.8184
		-3.10325	-30.5748		-3.09364	20.635		-3.10742	-24.8009
		-3.10264	-30.9184		-3.09303	20.436		-3.10681	-24.7041
		-3.10203	-30.6696		-3.09241	20.2684		-3.1062	-24.8872
		-3.10141	-30.4364		-3.0918	20.2415		-3.10559	-25.0728
		-3.1008	-30.2681		-3.09119	20.4619		-3.10498	-24.9141
		-3.10019	-30.6396		-3.09058	20.4243		-3.10437	-24.6747
		-3.09958	-30.797		-3.08997	20.3535		-3.10376	-24.9282
		-3.09897	-30.7455		-3.08936	20.4637		-3.10315	-24.7395
		-3.09836	-30.295		-3.08875	20.447		-3.10254	-24.673
		-3.09775	-30.4123		-3.08814	20.503		-3.10192	-24.9898
		-3.09714	-30.5066		-3.08753	20.7105		-3.10131	-25.4416
		-3.09652	-30.5177		-3.08691	20.7244		-3.1007	-25.2138
		-3.09591	-30.5553		-3.0863	20.5551		-3.10009	-25.1673
		-3.0953	-30.7498		-3.08569	20.2759		-3.09948	-25.0837
		-3.09469	-30.8397		-3.08508	20.0726		-3.09887	-24.9432
		-3.09408	-30.8026		-3.08447	20.248		-3.09826	-24.8873
		-3.09347	-30.9266		-3.08386	20.1723		-3.09765	-25.1042
		-3.09286	-30.8939		-3.08325	20.2481		-3.09704	-25.4107
		-3.09225	-30.8969		-3.08264	20.2969		-3.09642	-25.0408
		-3.09164	-30.74		-3.08203	20.3267		-3.09581	-25.2039
		-3.09102	-30.7995		-3.08141	20.514		-3.0952	-25.3794
		-3.09041	-30.9012		-3.0808	20.6165		-3.09459	-25.5496
		-3.0898	-30.4635		-3.08019	20.2868		-3.09398	-25.6759
		-3.08919	-30.0937		-3.07958	20.2786		-3.09337	-25.0943
		-3.08858	-30.2813		-3.07897	20.5908		-3.09276	-25.0787
		-3.08797	-30.281		-3.07836	20.5712		-3.09215	-25.2099
		-3.08736	-30.2104		-3.07775	20.4773		-3.09153	-24.9494
		-3.08675	-30.7402		-3.07714	20.5482		-3.09092	-24.9857
		-3.08614	-30.8334		-3.07652	20.6281		-3.09031	-25.0777
		-3.08552	-30.4238		-3.07591	20.8858		-3.0897	-25.2227
		-3.08491	-31.0536		-3.0753	20.7199		-3.08909	-25.3563
		-3.0843	-31.1913		-3.07469	20.3394		-3.08848	-25.2478
		-3.08369	-31.2773		-3.07408	20.4476		-3.08787	-24.9318
		-3.08308	-30.8038		-3.07347	20.8053		-3.08726	-24.5807
		-3.08247	-30.4736		-3.07286	20.8686		-3.08665	-24.8736
		-3.08186	-30.5857		-3.07225	20.6268		-3.08603	-24.5478
		-3.08125	-30.814		-3.07164	20.5848		-3.08542	-24.6152
		-3.08064	-30.8589		-3.07102	20.6937		-3.08481	-25.072
		-3.08002	-30.6387		-3.07041	20.7534		-3.0842	-25.1111
		-3.07941	-30.7008		-3.0698	20.7895		-3.08359	-25.3645
		-3.0788	-30.7802		-3.06919	20.9023		-3.08298	-24.8988
		-3.07819	-31.0289		-3.06858	20.6763		-3.08237	-24.851
		-3.07758	-30.8278		-3.06797	20.2428		-3.08176	-25.0926
		-3.07697	-30.97		-3.06736	20.0482		-3.08115	-25.0053
		-3.07636	-30.871		-3.06675	20.6469		-3.08053	-24.7684
		-3.07575	-30.6119		-3.06614	20.5421		-3.07992	-24.9745
		-3.07514	-30.4922		-3.06552	20.4141		-3.07931	-25.0592
		-3.07452	-30.6602		-3.06491	20.6122		-3.0787	-25.1048
		-3.07391	-31.1387		-3.0643	20.7377		-3.07809	-24.9429
		-3.0733	-31.252		-3.06369	20.5523		-3.07748	-25.0158
		-3.07269	-30.9731		-3.06308	20.5819		-3.07687	-24.8903
		-3.07208	-30.7305		-3.06247	20.9363		-3.07626	-24.9492
		-3.07147	-30.2435		-3.06186	21.0011		-3.07564	-25.2558
		-3.07086	-30.9506		-3.06125	20.8422		-3.07503	-25.3996
		-3.07025	-31.256		-3.06064	20.9115		-3.07442	-25.0814
		-3.06964	-30.966		-3.06002	20.794		-3.07381	-25.0721
		-3.06902	-30.8615		-3.05941	20.3065		-3.0732	-24.9838
		-3.06841	-30.4138		-3.0588	20.4233		-3.07259	-25.104
		-3.0678	-30.5461		-3.05819	20.1654		-3.07198	-25.1461
		-3.06719	-30.7222		-3.05758	20.4242		-3.07137	-24.8764
		-3.06658	-30.8629		-3.05697	20.8594		-3.07076	-24.891
		-3.06597	-30.7563		-3.05636	20.8125		-3.07014	-24.6064
		-3.06536	-30.539		-3.05575	20.7335		-3.06953	-25.0646
		-3.06475	-30.116		-3.05514	20.6143		-3.06892	-25.4268
		-3.06414	-30.5799		-3.05452	20.6289		-3.06831	-25.109
		-3.06352	-30.7945		-3.05391	20.3957		-3.0677	-24.7691
		-3.06291	-30.6482		-3.0533	20.5959		-3.06709	-24.9018
		-3.0623	-30.708		-3.05269	20.6483		-3.06648	-25.1016
		-3.06169	-31.0556		-3.05208	20.7618		-3.06587	-25.1262
		-3.06108	-31.1334		-3.05147	20.8117		-3.06526	-25.0542
		-3.06047	-30.7703		-3.05086	20.8046		-3.06464	-25.0944
		-3.05986	-30.6591		-3.05025	20.8124		-3.06403	-24.7803
		-3.05925	-30.3449		-3.04964	20.1976		-3.06342	-25.0512
		-3.05863	-30.18		-3.04902	20.2733		-3.06281	-25.0266
		-3.05802	-30.4991		-3.04841	20.4589		-3.0622	-24.8522
		-3.05741	-30.6415		-3.0478	20.4515		-3.06159	-24.9923
		-3.0568	-30.713		-3.04719	20.5834		-3.06098	-24.9752
		-3.05619	-31.0201		-3.04658	20.7061		-3.06037	-25.265
		-3.05558	-30.7557		-3.04597	20.6066		-3.05976	-25.3446
		-3.05497	-30.577		-3.04536	20.6644		-3.05914	-25.4642
		-3.05436	-30.9174		-3.04475	20.9186		-3.05853	-25.666
		-3.05375	-31.2632		-3.04414	20.6475		-3.05792	-25.585
		-3.05313	-31.5325		-3.04352	20.4508		-3.05731	-25.258
		-3.05252	-31.4107		-3.04291	20.9058		-3.0567	-25.1193
		-3.05191	-31.1692		-3.0423	20.6392		-3.05609	-25.1801
		-3.0513	-31.1193		-3.04169	20.4541		-3.05548	-25.2657
		-3.05069	-31.0439		-3.04108	20.5521		-3.05487	-25.4149
		-3.05008	-30.866		-3.04047	20.3		-3.05425	-25.313
		-3.04947	-30.8779		-3.03986	20.5652		-3.05364	-25.2904
		-3.04886	-31.1491		-3.03925	20.4707		-3.05303	-25.3184
		-3.04825	-30.997		-3.03863	20.4539		-3.05242	-25.3477
		-3.04763	-30.577		-3.03802	20.8892		-3.05181	-25.1671
		-3.04702	-30.6474		-3.03741	20.6078		-3.0512	-25.5426
		-3.04641	-31.0274		-3.0368	20.4994		-3.05059	-25.6013
		-3.0458	-30.7218		-3.03619	20.6858		-3.04998	-25.3223
		-3.04519	-30.8407		-3.03558	20.6644		-3.04937	-25.185
		-3.04458	-30.6983		-3.03497	20.2591		-3.04875	-25.1531
		-3.04397	-30.6186		-3.03436	20.1052		-3.04814	-25.4317
		-3.04336	-30.3389		-3.03375	20.4218		-3.04753	-25.2459
		-3.04275	-30.3145		-3.03313	20.5207		-3.04692	-25.2519
		-3.04213	-30.2367		-3.03252	20.5301		-3.04631	-24.948
		-3.04152	-30.4971		-3.03191	20.4924		-3.0457	-24.7647
		-3.04091	-30.719		-3.0313	20.2953		-3.04509	-24.7762
		-3.0403	-30.7411		-3.03069	20.2647		-3.04448	-24.5813
		-3.03969	-30.6008		-3.03008	20.1987		-3.04387	-24.7978
		-3.03908	-30.2562		-3.02947	20.2107		-3.04325	-25.1825
		-3.03847	-30.671		-3.02886	20.3677		-3.04264	-25.3264
		-3.03786	-30.9221		-3.02825	20.4333		-3.04203	-25.1974
		-3.03725	-30.9175		-3.02763	20.6912		-3.04142	-25.3515
		-3.03663	-30.6698		-3.02702	20.4952		-3.04081	-24.7708
		-3.03602	-30.8824		-3.02641	20.4677		-3.0402	-24.3782
		-3.03541	-30.4766		-3.0258	20.6028		-3.03959	-24.6768
		-3.0348	-30.8384		-3.02519	20.48		-3.03898	-24.6871
		-3.03419	-30.7137		-3.02458	20.388		-3.03836	-25.0206
		-3.03358	-30.8937		-3.02397	20.7024		-3.03775	-25.1123
		-3.03297	-30.93		-3.02336	20.9137		-3.03714	-24.7568
		-3.03236	-30.7877		-3.02275	21.2275		-3.03653	-24.9208
		-3.03175	-30.9263		-3.02213	21.1946		-3.03592	-25.1043
		-3.03113	-30.3448		-3.02152	21.0432		-3.03531	-24.7422
		-3.03052	-30.2545		-3.02091	21.1615		-3.0347	-24.9918
		-3.02991	-30.36		-3.0203	20.7574		-3.03409	-24.7473
		-3.0293	-30.5798		-3.01969	20.6792		-3.03348	-24.7441
		-3.02869	-30.6143		-3.01908	20.5564		-3.03286	-25.0127
		-3.02808	-30.3802		-3.01847	20.4017		-3.03225	-25.2972
		-3.02747	-30.4713		-3.01786	20.5457		-3.03164	-25.398
		-3.02686	-30.4726		-3.01725	20.4389		-3.03103	-25.2929
		-3.02624	-30.288		-3.01663	20.6985		-3.03042	-25.3902
		-3.02563	-30.1687		-3.01602	20.5496		-3.02981	-25.3626
		-3.02502	-30.5498		-3.01541	20.4139		-3.0292	-25.3386
		-3.02441	-30.7368		-3.0148	20.5315		-3.02859	-25.1323
		-3.0238	-30.6613		-3.01419	20.4982		-3.02798	-24.9808
		-3.02319	-30.4526		-3.01358	20.5268		-3.02736	-24.9881
		-3.02258	-30.2601		-3.01297	20.1585		-3.02675	-25.0831
		-3.02197	-30.7755		-3.01236	20.1635		-3.02614	-25.3367
		-3.02136	-31.0129		-3.01175	20.5103		-3.02553	-25.3769
		-3.02074	-31.2574		-3.01113	20.6385		-3.02492	-25.4258
		-3.02013	-31.1444		-3.01052	20.5712		-3.02431	-25.228
		-3.01952	-30.786		-3.00991	20.3753		-3.0237	-25.2165
		-3.01891	-30.7619		-3.0093	20.5108		-3.02309	-25.3699
		-3.0183	-30.8517		-3.00869	21.1074		-3.02247	-25.0581
		-3.01769	-30.8866		-3.00808	21.4112		-3.02186	-24.699
		-3.01708	-30.9688		-3.00747	21.0523		-3.02125	-24.6322
		-3.01647	-30.6		-3.00686	20.4942		-3.02064	-25.0888
		-3.01586	-30.3835		-3.00624	20.2225		-3.02003	-25.0612
		-3.01524	-30.428		-3.00563	20.1103		-3.01942	-24.9538
		-3.01463	-30.6333		-3.00502	20.5142		-3.01881	-24.9794
		-3.01402	-30.4294		-3.00441	20.8055		-3.0182	-24.5928
		-3.01341	-30.1154		-3.0038	20.8008		-3.01759	-24.508
		-3.0128	-30.6179		-3.00319	20.9407		-3.01697	-25.0086
		-3.01219	-30.6687		-3.00258	20.8976		-3.01636	-25.0678
		-3.01158	-30.7701		-3.00197	20.9614		-3.01575	-24.9571
		-3.01097	-31.0512		-3.00136	20.5261		-3.01514	-24.7998
		-3.01036	-30.7359		-3.00074	20.6649		-3.01453	-24.8795
		-3.00974	-31.0331		-3.00013	21.0017		-3.01392	-24.9245
		-3.00913	-30.6311		-2.99952	20.6249		-3.01331	-24.7769
		-3.00852	-30.5192		-2.99891	20.6369		-3.0127	-24.7505
		-3.00791	-30.7965		-2.9983	20.6542		-3.01209	-24.8378
		-3.0073	-31.1057		-2.99769	20.9338		-3.01147	-24.943
		-3.00669	-31.0895		-2.99708	20.9392		-3.01086	-24.8673
		-3.00608	-31.1466		-2.99647	20.7054		-3.01025	-24.7793
		-3.00547	-31.046		-2.99586	20.3083		-3.00964	-24.9775
		-3.00486	-31.0859		-2.99524	20.4456		-3.00903	-24.6351
		-3.00424	-31.2884		-2.99463	20.4554		-3.00842	-24.4139
		-3.00363	-30.995		-2.99402	20.4195		-3.00781	-24.5545
		-3.00302	-30.7542		-2.99341	20.4154		-3.0072	-24.7264
		-3.00241	-30.4216		-2.9928	20.5662		-3.00659	-24.9555
		-3.0018	-30.4471		-2.99219	20.5235		-3.00597	-25.2713
		-3.00119	-30.456		-2.99158	20.1906		-3.00536	-25.3794
		-3.00058	-30.6567		-2.99097	20.2563		-3.00475	-25.2675
		-2.99997	-30.4965		-2.99036	20.2238		-3.00414	-25.2749
		-2.99936	-30.5795		-2.98974	20.9182		-3.00353	-24.8694
		-2.99874	-30.5151		-2.98913	21.0216		-3.00292	-24.8281
		-2.99813	-30.459		-2.98852	21.0166		-3.00231	-25.0786
		-2.99752	-30.3334		-2.98791	20.7446		-3.0017	-25.0518
		-2.99691	-30.5884		-2.9873	20.5714		-3.00108	-24.8187
		-2.9963	-30.6148		-2.98669	20.8433		-3.00047	-25.0289
		-2.99569	-30.5073		-2.98608	20.8518		-2.99986	-25.4685
		-2.99508	-30.3513		-2.98547	21.0072		-2.99925	-25.2914
		-2.99447	-30.4713		-2.98486	20.756		-2.99864	-24.9007
		-2.99385	-30.1613		-2.98424	20.6012		-2.99803	-25.1811
		-2.99324	-30.4426		-2.98363	20.7016		-2.99742	-25.2527
		-2.99263	-30.889		-2.98302	21.0571		-2.99681	-25.2356
		-2.99202	-30.6417		-2.98241	20.9308		-2.9962	-25.3396
		-2.99141	-30.7921		-2.9818	20.6063		-2.99558	-25.3205
		-2.9908	-30.8583		-2.98119	20.6967		-2.99497	-25.2842
		-2.99019	-30.5317		-2.98058	20.5839		-2.99436	-25.1464
		-2.98958	-30.6019		-2.97997	20.9419		-2.99375	-24.9611
		-2.98897	-30.5708		-2.97936	20.9151		-2.99314	-24.886
		-2.98835	-30.4393		-2.97874	20.6818		-2.99253	-25.1877
		-2.98774	-30.9411		-2.97813	20.8641		-2.99192	-25.4643
		-2.98713	-31.314		-2.97752	20.8348		-2.99131	-25.4834
		-2.98652	-30.933		-2.97691	20.9893		-2.9907	-25.2829
		-2.98591	-30.5135		-2.9763	21.0012		-2.99008	-25.0922
		-2.9853	-30.6579		-2.97569	20.8066		-2.98947	-25.0249
		-2.98469	-30.4952		-2.97508	20.9824		-2.98886	-24.8779
		-2.98408	-30.6578		-2.97447	20.9995		-2.98825	-24.8605
		-2.98347	-30.4899		-2.97385	21.2018		-2.98764	-25.0623
		-2.98285	-30.4116		-2.97324	21.5167		-2.98703	-24.7538
		-2.98224	-30.8136		-2.97263	21.3485		-2.98642	-24.3813
		-2.98163	-31.0729		-2.97202	20.9341		-2.98581	-24.6849
		-2.98102	-30.9314		-2.97141	20.7778		-2.98519	-24.5945
		-2.98041	-30.5187		-2.9708	20.786		-2.98458	-24.562
		-2.9798	-30.2793		-2.97019	20.8446		-2.98397	-24.7072
		-2.97919	-30.6395		-2.96958	20.6906		-2.98336	-24.704
		-2.97858	-30.6727		-2.96897	20.4937		-2.98275	-24.9011
		-2.97797	-30.5153		-2.96835	20.7848		-2.98214	-25.083
		-2.97735	-30.6011		-2.96774	20.7457		-2.98153	-25.1149
		-2.97674	-30.7631		-2.96713	20.3893		-2.98092	-25.206
		-2.97613	-30.3841		-2.96652	20.8158		-2.98031	-25.3777
		-2.97552	-30.2377		-2.96591	21.1092		-2.97969	-25.1565
		-2.97491	-30.4529		-2.9653	20.7451		-2.97908	-25.0552
		-2.9743	-30.2904		-2.96469	20.6981		-2.97847	-25.1155
		-2.97369	-30.3116		-2.96408	20.8971		-2.97786	-25.4115
		-2.97308	-30.7616		-2.96347	21.0096		-2.97725	-25.4787
		-2.97247	-30.6455		-2.96285	20.7013		-2.97664	-25.5399
		-2.97185	-30.6507		-2.96224	20.6991		-2.97603	-25.5353
		-2.97124	-30.6314		-2.96163	20.7309		-2.97542	-25.089
		-2.97063	-30.8267		-2.96102	20.3929		-2.97481	-24.8334
		-2.97002	-30.8097		-2.96041	20.667		-2.97419	-24.5486
		-2.96941	-30.9049		-2.9598	21.1157		-2.97358	-24.6557
		-2.9688	-30.5593		-2.95919	20.8613		-2.97297	-24.8221
		-2.96819	-30.684		-2.95858	21.0052		-2.97236	-24.9926
		-2.96758	-31.2261		-2.95797	20.5124		-2.97175	-24.8002
		-2.96697	-31.0961		-2.95735	20.4245		-2.97114	-24.8667
		-2.96635	-30.9977		-2.95674	20.4587		-2.97053	-24.9499
		-2.96574	-30.7063		-2.95613	20.2608		-2.96992	-24.7696
		-2.96513	-30.6388		-2.95552	20.5957		-2.9693	-24.6444
		-2.96452	-30.5033		-2.95491	20.4213		-2.96869	-24.9358
		-2.96391	-30.9539		-2.9543	20.0743		-2.96808	-24.8878
		-2.9633	-31.0141		-2.95369	19.7691		-2.96747	-24.6422
		-2.96269	-31.0335		-2.95308	20.3725		-2.96686	-25.0225
		-2.96208	-30.7407		-2.95247	20.7665		-2.96625	-24.7113
		-2.96146	-31.1042		-2.95185	21.2556		-2.96564	-24.9592
		-2.96085	-30.7589		-2.95124	20.9912		-2.96503	-25.3229
		-2.96024	-30.4741		-2.95063	20.805		-2.96442	-25.4279
		-2.95963	-30.6615		-2.95002	21.0279		-2.9638	-25.263
		-2.95902	-30.9486		-2.94941	21.1178		-2.96319	-25.1863
		-2.95841	-31.2639		-2.9488	21.1836		-2.96258	-24.9683
		-2.9578	-31.2094		-2.94819	20.8115		-2.96197	-24.7793
		-2.95719	-30.8167		-2.94758	21.1043		-2.96136	-24.6378
		-2.95658	-29.993		-2.94697	20.7771		-2.96075	-24.6217
		-2.95596	-29.728		-2.94635	20.5418		-2.96014	-24.8671
		-2.95535	-30.4382		-2.94574	20.8328		-2.95953	-25.0077
		-2.95474	-30.9543		-2.94513	20.8446		-2.95892	-24.7554
		-2.95413	-30.8581		-2.94452	20.8541		-2.9583	-24.7358
		-2.95352	-30.5066		-2.94391	20.6048		-2.95769	-25.0075
		-2.95291	-30.0789		-2.9433	20.5172		-2.95708	-24.982
		-2.9523	-30.4809		-2.94269	20.8967		-2.95647	-25.0492
		-2.95169	-30.6754		-2.94208	20.9447		-2.95586	-24.9997
		-2.95108	-30.8582		-2.94147	20.9188		-2.95525	-25.1621
		-2.95046	-30.5385		-2.94085	20.7017		-2.95464	-25.2318
		-2.94985	-30.6604		-2.94024	20.5722		-2.95403	-24.9331
		-2.94924	-31.0553		-2.93963	20.6345		-2.95342	-24.9437
		-2.94863	-31.1746		-2.93902	20.5646		-2.9528	-25.333
		-2.94802	-31.4238		-2.93841	20.5326		-2.95219	-25.2777
		-2.94741	-31.1277		-2.9378	20.6259		-2.95158	-24.9596
		-2.9468	-30.8916		-2.93719	20.8124		-2.95097	-24.956
		-2.94619	-30.8762		-2.93658	20.6664		-2.95036	-25.1484
		-2.94558	-30.6614		-2.93596	20.6866		-2.94975	-25.2689
		-2.94496	-30.2716		-2.93535	20.7162		-2.94914	-25.2888
		-2.94435	-30.1136		-2.93474	20.6803		-2.94853	-25.4373
		-2.94374	-30.6093		-2.93413	20.5406		-2.94791	-25.6419
		-2.94313	-30.8122		-2.93352	20.3426		-2.9473	-25.3967
		-2.94252	-30.654		-2.93291	20.5307		-2.94669	-25.2462
		-2.94191	-30.6527		-2.9323	20.7472		-2.94608	-25.0255
		-2.9413	-30.7985		-2.93169	20.7523		-2.94547	-24.9927
		-2.94069	-30.7594		-2.93108	20.8369		-2.94486	-25.0857
		-2.94008	-30.5185		-2.93046	20.6465		-2.94425	-25.3819
		-2.93946	-30.8239		-2.92985	20.4851		-2.94364	-25.1416
		-2.93885	-30.8047		-2.92924	20.6148		-2.94303	-25.1507
		-2.93824	-30.9521		-2.92863	20.2775		-2.94241	-25.3403
		-2.93763	-30.9098		-2.92802	20.3241		-2.9418	-24.867
		-2.93702	-30.7013		-2.92741	20.6187		-2.94119	-24.7569
		-2.93641	-30.5732		-2.9268	20.6999		-2.94058	-24.9675
		-2.9358	-30.205		-2.92619	20.8635		-2.93997	-24.9736
		-2.93519	-30.0591		-2.92558	20.6052		-2.93936	-24.78
		-2.93458	-30.5042		-2.92496	20.4756		-2.93875	-25.0523
		-2.93396	-30.5659		-2.92435	20.5172		-2.93814	-24.8901
		-2.93335	-30.3031		-2.92374	20.4392		-2.93753	-24.6901
		-2.93274	-30.5296		-2.92313	20.6312		-2.93691	-24.9681
		-2.93213	-30.1815		-2.92252	20.7269		-2.9363	-25.0391
		-2.93152	-29.9768		-2.92191	20.6951		-2.93569	-25.0313
		-2.93091	-29.8586		-2.9213	20.4846		-2.93508	-24.912
		-2.9303	-30.1717		-2.92069	20.2592		-2.93447	-24.4832
		-2.92969	-30.002		-2.92008	20.6195		-2.93386	-24.2434
		-2.92908	-30.121		-2.91946	20.6558		-2.93325	-24.6074
		-2.92846	-30.4366		-2.91885	20.604		-2.93264	-24.9111
		-2.92785	-30.1132		-2.91824	20.9348		-2.93202	-24.8895
		-2.92724	-30.172		-2.91763	20.9463		-2.93141	-24.7245
		-2.92663	-31.0809		-2.91702	21.1291		-2.9308	-24.7065
		-2.92602	-30.7917		-2.91641	20.9173		-2.93019	-24.9647
		-2.92541	-30.4488		-2.9158	20.5776		-2.92958	-24.9369
		-2.9248	-30.5691		-2.91519	20.7385		-2.92897	-24.8429
		-2.92419	-30.7324		-2.91458	20.6347		-2.92836	-25.0275
		-2.92357	-30.6796		-2.91396	20.6338		-2.92775	-25.0051
		-2.92296	-29.8716		-2.91335	20.4654		-2.92714	-24.6339
		-2.92235	-30.2535		-2.91274	20.5573		-2.92652	-24.4525
		-2.92174	-30.5753		-2.91213	20.4845		-2.92591	-24.5345
		-2.92113	-30.4024		-2.91152	20.4397		-2.9253	-24.5603
		-2.92052	-30.223		-2.91091	20.4481		-2.92469	-24.26
		-2.91991	-30.4249		-2.9103	20.43		-2.92408	-24.0014
		-2.9193	-30.6191		-2.90969	20.7947		-2.92347	-24.5921
		-2.91869	-30.4787		-2.90908	20.869		-2.92286	-24.8529
		-2.91807	-30.3707		-2.90846	20.75		-2.92225	-24.6978
		-2.91746	-30.7428		-2.90785	20.7965		-2.92164	-24.5845
		-2.91685	-30.6541		-2.90724	20.7871		-2.92102	-24.2589
		-2.91624	-30.5396		-2.90663	20.4763		-2.92041	-24.4529
		-2.91563	-30.4006		-2.90602	20.5831		-2.9198	-24.7049
		-2.91502	-30.4599		-2.90541	20.6726		-2.91919	-24.8536
		-2.91441	-30.4361		-2.9048	20.5408		-2.91858	-24.5962
		-2.9138	-30.3558		-2.90419	20.7074		-2.91797	-24.7175
		-2.91319	-30.145		-2.90357	21.0194		-2.91736	-24.7449
		-2.91257	-29.9646		-2.90296	20.8335		-2.91675	-24.7713
		-2.91196	-30.5126		-2.90235	20.6482		-2.91613	-24.9183
		-2.91135	-30.8457		-2.90174	20.4059		-2.91552	-25.3444
		-2.91074	-30.597		-2.90113	20.5814		-2.91491	-25.4527
		-2.91013	-30.6585		-2.90052	20.7721		-2.9143	-25.0953
		-2.90952	-30.5865		-2.89991	20.9245		-2.91369	-24.7473
		-2.90891	-30.6465		-2.8993	20.8966		-2.91308	-24.5965
		-2.9083	-30.8431		-2.89869	20.9017		-2.91247	-24.5559
		-2.90769	-30.6152		-2.89807	20.7758		-2.91186	-24.3695
		-2.90707	-30.222		-2.89746	20.3831		-2.91125	-24.5457
		-2.90646	-30.2929		-2.89685	20.6216		-2.91063	-24.7323
		-2.90585	-30.3411		-2.89624	20.634		-2.91002	-24.899
		-2.90524	-30.0432		-2.89563	20.674		-2.90941	-24.5031
		-2.90463	-30.6796		-2.89502	20.6753		-2.9088	-24.6955
		-2.90402	-31.0773		-2.89441	20.636		-2.90819	-25.2251
		-2.90341	-30.7579		-2.8938	20.4415		-2.90758	-25.1
		-2.9028	-30.6643		-2.89319	20.7638		-2.90697	-24.8251
		-2.90219	-30.7937		-2.89257	20.8565		-2.90636	-25.1309
		-2.90157	-30.8214		-2.89196	20.9107		-2.90575	-24.9353
		-2.90096	-30.9278		-2.89135	21.2334		-2.90513	-24.613
		-2.90035	-30.8744		-2.89074	20.935		-2.90452	-24.7361
		-2.89974	-30.8218		-2.89013	20.5091		-2.90391	-24.802
		-2.89913	-30.6161		-2.88952	20.598		-2.9033	-24.6472
		-2.89852	-30.8979		-2.88891	20.9043		-2.90269	-25.1242
		-2.89791	-30.4799		-2.8883	20.7543		-2.90208	-25.0022
		-2.8973	-30.3698		-2.88769	20.8877		-2.90147	-24.7995
		-2.89669	-30.6302		-2.88707	20.8425		-2.90086	-24.8963
		-2.89607	-30.6597		-2.88646	20.725		-2.90024	-24.9142
		-2.89546	-30.4589		-2.88585	20.6529		-2.89963	-25.3222
		-2.89485	-30.2018		-2.88524	20.4044		-2.89902	-25.2649
		-2.89424	-30.7207		-2.88463	20.6048		-2.89841	-25.0267
		-2.89363	-31.0829		-2.88402	21.0253		-2.8978	-24.8039
		-2.89302	-31.26		-2.88341	20.6779		-2.89719	-24.5259
		-2.89241	-30.8754		-2.8828	20.6653		-2.89658	-24.3786
		-2.8918	-30.3497		-2.88219	20.8064		-2.89597	-24.6911
		-2.89118	-30.2433		-2.88157	20.7847		-2.89536	-24.922
		-2.89057	-30.6322		-2.88096	20.7552		-2.89474	-25.3725
		-2.88996	-30.5205		-2.88035	20.4395		-2.89413	-25.1956
		-2.88935	-30.5201		-2.87974	20.7075		-2.89352	-25.1024
		-2.88874	-30.7022		-2.87913	20.6522		-2.89291	-24.9696
		-2.88813	-30.2616		-2.87852	20.6354		-2.8923	-24.9095
		-2.88752	-30.2029		-2.87791	20.6918		-2.89169	-25.1269
		-2.88691	-30.5495		-2.8773	20.6072		-2.89108	-24.7209
		-2.8863	-30.2674		-2.87669	20.6908		-2.89047	-24.7529
		-2.88568	-30.6233		-2.87607	20.3501		-2.88986	-24.972
		-2.88507	-30.9222		-2.87546	20.1535		-2.88924	-25.011
		-2.88446	-30.73		-2.87485	20.3868		-2.88863	-25.4376
		-2.88385	-30.6715		-2.87424	20.3838		-2.88802	-25.2965
		-2.88324	-30.6913		-2.87363	20.7324		-2.88741	-25.4018
		-2.88263	-31.0941		-2.87302	20.8402		-2.8868	-25.2606
		-2.88202	-30.4545		-2.87241	20.4889		-2.88619	-25.021
		-2.88141	-30.3713		-2.8718	20.4038		-2.88558	-24.8297
		-2.8808	-30.47		-2.87118	20.61		-2.88497	-24.8714
		-2.88018	-30.6507		-2.87057	20.7655		-2.88436	-25.0079
		-2.87957	-30.7781		-2.86996	20.9479		-2.88374	-24.88
		-2.87896	-30.9723		-2.86935	21.0725		-2.88313	-24.878
		-2.87835	-31.3132		-2.86874	20.7217		-2.88252	-24.5799
		-2.87774	-31.0082		-2.86813	20.5015		-2.88191	-24.633
		-2.87713	-30.815		-2.86752	20.6334		-2.8813	-24.3579
		-2.87652	-30.8264		-2.86691	20.5168		-2.88069	-24.3568
		-2.87591	-30.8215		-2.8663	20.8217		-2.88008	-24.6686
		-2.8753	-30.8021		-2.86568	20.9113		-2.87947	-24.6882
		-2.87468	-30.74		-2.86507	20.6144		-2.87885	-24.5774
		-2.87407	-30.6547		-2.86446	20.7547		-2.87824	-24.7413
		-2.87346	-30.8821		-2.86385	20.7016		-2.87763	-24.6312
		-2.87285	-30.8435		-2.86324	20.6651		-2.87702	-24.7095
		-2.87224	-30.6635		-2.86263	20.8958		-2.87641	-24.7847
		-2.87163	-30.5733		-2.86202	20.836		-2.8758	-24.9049
		-2.87102	-30.5053		-2.86141	20.4439		-2.87519	-24.8842
		-2.87041	-30.5282		-2.8608	20.3888		-2.87458	-24.7808
		-2.8698	-30.9311		-2.86018	20.5839		-2.87397	-24.7896
		-2.86918	-30.7354		-2.85957	20.3672		-2.87335	-24.7689
		-2.86857	-30.757		-2.85896	20.1205		-2.87274	-24.6668
		-2.86796	-30.9437		-2.85835	20.468		-2.87213	-24.7889
		-2.86735	-30.9173		-2.85774	20.5224		-2.87152	-24.9406
		-2.86674	-30.4362		-2.85713	20.7321		-2.87091	-25.2451
		-2.86613	-30.217		-2.85652	20.4997		-2.8703	-25.0908
		-2.86552	-30.1792		-2.85591	20.4029		-2.86969	-24.7671
		-2.86491	-30.3577		-2.8553	20.5436		-2.86908	-24.6651
		-2.8643	-30.637		-2.85468	20.8252		-2.86847	-24.2346
		-2.86368	-30.5644		-2.85407	20.984		-2.86785	-24.4162
		-2.86307	-30.7883		-2.85346	21.0568		-2.86724	-24.6801
		-2.86246	-30.7178		-2.85285	21.0991		-2.86663	-24.801
		-2.86185	-30.6416		-2.85224	20.7118		-2.86602	-24.5208
		-2.86124	-30.6865		-2.85163	20.4202		-2.86541	-24.3559
		-2.86063	-30.5323		-2.85102	20.4238		-2.8648	-24.5515
		-2.86002	-30.3997		-2.85041	20.5944		-2.86419	-24.8301
		-2.85941	-30.4867		-2.8498	20.7331		-2.86358	-24.9883
		-2.85879	-30.1569		-2.84918	20.827		-2.86296	-25.3086
		-2.85818	-30.6133		-2.84857	20.8017		-2.86235	-25.1564
		-2.85757	-30.7431		-2.84796	21.0235		-2.86174	-25.0667
		-2.85696	-30.4806		-2.84735	20.6533		-2.86113	-24.9586
		-2.85635	-30.5903		-2.84674	20.596		-2.86052	-24.9545
		-2.85574	-30.2834		-2.84613	20.8807		-2.85991	-25.3269
		-2.85513	-30.4446		-2.84552	21.0287		-2.8593	-25.4578
		-2.85452	-30.8699		-2.84491	21.1169		-2.85869	-25.3322
		-2.85391	-30.1981		-2.8443	20.9133		-2.85808	-25.3446
		-2.85329	-30.0102		-2.84368	20.7924		-2.85746	-25.3585
		-2.85268	-30.3693		-2.84307	20.7349		-2.85685	-25.1183
		-2.85207	-30.5814		-2.84246	20.9958		-2.85624	-24.7516
		-2.85146	-30.817		-2.84185	21.0866		-2.85563	-25.14
		-2.85085	-30.5155		-2.84124	21.0823		-2.85502	-24.9737
		-2.85024	-30.7468		-2.84063	21.2161		-2.85441	-24.5338
		-2.84963	-30.8537		-2.84002	20.7954		-2.8538	-24.9457
		-2.84902	-31.0258		-2.83941	20.6972		-2.85319	-25.0452
		-2.84841	-30.7719		-2.83879	20.8788		-2.85258	-25.19
		-2.84779	-30.6638		-2.83818	20.8306		-2.85196	-24.9885
		-2.84718	-31.0054		-2.83757	20.5857		-2.85135	-24.9202
		-2.84657	-31.0013		-2.83696	20.188		-2.85074	-24.8908
		-2.84596	-30.8322		-2.83635	20.3259		-2.85013	-24.7458
		-2.84535	-30.6183		-2.83574	20.7245		-2.84952	-24.771
		-2.84474	-30.7295		-2.83513	20.473		-2.84891	-24.6027
		-2.84413	-30.4718		-2.83452	20.4579		-2.8483	-24.5916
		-2.84352	-30.3345		-2.83391	20.6823		-2.84769	-24.9676
		-2.84291	-30.2368		-2.83329	20.8847		-2.84707	-24.8854
		-2.84229	-30.2018		-2.83268	21.1259		-2.84646	-24.9529
		-2.84168	-30.3699		-2.83207	21.2285		-2.84585	-24.966
		-2.84107	-30.6866		-2.83146	21.0497		-2.84524	-25.0309
		-2.84046	-30.9944		-2.83085	20.8258		-2.84463	-24.8739
		-2.83985	-30.5589		-2.83024	20.382		-2.84402	-24.8081
		-2.83924	-30.4159		-2.82963	20.7072		-2.84341	-24.8211
		-2.83863	-30.6712		-2.82902	21.0051		-2.8428	-24.8191
		-2.83802	-30.9986		-2.82841	20.5853		-2.84219	-24.8656
		-2.83741	-31.134		-2.82779	20.5458		-2.84157	-24.492
		-2.83679	-30.8318		-2.82718	20.4785		-2.84096	-24.488
		-2.83618	-30.8043		-2.82657	20.7577		-2.84035	-24.6318
		-2.83557	-30.2655		-2.82596	20.7183		-2.83974	-24.7704
		-2.83496	-30.119		-2.82535	20.969		-2.83913	-24.8851
		-2.83435	-30.645		-2.82474	20.9912		-2.83852	-25.0485
		-2.83374	-31.0591		-2.82413	21.0357		-2.83791	-25.0951
		-2.83313	-30.9956		-2.82352	21.0474		-2.8373	-24.9203
		-2.83252	-30.9301		-2.82291	20.9185		-2.83669	-24.6017
		-2.83191	-30.6541		-2.82229	20.9964		-2.83607	-24.5648
		-2.83129	-30.8083		-2.82168	20.8409		-2.83546	-24.8746
		-2.83068	-30.8541		-2.82107	20.7167		-2.83485	-25.1008
		-2.83007	-30.5334		-2.82046	20.9089		-2.83424	-24.9792
		-2.82946	-30.7082		-2.81985	20.8669		-2.83363	-24.9963
		-2.82885	-30.6964		-2.81924	20.5876		-2.83302	-25.1933
		-2.82824	-30.6222		-2.81863	20.816		-2.83241	-25.2282
		-2.82763	-30.7923		-2.81802	20.6939		-2.8318	-25.1032
		-2.82702	-31.4572		-2.81741	21.0673		-2.83119	-24.5401
		-2.82641	-30.834		-2.81679	21.0567		-2.83057	-24.1939
		-2.82579	-30.383		-2.81618	20.7436		-2.82996	-24.6009
		-2.82518	-30.5884		-2.81557	20.8794		-2.82935	-24.8788
		-2.82457	-30.5255		-2.81496	20.9335		-2.82874	-24.6682
		-2.82396	-30.8002		-2.81435	20.7691		-2.82813	-24.378
		-2.82335	-30.5895		-2.81374	20.6425		-2.82752	-24.3652
		-2.82274	-30.5556		-2.81313	21.2934		-2.82691	-24.6203
		-2.82213	-30.5345		-2.81252	21.6601		-2.8263	-24.7602
		-2.82152	-30.6925		-2.81191	21.1603		-2.82568	-24.8032
		-2.8209	-30.7687		-2.81129	20.922		-2.82507	-24.8463
		-2.82029	-30.441		-2.81068	21.1783		-2.82446	-24.7854
		-2.81968	-30.7641		-2.81007	20.9348		-2.82385	-24.7587
		-2.81907	-30.5737		-2.80946	20.7103		-2.82324	-24.713
		-2.81846	-30.1832		-2.80885	20.6639		-2.82263	-25.0038
		-2.81785	-30.1302		-2.80824	20.5817		-2.82202	-24.9348
		-2.81724	-30.5775		-2.80763	20.5441		-2.82141	-24.6914
		-2.81663	-30.9287		-2.80702	20.7336		-2.8208	-24.8497
		-2.81602	-31.1239		-2.80641	20.7281		-2.82018	-24.6656
		-2.8154	-30.8358		-2.80579	20.7033		-2.81957	-24.5619
		-2.81479	-30.9433		-2.80518	20.7807		-2.81896	-24.7883
		-2.81418	-30.6915		-2.80457	20.8786		-2.81835	-25.2159
		-2.81357	-30.1046		-2.80396	20.6861		-2.81774	-25.2349
		-2.81296	-30.1667		-2.80335	20.7972		-2.81713	-24.867
		-2.81235	-30.1706		-2.80274	20.7297		-2.81652	-25.0095
		-2.81174	-30.4299		-2.80213	20.7981		-2.81591	-25.4939
		-2.81113	-30.3521		-2.80152	21.0132		-2.8153	-25.354
		-2.81052	-29.9543		-2.8009	20.7165		-2.81468	-25.1687
		-2.8099	-30.0931		-2.80029	20.8173		-2.81407	-25.0425
		-2.80929	-30.4394		-2.79968	20.6888		-2.81346	-24.8644
		-2.80868	-30.8008		-2.79907	20.9046		-2.81285	-24.7658
		-2.80807	-30.7396		-2.79846	21.2097		-2.81224	-24.6616
		-2.80746	-30.2566		-2.79785	20.9431		-2.81163	-24.9513
		-2.80685	-30.395		-2.79724	20.8215		-2.81102	-25.011
		-2.80624	-30.9319		-2.79663	20.82		-2.81041	-24.7922
		-2.80563	-31.0654		-2.79602	20.66		-2.80979	-24.9396
		-2.80502	-30.5996		-2.7954	20.3466		-2.80918	-24.8111
		-2.8044	-30.4311		-2.79479	20.3491		-2.80857	-24.5161
		-2.80379	-30.1772		-2.79418	20.4321		-2.80796	-24.8888
		-2.80318	-30.3497		-2.79357	20.3447		-2.80735	-24.8055
		-2.80257	-30.0275		-2.79296	20.642		-2.80674	-24.4134
		-2.80196	-30.4898		-2.79235	20.4936		-2.80613	-24.5037
		-2.80135	-30.5054		-2.79174	20.5609		-2.80552	-24.5647
		-2.80074	-30.4121		-2.79113	20.6988		-2.80491	-24.2868
		-2.80013	-30.7283		-2.79052	21.0286		-2.80429	-24.3363
		-2.79952	-30.222		-2.7899	20.9255		-2.80368	-24.5769
		-2.7989	-30.6362		-2.78929	20.6268		-2.80307	-24.8493
		-2.79829	-30.9989		-2.78868	20.5013		-2.80246	-24.9653
		-2.79768	-30.5847		-2.78807	20.7558		-2.80185	-24.9043
		-2.79707	-30.5619		-2.78746	20.7491		-2.80124	-24.8238
		-2.79646	-30.5088		-2.78685	20.2701		-2.80063	-24.5233
		-2.79585	-30.3954		-2.78624	20.467		-2.80002	-24.6452
		-2.79524	-30.6366		-2.78563	20.7097		-2.79941	-24.7726
		-2.79463	-30.7448		-2.78502	20.8855		-2.79879	-24.5161
		-2.79402	-30.6769		-2.7844	20.913		-2.79818	-24.5345
		-2.7934	-30.9409		-2.78379	20.8863		-2.79757	-24.5817
		-2.79279	-31.2195		-2.78318	21.1229		-2.79696	-24.8865
		-2.79218	-30.9985		-2.78257	20.9022		-2.79635	-24.9699
		-2.79157	-31.1749		-2.78196	20.8856		-2.79574	-24.5235
		-2.79096	-30.9617		-2.78135	20.7868		-2.79513	-24.4888
		-2.79035	-30.7548		-2.78074	20.635		-2.79452	-24.7203
		-2.78974	-30.4063		-2.78013	20.7881		-2.7939	-24.7656
		-2.78913	-30.1272		-2.77952	20.4516		-2.79329	-24.7057
		-2.78851	-30.5409		-2.7789	20.5084		-2.79268	-24.641
		-2.7879	-30.3642		-2.77829	20.5623		-2.79207	-24.7663
		-2.78729	-30.2142		-2.77768	20.3489		-2.79146	-24.8112
		-2.78668	-30.59		-2.77707	20.1805		-2.79085	-24.5527
		-2.78607	-30.8182		-2.77646	20.8587		-2.79024	-24.362
		-2.78546	-30.3602		-2.77585	20.8702		-2.78963	-24.3694
		-2.78485	-30.4109		-2.77524	20.4869		-2.78902	-24.909
		-2.78424	-31.0247		-2.77463	20.4284		-2.7884	-24.9012
		-2.78363	-30.7129		-2.77402	20.651		-2.78779	-24.8952
		-2.78301	-30.5308		-2.7734	20.5888		-2.78718	-24.7659
		-2.7824	-30.0602		-2.77279	20.5269		-2.78657	-24.4919
		-2.78179	-30.4946		-2.77218	20.7716		-2.78596	-24.163
		-2.78118	-30.7945		-2.77157	20.8885		-2.78535	-24.3061
		-2.78057	-30.6109		-2.77096	20.9698		-2.78474	-24.4778
		-2.77996	-30.3757		-2.77035	21.0479		-2.78413	-24.3454
		-2.77935	-30.4333		-2.76974	20.9227		-2.78352	-24.7625
		-2.77874	-30.5444		-2.76913	20.7116		-2.7829	-24.9796
		-2.77813	-30.2857		-2.76851	20.6042		-2.78229	-24.7373
		-2.77751	-30.0247		-2.7679	20.8512		-2.78168	-24.6263
		-2.7769	-29.9381		-2.76729	20.9627		-2.78107	-24.6514
		-2.77629	-30.1796		-2.76668	21.1115		-2.78046	-24.911
		-2.77568	-29.9525		-2.76607	21.1131		-2.77985	-25.0787
		-2.77507	-29.814		-2.76546	20.8777		-2.77924	-24.6185
		-2.77446	-30.0488		-2.76485	21.0002		-2.77863	-24.6651
		-2.77385	-30.1782		-2.76424	20.6317		-2.77802	-24.8932
		-2.77324	-30.2878		-2.76363	20.4248		-2.7774	-24.7238
		-2.77263	-30.7016		-2.76301	20.5527		-2.77679	-24.6273
		-2.77201	-30.5358		-2.7624	20.7929		-2.77618	-24.8337
		-2.7714	-30.5535		-2.76179	20.8536		-2.77557	-25.0497
		-2.77079	-30.7227		-2.76118	20.8584		-2.77496	-25.482
		-2.77018	-30.8859		-2.76057	20.6257		-2.77435	-25.28
		-2.76957	-30.4876		-2.75996	20.815		-2.77374	-25.2745
		-2.76896	-30.7906		-2.75935	20.8989		-2.77313	-25.0348
		-2.76835	-30.8657		-2.75874	20.9366		-2.77251	-24.8854
		-2.76774	-30.5311		-2.75813	20.8701		-2.7719	-25.1185
		-2.76713	-30.2398		-2.75751	21.1414		-2.77129	-25.2139
		-2.76651	-30.2271		-2.7569	21.4351		-2.77068	-24.8972
		-2.7659	-30.4949		-2.75629	21.24		-2.77007	-24.569
		-2.76529	-30.662		-2.75568	21.102		-2.76946	-24.6562
		-2.76468	-30.7896		-2.75507	21.0508		-2.76885	-24.5539
		-2.76407	-30.3621		-2.75446	21.1652		-2.76824	-24.7422
		-2.76346	-30.3296		-2.75385	20.5921		-2.76763	-25.0875
		-2.76285	-30.715		-2.75324	20.6886		-2.76701	-25.189
		-2.76224	-30.4006		-2.75263	20.8344		-2.7664	-24.5622
		-2.76163	-30.0006		-2.75201	20.8641		-2.76579	-24.486
		-2.76101	-30.1753		-2.7514	21.447		-2.76518	-24.7871
		-2.7604	-30.1631		-2.75079	21.4449		-2.76457	-24.8954
		-2.75979	-30.6112		-2.75018	21.4777		-2.76396	-24.6287
		-2.75918	-30.6509		-2.74957	21.2453		-2.76335	-24.7072
		-2.75857	-30.295		-2.74896	20.9841		-2.76274	-24.8414
		-2.75796	-30.3502		-2.74835	20.8649		-2.76213	-24.8191
		-2.75735	-30.8944		-2.74774	20.5992		-2.76151	-24.596
		-2.75674	-30.5368		-2.74713	20.7854		-2.7609	-24.3134
		-2.75612	-30.6399		-2.74651	20.748		-2.76029	-24.6889
		-2.75551	-31.1396		-2.7459	20.7901		-2.75968	-24.5898
		-2.7549	-30.4828		-2.74529	21.1672		-2.75907	-24.5159
		-2.75429	-30.2572		-2.74468	21.3871		-2.75846	-24.8362
		-2.75368	-30.276		-2.74407	21.1424		-2.75785	-24.8777
		-2.75307	-30.1435		-2.74346	21.0228		-2.75724	-24.3946
		-2.75246	-30.609		-2.74285	21.0391		-2.75662	-24.354
		-2.75185	-30.886		-2.74224	20.7463		-2.75601	-24.595
		-2.75124	-30.687		-2.74163	20.9634		-2.7554	-24.5713
		-2.75062	-30.5408		-2.74101	20.5676		-2.75479	-24.659
		-2.75001	-30.5006		-2.7404	20.418		-2.75418	-24.4003
		-2.7494	-30.4709		-2.73979	20.3267		-2.75357	-24.0839
		-2.74879	-30.5194		-2.73918	20.4702		-2.75296	-24.3948
		-2.74818	-30.6985		-2.73857	21.0026		-2.75235	-24.6118
		-2.74757	-30.5065		-2.73796	20.9017		-2.75174	-24.7593
		-2.74696	-30.5133		-2.73735	20.7528		-2.75112	-24.5987
		-2.74635	-30.5686		-2.73674	20.7177		-2.75051	-24.0734
		-2.74574	-30.3298		-2.73612	21.0644		-2.7499	-24.146
		-2.74512	-30.5801		-2.73551	21.4542		-2.74929	-24.2873
		-2.74451	-30.7703		-2.7349	21.3389		-2.74868	-24.2913
		-2.7439	-30.7661		-2.73429	20.9808		-2.74807	-24.5521
		-2.74329	-30.6583		-2.73368	20.8599		-2.74746	-24.6903
		-2.74268	-30.3689		-2.73307	21.0118		-2.74685	-24.2795
		-2.74207	-30.2936		-2.73246	21.1933		-2.74624	-23.9869
		-2.74146	-30.3564		-2.73185	20.9315		-2.74562	-24.5333
		-2.74085	-30.4879		-2.73124	20.9431		-2.74501	-24.7861
		-2.74024	-30.5779		-2.73062	20.7326		-2.7444	-24.4224
		-2.73962	-30.639		-2.73001	20.7749		-2.74379	-24.2644
		-2.73901	-30.6126		-2.7294	20.8899		-2.74318	-24.4381
		-2.7384	-30.62		-2.72879	21.2716		-2.74257	-24.4301
		-2.73779	-30.5417		-2.72818	21.3789		-2.74196	-24.7076
		-2.73718	-30.4845		-2.72757	21.0505		-2.74135	-24.8256
		-2.73657	-30.2265		-2.72696	21.1437		-2.74073	-24.726
		-2.73596	-30.2476		-2.72635	21.0508		-2.74012	-24.763
		-2.73535	-30.1964		-2.72574	20.6766		-2.73951	-24.436
		-2.73474	-30.0057		-2.72512	20.5977		-2.7389	-24.884
		-2.73412	-30.6449		-2.72451	20.6686		-2.73829	-24.7764
		-2.73351	-30.9183		-2.7239	20.9141		-2.73768	-24.5347
		-2.7329	-30.5148		-2.72329	20.8388		-2.73707	-24.5255
		-2.73229	-30.6011		-2.72268	21.0249		-2.73646	-24.8169
		-2.73168	-30.1261		-2.72207	21.1969		-2.73585	-24.7108
		-2.73107	-30.2592		-2.72146	20.8841		-2.73523	-24.7916
		-2.73046	-30.4819		-2.72085	20.6181		-2.73462	-24.7922
		-2.72985	-30.2574		-2.72024	20.6707		-2.73401	-24.6064
		-2.72924	-30.4139		-2.71962	21.1		-2.7334	-24.8833
		-2.72862	-30.2929		-2.71901	21.14		-2.73279	-25.0364
		-2.72801	-30.3258		-2.7184	20.8827		-2.73218	-25.1087
		-2.7274	-30.552		-2.71779	20.7767		-2.73157	-24.739
		-2.72679	-30.6347		-2.71718	20.9265		-2.73096	-24.7088
		-2.72618	-30.3728		-2.71657	21.0904		-2.73035	-24.5784
		-2.72557	-30.3917		-2.71596	20.8015		-2.72973	-24.6113
		-2.72496	-30.1461		-2.71535	20.6646		-2.72912	-24.7701
		-2.72435	-30.2873		-2.71474	20.7292		-2.72851	-24.8138
		-2.72373	-30.4826		-2.71412	20.6749		-2.7279	-24.6331
		-2.72312	-30.2344		-2.71351	21.1856		-2.72729	-24.7376
		-2.72251	-30.1592		-2.7129	20.8371		-2.72668	-24.8705
		-2.7219	-30.3653		-2.71229	20.6274		-2.72607	-25.1347
		-2.72129	-30.3615		-2.71168	20.8969		-2.72546	-24.8368
		-2.72068	-30.0465		-2.71107	21.213		-2.72485	-24.5116
		-2.72007	-30.1133		-2.71046	21.1128		-2.72423	-24.6673
		-2.71946	-30.5115		-2.70985	21.0631		-2.72362	-24.4927
		-2.71885	-30.6149		-2.70924	20.719		-2.72301	-24.6147
		-2.71823	-30.5704		-2.70862	20.6638		-2.7224	-24.7921
		-2.71762	-30.2112		-2.70801	20.607		-2.72179	-24.2406
		-2.71701	-30.1595		-2.7074	20.5635		-2.72118	-24.3753
		-2.7164	-30.2993		-2.70679	20.6339		-2.72057	-24.776
		-2.71579	-30.6397		-2.70618	21.1571		-2.71996	-24.7906
		-2.71518	-30.9153		-2.70557	21.2735		-2.71934	-25.1107
		-2.71457	-30.5503		-2.70496	21.0241		-2.71873	-25.1906
		-2.71396	-30.4781		-2.70435	21.2482		-2.71812	-24.9929
		-2.71335	-30.3945		-2.70374	21.0683		-2.71751	-24.5738
		-2.71273	-30.5319		-2.70312	21.06		-2.7169	-24.3994
		-2.71212	-30.5886		-2.70251	20.9764		-2.71629	-24.5586
		-2.71151	-30.2829		-2.7019	20.9396		-2.71568	-24.6975
		-2.7109	-30.3062		-2.70129	20.7951		-2.71507	-24.7816
		-2.71029	-30.381		-2.70068	20.9765		-2.71446	-24.5833
		-2.70968	-30.167		-2.70007	20.9808		-2.71384	-24.3642
		-2.70907	-30.3351		-2.69946	20.7226		-2.71323	-24.6057
		-2.70846	-30.6802		-2.69885	20.561		-2.71262	-24.3849
		-2.70785	-30.8878		-2.69823	20.863		-2.71201	-24.1138
		-2.70723	-30.8294		-2.69762	21.0007		-2.7114	-24.2232
		-2.70662	-30.4149		-2.69701	20.9442		-2.71079	-24.4736
		-2.70601	-30.086		-2.6964	20.574		-2.71018	-24.967
		-2.7054	-30.2571		-2.69579	20.8732		-2.70957	-25.1755
		-2.70479	-30.9876		-2.69518	21.0952		-2.70896	-24.9355
		-2.70418	-31.1084		-2.69457	20.9178		-2.70834	-24.6872
		-2.70357	-30.9629		-2.69396	21.1045		-2.70773	-24.7014
		-2.70296	-30.9831		-2.69335	21.1635		-2.70712	-24.8314
		-2.70235	-30.9996		-2.69273	20.98		-2.70651	-25.0587
		-2.70173	-30.657		-2.69212	20.7161		-2.7059	-24.8874
		-2.70112	-30.2032		-2.69151	20.8995		-2.70529	-24.8755
		-2.70051	-30.7072		-2.6909	21.1268		-2.70468	-24.6277
		-2.6999	-30.8253		-2.69029	20.8287		-2.70407	-24.2094
		-2.69929	-30.8385		-2.68968	20.7468		-2.70345	-24.6089
		-2.69868	-30.5795		-2.68907	20.9593		-2.70284	-24.6116
		-2.69807	-30.6326		-2.68846	20.9692		-2.70223	-24.5508
		-2.69746	-30.6497		-2.68785	20.9347		-2.70162	-24.6813
		-2.69685	-30.054		-2.68723	21.045		-2.70101	-24.5803
		-2.69623	-29.9142		-2.68662	21.1983		-2.7004	-24.6309
		-2.69562	-30.5031		-2.68601	20.8752		-2.69979	-24.9269
		-2.69501	-30.8657		-2.6854	20.5398		-2.69918	-25.1906
		-2.6944	-30.5239		-2.68479	20.6833		-2.69857	-25.2034
		-2.69379	-30.6447		-2.68418	20.841		-2.69795	-24.7759
		-2.69318	-30.4893		-2.68357	20.8046		-2.69734	-24.6205
		-2.69257	-30.2379		-2.68296	20.6737		-2.69673	-24.2291
		-2.69196	-30.2339		-2.68235	20.6807		-2.69612	-24.057
		-2.69135	-30.7127		-2.68173	20.8597		-2.69551	-24.1484
		-2.69073	-30.8061		-2.68112	20.8876		-2.6949	-24.214
		-2.69012	-30.4225		-2.68051	20.9379		-2.69429	-24.2739
		-2.68951	-30.5005		-2.6799	20.9357		-2.69368	-24.1374
		-2.6889	-30.6839		-2.67929	20.9946		-2.69307	-24.3466
		-2.68829	-30.9567		-2.67868	21.3362		-2.69245	-24.7309
		-2.68768	-30.9562		-2.67807	20.7383		-2.69184	-24.9082
		-2.68707	-30.8365		-2.67746	20.5473		-2.69123	-24.9419
		-2.68646	-30.7286		-2.67685	21.3092		-2.69062	-24.8155
		-2.68584	-30.6112		-2.67623	21.1985		-2.69001	-24.5201
		-2.68523	-30.3335		-2.67562	21.0503		-2.6894	-24.6275
		-2.68462	-30.3457		-2.67501	21.0292		-2.68879	-24.7384
		-2.68401	-30.0394		-2.6744	20.6556		-2.68818	-24.5502
		-2.6834	-30.217		-2.67379	20.5774		-2.68756	-24.4432
		-2.68279	-30.7429		-2.67318	20.646		-2.68695	-24.487
		-2.68218	-30.3822		-2.67257	20.4224		-2.68634	-24.4511
		-2.68157	-30.5093		-2.67196	20.7685		-2.68573	-24.5497
		-2.68096	-30.355		-2.67135	20.689		-2.68512	-24.4481
		-2.68034	-29.7922		-2.67073	20.5581		-2.68451	-24.3865
		-2.67973	-29.9457		-2.67012	20.9486		-2.6839	-24.454
		-2.67912	-30.3697		-2.66951	21.1613		-2.68329	-24.378
		-2.67851	-30.1858		-2.6689	20.7447		-2.68268	-24.4315
		-2.6779	-30.3399		-2.66829	20.8788		-2.68206	-24.3424
		-2.67729	-30.2891		-2.66768	21.0669		-2.68145	-24.2638
		-2.67668	-30.0078		-2.66707	20.8794		-2.68084	-24.6803
		-2.67607	-30.1991		-2.66646	20.8933		-2.68023	-24.8765
		-2.67546	-30.6543		-2.66584	20.8149		-2.67962	-24.6882
		-2.67484	-30.5738		-2.66523	20.9429		-2.67901	-24.4882
		-2.67423	-30.0148		-2.66462	21.1304		-2.6784	-24.2539
		-2.67362	-30.2491		-2.66401	21.2435		-2.67779	-24.2312
		-2.67301	-30.6673		-2.6634	21.095		-2.67718	-24.4364
		-2.6724	-30.5537		-2.66279	20.9907		-2.67656	-24.842
		-2.67179	-30.446		-2.66218	21.1205		-2.67595	-24.7847
		-2.67118	-30.2513		-2.66157	21.312		-2.67534	-24.4299
		-2.67057	-30.2013		-2.66096	21.0985		-2.67473	-24.6046
		-2.66996	-30.1719		-2.66034	20.8783		-2.67412	-24.9656
		-2.66934	-30.1109		-2.65973	20.9545		-2.67351	-24.965
		-2.66873	-30.3967		-2.65912	20.814		-2.6729	-24.7293
		-2.66812	-30.6044		-2.65851	20.5462		-2.67229	-24.7894
		-2.66751	-30.5969		-2.6579	20.4525		-2.67167	-24.9611
		-2.6669	-30.5062		-2.65729	20.5854		-2.67106	-24.8662
		-2.66629	-30.5892		-2.65668	20.4013		-2.67045	-24.7129
		-2.66568	-30.7566		-2.65607	20.2898		-2.66984	-25.009
		-2.66507	-31.0709		-2.65546	20.592		-2.66923	-24.7288
		-2.66446	-30.4213		-2.65484	20.6986		-2.66862	-24.5536
		-2.66384	-30.3944		-2.65423	20.8068		-2.66801	-24.7889
		-2.66323	-30.4866		-2.65362	20.8504		-2.6674	-24.7306
		-2.66262	-30.2271		-2.65301	20.9675		-2.66679	-24.7059
		-2.66201	-30.178		-2.6524	20.7001		-2.66617	-24.9763
		-2.6614	-29.8839		-2.65179	20.7026		-2.66556	-24.8954
		-2.66079	-30.0657		-2.65118	20.829		-2.66495	-24.7979
		-2.66018	-30.1083		-2.65057	21.0712		-2.66434	-24.625
		-2.65957	-30.4475		-2.64996	21.3307		-2.66373	-24.3848
		-2.65896	-30.6345		-2.64934	21.3404		-2.66312	-23.9059
		-2.65834	-30.2699		-2.64873	20.9955		-2.66251	-23.5741
		-2.65773	-29.9276		-2.64812	20.6351		-2.6619	-23.7532
		-2.65712	-30.0409		-2.64751	20.6459		-2.66129	-24.2427
		-2.65651	-30.1918		-2.6469	21.2689		-2.66067	-24.4556
		-2.6559	-30.0646		-2.64629	21.5951		-2.66006	-24.271
		-2.65529	-29.6819		-2.64568	21.6217		-2.65945	-24.5483
		-2.65468	-30.0431		-2.64507	21.4615		-2.65884	-24.2352
		-2.65407	-30.4738		-2.64446	21.1203		-2.65823	-24.0582
		-2.65345	-30.1168		-2.64384	21.2815		-2.65762	-24.2563
		-2.65284	-30.2815		-2.64323	20.9147		-2.65701	-24.4456
		-2.65223	-30.569		-2.64262	20.6025		-2.6564	-24.2763
		-2.65162	-30.3067		-2.64201	20.4695		-2.65579	-24.2563
		-2.65101	-30.4742		-2.6414	21.1713		-2.65517	-24.3938
		-2.6504	-30.8186		-2.64079	21.0756		-2.65456	-24.7482
		-2.64979	-30.3368		-2.64018	20.9805		-2.65395	-24.8584
		-2.64918	-30.1143		-2.63957	21.2095		-2.65334	-24.8881
		-2.64857	-30.5975		-2.63896	21.0115		-2.65273	-25.0084
		-2.64795	-31.1675		-2.63834	21.0154		-2.65212	-25.0594
		-2.64734	-30.9464		-2.63773	20.5471		-2.65151	-25.0072
		-2.64673	-30.5291		-2.63712	20.2663		-2.6509	-24.8005
		-2.64612	-30.6521		-2.63651	20.5296		-2.65028	-24.626
		-2.64551	-30.6404		-2.6359	20.5744		-2.64967	-24.7813
		-2.6449	-30.4461		-2.63529	20.5077		-2.64906	-24.6041
		-2.64429	-30.5191		-2.63468	20.8296		-2.64845	-24.4988
		-2.64368	-30.8785		-2.63407	20.9679		-2.64784	-24.7366
		-2.64307	-30.5946		-2.63345	21.2007		-2.64723	-24.9823
		-2.64245	-30.26		-2.63284	21.1918		-2.64662	-24.831
		-2.64184	-30.7238		-2.63223	21.2022		-2.64601	-25.0373
		-2.64123	-30.3439		-2.63162	20.7885		-2.6454	-25.1002
		-2.64062	-29.985		-2.63101	20.7219		-2.64478	-24.7834
		-2.64001	-30.3313		-2.6304	21.1154		-2.64417	-24.9284
		-2.6394	-30.577		-2.62979	21.5059		-2.64356	-25.189
		-2.63879	-30.4352		-2.62918	21.0504		-2.64295	-25.5055
		-2.63818	-30.317		-2.62857	20.7373		-2.64234	-25.137
		-2.63757	-30.2467		-2.62795	20.9989		-2.64173	-25.2378
		-2.63695	-30.5801		-2.62734	21.0081		-2.64112	-25.1991
		-2.63634	-30.6558		-2.62673	21.2203		-2.64051	-24.6655
		-2.63573	-30.5633		-2.62612	21.4147		-2.6399	-24.8984
		-2.63512	-30.0935		-2.62551	21.4149		-2.63928	-24.9078
		-2.63451	-30.0644		-2.6249	21.2978		-2.63867	-24.5482
		-2.6339	-30.3643		-2.62429	21.0469		-2.63806	-24.6228
		-2.63329	-30.4394		-2.62368	20.5856		-2.63745	-24.6699
		-2.63268	-30.673		-2.62307	20.7965		-2.63684	-24.7038
		-2.63207	-30.9057		-2.62245	20.7871		-2.63623	-24.7133
		-2.63145	-30.9017		-2.62184	20.7844		-2.63562	-24.7256
		-2.63084	-30.6215		-2.62123	20.7566		-2.63501	-24.4541
		-2.63023	-30.7886		-2.62062	20.7786		-2.63439	-24.5275
		-2.62962	-30.2728		-2.62001	20.7774		-2.63378	-24.2002
		-2.62901	-30.3784		-2.6194	20.7623		-2.63317	-24.0867
		-2.6284	-30.1161		-2.61879	20.8756		-2.63256	-24.3176
		-2.62779	-30.2401		-2.61818	20.8645		-2.63195	-24.8322
		-2.62718	-30.2345		-2.61757	20.5047		-2.63134	-24.9636
		-2.62657	-30.2209		-2.61695	20.7365		-2.63073	-24.8877
		-2.62595	-30.369		-2.61634	20.8597		-2.63012	-24.6188
		-2.62534	-30.7555		-2.61573	21.0759		-2.62951	-24.5664
		-2.62473	-30.6617		-2.61512	21.0386		-2.62889	-24.5105
		-2.62412	-30.6336		-2.61451	20.7589		-2.62828	-24.4753
		-2.62351	-30.3055		-2.6139	20.8337		-2.62767	-24.7681
		-2.6229	-30.1379		-2.61329	20.9403		-2.62706	-24.8323
		-2.62229	-30.8125		-2.61268	20.8461		-2.62645	-25.0863
[truncated: 30,773 more rows]

## Sheet: Figure 2c
FTIR
Figure 2c
	long name	Wavenumber	transmittance/%		Wavenumber	transmittance/%		Wavenumber	transmittance/%
	unit	cm-1			cm-1			cm-1
	annotation	H2O			2m NaTFSI-H2O			2m NaTFSI-PAE
		649.904	45.6183		649.904	49.7235		649.904	71.7072
		650.386	45.824		650.386	49.7248		650.386	71.8214
		650.868	46.0245		650.868	49.7355		650.868	71.9535
		651.35	46.22		651.35	49.7557		651.35	72.1035
		651.832	46.4103		651.832	49.7854		651.832	72.2716
		652.315	46.5955		652.315	49.8245		652.315	72.4575
		652.797	46.7756		652.797	49.8731		652.797	72.6615
		653.279	46.9505		653.279	49.9311		653.279	72.8834
		653.761	47.1204		653.761	49.9986		653.761	73.1232
		654.243	47.2851		654.243	50.0756		654.243	73.381
		654.725	47.4447		654.725	50.162		654.725	73.6567
		655.207	47.5992		655.207	50.2579		655.207	73.9504
		655.689	47.7486		655.689	50.3633		655.689	74.2621
		656.172	47.8929		656.172	50.4781		656.172	74.5917
		656.654	48.032		656.654	50.6024		656.654	74.9393
		657.136	48.166		657.136	50.7361		657.136	75.3048
		657.618	48.3117		657.618	51.0075		657.618	75.9322
		658.1	48.4524		658.1	51.2855		658.1	76.5538
		658.582	48.5837		658.582	51.5514		658.582	77.1534
		659.064	48.7008		659.064	51.7878		659.064	77.7177
		659.547	48.801		659.547	51.9821		659.547	78.2365
		660.029	48.8853		660.029	52.1296		660.029	78.7017
		660.511	48.9587		660.511	52.2376		660.511	79.1079
		660.993	49.0285		660.993	52.3265		660.993	79.4567
		661.475	49.1025		661.475	52.4252		661.475	79.7616
		661.957	49.1882		661.957	52.5596		661.957	80.0447
		662.439	49.2923		662.439	52.7426		662.439	80.327
		662.921	49.419		662.921	52.9739		662.921	80.6234
		663.404	49.5682		663.404	53.2444		663.404	80.9425
		663.886	49.7354		663.886	53.5414		663.886	81.289
		664.368	49.9129		664.368	53.8526		664.368	81.6653
		664.85	50.0911		664.85	54.167		664.85	82.0706
		665.332	50.2599		665.332	54.4757		665.332	82.5004
		665.814	50.4104		665.814	54.7711		665.814	82.9461
		666.296	50.5352		666.296	55.0468		666.296	83.3963
		666.778	50.6292		666.778	55.2968		666.778	83.8392
		667.26	50.6898		667.26	55.5165		667.26	84.2641
		667.743	50.7167		667.743	55.7018		667.743	84.6644
		668.225	50.7115		668.225	55.8501		668.225	85.0375
		668.707	50.6778		668.707	55.9598		668.707	85.3848
		669.189	50.6203		669.189	56.0308		669.189	85.7104
		669.671	50.545		669.671	56.0641		669.671	86.02
		670.153	50.4581		670.153	56.0615		670.153	86.3183
		670.635	50.3657		670.635	56.0252		670.635	86.6076
		671.117	50.2735		671.117	55.9572		671.117	86.8866
		671.6	50.1853		671.6	55.8587		671.6	87.1496
		672.082	50.1041		672.082	55.7304		672.082	87.3876
		672.564	50.0315		672.564	55.5731		672.564	87.5896
		673.046	49.9689		673.046	55.3891		673.046	87.7454
		673.528	49.918		673.528	55.1842		673.528	87.8479
		674.01	49.8805		674.01	54.9694		674.01	87.8957
		674.492	49.8579		674.492	54.7619		674.492	87.8956
		674.975	49.8502		674.975	54.5833		674.975	87.8639
		675.457	49.8564		675.457	54.4552		675.457	87.8255
		675.939	49.8765		675.939	54.3899		675.939	87.8059
		676.421	49.9124		676.421	54.3859		676.421	87.8201
		676.903	49.9678		676.903	54.4321		676.903	87.8677
		677.385	50.0462		677.385	54.5155		677.385	87.939
		677.867	50.1499		677.867	54.6257		677.867	88.0229
		678.349	50.2797		678.349	54.7554		678.349	88.1107
		678.832	50.4352		678.832	54.8993		678.832	88.1976
		679.314	50.6139		679.314	55.0529		679.314	88.2809
		679.796	50.8113		679.796	55.2124		679.796	88.3595
		680.278	51.021		680.278	55.3741		680.278	88.433
		680.76	51.2354		680.76	55.5346		680.76	88.501
		681.242	51.4466		681.242	55.6906		681.242	88.5631
		681.724	51.6477		681.724	55.8395		681.724	88.6201
		682.206	51.8333		682.206	55.9792		682.206	88.674
		682.688	52.0007		682.688	56.1085		682.688	88.7281
		683.171	52.1491		683.171	56.2268		683.171	88.7863
		683.653	52.2797		683.653	56.3341		683.653	88.8515
		684.135	52.3946		684.135	56.43		684.135	88.9243
		684.617	52.4954		684.617	56.5134		684.617	89.0015
		685.099	52.5832		685.099	56.5821		685.099	89.0768
		685.581	52.658		685.581	56.6337		685.581	89.1415
		686.063	52.7187		686.063	56.666		686.063	89.1876
		686.545	52.7642		686.545	56.6783		686.545	89.2094
		687.028	52.794		687.028	56.6723		687.028	89.2056
		687.51	52.8087		687.51	56.6521		687.51	89.1797
		687.992	52.8102		687.992	56.6236		687.992	89.1386
		688.474	52.8018		688.474	56.5932		688.474	89.0907
		688.956	52.7881		688.956	56.5662		688.956	89.0437
		689.438	52.7743		689.438	56.546		689.438	89.0029
		689.92	52.766		689.92	56.5334		689.92	88.9707
		690.403	52.7688		690.403	56.5276		690.403	88.9469
		690.885	52.7878		690.885	56.5271		690.885	88.9299
		691.367	52.827		691.367	56.5304		691.367	88.9175
		691.849	52.8885		691.849	56.5374		691.849	88.908
		692.331	52.9725		692.331	56.5491		692.331	88.9002
		692.813	53.0767		692.813	56.5671		692.813	88.8931
		693.295	53.1965		693.295	56.5933		693.295	88.8855
		693.777	53.3259		693.777	56.6286		693.777	88.8761
		694.26	53.458		694.26	56.6733		694.26	88.8629
		694.742	53.5856		694.742	56.7261		694.742	88.8445
		695.224	53.7026		695.224	56.7856		695.224	88.8196
		695.706	53.8043		695.706	56.8498		695.706	88.7882
		696.188	53.8878		696.188	56.9171		696.188	88.7513
		696.67	53.9524		696.67	56.9859		696.67	88.7108
		697.152	53.9997		697.152	57.0551		697.152	88.6691
		697.634	54.0335		697.634	57.1229		697.634	88.6286
		698.116	54.0589		698.116	57.1877		698.116	88.5914
		698.599	54.082		698.599	57.2479		698.599	88.5589
		699.081	54.1086		699.081	57.3022		699.081	88.5323
		699.563	54.1433		699.563	57.3501		699.563	88.5121
		700.045	54.1884		700.045	57.3929		700.045	88.4992
		700.527	54.2435		700.527	57.4331		700.527	88.4945
		701.009	54.3063		701.009	57.4746		701.009	88.4995
		701.491	54.3734		701.491	57.5213		701.491	88.5164
		701.973	54.4412		701.973	57.5761		701.973	88.5472
		702.456	54.5072		702.456	57.6403		702.456	88.5937
		702.938	54.5705		702.938	57.7127		702.938	88.6559
		703.42	54.6319		703.42	57.79		703.42	88.7322
		703.902	54.6937		703.902	57.8678		703.902	88.8186
		704.384	54.7583		704.384	57.9417		704.384	88.9087
		704.866	54.8278		704.866	58.0086		704.866	88.9954
		705.348	54.9036		705.348	58.0671		705.348	89.0714
		705.83	54.9854		705.83	58.1177		705.83	89.1303
		706.313	55.0718		706.313	58.1619		706.313	89.1682
		706.795	55.1604		706.795	58.2014		706.795	89.1834
		707.277	55.2479		707.277	58.237		707.277	89.1768
		707.759	55.3312		707.759	58.2687		707.759	89.1515
		708.241	55.4079		708.241	58.2954		708.241	89.1118
		708.723	55.477		708.723	58.3164		708.723	89.0626
		709.205	55.5398		709.205	58.3317		709.205	89.009
		709.687	55.5991		709.687	58.343		709.687	88.9555
		710.17	55.6599		710.17	58.3531		710.17	88.9058
		710.652	55.7278		710.652	58.3655		710.652	88.8627
		711.134	55.8082		711.134	58.383		711.134	88.8277
		711.616	55.9048		711.616	58.4069		711.616	88.8018
		712.098	56.0189		712.098	58.4363		712.098	88.7847
		712.58	56.1491		712.58	58.4685		712.58	88.7761
		713.062	56.2915		713.062	58.5003		713.062	88.7757
		713.544	56.4409		713.544	58.5291		713.544	88.7835
		714.027	56.592		714.027	58.5543		714.027	88.8
		714.509	56.7403		714.509	58.5777		714.509	88.8261
		714.991	56.8826		714.991	58.6033		714.991	88.8621
		715.473	57.0173		715.473	58.636		715.473	88.908
		715.955	57.1438		715.955	58.6803		715.955	88.963
		716.437	57.2617		716.437	58.7389		716.437	89.0249
		716.919	57.3711		716.919	58.812		716.919	89.0909
		717.401	57.4711		717.401	58.8972		717.401	89.1568
		717.884	57.5609		717.884	58.9904		717.884	89.218
		718.366	57.6391		718.366	59.0862		718.366	89.2695
		718.848	57.7046		718.848	59.1791		718.848	89.306
		719.33	57.7567		719.33	59.2645		719.33	89.3233
		719.812	57.7956		719.812	59.3387		719.812	89.3182
		720.294	57.8227		720.294	59.3995		720.294	89.2902
		720.776	57.8409		720.776	59.446		720.776	89.2413
		721.258	57.8546		721.258	59.4785		721.258	89.1767
		721.741	57.8696		721.741	59.4985		721.741	89.1037
		722.223	57.8918		722.223	59.5087		722.223	89.0309
		722.705	57.9272		722.705	59.513		722.705	88.9662
		723.187	57.9799		723.187	59.5154		723.187	88.9154
		723.669	58.0516		723.669	59.52		723.669	88.8808
		724.151	58.141		724.151	59.5297		724.151	88.8612
		724.633	58.2438		724.633	59.5461		724.633	88.8522
		725.115	58.3536		725.115	59.5692		725.115	88.8478
		725.597	58.4629		725.597	59.5973		725.597	88.8415
		726.08	58.5648		726.08	59.6283		726.08	88.8279
		726.562	58.6542		726.562	59.66		726.562	88.8034
		727.044	58.7291		727.044	59.6921		727.044	88.7661
		727.526	58.7906		727.526	59.7259		727.526	88.7161
		728.008	58.8426		728.008	59.7644		728.008	88.6538
		728.49	58.8905		728.49	59.8118		728.49	88.5796
		728.972	58.9393		728.972	59.8721		728.972	88.493
		729.455	58.993		729.455	59.9476		729.455	88.3914
		729.937	59.0528		729.937	60.0382		729.937	88.2698
		730.419	59.1175		730.419	60.1414		730.419	88.1208
		730.901	59.1833		730.901	60.2525		730.901	87.9339
		731.383	59.2459		731.383	60.3657		731.383	87.6974
		731.865	59.3011		731.865	60.4758		731.865	87.3991
		732.347	59.3471		732.347	60.5785		732.347	87.0289
		732.83	59.3844		732.83	60.6712		732.83	86.5808
		733.312	59.4171		733.312	60.7529		733.312	86.0548
		733.794	59.4509		733.794	60.8232		733.794	85.4584
		734.276	59.4926		734.276	60.8814		734.276	84.8061
		734.758	59.5474		734.758	60.9267		734.758	84.1184
		735.24	59.6183		735.24	60.9576		735.24	83.4194
		735.722	59.7052		735.722	60.9728		735.722	82.7343
		736.204	59.8049		736.204	60.9715		736.204	82.0871
		736.686	59.9122		736.686	60.9543		736.686	81.4991
		737.169	60.0215		737.169	60.9231		737.169	80.9878
		737.651	60.1283		737.651	60.8811		737.651	80.5669
		738.133	60.2297		738.133	60.832		738.133	80.2464
		738.615	60.3252		738.615	60.7793		738.615	80.0334
		739.097	60.4163		739.097	60.7263		739.097	79.9315
		739.579	60.5054		739.579	60.6757		739.579	79.9418
		740.061	60.5952		740.061	60.6304		740.061	80.0631
		740.543	60.6883		740.543	60.5939		740.543	80.2919
		741.026	60.7863		741.026	60.5704		741.026	80.6234
		741.508	60.8901		741.508	60.5648		741.508	81.0509
		741.99	60.9999		741.99	60.5823		741.99	81.5663
		742.472	61.1146		742.472	60.6268		742.472	82.1591
		742.954	61.2322		742.954	60.7009		742.954	82.8157
		743.436	61.3496		743.436	60.8049		743.436	83.5187
		743.918	61.4628		743.918	60.9368		743.918	84.2471
		744.4	61.5677		744.4	61.0937		744.4	84.9777
		744.883	61.6607		744.883	61.2718		744.883	85.6866
		745.365	61.7401		745.365	61.4677		745.365	86.3522
		745.847	61.8061		745.847	61.6784		745.847	86.957
		746.329	61.8613		746.329	61.9009		746.329	87.4896
		746.811	61.9104		746.811	62.1315		746.811	87.9454
		747.293	61.9585		747.293	62.3658		747.293	88.3252
		747.775	62.0104		747.775	62.5982		747.775	88.635
		748.257	62.0692		748.257	62.8226		748.257	88.8831
		748.74	62.1362		748.74	63.0338		748.74	89.0798
		749.222	62.2109		749.222	63.2286		749.222	89.235
		749.704	62.2923		749.704	63.4064		749.704	89.3583
		750.186	62.3791		750.186	63.5693		750.186	89.458
		750.668	62.4715		750.668	63.721		750.668	89.5406
		751.15	62.5706		751.15	63.8658		751.15	89.6101
		751.632	62.6783		751.632	64.0065		751.632	89.6674
		752.114	62.7969		752.114	64.1439		752.114	89.7099
		752.597	62.9276		752.597	64.2767		752.597	89.7312
		753.079	63.0704		753.079	64.4018		753.079	89.722
		753.561	63.2234		753.561	64.5158		753.561	89.672
		754.043	63.3835		754.043	64.6166		754.043	89.572
		754.525	63.5464		754.525	64.7034		754.525	89.4161
		755.007	63.708		755.007	64.7781		755.007	89.2032
		755.489	63.8643		755.489	64.8435		755.489	88.9381
		755.971	64.0124		755.971	64.9031		755.971	88.6307
		756.454	64.1502		756.454	64.9598		756.454	88.2945
		756.936	64.2764		756.936	65.015		756.936	87.9453
		757.418	64.3904		757.418	65.0683		757.418	87.5994
		757.9	64.492		757.9	65.1179		757.9	87.272
		758.382	64.581		758.382	65.161		758.382	86.9767
		758.864	64.6575		758.864	65.1942		758.864	86.7246
		759.346	64.7217		759.346	65.2144		759.346	86.5244
		759.828	64.7739		759.828	65.2188		759.828	86.3815
		760.311	64.8148		760.311	65.2052		760.311	86.2985
		760.793	64.8455		760.793	65.173		760.793	86.2747
		761.275	64.8681		761.275	65.1229		761.275	86.307
		761.757	64.8857		761.757	65.0585		761.757	86.39
		762.239	64.9021		762.239	64.986		762.239	86.518
		762.721	64.9222		762.721	64.9143		762.721	86.6853
		763.203	64.951		763.203	64.8536		763.203	86.8875
		763.685	64.993		763.685	64.8146		763.685	87.1214
		764.168	65.0519		764.168	64.8056		764.168	87.3837
		764.65	65.1296		764.65	64.8315		764.65	87.6705
		765.132	65.2264		765.132	64.893		765.132	87.9753
		765.614	65.3412		765.614	64.9863		765.614	88.2882
		766.096	65.4719		766.096	65.1049		766.096	88.5963
		766.578	65.616		766.578	65.2412		766.578	88.8849
		767.06	65.7713		767.06	65.3889		767.06	89.1392
		767.542	65.9359		767.542	65.5436		767.542	89.3473
		768.024	66.1081		768.024	65.704		768.024	89.5016
		768.507	66.2863		768.507	65.8706		768.507	89.6006
		768.989	66.4682		768.989	66.0449		768.989	89.6482
		769.471	66.6512		769.471	66.2274		769.471	89.6527
		769.953	66.8316		769.953	66.4172		769.953	89.6254
		770.435	67.0056		770.435	66.6112		770.435	89.5777
		770.917	67.1694		770.917	66.8043		770.917	89.5201
		771.399	67.3195		771.399	66.9907		771.399	89.461
		771.881	67.4532		771.881	67.1645		771.881	89.4054
		772.364	67.5687		772.364	67.3208		772.364	89.3551
		772.846	67.6654		772.846	67.4561		772.846	89.3087
		773.328	67.7435		773.328	67.5688		773.328	89.2617
		773.81	67.8046		773.81	67.659		773.81	89.2073
		774.292	67.8511		774.292	67.7286		774.292	89.1373
		774.774	67.8862		774.774	67.7813		774.774	89.0432
		775.256	67.9137		775.256	67.8224		775.256	88.9172
		775.739	67.9374		775.739	67.8585		775.739	88.7535
		776.221	67.9609		776.221	67.8963		776.221	88.548
		776.703	67.9869		776.703	67.942		776.703	88.299
		777.185	68.0174		777.185	67.9993		777.185	88.0061
		777.667	68.0537		777.667	68.0691		777.667	87.6697
		778.149	68.0965		778.149	68.1491		778.149	87.2902
		778.631	68.1465		778.631	68.234		778.631	86.8678
		779.113	68.2045		779.113	68.3172		779.113	86.4025
		779.596	68.2717		779.596	68.3919		779.596	85.8942
		780.078	68.3489		780.078	68.4533		780.078	85.3443
		780.56	68.4366		780.56	68.4993		780.56	84.7555
		781.042	68.5344		781.042	68.5305		781.042	84.1327
		781.524	68.6406		781.524	68.5504		781.524	83.4832
		782.006	68.7527		782.006	68.5634		782.006	82.8163
		782.488	68.8672		782.488	68.5739		782.488	82.1429
		782.97	68.98		782.97	68.5848		782.97	81.4752
		783.452	69.0874		783.452	68.5973		783.452	80.8258
		783.935	69.186		783.935	68.6107		783.935	80.208
		784.417	69.2735		784.417	68.6232		784.417	79.6349
		784.899	69.3487		784.899	68.6331		784.899	79.1191
		785.381	69.412		785.381	68.6392		785.381	78.6716
		785.863	69.4654		785.863	68.6417		785.863	78.3014
		786.345	69.5123		786.345	68.6424		786.345	78.0148
		786.827	69.5573		786.827	68.6444		786.827	77.8151
		787.309	69.6056		787.309	68.6513		787.309	77.7037
		787.792	69.6621		787.792	68.6668		787.792	77.6799
		788.274	69.7306		788.274	68.6937		788.274	77.7426
		788.756	69.8129		788.756	68.7341		788.756	77.8901
		789.238	69.9085		789.238	68.7882		789.238	78.1197
		789.72	70.0154		789.72	68.8548		789.72	78.4276
		790.202	70.13		790.202	68.9317		790.202	78.8077
		790.684	70.2494		790.684	69.0151		790.684	79.2509
		791.167	70.3716		791.167	69.1015		791.167	79.7458
		791.649	70.4966		791.649	69.1872		791.649	80.2788
		792.131	70.626		792.131	69.2696		792.131	80.8358
		792.613	70.7627		792.613	69.3474		792.613	81.4032
		793.095	70.9092		793.095	69.4209		793.095	81.9686
		793.577	71.0665		793.577	69.4915		793.577	82.5215
		794.059	71.2334		794.059	69.5615		794.059	83.0529
		794.541	71.4062		794.541	69.6333		794.541	83.5554
		795.024	71.5793		795.024	69.7093		795.024	84.0232
		795.506	71.7465		795.506	69.7913		795.506	84.4519
		795.988	71.9022		795.988	69.8807		795.988	84.8393
		796.47	72.0422		796.47	69.9786		796.47	85.1854
		796.952	72.165		796.952	70.0859		796.952	85.4923
		797.434	72.271		797.434	70.2035		797.434	85.764
		797.916	72.3627		797.916	70.3322		797.916	86.0053
		798.398	72.4435		798.398	70.4724		798.398	86.2211
		798.88	72.517		798.88	70.6242		798.88	86.415
		799.363	72.5866		799.363	70.7869		799.363	86.5891
		799.845	72.6544		799.845	70.9595		799.845	86.7437
		800.327	72.7216		800.327	71.1407		800.327	86.8779
		800.809	72.788		800.809	71.3293		800.809	86.9902
		801.291	72.8524		801.291	71.524		801.291	87.0795
		801.773	72.9128		801.773	71.7239		801.773	87.1454
		802.255	72.9671		802.255	71.9275		802.255	87.1889
		802.737	73.0135		802.737	72.1326		802.737	87.2114
		803.22	73.0511		803.22	72.3366		803.22	87.2153
		803.702	73.0809		803.702	72.5357		803.702	87.2032
		804.184	73.1059		804.184	72.7261		804.184	87.178
		804.666	73.1309		804.666	72.9046		804.666	87.1429
		805.148	73.1619		805.148	73.0694		805.148	87.1014
		805.63	73.2055		805.63	73.2203		805.63	87.0572
		806.112	73.267		806.112	73.359		806.112	87.0137
		806.595	73.3497		806.595	73.4885		806.595	86.9737
		807.077	73.4539		807.077	73.612		807.077	86.9389
		807.559	73.5771		807.559	73.7321		807.559	86.9094
		808.041	73.7142		808.041	73.8503		808.041	86.8844
		808.523	73.8585		808.523	73.9671		808.523	86.862
		809.005	74.0036		809.005	74.082		809.005	86.8402
		809.487	74.1439		809.487	74.1945		809.487	86.8168
		809.969	74.276		809.969	74.3043		809.969	86.7903
		810.452	74.3987		810.452	74.4116		810.452	86.7596
		810.934	74.513		810.934	74.5169		810.934	86.7242
		811.416	74.6211		811.416	74.6201		811.416	86.684
		811.898	74.7261		811.898	74.7206		811.898	86.6395
		812.38	74.8305		812.38	74.8172		812.38	86.5914
		812.862	74.9357		812.862	74.9082		812.862	86.5408
		813.344	75.0419		813.344	74.9922		813.344	86.4888
		813.826	75.1475		813.826	75.0688		813.826	86.436
		814.308	75.25		814.308	75.1388		814.308	86.3824
		814.791	75.3464		814.791	75.204		814.791	86.3266
		815.273	75.4335		815.273	75.2669		815.273	86.2665
		815.755	75.5092		815.755	75.3298		815.755	86.1995
		816.237	75.5724		816.237	75.3942		816.237	86.1232
		816.719	75.6238		816.719	75.4608		816.719	86.0365
		817.201	75.6655		817.201	75.5298		817.201	85.9397
		817.683	75.7013		817.683	75.6009		817.683	85.835
		818.165	75.7358		818.165	75.6748		818.165	85.7255
		818.648	75.7741		818.648	75.7524		818.648	85.6146
		819.13	75.8207		819.13	75.8354		819.13	85.5045
		819.612	75.8793		819.612	75.9255		819.612	85.3961
		820.094	75.952		820.094	76.024		820.094	85.2883
		820.576	76.0393		820.576	76.1313		820.576	85.1786
		821.058	76.1403		821.058	76.2471		821.058	85.0635
		821.54	76.2526		821.54	76.3697		821.54	84.9398
		822.023	76.3734		822.023	76.4972		822.023	84.8046
		822.505	76.4996		822.505	76.6265		822.505	84.6554
		822.987	76.6286		822.987	76.7543		822.987	84.4904
		823.469	76.7585		823.469	76.8769		823.469	84.3078
		823.951	76.8882		823.951	76.9899		823.951	84.1057
		824.433	77.017		824.433	77.0894		824.433	83.8826
		824.915	77.1448		824.915	77.1723		824.915	83.6372
		825.397	77.271		825.397	77.2368		825.397	83.3691
		825.88	77.3944		825.88	77.2833		825.88	83.0786
		826.362	77.513		826.362	77.3143		826.362	82.7669
		826.844	77.6239		826.844	77.3341		826.844	82.4362
		827.326	77.7235		827.326	77.3479		827.326	82.0885
		827.808	77.8082		827.808	77.3604		827.808	81.7264
		828.29	77.875		828.29	77.3753		828.29	81.3525
		828.772	77.9223		828.772	77.3949		828.772	80.9699
		829.254	77.9498		829.254	77.4199		829.254	80.5825
		829.736	77.9592		829.736	77.4506		829.736	80.1954
		830.219	77.954		830.219	77.4871		830.219	79.8145
		830.701	77.9386		830.701	77.5302		830.701	79.4461
		831.183	77.9183		831.183	77.5816		831.183	79.0962
		831.665	77.8984		831.665	77.6427		831.665	78.7694
		832.147	77.8837		832.147	77.7148		832.147	78.4681
		832.629	77.8782		832.629	77.7979		832.629	78.1928
		833.111	77.8849		833.111	77.8904		833.111	77.9417
		833.593	77.9057		833.593	77.9892		833.593	77.7122
		834.076	77.9415		834.076	78.0903		834.076	77.5014
		834.558	77.9926		834.558	78.1897		834.558	77.307
		835.04	78.0589		835.04	78.2837		835.04	77.1278
		835.522	78.1398		835.522	78.3698		835.522	76.9638
		836.004	78.2346		836.004	78.4466		836.004	76.8152
		836.486	78.3426		836.486	78.5137		836.486	76.682
		836.968	78.4624		836.968	78.5711		836.968	76.5632
		837.451	78.5924		837.451	78.6193		837.451	76.4565
		837.933	78.7302		837.933	78.6589		837.933	76.3583
		838.415	78.8729		838.415	78.6908		838.415	76.2638
		838.897	79.0173		838.897	78.7163		838.897	76.1679
		839.379	79.1603		839.379	78.7373		839.379	76.0655
		839.861	79.2995		839.861	78.7562		839.861	75.9523
		840.343	79.4333		840.343	78.776		840.343	75.8249
		840.825	79.5611		840.825	78.7999		840.825	75.6814
		841.308	79.6829		841.308	78.831		841.308	75.5214
		841.79	79.7992		841.79	78.8722		841.79	75.3465
		842.272	79.9103		842.272	78.9254		842.272	75.1598
		842.754	80.0162		842.754	78.9921		842.754	74.966
		843.236	80.1166		843.236	79.0726		843.236	74.7708
		843.718	80.2112		843.718	79.1665		843.718	74.5801
		844.2	80.2999		844.2	79.2726		844.2	74.3998
		844.682	80.3838		844.682	79.3892		844.682	74.2347
		845.164	80.4647		845.164	79.5138		845.164	74.0888
		845.647	80.5449		845.647	79.6433		845.647	73.965
		846.129	80.6273		846.129	79.7746		846.129	73.8658
		846.611	80.7143		846.611	79.9041		846.611	73.7939
		847.093	80.8078		847.093	80.0285		847.093	73.7525
		847.575	80.9089		847.575	80.1449		847.575	73.7452
		848.057	81.0177		848.057	80.2515		848.057	73.7764
		848.539	81.1341		848.539	80.3473		848.539	73.8502
		849.021	81.2571		849.021	80.4326		849.021	73.97
		849.504	81.3858		849.504	80.5088		849.504	74.138
		849.986	81.5184		849.986	80.5774		849.986	74.3545
		850.468	81.6525		850.468	80.6403		850.468	74.6175
		850.95	81.7851		850.95	80.6988		850.95	74.9237
		851.432	81.9131		851.432	80.7537		851.432	75.2681
		851.914	82.0338		851.914	80.805		851.914	75.6448
		852.396	82.1455		852.396	80.8529		852.396	76.0482
		852.879	82.2489		852.879	80.8978		852.879	76.473
		853.361	82.3461		853.361	80.9412		853.361	76.9141
		853.843	82.4412		853.843	80.9853		853.843	77.3672
		854.325	82.5383		854.325	81.0332		854.325	77.8276
		854.807	82.6404		854.807	81.088		854.807	78.2901
		855.289	82.7482		855.289	81.1521		855.289	78.749
		855.771	82.8597		855.771	81.2266		855.771	79.1977
		856.253	82.9701		856.253	81.311		856.253	79.6294
		856.736	83.0732		856.736	81.4033		856.736	80.0381
		857.218	83.163		857.218	81.5007		857.218	80.419
		857.7	83.2352		857.7	81.5999		857.7	80.7688
		858.182	83.2882		858.182	81.6982		858.182	81.0864
		858.664	83.3235		858.664	81.7932		858.664	81.3721
		859.146	83.345		859.146	81.8834		859.146	81.6278
		859.628	83.3581		859.628	81.9676		859.628	81.8561
		860.11	83.3681		860.11	82.0452		860.11	82.0605
		860.592	83.3798		860.592	82.1157		860.592	82.2447
		861.075	83.3962		861.075	82.179		861.075	82.4134
		861.557	83.419		861.557	82.2358		861.557	82.5713
		862.039	83.4487		862.039	82.2873		862.039	82.7237
		862.521	83.4849		862.521	82.3354		862.521	82.8754
		863.003	83.5269		863.003	82.3821		863.003	83.031
		863.485	83.5739		863.485	82.429		863.485	83.1935
		863.967	83.6245		863.967	82.4771		863.967	83.3651
		864.449	83.6774		864.449	82.5262		864.449	83.5462
		864.932	83.7309		864.932	82.5755		864.932	83.7365
		865.414	83.784		865.414	82.624		865.414	83.9354
		865.896	83.8363		865.896	82.6713		865.896	84.1424
		866.378	83.8889		866.378	82.718		866.378	84.3576
		866.86	83.9439		866.86	82.766		866.86	84.5814
		867.342	84.0046		867.342	82.8179		867.342	84.8146
		867.824	84.074		867.824	82.8764		867.824	85.0572
		868.307	84.1545		868.307	82.9429		868.307	85.3086
		868.789	84.2467		868.789	83.0175		868.789	85.5663
		869.271	84.3496		869.271	83.0983		869.271	85.8271
		869.753	84.4606		869.753	83.1824		869.753	86.0868
		870.235	84.5766		870.235	83.2664		870.235	86.3414
		870.717	84.6949		870.717	83.3481		870.717	86.5878
		871.199	84.8143		871.199	83.4266		871.199	86.824
		871.681	84.9349		871.681	83.5028		871.681	87.0498
		872.163	85.058		872.163	83.5787		872.163	87.2654
		872.646	85.1851		872.646	83.6566		872.646	87.4718
		873.128	85.3169		873.128	83.7378		873.128	87.6693
		873.61	85.4528		873.61	83.8225		873.61	87.8575
		874.092	85.5911		874.092	83.9095		874.092	88.0354
		874.574	85.7291		874.574	83.9969		874.574	88.2013
		875.056	85.8642		875.056	84.083		875.056	88.3538
		875.538	85.9949		875.538	84.1668		875.538	88.492
		876.02	86.1206		876.02	84.2485		876.02	88.6156
		876.503	86.2413		876.503	84.3285		876.503	88.7246
		876.985	86.3572		876.985	84.4072		876.985	88.8193
		877.467	86.467		877.467	84.4838		877.467	88.8989
		877.949	86.5687		877.949	84.5561		877.949	88.9624
		878.431	86.6586		878.431	84.6204		878.431	89.008
		878.913	86.7333		878.913	84.6729		878.913	89.0343
		879.395	86.7901		879.395	84.7107		879.395	89.0405
		879.877	86.8286		879.877	84.7326		879.877	89.0274
		880.36	86.8507		880.36	84.74		880.36	88.9973
		880.842	86.8605		880.842	84.7365		880.842	88.9542
		881.324	86.8631		881.324	84.7267		881.324	88.9023
		881.806	86.8636		881.806	84.7155		881.806	88.8457
		882.288	86.8661		882.288	84.7066		882.288	88.7877
		882.77	86.8732		882.77	84.702		882.77	88.7304
		883.252	86.8865		883.252	84.7028		883.252	88.6748
		883.735	86.9069		883.735	84.7095		883.735	88.6219
		884.217	86.9358		884.217	84.723		884.217	88.573
		884.699	86.9749		884.699	84.7451		884.699	88.5301
		885.181	87.0261		885.181	84.7785		885.181	88.4963
		885.663	87.0912		885.663	84.8261		885.663	88.4749
		886.145	87.1708		886.145	84.8895		886.145	88.4686
		886.627	87.2639		886.627	84.9691		886.627	88.479
		887.109	87.3682		887.109	85.0627		887.109	88.5057
		887.591	87.4801		887.591	85.1664		887.591	88.5464
		888.074	87.5958		888.074	85.2755		888.074	88.5966
		888.556	87.712		888.556	85.3851		888.556	88.6513
		889.038	87.8261		889.038	85.4915		889.038	88.7047
		889.52	87.9362		889.52	85.5923		889.52	88.7519
		890.002	88.0408		890.002	85.6865		890.002	88.7884
		890.484	88.1384		890.484	85.7737		890.484	88.8113
		890.966	88.2275		890.966	85.8541		890.966	88.8186
		891.448	88.3068		891.448	85.9276		891.448	88.8096
		891.931	88.3758		891.931	85.9943		891.931	88.7846
		892.413	88.435		892.413	86.0543		892.413	88.745
		892.895	88.4864		892.895	86.1082		892.895	88.6928
		893.377	88.5332		893.377	86.1569		893.377	88.6304
		893.859	88.5792		893.859	86.2021		893.859	88.5601
		894.341	88.6276		894.341	86.2451		894.341	88.4838
		894.823	88.6809		894.823	86.287		894.823	88.4025
		895.305	88.7403		895.305	86.3283		895.305	88.3167
		895.788	88.8062		895.788	86.369		895.788	88.226
		896.27	88.8782		896.27	86.4094		896.27	88.1304
		896.752	88.9564		896.752	86.45		896.752	88.0298
		897.234	89.0414		897.234	86.4925		897.234	87.9253
		897.716	89.1343		897.716	86.5394		897.716	87.8187
		898.198	89.2365		898.198	86.5937		898.198	87.7121
		898.68	89.3487		898.68	86.6577		898.68	87.6075
		899.163	89.4705		899.163	86.7324		899.163	87.5062
		899.645	89.5998		899.645	86.817		899.645	87.4079
		900.127	89.7334		900.127	86.9085		900.127	87.3107
		900.609	89.867		900.609	87.003		900.609	87.2112
		901.091	89.996		901.091	87.0964		901.091	87.1048
		901.573	90.1166		901.573	87.1856		901.573	86.9871
		902.055	90.2258		902.055	87.2694		902.055	86.8536
		902.537	90.3219		902.537	87.3485		902.537	86.7014
		903.019	90.4042		903.019	87.4251		903.019	86.5287
		903.502	90.4729		903.502	87.5022		903.502	86.3358
		903.984	90.5291		903.984	87.5826		903.984	86.1244
		904.466	90.5744		904.466	87.6676		904.466	85.8979
		904.948	90.611		904.948	87.7576		904.948	85.6606
		905.43	90.6415		905.43	87.8509		905.43	85.4169
		905.912	90.6688		905.912	87.9453		905.912	85.1711
		906.394	90.6955		906.394	88.0376		906.394	84.9263
		906.876	90.7239		906.876	88.1246		906.876	84.6841
		907.359	90.7555		907.359	88.2035		907.359	84.4443
		907.841	90.7908		907.841	88.2718		907.841	84.2054
		908.323	90.8296		908.323	88.3279		908.323	83.9651
		908.805	90.8717		908.805	88.3712		908.805	83.7208
		909.287	90.917		909.287	88.4022		909.287	83.4709
		909.769	90.9661		909.769	88.4225		909.769	83.2151
		910.251	91.0203		910.251	88.4345		910.251	82.9542
		910.734	91.0813		910.734	88.4412		910.734	82.6904
		911.216	91.1506		911.216	88.4455		911.216	82.4264
		911.698	91.2288		911.698	88.4495		911.698	82.1648
		912.18	91.3152		912.18	88.4544		912.18	81.9079
		912.662	91.4077		912.662	88.4598		912.662	81.6568
		913.144	91.5031		913.144	88.4647		913.144	81.4116
		913.626	91.5976		913.626	88.4674		913.626	81.1715
		914.108	91.6876		914.108	88.4669		914.108	80.9348
		914.591	91.77		914.591	88.4629		914.591	80.6996
		915.073	91.8431		915.073	88.4566		915.073	80.4638
		915.555	91.9057		915.555	88.4502		915.555	80.2261
		916.037	91.9579		916.037	88.4469		916.037	79.9863
		916.519	92.0001		916.519	88.4499		916.519	79.7454
		917.001	92.0335		917.001	88.4616		917.001	79.506
		917.483	92.0597		917.483	88.4834		917.483	79.2718
		917.965	92.081		917.965	88.5153		917.965	79.0471
		918.447	92.1002		918.447	88.5557		918.447	78.836
		918.93	92.1201		918.93	88.6023		918.93	78.6413
		919.412	92.1437		919.412	88.6527		919.412	78.4641
		919.894	92.173		919.894	88.7044		919.894	78.3037
		920.376	92.2092		920.376	88.7563		920.376	78.157
		920.858	92.2521		920.858	88.808		920.858	78.0203
		921.34	92.301		921.34	88.8606		921.34	77.8889
		921.822	92.3547		921.822	88.9157		921.822	77.7591
		922.304	92.4127		922.304	88.9752		922.304	77.6279
		922.787	92.4748		922.787	89.0409		922.787	77.4938
		923.269	92.5419		923.269	89.1133		923.269	77.3564
		923.751	92.6149		923.751	89.1922		923.751	77.2159
		924.233	92.6942		924.233	89.2759		924.233	77.0726
		924.715	92.7788		924.715	89.3615		924.715	76.9267
		925.197	92.8667		925.197	89.4461		925.197	76.7775
		925.679	92.9541		925.679	89.5265		925.679	76.6242
		926.161	93.0372		926.161	89.6002		926.161	76.4657
		926.644	93.1121		926.644	89.6654		926.644	76.3013
		927.126	93.1761		927.126	89.7212		927.126	76.1309
		927.608	93.2279		927.608	89.7673		927.608	75.9546
		928.09	93.2675		928.09	89.8042		928.09	75.7733
		928.572	93.2955		928.572	89.8321		928.572	75.588
		929.054	93.3132		929.054	89.8519		929.054	75.3999
		929.536	93.3216		929.536	89.8644		929.536	75.21
		930.018	93.3217		930.018	89.8705		930.018	75.0196
		930.5	93.3146		930.5	89.8716		930.5	74.8301
		930.983	93.302		930.983	89.869		930.983	74.6428
		931.465	93.2862		931.465	89.8641		931.465	74.4589
		931.947	93.2699		931.947	89.8578		931.947	74.279
		932.429	93.2563		932.429	89.8507		932.429	74.1026
		932.911	93.2478		932.911	89.8428		932.911	73.9281
		933.393	93.2463		933.393	89.8338		933.393	73.7523
		933.875	93.2524		933.875	89.8236		933.875	73.5712
		934.357	93.2664		934.357	89.8122		934.357	73.3807
		934.84	93.2883		934.84	89.8005		934.84	73.1772
		935.322	93.3183		935.322	89.7902		935.322	72.9586
		935.804	93.3572		935.804	89.7835		935.804	72.7241
		936.286	93.4059		936.286	89.7827		936.286	72.4743
		936.768	93.4647		936.768	89.7897		936.768	72.2101
		937.25	93.533		937.25	89.8056		937.25	71.9326
		937.732	93.6087		937.732	89.8305		937.732	71.6421
		938.215	93.6881		938.215	89.8634		938.215	71.3379
		938.697	93.7666		938.697	89.9026		938.697	71.0191
		939.179	93.8397		939.179	89.9465		939.179	70.6851
		939.661	93.9038		939.661	89.9937		939.661	70.3363
		940.143	93.9568		940.143	90.0432		940.143	69.9746
		940.625	93.9986		940.625	90.0952		940.625	69.6038
		941.107	94.0304		941.107	90.1499		941.107	69.2288
		941.589	94.0543		941.589	90.2083		941.589	68.8556
		942.072	94.0726		942.072	90.2712		942.072	68.4902
		942.554	94.0878		942.554	90.3392		942.554	68.1383
		943.036	94.1015		943.036	90.4124		943.036	67.8052
		943.518	94.1155		943.518	90.4904		943.518	67.4958
		944	94.1313		944	90.5723		944	67.2144
		944.482	94.1502		944.482	90.6566		944.482	66.9652
		944.964	94.1735		944.964	90.7412		944.964	66.7519
		945.446	94.2022		945.446	90.8239		945.446	66.5779
		945.929	94.2366		945.929	90.9021		945.929	66.4459
		946.411	94.2768		946.411	90.973		946.411	66.3588
		946.893	94.3223		946.893	91.0344		946.893	66.3187
		947.375	94.3726		947.375	91.0844		947.375	66.3279
		947.857	94.427		947.857	91.1221		947.857	66.3882
		948.339	94.4852		948.339	91.1473		948.339	66.5011
		948.821	94.5466		948.821	91.1607		948.821	66.6668
		949.303	94.6105		949.303	91.1639		949.303	66.8848
		949.785	94.6756		949.785	91.1585		949.785	67.153
		950.268	94.7399		950.268	91.1463		950.268	67.468
		950.75	94.801		950.75	91.1293		950.75	67.8258
		951.232	94.8561		951.232	91.1088		951.232	68.2218
		951.714	94.903		951.714	91.0863		951.714	68.6516
		952.196	94.9404		952.196	91.063		952.196	69.1114
		952.678	94.968		952.678	91.0403		952.678	69.5978
		953.16	94.9867		953.16	91.0196		953.16	70.108
		953.643	94.9982		953.643	91.0024		953.643	70.6393
		954.125	95.0048		954.125	90.9902		954.125	71.1889
		954.607	95.0085		954.607	90.9839		954.607	71.7535
		955.089	95.0116		955.089	90.9845		955.089	72.3295
		955.571	95.0156		955.571	90.9922		955.571	72.9131
		956.053	95.0222		956.053	91.0066		956.053	73.5006
		956.535	95.033		956.535	91.0273		956.535	74.089
		957.018	95.0493		957.018	91.0533		957.018	74.6759
		957.5	95.0723		957.5	91.0835		957.5	75.2599
		957.982	95.1032		957.982	91.1167		957.982	75.8398
		958.464	95.1425		958.464	91.152		958.464	76.4151
		958.946	95.1902		958.946	91.1883		958.946	76.9851
		959.428	95.2457		959.428	91.225		959.428	77.5493
		959.91	95.3078		959.91	91.2614		959.91	78.107
		960.392	95.3747		960.392	91.2969		960.392	78.6579
		960.874	95.4444		960.874	91.331		960.874	79.2019
		961.357	95.5141		961.357	91.3628		961.357	79.7385
		961.839	95.5811		961.839	91.3911		961.839	80.2668
		962.321	95.6426		962.321	91.4146		962.321	80.7851
		962.803	95.6963		962.803	91.4321		962.803	81.2906
		963.285	95.7407		963.285	91.4421		963.285	81.7796
		963.767	95.7751		963.767	91.4443		963.767	82.2479
		964.249	95.8004		964.249	91.439		964.249	82.6916
		964.731	95.8186		964.731	91.4275		964.731	83.1075
		965.213	95.8324		965.213	91.4119		965.213	83.494
		965.696	95.8445		965.696	91.3949		965.696	83.8505
		966.178	95.8574		966.178	91.3788		966.178	84.1774
		966.66	95.8726		966.66	91.3657		966.66	84.4757
		967.142	95.8906		967.142	91.3566		967.142	84.7462
		967.624	95.9108		967.624	91.3515		967.624	84.9895
		968.106	95.9323		968.106	91.35		968.106	85.2059
		968.588	95.9544		968.588	91.3515		968.588	85.3953
		969.071	95.9766		969.071	91.3555		969.071	85.5576
		969.553	95.999		969.553	91.3622		969.553	85.6931
		970.035	96.0224		970.035	91.3721		970.035	85.8025
		970.517	96.0478		970.517	91.3858		970.517	85.8868
		970.999	96.0763		970.999	91.404		970.999	85.9472
		971.481	96.1082		971.481	91.4264		971.481	85.9854
		971.963	96.1438		971.963	91.4524		971.963	86.0027
		972.445	96.1826		972.445	91.4807		972.445	86.0006
		972.928	96.2235		972.928	91.5097		972.928	85.9806
		973.41	96.2655		973.41	91.5379		973.41	85.9443
		973.892	96.3074		973.892	91.5641		973.892	85.8938
		974.374	96.3477		974.374	91.5873		974.374	85.8316
		974.856	96.385		974.856	91.6071		974.856	85.7606
		975.338	96.4181		975.338	91.6231		975.338	85.6839
		975.82	96.4456		975.82	91.6351		975.82	85.6043
		976.302	96.4666		976.302	91.6426		976.302	85.5239
		976.784	96.4806		976.784	91.6453		976.784	85.4439
		977.267	96.4877		977.267	91.643		977.267	85.3643
		977.749	96.4889		977.749	91.6355		977.749	85.2842
		978.231	96.4853		978.231	91.6229		978.231	85.2023
		978.713	96.4788		978.713	91.6051		978.713	85.117
		979.195	96.4706		979.195	91.5823		979.195	85.0277
		979.677	96.4618		979.677	91.5541		979.677	84.9347
		980.159	96.4531		980.159	91.5204		980.159	84.8392
		980.641	96.4445		980.641	91.4812		980.641	84.7438
		981.124	96.4361		981.124	91.4373		981.124	84.6517
		981.606	96.4285		981.606	91.3902		981.606	84.5663
		982.088	96.4229		982.088	91.3424		982.088	84.4905
		982.57	96.4211		982.57	91.2971		982.57	84.4267
		983.052	96.4256		983.052	91.2576		983.052	84.3756
		983.534	96.4389		983.534	91.2268		983.534	84.3371
		984.016	96.463		984.016	91.2067		984.016	84.3098
		984.499	96.4985		984.499	91.1981		984.499	84.2918
		984.981	96.5447		984.981	91.2008		984.981	84.281
		985.463	96.5998		985.463	91.2135		985.463	84.2754
		985.945	96.6606		985.945	91.2348		985.945	84.2736
		986.427	96.7237		986.427	91.2631		986.427	84.2749
		986.909	96.7856		986.909	91.2967		986.909	84.2792
		987.391	96.8438		987.391	91.3343		987.391	84.2865
		987.873	96.8965		987.873	91.3745		987.873	84.2967
		988.356	96.9429		988.356	91.4158		988.356	84.3097
		988.838	96.983		988.838	91.4568		988.838	84.3247
		989.32	97.0173		989.32	91.496		989.32	84.3408
		989.802	97.0464		989.802	91.532		989.802	84.3563
		990.284	97.0711		990.284	91.5639		990.284	84.3694
		990.766	97.0915		990.766	91.5912		990.766	84.3782
		991.248	97.1075		991.248	91.6136		991.248	84.3806
		991.73	97.1185		991.73	91.6307		991.73	84.3747
		992.212	97.1236		992.212	91.6423		992.212	84.3589
		992.695	97.1217		992.695	91.6479		992.695	84.332
		993.177	97.1119		993.177	91.6468		993.177	84.2935
		993.659	97.0943		993.659	91.6385		993.659	84.244
		994.141	97.0693		994.141	91.6224		994.141	84.1847
		994.623	97.0386		994.623	91.5985		994.623	84.1179
		995.105	97.0047		995.105	91.5669		995.105	84.0461
		995.587	96.9707		995.587	91.5282		995.587	83.9719
		996.069	96.9399		996.069	91.4831		996.069	83.8973
		996.552	96.915		996.552	91.4325		996.552	83.8235
		997.034	96.8981		997.034	91.3776		997.034	83.7508
		997.516	96.8904		997.516	91.3197		997.516	83.679
		997.998	96.892		997.998	91.2608		997.998	83.6072
		998.48	96.9022		998.48	91.2032		998.48	83.5349
		998.962	96.9198		998.962	91.1497		998.962	83.4616
		999.444	96.9435		999.444	91.1026		999.444	83.3867
		999.927	96.9716		999.927	91.0639		999.927	83.3098
		1000.41	97.003		1000.41	91.0345		1000.41	83.2299
		1000.89	97.0363		1000.89	91.0141		1000.89	83.1454
		1001.37	97.0705		1001.37	91.0013		1001.37	83.0538
		1001.86	97.105		1001.86	90.9939		1001.86	82.9525
		1002.34	97.1392		1002.34	90.9891		1002.34	82.8388
		1002.82	97.1729		1002.82	90.9843		1002.82	82.7103
		1003.3	97.2059		1003.3	90.9774		1003.3	82.5653
		1003.78	97.238		1003.78	90.9669		1003.78	82.403
		1004.27	97.2686		1004.27	90.952		1004.27	82.2232
		1004.75	97.297		1004.75	90.9328		1004.75	82.0261
		1005.23	97.3217		1005.23	90.9097		1005.23	81.8115
		1005.71	97.341		1005.71	90.8836		1005.71	81.579
		1006.19	97.3534		1006.19	90.8555		1006.19	81.3279
		1006.68	97.3577		1006.68	90.8265		1006.68	81.0567
		1007.16	97.354		1007.16	90.7973		1007.16	80.7634
		1007.64	97.3433		1007.64	90.7683		1007.64	80.4463
		1008.12	97.3277		1008.12	90.7395		1008.12	80.1033
		1008.61	97.31		1008.61	90.7102		1008.61	79.7333
		1009.09	97.293		1009.09	90.6795		1009.09	79.3354
		1009.57	97.279		1009.57	90.646		1009.57	78.9097
		1010.05	97.2693		1010.05	90.6088		1010.05	78.4574
		1010.53	97.264		1010.53	90.5671		1010.53	77.9805
		1011.01	97.2622		1011.01	90.521		1011.01	77.4817
		1011.5	97.2627		1011.5	90.4714		1011.5	76.9646
		1011.98	97.264		1011.98	90.4201		1011.98	76.4331
		1012.46	97.2657		1012.46	90.3693		1012.46	75.8914
		1012.94	97.2676		1012.94	90.3215		1012.94	75.3438
		1013.43	97.2705		1013.43	90.2789		1013.43	74.7946
		1013.91	97.2751		1013.91	90.2429		1013.91	74.2476
		1014.39	97.282		1014.39	90.2139		1014.39	73.7062
		1014.87	97.2912		1014.87	90.1912		1014.87	73.173
		1015.35	97.3018		1015.35	90.1727		1015.35	72.6502
		1015.84	97.3124		1015.84	90.1561		1015.84	72.1391
		1016.32	97.3217		1016.32	90.1382		1016.32	71.6411
		1016.8	97.3283		1016.8	90.1164		1016.8	71.1573
		1017.28	97.3321		1017.28	90.0885		1017.28	70.6887
		1017.76	97.3332		1017.76	90.0533		1017.76	70.2365
		1018.25	97.3328		1018.25	90.0104		1018.25	69.8018
		1018.73	97.3321		1018.73	89.96		1018.73	69.385
		1019.21	97.3326		1019.21	89.9031		1019.21	68.9861
		1019.69	97.3354		1019.69	89.8409		1019.69	68.6041
		1020.18	97.3413		1020.18	89.7747		1020.18	68.2371
		1020.66	97.351		1020.66	89.7054		1020.66	67.8825
		1021.14	97.3651		1021.14	89.6337		1021.14	67.537
		1021.62	97.3841		1021.62	89.5595		1021.62	67.1974
		1022.1	97.408		1022.1	89.482		1022.1	66.8605
		1022.59	97.4364		1022.59	89.4		1022.59	66.5236
		1023.07	97.4677		1023.07	89.3114		1023.07	66.185
		1023.55	97.4994		1023.55	89.2138		1023.55	65.8439
		1024.03	97.5284		1024.03	89.105		1024.03	65.5008
		1024.52	97.5512		1024.52	88.9835		1024.52	65.1573
		1025	97.5649		1025	88.8486		1025	64.8161
		1025.48	97.5682		1025.48	88.7006		1025.48	64.4802
		1025.96	97.5613		1025.96	88.5409		1025.96	64.1529
		1026.44	97.5464		1026.44	88.3716		1026.44	63.8369
		1026.93	97.5271		1026.93	88.1947		1026.93	63.534
		1027.41	97.5072		1027.41	88.0117		1027.41	63.2448
		1027.89	97.4901		1027.89	87.8231		1027.89	62.9691
		1028.37	97.478		1028.37	87.6286		1028.37	62.7054
		1028.85	97.4716		1028.85	87.4267		1028.85	62.4519
		1029.34	97.4702		1029.34	87.2157		1029.34	62.2066
		1029.82	97.472		1029.82	86.9938		1029.82	61.9679
		1030.3	97.4752		1030.3	86.7594		1030.3	61.7348
		1030.78	97.4782		1030.78	86.5119		1030.78	61.5069
		1031.27	97.4802		1031.27	86.2513		1031.27	61.2842
		1031.75	97.4816		1031.75	85.9782		1031.75	61.0674
		1032.23	97.4833		1032.23	85.6939		1032.23	60.857
		1032.71	97.4869		1032.71	85.3993		1032.71	60.6532
		1033.19	97.4938		1033.19	85.0952		1033.19	60.456
		1033.67	97.5053		1033.67	84.7815		1033.67	60.2642
		1034.16	97.5215		1034.16	84.4572		1034.16	60.0761
		1034.64	97.5417		1034.64	84.1201		1034.64	59.8892
		1035.12	97.5643		1035.12	83.7675		1035.12	59.7006
		1035.6	97.5868		1035.6	83.396		1035.6	59.5075
		1036.09	97.6062		1036.09	83.0028		1036.09	59.3074
		1036.57	97.6199		1036.57	82.586		1036.57	59.0983
		1037.05	97.626		1037.05	82.1451		1037.05	58.879
		1037.53	97.6237		1037.53	81.6812		1037.53	58.6484
		1038.01	97.6135		1038.01	81.197		1038.01	58.4057
		1038.5	97.5971		1038.5	80.6963		1038.5	58.1493
		1038.98	97.5773		1038.98	80.1831		1038.98	57.8768
		1039.46	97.5572		1039.46	79.6614		1039.46	57.5842
		1039.94	97.5395		1039.94	79.1343		1039.94	57.2668
		1040.42	97.5267		1040.42	78.6037		1040.42	56.9188
		1040.91	97.5198		1040.91	78.07		1040.91	56.5341
		1041.39	97.5194		1041.39	77.5327		1041.39	56.1069
		1041.87	97.5247		1041.87	76.9903		1041.87	55.6318
		1042.35	97.5346		1042.35	76.4409		1042.35	55.1042
		1042.84	97.5473		1042.84	75.883		1042.84	54.5204
		1043.32	97.5611		1043.32	75.3156		1043.32	53.8772
		1043.8	97.5748		1043.8	74.7388		1043.8	53.1725
		1044.28	97.5872		1044.28	74.1532		1044.28	52.4052
		1044.76	97.5983		1044.76	73.56		1044.76	51.5753
		1045.25	97.6084		1045.25	72.9602		1045.25	50.6844
		1045.73	97.6185		1045.73	72.3539		1045.73	49.7355
		1046.21	97.6299		1046.21	71.7399		1046.21	48.7334
		1046.69	97.6438		1046.69	71.1158		1046.69	47.6842
		1047.17	97.6608		1047.17	70.4785		1047.17	46.5956
		1047.66	97.6812		1047.66	69.8245		1047.66	45.4768
		1048.14	97.7041		1048.14	69.1507		1048.14	44.338
		1048.62	97.7287		1048.62	68.4555		1048.62	43.1906
		1049.1	97.7534		1049.1	67.7387		1049.1	42.0469
		1049.59	97.777		1049.59	67.0019		1049.59	40.9196
		1050.07	97.7986		1050.07	66.2485		1050.07	39.8219
		1050.55	97.8174		1050.55	65.4837		1050.55	38.7667
		1051.03	97.8328		1051.03	64.7145		1051.03	37.7665
		1051.51	97.8438		1051.51	63.9494		1051.51	36.8327
		1052	97.8497		1052	63.1984		1052	35.9752
		1052.48	97.849		1052.48	62.4729		1052.48	35.2017
		1052.96	97.8406		1052.96	61.7849		1052.96	34.518
		1053.44	97.8238		1053.44	61.1465		1053.44	33.9276
		1053.92	97.7986		1053.92	60.5696		1053.92	33.4333
		1054.41	97.7661		1054.41	60.065		1054.41	33.0368
		1054.89	97.7287		1054.89	59.6422		1054.89	32.7396
		1055.37	97.6895		1055.37	59.3092		1055.37	32.5434
		1055.85	97.652		1055.85	59.0724		1055.85	32.4487
		1056.34	97.6191		1056.34	58.9365		1056.34	32.4551
		1056.82	97.5931		1056.82	58.9049		1056.82	32.5596
		1057.3	97.5746		1057.3	58.9793		1057.3	32.7571
		1057.78	97.5631		1057.78	59.1602		1057.78	33.0399
		1058.26	97.557		1058.26	59.4467		1058.26	33.3991
		1058.75	97.554		1058.75	59.8361		1058.75	33.8254
		1059.23	97.5517		1059.23	60.324		1059.23	34.3096
		1059.71	97.5485		1059.71	60.9041		1059.71	34.8438
		1060.19	97.5434		1060.19	61.5687		1060.19	35.4213
		1060.67	97.5368		1060.67	62.3085		1060.67	36.0359
		1061.16	97.5298		1061.16	63.114		1061.16	36.6818
		1061.64	97.5243		1061.64	63.9753		1061.64	37.353
		1062.12	97.5222		1062.12	64.8834		1062.12	38.0426
		1062.6	97.5249		1062.6	65.8296		1062.6	38.7433
		1063.09	97.5326		1063.09	66.806		1063.09	39.4469
		1063.57	97.5445		1063.57	67.8046		1063.57	40.1451
		1064.05	97.5582		1064.05	68.8179		1064.05	40.8299
		1064.53	97.5705		1064.53	69.8384		1064.53	41.4937
		1065.01	97.5779		1065.01	70.8594		1065.01	42.1296
		1065.49	97.5772		1065.49	71.8749		1065.49	42.7312
		1065.98	97.5663		1065.98	72.8802		1065.98	43.2927
		1066.46	97.5448		1066.46	73.8715		1066.46	43.809
		1066.94	97.5142		1066.94	74.8464		1066.94	44.2755
		1067.42	97.4778		1067.42	75.8026		1067.42	44.6894
		1067.91	97.4404		1067.91	76.7384		1067.91	45.049
		1068.39	97.4073		1068.39	77.6522		1068.39	45.3547
		1068.87	97.3836		1068.87	78.542		1068.87	45.6085
		1069.35	97.3733		1069.35	79.4057		1069.35	45.8129
		1069.84	97.3783		1069.84	80.2406		1069.84	45.9708
		1070.32	97.3985		1070.32	81.0438		1070.32	46.0844
		1070.8	97.4317		1070.8	81.8124		1070.8	46.1545
		1071.28	97.4739		1071.28	82.5435		1071.28	46.1813
		1071.76	97.5205		1071.76	83.2351		1071.76	46.1646
		1072.24	97.5671		1072.24	83.886		1072.24	46.1049
		1072.73	97.6102		1072.73	84.4964		1072.73	46.0036
		1073.21	97.6482		1073.21	85.0675		1073.21	45.8638
		1073.69	97.6806		1073.69	85.6011		1073.69	45.6897
		1074.17	97.7085		1074.17	86.0992		1074.17	45.486
		1074.66	97.7338		1074.66	86.5637		1074.66	45.2576
		1075.14	97.7583		1075.14	86.9959		1075.14	45.0085
		1075.62	97.7834		1075.62	87.3965		1075.62	44.7421
		1076.1	97.8102		1076.1	87.7661		1076.1	44.4603
		1076.58	97.8386		1076.58	88.1052		1076.58	44.1648
		1077.07	97.8682		1077.07	88.4148		1077.07	43.8565
		1077.55	97.8982		1077.55	88.696		1077.55	43.5369
		1078.03	97.9273		1078.03	88.9504		1078.03	43.2076
		1078.51	97.9543		1078.51	89.1798		1078.51	42.8706
		1078.99	97.9781		1078.99	89.386		1078.99	42.5284
		1079.48	97.9977		1079.48	89.5711		1079.48	42.1836
		1079.96	98.0126		1079.96	89.7371		1079.96	41.8388
		1080.44	98.0229		1080.44	89.8859		1080.44	41.4966
		1080.92	98.0296		1080.92	90.0199		1080.92	41.1593
		1081.41	98.0339		1081.41	90.1411		1081.41	40.8288
		1081.89	98.0375		1081.89	90.2517		1081.89	40.5069
		1082.37	98.0413		1082.37	90.3534		1082.37	40.1949
		1082.85	98.0456		1082.85	90.4477		1082.85	39.8937
		1083.33	98.0493		1083.33	90.5351		1083.33	39.6035
		1083.82	98.0503		1083.82	90.6159		1083.82	39.324
		1084.3	98.0455		1084.3	90.6899		1084.3	39.0544
		1084.78	98.0322		1084.78	90.7567		1084.78	38.7936
		1085.26	98.0083		1085.26	90.8161		1085.26	38.5405
		1085.74	97.9727		1085.74	90.8685		1085.74	38.2944
		1086.23	97.9261		1086.23	90.9146		1086.23	38.0552
		1086.71	97.8701		1086.71	90.9556		1086.71	37.8233
		1087.19	97.807		1087.19	90.9929		1087.19	37.5993
		1087.67	97.7392		1087.67	91.0276		1087.67	37.3844
		1088.15	97.669		1088.15	91.0601		1088.15	37.1795
		1088.64	97.5983		1088.64	91.0901		1088.64	36.9855
		1089.12	97.5285		1089.12	91.1164		1089.12	36.8032
		1089.6	97.4611		1089.6	91.1375		1089.6	36.6336
		1090.08	97.3978		1090.08	91.1518		1090.08	36.4773
		1090.57	97.3403		1090.57	91.1582		1090.57	36.3353
		1091.05	97.2907		1091.05	91.1564		1091.05	36.2083
		1091.53	97.2508		1091.53	91.147		1091.53	36.0968
		1092.01	97.2221		1092.01	91.1315		1092.01	36.0012
		1092.49	97.2058		1092.49	91.1118		1092.49	35.921
		1092.98	97.2025		1092.98	91.0901		1092.98	35.8558
		1093.46	97.2127		1093.46	91.0686		1093.46	35.8048
		1093.94	97.2362		1093.94	91.0489		1093.94	35.7673
		1094.42	97.2724		1094.42	91.0323		1094.42	35.7429
		1094.9	97.32		1094.9	91.0198		1094.9	35.7317
		1095.39	97.3771		1095.39	91.0116		1095.39	35.7341
		1095.87	97.4408		1095.87	91.0078		1095.87	35.7505
		1096.35	97.5077		1096.35	91.0079		1096.35	35.7815
		1096.83	97.5743		1096.83	91.0109		1096.83	35.8274
		1097.32	97.6375		1097.32	91.0155		1097.32	35.8881
		1097.8	97.6949		1097.8	91.0205		1097.8	35.9628
		1098.28	97.7456		1098.28	91.0246		1098.28	36.0504
		1098.76	97.7899		1098.76	91.0275		1098.76	36.1495
		1099.24	97.829		1099.24	91.0294		1099.24	36.2588
		1099.73	97.8647		1099.73	91.0315		1099.73	36.3771
		1100.21	97.899		1100.21	91.0352		1100.21	36.5038
		1100.69	97.933		1100.69	91.0422		1100.69	36.639
		1101.17	97.9675		1101.17	91.0534		1101.17	36.7828
		1101.65	98.0019		1101.65	91.0688		1101.65	36.9358
		1102.14	98.035		1102.14	91.0868		1102.14	37.0983
		1102.62	98.0647		1102.62	91.1046		1102.62	37.2704
		1103.1	98.0887		1103.1	91.1186		1103.1	37.4522
		1103.58	98.1046		1103.58	91.125		1103.58	37.6434
		1104.07	98.1106		1104.07	91.1201		1104.07	37.8437
		1104.55	98.1056		1104.55	91.1016		1104.55	38.0531
		1105.03	98.0897		1105.03	91.0678		1105.03	38.2716
		1105.51	98.0639		1105.51	91.0186		1105.51	38.4996
		1105.99	98.0306		1105.99	90.9545		1105.99	38.7371
		1106.48	97.9927		1106.48	90.8769		1106.48	38.9842
		1106.96	97.9527		1106.96	90.7871		1106.96	39.2407
		1107.44	97.9128		1107.44	90.6862		1107.44	39.5062
		1107.92	97.8736		1107.92	90.575		1107.92	39.7801
		1108.4	97.8346		1108.4	90.4537		1108.4	40.0617
		1108.89	97.7944		1108.89	90.3223		1108.89	40.3505
		1109.37	97.7512		1109.37	90.1802		1109.37	40.6463
		1109.85	97.7038		1109.85	90.0268		1109.85	40.9487
		1110.33	97.6523		1110.33	89.8618		1110.33	41.2576
		1110.82	97.598		1110.82	89.6848		1110.82	41.5729
		1111.3	97.5439		1111.3	89.4961		1111.3	41.8943
		1111.78	97.4932		1111.78	89.2961		1111.78	42.2217
		1112.26	97.4493		1112.26	89.086		1112.26	42.5547
		1112.74	97.4149		1112.74	88.867		1112.74	42.8927
		1113.23	97.391		1113.23	88.6409		1113.23	43.2352
		1113.71	97.3777		1113.71	88.4094		1113.71	43.5817
		1114.19	97.3739		1114.19	88.1742		1114.19	43.9314
		1114.67	97.3783		1114.67	87.9368		1114.67	44.2834
		1115.15	97.389		1115.15	87.698		1115.15	44.637
		1115.64	97.4048		1115.64	87.4577		1115.64	44.991
		1116.12	97.4243		1116.12	87.2147		1116.12	45.3439
		1116.6	97.4462		1116.6	86.9666		1116.6	45.694
		1117.08	97.469		1117.08	86.71		1117.08	46.0391
		1117.57	97.4913		1117.57	86.4405		1117.57	46.3771
		1118.05	97.5112		1118.05	86.1534		1118.05	46.7056
		1118.53	97.5273		1118.53	85.8439		1118.53	47.0229
		1119.01	97.5388		1119.01	85.5075		1119.01	47.3274
		1119.49	97.5459		1119.49	85.1404		1119.49	47.6184
		1119.98	97.5494		1119.98	84.7396		1119.98	47.8952
		1120.46	97.5511		1120.46	84.3026		1120.46	48.1574
		1120.94	97.5527		1120.94	83.8281		1120.94	48.4042
		1121.42	97.5558		1121.42	83.3148		1121.42	48.6343
		1121.9	97.5614		1121.9	82.7621		1121.9	48.8462
		1122.39	97.5698		1122.39	82.1692		1122.39	49.0374
		1122.87	97.581		1122.87	81.5353		1122.87	49.2057
		1123.35	97.5945		1123.35	80.8599		1123.35	49.3489
		1123.83	97.61		1123.83	80.1424		1123.83	49.4653
		1124.32	97.6274		1124.32	79.383		1124.32	49.554
		1124.8	97.6464		1124.8	78.5827		1124.8	49.6151
		1125.28	97.667		1125.28	77.7442		1125.28	49.6496
		1125.76	97.6886		1125.76	76.8715		1125.76	49.6596
		1126.24	97.7105		1126.24	75.9705		1126.24	49.6476
		1126.72	97.7316		1126.72	75.0491		1126.72	49.6162
		1127.21	97.7513		1127.21	74.1168		1127.21	49.5685
		1127.69	97.7691		1127.69	73.1846		1127.69	49.5072
		1128.17	97.7853		1128.17	72.265		1128.17	49.4348
		1128.65	97.801		1128.65	71.3713		1128.65	49.3542
		1129.14	97.8174		1129.14	70.5167		1129.14	49.2684
		1129.62	97.8353		1129.62	69.7133		1129.62	49.181
		1130.1	97.8551		1130.1	68.9716		1130.1	49.0964
		1130.58	97.8761		1130.58	68.2994		1130.58	49.0194
		1131.06	97.8965		1131.06	67.7015		1131.06	48.9553
		1131.55	97.9139		1131.55	67.18		1131.55	48.9093
		1132.03	97.9259		1132.03	66.7347		1132.03	48.8866
		1132.51	97.9304		1132.51	66.3633		1132.51	48.8919
		1132.99	97.9262		1132.99	66.0625		1132.99	48.9295
		1133.47	97.9133		1133.47	65.8281		1133.47	49.003
		1133.96	97.8921		1133.96	65.6551		1133.96	49.1161
		1134.44	97.8641		1134.44	65.538		1134.44	49.2714
		1134.92	97.8307		1134.92	65.4708		1134.92	49.4714
		1135.4	97.7935		1135.4	65.4471		1135.4	49.7175
		1135.89	97.7539		1135.89	65.4599		1135.89	50.0096
		1136.37	97.7134		1136.37	65.5021		1136.37	50.3463
		1136.85	97.6734		1136.85	65.5662		1136.85	50.7246
		1137.33	97.6351		1137.33	65.645		1137.33	51.14
		1137.81	97.5997		1137.81	65.7313		1137.81	51.5873
		1138.3	97.5679		1138.3	65.819		1138.3	52.0613
		1138.78	97.5399		1138.78	65.9033		1138.78	52.557
		1139.26	97.5155		1139.26	65.9813		1139.26	53.0705
		1139.74	97.4944		1139.74	66.0523		1139.74	53.5987
		1140.22	97.4759		1140.22	66.1182		1140.22	54.139
		1140.71	97.4598		1140.71	66.183		1140.71	54.6893
		1141.19	97.446		1141.19	66.2526		1141.19	55.2476
		1141.67	97.4351		1141.67	66.3341		1141.67	55.8118
		1142.15	97.4275		1142.15	66.435		1142.15	56.3805
		1142.63	97.4238		1142.63	66.5631		1142.63	56.9526
		1143.12	97.4237		1143.12	66.7252		1143.12	57.5283
		1143.6	97.4267		1143.6	66.9273		1143.6	58.1085
		1144.08	97.4315		1144.08	67.174		1144.08	58.6949
		1144.56	97.4368		1144.56	67.4686		1144.56	59.2894
		1145.05	97.4412		1145.05	67.813		1145.05	59.8937
		1145.53	97.4439		1145.53	68.2077		1145.53	60.509
		1146.01	97.4447		1146.01	68.6523		1146.01	61.1359
		1146.49	97.4441		1146.49	69.1449		1146.49	61.7742
		1146.97	97.4429		1146.97	69.683		1146.97	62.4235
		1147.46	97.4421		1147.46	70.2629		1147.46	63.0829
		1147.94	97.4425		1147.94	70.8801		1147.94	63.7512
		1148.42	97.4445		1148.42	71.5296		1148.42	64.4267
		1148.9	97.4484		1148.9	72.2058		1148.9	65.1072
		1149.38	97.4539		1149.38	72.9031		1149.38	65.7899
		1149.87	97.4611		1149.87	73.6156		1149.87	66.4714
		1150.35	97.4697		1150.35	74.3374		1150.35	67.1478
		1150.83	97.4797		1150.83	75.0627		1150.83	67.8146
		1151.31	97.491		1151.31	75.7855		1151.31	68.4676
		1151.8	97.5032		1151.8	76.4998		1151.8	69.1022
		1152.28	97.5156		1152.28	77.1997		1152.28	69.7145
		1152.76	97.5273		1152.76	77.8797		1152.76	70.3006
		1153.24	97.5373		1153.24	78.5353		1153.24	70.8577
		1153.72	97.5443		1153.72	79.1629		1153.72	71.3833
		1154.21	97.5475		1154.21	79.7603		1154.21	71.8755
		1154.69	97.5465		1154.69	80.3261		1154.69	72.333
		1155.17	97.5413		1155.17	80.8595		1155.17	72.7548
		1155.65	97.5321		1155.65	81.3599		1155.65	73.14
		1156.13	97.5198		1156.13	81.8267		1156.13	73.4882
		1156.62	97.505		1156.62	82.2592		1156.62	73.7985
		1157.1	97.4885		1157.1	82.6565		1157.1	74.0707
		1157.58	97.4712		1157.58	83.0185		1157.58	74.3043
		1158.06	97.454		1158.06	83.3452		1158.06	74.4988
		1158.55	97.4378		1158.55	83.6377		1158.55	74.6539
		1159.03	97.4235		1159.03	83.8974		1159.03	74.7687
		1159.51	97.4122		1159.51	84.126		1159.51	74.8425
		1159.99	97.4048		1159.99	84.3256		1159.99	74.8739
		1160.47	97.4016		1160.47	84.4982		1160.47	74.8613
		1160.96	97.4028		1160.96	84.6459		1160.96	74.8026
		1161.44	97.4077		1161.44	84.7706		1161.44	74.6951
		1161.92	97.4153		1161.92	84.8739		1161.92	74.5357
		1162.4	97.424		1162.4	84.9573		1162.4	74.3208
		1162.88	97.4326		1162.88	85.0221		1162.88	74.0467
		1163.37	97.4399		1163.37	85.0688		1163.37	73.7101
		1163.85	97.445		1163.85	85.0979		1163.85	73.308
		1164.33	97.4478		1164.33	85.1091		1164.33	72.8385
		1164.81	97.4485		1164.81	85.1021		1164.81	72.3001
		1165.3	97.4475		1165.3	85.0765		1165.3	71.6916
		1165.78	97.4451		1165.78	85.0321		1165.78	71.0119
		1166.26	97.4418		1166.26	84.9691		1166.26	70.2597
		1166.74	97.4377		1166.74	84.888		1166.74	69.4338
		1167.22	97.4329		1167.22	84.79		1167.22	68.5332
		1167.71	97.4275		1167.71	84.6762		1167.71	67.558
		1168.19	97.4218		1168.19	84.5479		1168.19	66.5096
		1168.67	97.416		1168.67	84.406		1168.67	65.3912
		1169.15	97.4108		1169.15	84.251		1169.15	64.2071
		1169.63	97.4065		1169.63	84.0825		1169.63	62.9625
		1170.12	97.4035		1170.12	83.9001		1170.12	61.6635
		1170.6	97.4018		1170.6	83.7027		1170.6	60.3165
		1171.08	97.401		1171.08	83.4892		1171.08	58.9285
		1171.56	97.4005		1171.56	83.2589		1171.56	57.5075
		1172.05	97.3995		1172.05	83.0114		1172.05	56.0622
		1172.53	97.3972		1172.53	82.7466		1172.53	54.603
		1173.01	97.3932		1173.01	82.4651		1173.01	53.1408
		1173.49	97.3872		1173.49	82.1677		1173.49	51.6873
		1173.97	97.379		1173.97	81.8552		1173.97	50.2543
		1174.46	97.3689		1174.46	81.5286		1174.46	48.8535
		1174.94	97.3569		1174.94	81.1881		1174.94	47.4957
		1175.42	97.343		1175.42	80.8337		1175.42	46.191
		1175.9	97.3271		1175.9	80.4644		1175.9	44.9485
		1176.38	97.309		1176.38	80.0785		1176.38	43.7757
		1176.87	97.2886		1176.87	79.6738		1176.87	42.6789
		1177.35	97.2662		1177.35	79.2474		1177.35	41.6627
		1177.83	97.2424		1177.83	78.7965		1177.83	40.7304
		1178.31	97.2183		1178.31	78.3188		1178.31	39.8837
		1178.8	97.1951		1178.8	77.8122		1178.8	39.1234
		1179.28	97.1739		1179.28	77.2752		1179.28	38.4491
		1179.76	97.1557		1179.76	76.7066		1179.76	37.8593
		1180.24	97.1412		1180.24	76.1054		1180.24	37.3519
		1180.72	97.1304		1180.72	75.4698		1180.72	36.9237
		1181.2	97.1232		1181.2	74.7977		1181.2	36.571
		1181.69	97.119		1181.69	74.0867		1181.69	36.2902
		1182.17	97.1174		1182.17	73.3341		1182.17	36.0772
		1182.65	97.1178		1182.65	72.5377		1182.65	35.928
		1183.13	97.1197		1183.13	71.696		1183.13	35.8383
		1183.62	97.1225		1183.62	70.8086		1183.62	35.8033
		1184.1	97.1252		1184.1	69.876		1184.1	35.8178
		1184.58	97.1272		1184.58	68.8996		1184.58	35.876
		1185.06	97.1273		1185.06	67.8813		1185.06	35.9721
		1185.54	97.1249		1185.54	66.8238		1185.54	36.1008
		1186.03	97.1197		1186.03	65.7306		1186.03	36.2578
		1186.51	97.1115		1186.51	64.6065		1186.51	36.4403
		1186.99	97.1011		1186.99	63.4574		1186.99	36.6463
		1187.47	97.0893		1187.47	62.2905		1187.47	36.875
		1187.95	97.0772		1187.95	61.1136		1187.95	37.1264
		1188.44	97.0658		1188.44	59.9348		1188.44	37.4004
		1188.92	97.0555		1188.92	58.7623		1188.92	37.6968
		1189.4	97.0466		1189.4	57.6035		1189.4	38.0156
		1189.88	97.0387		1189.88	56.466		1189.88	38.3563
		1190.37	97.0311		1190.37	55.3576		1190.37	38.7187
		1190.85	97.023		1190.85	54.2861		1190.85	39.1027
		1191.33	97.0134		1191.33	53.26		1191.33	39.5083
		1191.81	97.0014		1191.81	52.2873		1191.81	39.9356
		1192.29	96.9867		1192.29	51.3754		1192.29	40.385
		1192.78	96.9691		1192.78	50.5302		1192.78	40.8573
		1193.26	96.9489		1193.26	49.7559		1193.26	41.3531
		1193.74	96.9269		1193.74	49.0548		1193.74	41.8739
		1194.22	96.9041		1194.22	48.4275		1194.22	42.4208
		1194.7	96.8816		1194.7	47.8737		1194.7	42.9955
		1195.19	96.8603		1195.19	47.3925		1195.19	43.5993
		1195.67	96.841		1195.67	46.9824		1195.67	44.2333
		1196.15	96.8236		1196.15	46.6421		1196.15	44.8982
		1196.63	96.8081		1196.63	46.3698		1196.63	45.5945
		1197.12	96.7941		1197.12	46.1632		1197.12	46.3222
		1197.6	96.7812		1197.6	46.0197		1197.6	47.0808
		1198.08	96.7692		1198.08	45.9361		1198.08	47.8696
		1198.56	96.758		1198.56	45.9084		1198.56	48.6874
		1199.04	96.7479		1199.04	45.9327		1199.04	49.5326
		1199.53	96.739		1199.53	46.0048		1199.53	50.4032
		1200.01	96.7315		1200.01	46.1209		1200.01	51.2969
		1200.49	96.7251		1200.49	46.2779		1200.49	52.2113
		1200.97	96.7198		1200.97	46.4731		1200.97	53.1442
		1201.45	96.7151		1201.45	46.7045		1201.45	54.0934
		1201.94	96.7108		1201.94	46.9703		1201.94	55.0569
		1202.42	96.7067		1202.42	47.2685		1202.42	56.0331
		1202.9	96.7029		1202.9	47.5976		1202.9	57.0205
		1203.38	96.6993		1203.38	47.9557		1203.38	58.0179
		1203.87	96.6954		1203.87	48.3417		1203.87	59.0244
		1204.35	96.6906		1204.35	48.7546		1204.35	60.0386
		1204.83	96.6839		1204.83	49.1942		1204.83	61.0592
		1205.31	96.6741		1205.31	49.6605		1205.31	62.0842
		1205.79	96.6606		1205.79	50.1536		1205.79	63.1115
		1206.28	96.6433		1206.28	50.6734		1206.28	64.1388
		1206.76	96.6233		1206.76	51.2193		1206.76	65.1638
		1207.24	96.6023		1207.24	51.7899		1207.24	66.185
		1207.72	96.5826		1207.72	52.384		1207.72	67.2013
		1208.2	96.5666		1208.2	53.0004		1208.2	68.2119
		1208.69	96.5563		1208.69	53.6381		1208.69	69.2159
		1209.17	96.5532		1209.17	54.2969		1209.17	70.2121
		1209.65	96.5575		1209.65	54.9764		1209.65	71.1979
		1210.13	96.569		1210.13	55.6767		1210.13	72.1701
		1210.62	96.5871		1210.62	56.397		1210.62	73.1244
		1211.1	96.6112		1211.1	57.1363		1211.1	74.0563
		1211.58	96.6406		1211.58	57.893		1211.58	74.9613
		1212.06	96.6749		1212.06	58.665		1212.06	75.8349
		1212.54	96.7135		1212.54	59.4501		1212.54	76.6725
		1213.03	96.7554		1213.03	60.2459		1213.03	77.4691
		1213.51	96.7993		1213.51	61.0501		1213.51	78.2186
		1213.99	96.843		1213.99	61.8602		1213.99	78.9144
		1214.47	96.8842		1214.47	62.6735		1214.47	79.5494
		1214.95	96.9205		1214.95	63.4869		1214.95	80.1166
		1215.44	96.9496		1215.44	64.2969		1215.44	80.6104
		1215.92	96.9702		1215.92	65.0996		1215.92	81.0266
		1216.4	96.9814		1216.4	65.8904		1216.4	81.3627
		1216.88	96.9835		1216.88	66.6643		1216.88	81.6181
		1217.37	96.9775		1217.37	67.4162		1217.37	81.7933
		1217.85	96.9648		1217.85	68.141		1217.85	81.8898
		1218.33	96.9475		1218.33	68.8342		1218.33	81.91
		1218.81	96.9275		1218.81	69.4919		1218.81	81.8566
		1219.29	96.9065		1219.29	70.1115		1219.29	81.7332
		1219.78	96.8861		1219.78	70.6907		1219.78	81.5445
		1220.26	96.8676		1220.26	71.2284		1220.26	81.2963
		1220.74	96.8516		1220.74	71.7234		1220.74	80.9958
		1221.22	96.8386		1221.22	72.1748		1221.22	80.6517
		1221.7	96.8285		1221.7	72.582		1221.7	80.2738
		1222.19	96.8212		1222.19	72.9451		1222.19	79.8731
		1222.67	96.8164		1222.67	73.265		1222.67	79.4608
		1223.15	96.814		1223.15	73.544		1223.15	79.0483
		1223.63	96.814		1223.63	73.786		1223.63	78.6466
		1224.12	96.8165		1224.12	73.9962		1224.12	78.2664
		1224.6	96.8221		1224.6	74.1811		1224.6	77.9172
		1225.08	96.8314		1225.08	74.3476		1225.08	77.6081
		1225.56	96.8452		1225.56	74.5029		1225.56	77.3467
		1226.04	96.864		1226.04	74.6537		1226.04	77.1392
		1226.53	96.8881		1226.53	74.8061		1226.53	76.99
		1227.01	96.9168		1227.01	74.9651		1227.01	76.9014
		1227.49	96.9485		1227.49	75.1349		1227.49	76.8737
		1227.97	96.9808		1227.97	75.3186		1227.97	76.905
		1228.45	97.0105		1228.45	75.5183		1228.45	76.9921
		1228.94	97.0341		1228.94	75.7352		1228.94	77.1309
		1229.42	97.0487		1229.42	75.9697		1229.42	77.3167
		1229.9	97.0524		1229.9	76.2216		1229.9	77.545
		1230.38	97.0447		1230.38	76.4907		1230.38	77.8114
		1230.86	97.0268		1230.86	76.7763		1230.86	78.1115
		1231.35	97.0012		1231.35	77.0781		1231.35	78.4406
		1231.83	96.9711		1231.83	77.3956		1231.83	78.7933
		1232.31	96.94		1232.31	77.7284		1232.31	79.1627
		1232.79	96.9102		1232.79	78.076		1232.79	79.541
		1233.28	96.8832		1233.28	78.437		1233.28	79.9193
		1233.76	96.8591		1233.76	78.8097		1233.76	80.2882
		1234.24	96.8373		1234.24	79.1916		1234.24	80.6391
		1234.72	96.8164		1234.72	79.5798		1234.72	80.9648
		1235.2	96.7955		1235.2	79.9713		1235.2	81.2603
		1235.69	96.7741		1235.69	80.3636		1235.69	81.5229
		1236.17	96.7526		1236.17	80.7549		1236.17	81.7525
		1236.65	96.7317		1236.65	81.1444		1236.65	81.9507
		1237.13	96.7128		1237.13	81.5326		1237.13	82.1206
		1237.61	96.6972		1237.61	81.9204		1237.61	82.2657
		1238.1	96.6861		1238.1	82.3097		1238.1	82.39
		1238.58	96.6807		1238.58	82.7024		1238.58	82.4969
		1239.06	96.6818		1239.06	83.1004		1239.06	82.59
		1239.54	96.6902		1239.54	83.5048		1239.54	82.6721
		1240.03	96.706		1240.03	83.9161		1240.03	82.7458
		1240.51	96.7289		1240.51	84.3338		1240.51	82.8131
		1240.99	96.7575		1240.99	84.7564		1240.99	82.8759
		1241.47	96.7895		1241.47	85.1817		1241.47	82.9355
		1241.95	96.8219		1241.95	85.6072		1241.95	82.993
		1242.43	96.8512		1242.43	86.0302		1242.43	83.0496
		1242.92	96.8747		1242.92	86.4485		1242.92	83.1068
		1243.4	96.8902		1243.4	86.8606		1243.4	83.1664
		1243.88	96.8976		1243.88	87.2655		1243.88	83.2307
		1244.36	96.8981		1244.36	87.663		1244.36	83.3022
		1244.85	96.8939		1244.85	88.0533		1244.85	83.3833
		1245.33	96.8876		1245.33	88.4364		1245.33	83.4759
		1245.81	96.8812		1245.81	88.8121		1245.81	83.581
		1246.29	96.8756		1246.29	89.1795		1246.29	83.6983
		1246.77	96.8703		1246.77	89.5369		1246.77	83.8268
		1247.26	96.8639		1247.26	89.882		1247.26	83.9645
		1247.74	96.8546		1247.74	90.2122		1247.74	84.1098
		1248.22	96.8409		1248.22	90.5249		1248.22	84.2614
		1248.7	96.8221		1248.7	90.818		1248.7	84.4189
		1249.18	96.799		1249.18	91.0904		1249.18	84.5828
		1249.67	96.773		1249.67	91.342		1249.67	84.7548
		1250.15	96.7461		1250.15	91.5738		1250.15	84.9365
		1250.63	96.7203		1250.63	91.7873		1250.63	85.1295
		1251.11	96.6971		1251.11	91.9846		1251.11	85.3349
		1251.6	96.6779		1251.6	92.1678		1251.6	85.5531
		1252.08	96.6633		1252.08	92.3389		1252.08	85.7838
		1252.56	96.6539		1252.56	92.4997		1252.56	86.0261
		1253.04	96.6503		1253.04	92.6515		1253.04	86.2791
		1253.52	96.6529		1253.52	92.7953		1253.52	86.5417
		1254.01	96.6619		1254.01	92.9316		1254.01	86.8127
		1254.49	96.6767		1254.49	93.0604		1254.49	87.0909
		1254.97	96.6965		1254.97	93.181		1254.97	87.3742
		1255.45	96.7197		1255.45	93.2925		1255.45	87.6602
		1255.93	96.7447		1255.93	93.394		1255.93	87.946
		1256.42	96.7699		1256.42	93.4847		1256.42	88.2285
		1256.9	96.7945		1256.9	93.5647		1256.9	88.5048
		1257.38	96.818		1257.38	93.6346		1257.38	88.7727
		1257.86	96.8407		1257.86	93.6956		1257.86	89.0307
		1258.35	96.8631		1258.35	93.7495		1258.35	89.2782
		1258.83	96.8852		1258.83	93.7976		1258.83	89.5149
		1259.31	96.9068		1259.31	93.8408		1259.31	89.7411
		1259.79	96.9269		1259.79	93.879		1259.79	89.9566
		1260.27	96.9444		1260.27	93.9118		1260.27	90.1614
		1260.76	96.9579		1260.76	93.9381		1260.76	90.3551
		1261.24	96.9667		1261.24	93.9573		1261.24	90.5375
		1261.72	96.9704		1261.72	93.969		1261.72	90.7087
		1262.2	96.9693		1262.2	93.9738		1262.2	90.8691
		1262.68	96.9644		1262.68	93.9727		1262.68	91.0191
		1263.17	96.9565		1263.17	93.9675		1263.17	91.1591
		1263.65	96.9465		1263.65	93.9599		1263.65	91.2892
		1264.13	96.935		1264.13	93.9518		1264.13	91.4091
		1264.61	96.9222		1264.61	93.9448		1264.61	91.5181
		1265.1	96.9083		1265.1	93.9402		1265.1	91.6151
		1265.58	96.8934		1265.58	93.9393		1265.58	91.6997
		1266.06	96.8775		1266.06	93.943		1266.06	91.7716
		1266.54	96.8611		1266.54	93.9522		1266.54	91.831
		1267.02	96.8445		1267.02	93.967		1267.02	91.8788
		1267.51	96.8281		1267.51	93.9872		1267.51	91.9161
		1267.99	96.8124		1267.99	94.0122		1267.99	91.9441
		1268.47	96.7978		1268.47	94.0405		1268.47	91.9635
		1268.95	96.7843		1268.95	94.0709		1268.95	91.9751
		1269.43	96.7724		1269.43	94.102		1269.43	91.9793
		1269.92	96.7621		1269.92	94.1329		1269.92	91.9765
		1270.4	96.7533		1270.4	94.1629		1270.4	91.967
		1270.88	96.7459		1270.88	94.1922		1270.88	91.951
		1271.36	96.7395		1271.36	94.2209		1271.36	91.9287
		1271.85	96.7336		1271.85	94.2495		1271.85	91.9002
		1272.33	96.7279		1272.33	94.2784		1272.33	91.8659
		1272.81	96.7218		1272.81	94.3077		1272.81	91.8258
		1273.29	96.7155		1273.29	94.3373		1273.29	91.7803
		1273.77	96.7092		1273.77	94.3666		1273.77	91.7302
		1274.26	96.7032		1274.26	94.3951		1274.26	91.6762
		1274.74	96.6982		1274.74	94.4217		1274.74	91.6196
		1275.22	96.6945		1275.22	94.4455		1275.22	91.5613
		1275.7	96.6927		1275.7	94.4655		1275.7	91.5024
		1276.18	96.693		1276.18	94.4808		1276.18	91.4432
		1276.67	96.6955		1276.67	94.4908		1276.67	91.3838
		1277.15	96.7001		1277.15	94.4953		1277.15	91.3239
		1277.63	96.7066		1277.63	94.4945		1277.63	91.2626
		1278.11	96.7146		1278.11	94.4884		1278.11	91.199
		1278.6	96.7231		1278.6	94.4774		1278.6	91.1323
		1279.08	96.7308		1279.08	94.4616		1279.08	91.0617
		1279.56	96.7363		1279.56	94.4409		1279.56	90.9866
		1280.04	96.7377		1280.04	94.415		1280.04	90.9064
		1280.52	96.7336		1280.52	94.3831		1280.52	90.8209
		1281.01	96.723		1281.01	94.3449		1281.01	90.7298
		1281.49	96.7059		1281.49	94.3001		1281.49	90.6334
		1281.97	96.6831		1281.97	94.2489		1281.97	90.5323
		1282.45	96.6561		1282.45	94.1922		1282.45	90.4275
		1282.93	96.627		1282.93	94.1312		1282.93	90.3204
		1283.42	96.5979		1283.42	94.0675		1283.42	90.2123
		1283.9	96.5702		1283.9	94.0027		1283.9	90.1044
		1284.38	96.5453		1284.38	93.9387		1284.38	89.9972
		1284.86	96.5234		1284.86	93.8767		1284.86	89.8901
		1285.34	96.5047		1285.34	93.8179		1285.34	89.7821
		1285.83	96.4887		1285.83	93.7631		1285.83	89.6716
		1286.31	96.475		1286.31	93.7125		1286.31	89.5566
		1286.79	96.4632		1286.79	93.6662		1286.79	89.436
		1287.27	96.4529		1287.27	93.6234		1287.27	89.3089
		1287.76	96.4441		1287.76	93.5833		1287.76	89.1756
		1288.24	96.4368		1288.24	93.5446		1288.24	89.037
		1288.72	96.4315		1288.72	93.5059		1288.72	88.8948
		1289.2	96.4289		1289.2	93.4659		1289.2	88.7508
		1289.68	96.4297		1289.68	93.4236		1289.68	88.6071
		1290.17	96.4351		1290.17	93.3786		1290.17	88.4656
		1290.65	96.4459		1290.65	93.3304		1290.65	88.3283
		1291.13	96.4624		1291.13	93.2792		1291.13	88.1966
		1291.61	96.4841		1291.61	93.2249		1291.61	88.0719
		1292.09	96.5097		1292.09	93.1671		1292.09	87.955
		1292.58	96.5367		1292.58	93.1049		1292.58	87.8464
		1293.06	96.5624		1293.06	93.0371		1293.06	87.7464
		1293.54	96.5838		1293.54	92.9622		1293.54	87.6549
		1294.02	96.5987		1294.02	92.879		1294.02	87.572
		1294.51	96.6062		1294.51	92.7863		1294.51	87.498
		1294.99	96.6066		1294.99	92.6841		1294.99	87.4336
		1295.47	96.6017		1295.47	92.573		1295.47	87.3803
		1295.95	96.5944		1295.95	92.4542		1295.95	87.3395
		1296.43	96.5875		1296.43	92.3294		1296.43	87.313
		1296.91	96.5836		1296.91	92.2004		1296.91	87.3019
		1297.4	96.5841		1297.4	92.0687		1297.4	87.3068
		1297.88	96.5895		1297.88	91.9355		1297.88	87.3271
		1298.36	96.5987		1298.36	91.8015		1298.36	87.3612
		1298.84	96.6102		1298.84	91.6668		1298.84	87.4065
		1299.33	96.6221		1299.33	91.5312		1299.33	87.4602
		1299.81	96.6324		1299.81	91.3936		1299.81	87.5189
		1300.29	96.6398		1300.29	91.2528		1300.29	87.5799
		1300.77	96.6432		1300.77	91.107		1300.77	87.641
		1301.25	96.6425		1301.25	90.9546		1301.25	87.7011
		1301.74	96.6375		1301.74	90.7937		1301.74	87.7599
		1302.22	96.629		1302.22	90.6234		1302.22	87.818
		1302.7	96.6177		1302.7	90.4431		1302.7	87.8767
		1303.18	96.6046		1303.18	90.2532		1303.18	87.9376
		1303.66	96.5909		1303.66	90.0544		1303.66	88.0022
		1304.15	96.5776		1304.15	89.8478		1304.15	88.0717
		1304.63	96.5655		1304.63	89.6346		1304.63	88.1463
		1305.11	96.5547		1305.11	89.4151		1305.11	88.2256
		1305.59	96.5449		1305.59	89.1895		1305.59	88.3078
		1306.08	96.5354		1306.08	88.9574		1306.08	88.3906
		1306.56	96.5251		1306.56	88.7177		1306.56	88.4711
		1307.04	96.5131		1307.04	88.47		1307.04	88.547
		1307.52	96.4992		1307.52	88.2136		1307.52	88.6162
		1308	96.4837		1308	87.9485		1308	88.6776
		1308.49	96.4675		1308.49	87.6753		1308.49	88.7307
		1308.97	96.452		1308.97	87.3944		1308.97	88.7753
		1309.45	96.4384		1309.45	87.1067		1309.45	88.811
		1309.93	96.4279		1309.93	86.8131		1309.93	88.8373
		1310.41	96.4208		1310.41	86.514		1310.41	88.8528
		1310.9	96.417		1310.9	86.21		1310.9	88.8559
		1311.38	96.4159		1311.38	85.9016		1311.38	88.8446
		1311.86	96.417		1311.86	85.5891		1311.86	88.8168
		1312.34	96.4199		1312.34	85.273		1312.34	88.7705
		1312.83	96.4243		1312.83	84.9539		1312.83	88.7042
		1313.31	96.4304		1313.31	84.6325		1313.31	88.6166
		1313.79	96.438		1313.79	84.3097		1313.79	88.5067
		1314.27	96.447		1314.27	83.9863		1314.27	88.3737
		1314.75	96.4569		1314.75	83.6629		1314.75	88.2173
		1315.24	96.4672		1315.24	83.3401		1315.24	88.0371
		1315.72	96.477		1315.72	83.018		1315.72	87.8329
		1316.2	96.4856		1316.2	82.6971		1316.2	87.6041
		1316.68	96.4925		1316.68	82.3776		1316.68	87.3499
		1317.16	96.4973		1317.16	82.0603		1317.16	87.0689
		1317.65	96.4999		1317.65	81.746		1317.65	86.7596
		1318.13	96.5004		1318.13	81.4359		1318.13	86.4203
		1318.61	96.499		1318.61	81.1311		1318.61	86.0498
		1319.09	96.4957		1319.09	80.8327		1319.09	85.6468
		1319.58	96.4906		1319.58	80.5414		1319.58	85.2105
		1320.06	96.4839		1320.06	80.2576		1320.06	84.7405
		1320.54	96.4757		1320.54	79.9816		1320.54	84.2368
		1321.02	96.4665		1321.02	79.7139		1321.02	83.6993
		1321.5	96.4567		1321.5	79.4552		1321.5	83.1288
		1321.99	96.4468		1321.99	79.2067		1321.99	82.5258
		1322.47	96.4372		1322.47	78.9696		1322.47	81.8911
		1322.95	96.4279		1322.95	78.7454		1322.95	81.2258
		1323.43	96.4192		1323.43	78.5353		1323.43	80.5307
		1323.91	96.4113		1323.91	78.3401		1323.91	79.8073
		1324.4	96.405		1324.4	78.1609		1324.4	79.0577
		1324.88	96.4013		1324.88	77.9985		1324.88	78.2854
		1325.36	96.4016		1325.36	77.8543		1325.36	77.4951
		1325.84	96.4074		1325.84	77.7293		1325.84	76.6934
		1326.33	96.4196		1326.33	77.6245		1326.33	75.8878
		1326.81	96.4384		1326.81	77.5404		1326.81	75.0864
		1327.29	96.4626		1327.29	77.4765		1327.29	74.2971
		1327.77	96.4904		1327.77	77.4312		1327.77	73.5277
		1328.25	96.519		1328.25	77.4017		1328.25	72.7857
		1328.74	96.5458		1328.74	77.3845		1328.74	72.0784
		1329.22	96.5687		1329.22	77.3756		1329.22	71.4135
		1329.7	96.5867		1329.7	77.3713		1329.7	70.799
		1330.18	96.5997		1330.18	77.3681		1330.18	70.2426
		1330.66	96.6086		1330.66	77.3632		1330.66	69.7521
		1331.15	96.6146		1331.15	77.3537		1331.15	69.3343
		1331.63	96.6185		1331.63	77.3368		1331.63	68.9948
		1332.11	96.6205		1332.11	77.3091		1332.11	68.7375
		1332.59	96.6199		1332.59	77.2668		1332.59	68.5636
		1333.08	96.6153		1333.08	77.206		1333.08	68.4716
		1333.56	96.6055		1333.56	77.1238		1333.56	68.4562
		1334.04	96.5898		1334.04	77.0184		1334.04	68.5092
		1334.52	96.5686		1334.52	76.889		1334.52	68.6191
		1335	96.5429		1335	76.7355		1335	68.7722
		1335.48	96.5146		1335.48	76.5585		1335.48	68.9525
		1335.97	96.4855		1335.97	76.3586		1335.97	69.143
		1336.45	96.4574		1336.45	76.1363		1336.45	69.326
		1336.93	96.4318		1336.93	75.8923		1336.93	69.4837
		1337.41	96.4095		1337.41	75.6274		1337.41	69.5993
		1337.9	96.3911		1337.9	75.3431		1337.9	69.6574
		1338.38	96.3765		1338.38	75.0414		1338.38	69.6449
		1338.86	96.3654		1338.86	74.7249		1338.86	69.5508
		1339.34	96.3568		1339.34	74.3965		1339.34	69.3673
		1339.82	96.3499		1339.82	74.059		1339.82	69.0887
		1340.31	96.3432		1340.31	73.7154		1340.31	68.7121
		1340.79	96.3357		1340.79	73.3682		1340.79	68.2366
		1341.27	96.3265		1341.27	73.0204		1341.27	67.6644
		1341.75	96.3152		1341.75	72.675		1341.75	67.0001
		1342.23	96.3019		1342.23	72.3357		1342.23	66.2512
		1342.72	96.2873		1342.72	72.0064		1342.72	65.4279
		1343.2	96.2724		1343.2	71.6915		1343.2	64.5427
		1343.68	96.2584		1343.68	71.3953		1343.68	63.6099
		1344.16	96.2459		1344.16	71.1221		1344.16	62.6455
		1344.65	96.2352		1344.65	70.8755		1344.65	61.6667
		1345.13	96.226		1345.13	70.6583		1345.13	60.6912
		1345.61	96.2174		1345.61	70.4723		1345.61	59.7365
		1346.09	96.2084		1346.09	70.3185		1346.09	58.8191
		1346.57	96.1983		1346.57	70.1972		1346.57	57.9538
		1347.06	96.1869		1347.06	70.1092		1347.06	57.1532
		1347.54	96.1752		1347.54	70.0556		1347.54	56.4277
		1348.02	96.1649		1348.02	70.0384		1348.02	55.7863
		1348.5	96.1576		1348.5	70.0601		1348.5	55.2373
		1348.98	96.1542		1348.98	70.123		1348.98	54.7878
		1349.47	96.155		1349.47	70.229		1349.47	54.4438
		1349.95	96.159		1349.95	70.379		1349.95	54.2098
		1350.43	96.1649		1350.43	70.5732		1350.43	54.0883
		1350.91	96.1708		1350.91	70.811		1350.91	54.0803
		1351.39	96.1752		1351.39	71.091		1351.39	54.1851
		1351.88	96.1766		1351.88	71.4117		1351.88	54.4013
		1352.36	96.1742		1352.36	71.7709		1352.36	54.7265
		1352.84	96.1672		1352.84	72.1658		1352.84	55.1575
		1353.32	96.1557		1353.32	72.593		1353.32	55.6894
		1353.81	96.1398		1353.81	73.0482		1353.81	56.316
		1354.29	96.1204		1354.29	73.5275		1354.29	57.0305
		1354.77	96.099		1354.77	74.0276		1354.77	57.8266
		1355.25	96.078		1355.25	74.5472		1355.25	58.7008
		1355.73	96.0604		1355.73	75.0876		1355.73	59.6527
		1356.22	96.0489		1356.22	75.6519		1356.22	60.6845
		1356.7	96.0453		1356.7	76.2432		1356.7	61.7974
		1357.18	96.05		1357.18	76.863		1357.18	62.9896
		1357.66	96.062		1357.66	77.5107		1357.66	64.2549
		1358.14	96.0792		1358.14	78.1831		1358.14	65.5833
		1358.63	96.0993		1358.63	78.8757		1358.63	66.9624
		1359.11	96.1203		1359.11	79.5834		1359.11	68.3789
		1359.59	96.1408		1359.59	80.3007		1359.59	69.8195
		1360.07	96.1602		1360.07	81.0225		1360.07	71.2713
		1360.56	96.1787		1360.56	81.7445		1360.56	72.723
		1361.04	96.197		1361.04	82.4629		1361.04	74.1643
		1361.52	96.2155		1361.52	83.1749		1361.52	75.5867
		1362	96.2344		1362	83.8786		1362	76.983
		1362.48	96.253		1362.48	84.5726		1362.48	78.347
		1362.97	96.27		1362.97	85.2559		1362.97	79.6734
		1363.45	96.2838		1363.45	85.9272		1363.45	80.9564
		1363.93	96.293		1363.93	86.5843		1363.93	82.1898
		1364.41	96.2966		1364.41	87.2245		1364.41	83.367
		1364.89	96.2949		1364.89	87.8441		1364.89	84.481
		1365.38	96.2885		1365.38	88.4389		1365.38	85.5254
		1365.86	96.2788		1365.86	89.005		1365.86	86.4949
		1366.34	96.2672		1366.34	89.5391		1366.34	87.3859
		1366.82	96.255		1366.82	90.0389		1366.82	88.1973
		1367.31	96.2427		1367.31	90.5036		1367.31	88.9299
		1367.79	96.2309		1367.79	90.9334		1367.79	89.5871
		1368.27	96.2197		1368.27	91.3296		1368.27	90.1742
		1368.75	96.21		1368.75	91.6947		1368.75	90.6988
		1369.23	96.2029		1369.23	92.0323		1369.23	91.1707
		1369.72	96.1999		1369.72	92.347		1369.72	91.6016
		1370.2	96.2022		1370.2	92.6435		1370.2	92.002
		1370.68	96.2101		1370.68	92.9255		1370.68	92.3799
		1371.16	96.2232		1371.16	93.1944		1371.16	92.7383
		1371.64	96.2401		1371.64	93.4501		1371.64	93.0767
		1372.13	96.2592		1372.13	93.6912		1372.13	93.3921
		1372.61	96.2785		1372.61	93.9162		1372.61	93.6815
		1373.09	96.2958		1373.09	94.124		1373.09	93.9428
		1373.57	96.3089		1373.57	94.3142		1373.57	94.1756
		1374.06	96.3159		1374.06	94.4871		1374.06	94.3813
		1374.54	96.3151		1374.54	94.6437		1374.54	94.5626
		1375.02	96.3057		1375.02	94.7859		1375.02	94.7232
		1375.5	96.2879		1375.5	94.9156		1375.5	94.8675
		1375.98	96.2627		1375.98	95.035		1375.98	94.9992
		1376.47	96.2319		1376.47	95.1461		1376.47	95.1215
		1376.95	96.1977		1376.95	95.2504		1376.95	95.2365
		1377.43	96.1624		1377.43	95.3488		1377.43	95.3453
		1377.91	96.1281		1377.91	95.4421		1377.91	95.4481
		1378.39	96.0968		1378.39	95.5306		1378.39	95.5446
		1378.88	96.0697		1378.88	95.6144		1378.88	95.6343
		1379.36	96.0479		1379.36	95.6933		1379.36	95.7165
		1379.84	96.0317		1379.84	95.7677		1379.84	95.7908
		1380.32	96.021		1380.32	95.8376		1380.32	95.8574
		1380.81	96.0152		1380.81	95.9037		1380.81	95.9173
		1381.29	96.0132		1381.29	95.9669		1381.29	95.9724
		1381.77	96.0141		1381.77	96.028		1381.77	96.0246
		1382.25	96.017		1382.25	96.0872		1382.25	96.0754
		1382.73	96.0215		1382.73	96.1444		1382.73	96.1256
		1383.22	96.0276		1383.22	96.199		1383.22	96.1755
		1383.7	96.036		1383.7	96.2506		1383.7	96.2251
		1384.18	96.0473		1384.18	96.299		1384.18	96.2746
		1384.66	96.0624		1384.66	96.3443		1384.66	96.3243
		1385.14	96.0817		1385.14	96.3869		1385.14	96.3747
		1385.63	96.1049		1385.63	96.4273		1385.63	96.4265
		1386.11	96.1313		1386.11	96.4655		1386.11	96.4797
		1386.59	96.159		1386.59	96.5013		1386.59	96.5333
		1387.07	96.1857		1387.07	96.5338		1387.07	96.5857
		1387.56	96.209		1387.56	96.5621		1387.56	96.6349
		1388.04	96.2269		1388.04	96.5856		1388.04	96.679
		1388.52	96.2389		1388.52	96.6045		1388.52	96.7176
		1389	96.2451		1389	96.6201		1389	96.7516
		1389.48	96.2467		1389.48	96.6337		1389.48	96.7833
		1389.96	96.2452		1389.96	96.6473		1389.96	96.815
		1390.45	96.2421		1390.45	96.662		1390.45	96.8489
		1390.93	96.2381		1390.93	96.6785		1390.93	96.8856
		1391.41	96.2331		1391.41	96.6965		1391.41	96.9245
		1391.89	96.2264		1391.89	96.715		1391.89	96.9631
		1392.38	96.217		1392.38	96.733		1392.38	96.9988
		1392.86	96.2043		1392.86	96.7495		1392.86	97.0287
		1393.34	96.1885		1393.34	96.7643		1393.34	97.0515
		1393.82	96.1705		1393.82	96.7777		1393.82	97.0669
		1394.3	96.1516		1394.3	96.7899		1394.3	97.0758
		1394.79	96.1334		1394.79	96.8016		1394.79	97.0799
		1395.27	96.1174		1395.27	96.813		1395.27	97.0813
		1395.75	96.1048		1395.75	96.8243		1395.75	97.0819
		1396.23	96.0962		1396.23	96.8353		1396.23	97.0831
		1396.71	96.0918		1396.71	96.8454		1396.71	97.0859
		1397.2	96.0914		1397.2	96.8538		1397.2	97.0908
		1397.68	96.0942		1397.68	96.86		1397.68	97.098
		1398.16	96.0995		1398.16	96.8639		1398.16	97.1079
		1398.64	96.1066		1398.64	96.8657		1398.64	97.121
		1399.13	96.1147		1399.13	96.8659		1399.13	97.1373
		1399.61	96.1233		1399.61	96.8647		1399.61	97.1565
		1400.09	96.132		1400.09	96.8618		1400.09	97.1775
		1400.57	96.1401		1400.57	96.8566		1400.57	97.1984
		1401.05	96.1472		1401.05	96.8483		1401.05	97.2172
		1401.54	96.1527		1401.54	96.8365		1401.54	97.2325
		1402.02	96.1567		1402.02	96.8215		1402.02	97.244
		1402.5	96.1592		1402.5	96.8038		1402.5	97.2526
		1402.98	96.1601		1402.98	96.7843		1402.98	97.26
		1403.46	96.1593		1403.46	96.7636		1403.46	97.2681
		1403.95	96.1564		1403.95	96.7419		1403.95	97.2776
		1404.43	96.1505		1404.43	96.7189		1404.43	97.2881
		1404.91	96.141		1404.91	96.6943		1404.91	97.2984
		1405.39	96.1273		1405.39	96.6676		1405.39	97.3063
		1405.88	96.109		1405.88	96.6394		1405.88	97.3099
		1406.36	96.0866		1406.36	96.6107		1406.36	97.3082
		1406.84	96.0611		1406.84	96.5832		1406.84	97.3013
		1407.32	96.0343		1407.32	96.5592		1407.32	97.2906
		1407.8	96.0078		1407.8	96.5402		1407.8	97.2782
		1408.29	95.983		1408.29	96.5274		1408.29	97.2657
		1408.77	95.9609		1408.77	96.5205		1408.77	97.2543
		1409.25	95.9419		1409.25	96.5188		1409.25	97.2443
		1409.73	95.9261		1409.73	96.5211		1409.73	97.2357
		1410.21	95.9135		1410.21	96.5262		1410.21	97.2281
		1410.7	95.9046		1410.7	96.5338		1410.7	97.2214
		1411.18	95.9002		1411.18	96.5442		1411.18	97.2156
		1411.66	95.9014		1411.66	96.5583		1411.66	97.2118
		1412.14	95.9089		1412.14	96.5765		1412.14	97.2107
		1412.62	95.9227		1412.62	96.5986		1412.62	97.213
		1413.11	95.9419		1413.11	96.6237		1413.11	97.2189
		1413.59	95.9647		1413.59	96.6502		1413.59	97.2279
		1414.07	95.9895		1414.07	96.6767		1414.07	97.239
		1414.55	96.0141		1414.55	96.7018		1414.55	97.2511
		1415.04	96.0368		1415.04	96.7245		1415.04	97.2626
		1415.52	96.0561		1415.52	96.7442		1415.52	97.2724
		1416	96.0709		1416	96.7608		1416	97.2793
		1416.48	96.0807		1416.48	96.7743		1416.48	97.283
		1416.96	96.0854		1416.96	96.785		1416.96	97.2834
		1417.45	96.0853		1417.45	96.7926		1417.45	97.2812
		1417.93	96.0808		1417.93	96.7973		1417.93	97.2777
		1418.41	96.0725		1418.41	96.7986		1418.41	97.2737
		1418.89	96.0605		1418.89	96.7967		1418.89	97.2701
		1419.38	96.0447		1419.38	96.7916		1419.38	97.2673
		1419.86	96.0248		1419.86	96.7838		1419.86	97.2656
		1420.34	96.0008		1420.34	96.7736		1420.34	97.2647
		1420.82	95.9726		1420.82	96.7618		1420.82	97.2643
		1421.3	95.9409		1421.3	96.7488		1421.3	97.2638
		1421.79	95.907		1421.79	96.7356		1421.79	97.2624
		1422.27	95.8727		1422.27	96.7231		1422.27	97.2595
		1422.75	95.8401		1422.75	96.7123		1422.75	97.2543
		1423.23	95.8109		1423.23	96.7042		1423.23	97.2467
		1423.71	95.7863		1423.71	96.6993		1423.71	97.2365
		1424.2	95.767		1424.2	96.6978		1424.2	97.2241
		1424.68	95.7534		1424.68	96.6994		1424.68	97.2099
		1425.16	95.7458		1425.16	96.7035		1425.16	97.1941
		1425.64	95.744		1425.64	96.7088		1425.64	97.177
		1426.12	95.7475		1426.12	96.7134		1426.12	97.1581
		1426.61	95.7549		1426.61	96.7155		1426.61	97.1365
		1427.09	95.7643		1427.09	96.7136		1427.09	97.1117
		1427.57	95.7745		1427.57	96.7076		1427.57	97.0833
		1428.05	95.7848		1428.05	96.6986		1428.05	97.0519
		1428.54	95.7955		1428.54	96.6881		1428.54	97.0187
		1429.02	95.8071		1429.02	96.6778		1429.02	96.9853
		1429.5	95.8203		1429.5	96.6689		1429.5	96.9523
		1429.98	95.8351		1429.98	96.6619		1429.98	96.919
		1430.46	95.8513		1430.46	96.6565		1430.46	96.8837
		1430.95	95.868		1430.95	96.6521		1430.95	96.8446
		1431.43	95.8839		1431.43	96.648		1431.43	96.8005
		1431.91	95.8974		1431.91	96.6436		1431.91	96.7513
		1432.39	95.9071		1432.39	96.6388		1432.39	96.6967
		1432.88	95.9115		1432.88	96.6335		1432.88	96.6367
		1433.36	95.9095		1433.36	96.628		1433.36	96.5713
		1433.84	95.9005		1433.84	96.623		1433.84	96.5
		1434.32	95.8846		1434.32	96.6188		1434.32	96.4223
		1434.8	95.8622		1434.8	96.616		1434.8	96.3375
		1435.29	95.8347		1435.29	96.615		1435.29	96.2444
		1435.77	95.8036		1435.77	96.6158		1435.77	96.1419
		1436.25	95.7704		1436.25	96.6184		1436.25	96.0288
		1436.73	95.7361		1436.73	96.6222		1436.73	95.904
		1437.21	95.7012		1437.21	96.6264		1437.21	95.7673
		1437.7	95.6656		1437.7	96.6294		1437.7	95.6189
		1438.18	95.6291		1438.18	96.6302		1438.18	95.4601
		1438.66	95.5921		1438.66	96.6275		1438.66	95.2928
		1439.14	95.5556		1439.14	96.6213		1439.14	95.1197
		1439.62	95.5216		1439.62	96.6119		1439.62	94.9434
		1440.11	95.4924		1440.11	96.6005		1440.11	94.7665
		1440.59	95.4701		1440.59	96.5886		1440.59	94.5903
		1441.07	95.4563		1441.07	96.5782		1441.07	94.4154
		1441.55	95.4512		1441.55	96.5707		1441.55	94.2415
		1442.04	95.4541		1442.04	96.5674		1442.04	94.0679
		1442.52	95.4637		1442.52	96.5688		1442.52	93.8941
		1443	95.4779		1443	96.5745		1443	93.7194
		1443.48	95.4944		1443.48	96.5835		1443.48	93.5422
		1443.96	95.5107		1443.96	96.5942		1443.96	93.36
		1444.45	95.5245		1444.45	96.6047		1444.45	93.1699
		1444.93	95.5339		1444.93	96.6135		1444.93	92.97
		1445.41	95.5377		1445.41	96.6194		1445.41	92.7596
		1445.89	95.5359		1445.89	96.622		1445.89	92.54
		1446.37	95.5289		1446.37	96.6214		1446.37	92.3128
		1446.86	95.5177		1446.86	96.6179		1446.86	92.0803
		1447.34	95.5033		1447.34	96.612		1447.34	91.8442
		1447.82	95.4867		1447.82	96.6041		1447.82	91.6058
		1448.3	95.4691		1448.3	96.5944		1448.3	91.3653
		1448.79	95.4518		1448.79	96.5838		1448.79	91.1217
		1449.27	95.4353		1449.27	96.5739		1449.27	90.8744
		1449.75	95.4196		1449.75	96.5672		1449.75	90.6245
		1450.23	95.4029		1450.23	96.566		1450.23	90.3769
		1450.71	95.3832		1450.71	96.5703		1450.71	90.1389
		1451.19	95.3597		1451.19	96.5782		1451.19	89.9168
		1451.68	95.3331		1451.68	96.5871		1451.68	89.7151
		1452.16	95.3053		1452.16	96.5949		1452.16	89.5363
		1452.64	95.2789		1452.64	96.6007		1452.64	89.3822
		1453.12	95.2563		1453.12	96.6043		1453.12	89.254
		1453.61	95.2397		1453.61	96.6063		1453.61	89.1527
		1454.09	95.2303		1454.09	96.6074		1454.09	89.0785
		1454.57	95.2281		1454.57	96.6086		1454.57	89.0304
		1455.05	95.232		1455.05	96.6107		1455.05	89.0066
		1455.53	95.2397		1455.53	96.6143		1455.53	89.0047
		1456.02	95.2484		1456.02	96.6193		1456.02	89.0221
		1456.5	95.2554		1456.5	96.625		1456.5	89.0562
		1456.98	95.2581		1456.98	96.6304		1456.98	89.105
		1457.46	95.2552		1457.46	96.6341		1457.46	89.1667
		1457.94	95.2468		1457.94	96.6349		1457.94	89.2404
		1458.43	95.2344		1458.43	96.6319		1458.43	89.3259
		1458.91	95.2204		1458.91	96.625		1458.91	89.4234
		1459.39	95.2079		1459.39	96.6149		1459.39	89.5329
		1459.87	95.1998		1459.87	96.6026		1459.87	89.654
		1460.36	95.1984		1460.36	96.5896		1460.36	89.7851
		1460.84	95.2052		1460.84	96.5775		1460.84	89.9241
		1461.32	95.2207		1461.32	96.5679		1461.32	90.0677
		1461.8	95.2444		1461.8	96.5619		1461.8	90.2121
		1462.28	95.2752		1462.28	96.5609		1462.28	90.3531
		1462.77	95.3107		1462.77	96.5657		1462.77	90.4865
		1463.25	95.348		1463.25	96.5773		1463.25	90.6095
		1463.73	95.3829		1463.73	96.5957		1463.73	90.7211
		1464.21	95.4107		1464.21	96.619		1464.21	90.8223
		1464.69	95.4278		1464.69	96.6434		1464.69	90.9142
		1465.18	95.4326		1465.18	96.664		1465.18	90.9956
		1465.66	95.4266		1465.66	96.6783		1465.66	91.0639
		1466.14	95.4131		1466.14	96.6865		1466.14	91.1163
		1466.62	95.3954		1466.62	96.6908		1466.62	91.152
		1467.11	95.3761		1467.11	96.6936		1467.11	91.1717
		1467.59	95.357		1467.59	96.6962		1467.59	91.1764
		1468.07	95.3392		1468.07	96.6995		1468.07	91.1673
		1468.55	95.3233		1468.55	96.7032		1468.55	91.1454
		1469.03	95.3096		1469.03	96.7067		1469.03	91.1116
		1469.52	95.298		1469.52	96.709		1469.52	91.0668
		1470	95.2882		1470	96.7089		1470	91.0127
		1470.48	95.2797		1470.48	96.7057		1470.48	90.9516
		1470.96	95.272		1470.96	96.6988		1470.96	90.8867
		1471.44	95.2655		1471.44	96.6884		1471.44	90.8219
		1471.93	95.2606		1471.93	96.6752		1471.93	90.7624
		1472.41	95.2583		1472.41	96.66		1472.41	90.7135
		1472.89	95.2594		1472.89	96.6442		1472.89	90.6805
		1473.37	95.2639		1473.37	96.6289		1473.37	90.6675
		1473.86	95.271		1473.86	96.6148		1473.86	90.6778
		1474.34	95.2793		1474.34	96.602		1474.34	90.7135
		1474.82	95.2872		1474.82	96.5905		1474.82	90.776
		1475.3	95.2932		1475.3	96.5795		1475.3	90.866
		1475.78	95.296		1475.78	96.5683		1475.78	90.983
		1476.27	95.2947		1476.27	96.5562		1476.27	91.1261
		1476.75	95.2882		1476.75	96.5423		1476.75	91.2933
		1477.23	95.276		1477.23	96.5258		1477.23	91.4821
		1477.71	95.2575		1477.71	96.506		1477.71	91.6893
		1478.19	95.2324		1478.19	96.4826		1478.19	91.9116
		1478.68	95.2008		1478.68	96.456		1478.68	92.1449
		1479.16	95.1637		1479.16	96.4274		1479.16	92.3854
		1479.64	95.1233		1479.64	96.3987		1479.64	92.6298
		1480.12	95.0821		1480.12	96.3724		1480.12	92.8751
		1480.61	95.0431		1480.61	96.3501		1480.61	93.1183
		1481.09	95.0091		1481.09	96.3327		1481.09	93.3567
		1481.57	94.9822		1481.57	96.3201		1481.57	93.5875
		1482.05	94.9645		1482.05	96.3126		1482.05	93.809
		1482.53	94.9569		1482.53	96.3101		1482.53	94.0208
		1483.02	94.9593		1483.02	96.3123		1483.02	94.2236
		1483.5	94.9704		1483.5	96.3183		1483.5	94.4192
		1483.98	94.9879		1483.98	96.3268		1483.98	94.6091
		1484.46	95.0097		1484.46	96.3363		1484.46	94.7946
		1484.94	95.0334		1484.94	96.3454		1484.94	94.976
		1485.43	95.0574		1485.43	96.3531		1485.43	95.1533
		1485.91	95.08		1485.91	96.3587		1485.91	95.3259
		1486.39	95.0999		1486.39	96.3617		1486.39	95.4931
		1486.87	95.1159		1486.87	96.3614		1486.87	95.6543
		1487.35	95.1267		1487.35	96.3572		1487.35	95.8093
		1487.84	95.1314		1487.84	96.3487		1487.84	95.9577
		1488.32	95.1292		1488.32	96.3353		1488.32	96.0995
		1488.8	95.1204		1488.8	96.3171		1488.8	96.2348
		1489.28	95.1057		1489.28	96.2943		1489.28	96.3638
		1489.77	95.0868		1489.77	96.268		1489.77	96.487
		1490.25	95.0657		1490.25	96.2395		1490.25	96.6051
		1490.73	95.0437		1490.73	96.2104		1490.73	96.719
		1491.21	95.0216		1491.21	96.1817		1491.21	96.8296
		1491.69	94.9992		1491.69	96.1544		1491.69	96.9372
		1492.18	94.976		1492.18	96.1285		1492.18	97.0414
		1492.66	94.9512		1492.66	96.1039		1492.66	97.1413
		1493.14	94.9246		1493.14	96.0803		1493.14	97.2356
		1493.62	94.8965		1493.62	96.0575		1493.62	97.3229
		1494.1	94.8679		1494.1	96.0356		1494.1	97.4022
		1494.59	94.8404		1494.59	96.0153		1494.59	97.4731
		1495.07	94.8157		1495.07	95.9975		1495.07	97.5363
		1495.55	94.7951		1495.55	95.9832		1495.55	97.5933
		1496.03	94.7792		1496.03	95.9736		1496.03	97.6463
		1496.52	94.7672		1496.52	95.9689		1496.52	97.6978
		1497	94.7574		1497	95.9684		1497	97.7498
		1497.48	94.7476		1497.48	95.9705		1497.48	97.8039
		1497.96	94.7353		1497.96	95.9724		1497.96	97.8602
		1498.44	94.7193		1498.44	95.9714		1498.44	97.9181
		1498.93	94.6994		1498.93	95.9651		1498.93	97.9767
		1499.41	94.6774		1499.41	95.9519		1499.41	98.0348
		1499.89	94.6568		1499.89	95.9331		1499.89	98.0913
		1500.37	94.6404		1500.37	95.9113		1500.37	98.1445
		1500.85	94.6286		1500.85	95.8894		1500.85	98.1924
		1501.34	94.6201		1501.34	95.8686		1501.34	98.2329
		1501.82	94.6129		1501.82	95.8491		1501.82	98.2643
		1502.3	94.606		1502.3	95.8307		1502.3	98.2857
		1502.78	94.5988		1502.78	95.8133		1502.78	98.2969
		1503.27	94.5914		1503.27	95.7969		1503.27	98.2985
		1503.75	94.5841		1503.75	95.7814		1503.75	98.2922
		1504.23	94.5772		1504.23	95.7673		1504.23	98.2801
		1504.71	94.5703		1504.71	95.7548		1504.71	98.2647
		1505.19	94.5626		1505.19	95.7439		1505.19	98.248
		1505.67	94.5532		1505.67	95.7345		1505.67	98.2316
		1506.16	94.5414		1506.16	95.7263		1506.16	98.2166
		1506.64	94.5269		1506.64	95.7189		1506.64	98.2034
		1507.12	94.5103		1507.12	95.712		1507.12	98.1921
		1507.6	94.4925		1507.6	95.7053		1507.6	98.1823
		1508.09	94.4746		1508.09	95.6989		1508.09	98.1733
		1508.57	94.4579		1508.57	95.6932		1508.57	98.1645
		1509.05	94.4431		1509.05	95.6895		1509.05	98.1551
		1509.53	94.4304		1509.53	95.6898		1509.53	98.1445
		1510.01	94.4186		1510.01	95.6961		1510.01	98.1331
		1510.5	94.4062		1510.5	95.7094		1510.5	98.1216
		1510.98	94.3913		1510.98	95.7293		1510.98	98.1111
		1511.46	94.3724		1511.46	95.7537		1511.46	98.1027
		1511.94	94.3485		1511.94	95.7798		1511.94	98.0975
		1512.42	94.3194		1512.42	95.8044		1512.42	98.0963
		1512.91	94.2854		1512.91	95.8252		1512.91	98.0999
		1513.39	94.2485		1513.39	95.8414		1513.39	98.1095
		1513.87	94.2111		1513.87	95.8552		1513.87	98.1258
		1514.35	94.1764		1514.35	95.8709		1514.35	98.1493
		1514.84	94.1458		1514.84	95.8926		1514.84	98.1788
		1515.32	94.1197		1515.32	95.9205		1515.32	98.2117
		1515.8	94.0981		1515.8	95.9524		1515.8	98.2454
		1516.28	94.0808		1516.28	95.9846		1516.28	98.2774
		1516.76	94.0671		1516.76	96.0136		1516.76	98.3056
		1517.25	94.0563		1517.25	96.0362		1517.25	98.3286
		1517.73	94.0469		1517.73	96.0502		1517.73	98.3456
		1518.21	94.0378		1518.21	96.054		1518.21	98.3562
		1518.69	94.0282		1518.69	96.0473		1518.69	98.3611
		1519.17	94.0179		1519.17	96.0308		1519.17	98.3615
		1519.66	94.0079		1519.66	96.0057		1519.66	98.3593
		1520.14	93.9998		1520.14	95.974		1520.14	98.3563
		1520.62	93.9959		1520.62	95.9375		1520.62	98.3543
		1521.1	93.9984		1521.1	95.8983		1521.1	98.3543
		1521.59	94.009		1521.59	95.8584		1521.59	98.357
		1522.07	94.0283		1522.07	95.8197		1522.07	98.3621
		1522.55	94.0558		1522.55	95.7843		1522.55	98.3691
		1523.03	94.09		1523.03	95.754		1523.03	98.3769
		1523.51	94.1277		1523.51	95.7304		1523.51	98.3847
		1524	94.1652		1524	95.7137		1524	98.3917
		1524.48	94.1984		1524.48	95.7026		1524.48	98.3975
		1524.96	94.2234		1524.96	95.6946		1524.96	98.4018
		1525.44	94.2369		1525.44	95.6871		1525.44	98.4042
		1525.92	94.2371		1525.92	95.6784		1525.92	98.4053
		1526.41	94.2231		1526.41	95.6688		1526.41	98.4063
		1526.89	94.1958		1526.89	95.6594		1526.89	98.4095
		1527.37	94.1572		1527.37	95.6513		1527.37	98.4166
		1527.85	94.1103		1527.85	95.6458		1527.85	98.4285
		1528.34	94.0591		1528.34	95.6437		1528.34	98.4446
		1528.82	94.0074		1528.82	95.645		1528.82	98.4626
		1529.3	93.9578		1529.3	95.6478		1529.3	98.4788
		1529.78	93.9108		1529.78	95.6483		1529.78	98.4895
		1530.26	93.8653		1530.26	95.6425		1530.26	98.4916
		1530.75	93.8198		1530.75	95.6271		1530.75	98.4825
		1531.23	93.7724		1531.23	95.5994		1531.23	98.46
		1531.71	93.7207		1531.71	95.5571		1531.71	98.4217
		1532.19	93.6623		1532.19	95.4982		1532.19	98.3666
		1532.67	93.5963		1532.67	95.4227		1532.67	98.298
		1533.16	93.5258		1533.16	95.335		1533.16	98.2263
		1533.64	93.4584		1533.64	95.2439		1533.64	98.1656
		1534.12	93.402		1534.12	95.1586		1534.12	98.127
		1534.6	93.3618		1534.6	95.0851		1534.6	98.1144
		1535.09	93.3391		1535.09	95.0261		1535.09	98.1262
		1535.57	93.3322		1535.57	94.9816		1535.57	98.1569
		1536.05	93.3375		1536.05	94.9502		1536.05	98.2
		1536.53	93.3507		1536.53	94.9303		1536.53	98.2485
		1537.01	93.3674		1537.01	94.9199		1537.01	98.2966
		1537.5	93.3839		1537.5	94.9172		1537.5	98.3398
		1537.98	93.3978		1537.98	94.9201		1537.98	98.376
		1538.46	93.4072		1538.46	94.9272		1538.46	98.4048
		1538.94	93.4113		1538.94	94.9373		1538.94	98.4271
		1539.42	93.4098		1539.42	94.95		1539.42	98.4446
		1539.91	93.4032		1539.91	94.9654		1539.91	98.4596
		1540.39	93.3929		1540.39	94.9842		1540.39	98.4746
		1540.87	93.3813		1540.87	95.0064		1540.87	98.4915
		1541.35	93.3708		1541.35	95.0309		1541.35	98.5113
		1541.84	93.3635		1541.84	95.0554		1541.84	98.5334
		1542.32	93.3603		1542.32	95.0776		1542.32	98.556
		1542.8	93.3601		1542.8	95.0947		1542.8	98.5765
		1543.28	93.3606		1543.28	95.1041		1543.28	98.592
		1543.76	93.3579		1543.76	95.1032		1543.76	98.5996
		1544.24	93.3481		1544.24	95.09		1544.24	98.5968
		1544.73	93.3277		1544.73	95.0631		1544.73	98.5821
		1545.21	93.2943		1545.21	95.0223		1545.21	98.5551
		1545.69	93.2466		1545.69	94.9681		1545.69	98.5172
		1546.17	93.1855		1546.17	94.9027		1546.17	98.4723
		1546.66	93.1139		1546.66	94.8307		1546.66	98.4275
		1547.14	93.0381		1547.14	94.7586		1547.14	98.3921
		1547.62	92.9657		1547.62	94.6941		1547.62	98.3742
		1548.1	92.9019		1548.1	94.6419		1548.1	98.3747
		1548.58	92.8471		1548.58	94.6015		1548.58	98.387
		1549.07	92.7984		1549.07	94.5693		1549.07	98.4011
		1549.55	92.7524		1549.55	94.5416		1549.55	98.4088
		1550.03	92.7073		1550.03	94.5162		1550.03	98.4045
		1550.51	92.6625		1550.51	94.4926		1550.51	98.3846
		1550.99	92.6176		1550.99	94.4715		1550.99	98.3482
		1551.48	92.5684		1551.48	94.4549		1551.48	98.2988
		1551.96	92.5074		1551.96	94.445		1551.96	98.2473
		1552.44	92.4314		1552.44	94.4424		1552.44	98.2062
		1552.92	92.3439		1552.92	94.4457		1552.92	98.1824
		1553.41	92.2514		1553.41	94.4533		1553.41	98.1772
		1553.89	92.1599		1553.89	94.4638		1553.89	98.1895
		1554.37	92.0742		1554.37	94.4762		1554.37	98.2169
		1554.85	91.9975		1554.85	94.4897		1554.85	98.2571
		1555.33	91.932		1555.33	94.5033		1555.33	98.3077
		1555.82	91.8786		1555.82	94.516		1555.82	98.3658
		1556.3	91.8366		1556.3	94.526		1556.3	98.4284
		1556.78	91.8041		1556.78	94.5315		1556.78	98.4924
		1557.26	91.7779		1557.26	94.5306		1557.26	98.5543
		1557.74	91.7546		1557.74	94.5218		1557.74	98.6112
		1558.23	91.7317		1558.23	94.5048		1558.23	98.6614
		1558.71	91.7076		1558.71	94.4797		1558.71	98.7037
		1559.19	91.682		1559.19	94.4475		1559.19	98.7379
		1559.67	91.6548		1559.67	94.4093		1559.67	98.7637
		1560.15	91.6264		1560.15	94.366		1560.15	98.7808
		1560.64	91.5971		1560.64	94.318		1560.64	98.7888
		1561.12	91.5666		1561.12	94.265		1561.12	98.7867
		1561.6	91.5343		1561.6	94.2062		1561.6	98.7739
		1562.08	91.4999		1562.08	94.1407		1562.08	98.7502
		1562.57	91.4637		1562.57	94.0682		1562.57	98.7159
		1563.05	91.4273		1563.05	93.9891		1563.05	98.6719
		1563.53	91.3926		1563.53	93.9055		1563.53	98.6193
		1564.01	91.3609		1564.01	93.8201		1564.01	98.5591
		1564.49	91.3318		1564.49	93.7361		1564.49	98.4934
		1564.98	91.3029		1564.98	93.6568		1564.98	98.4258
		1565.46	91.2691		1565.46	93.5852		1565.46	98.3618
		1565.94	91.2251		1565.94	93.5232		1565.94	98.3097
		1566.42	91.1696		1566.42	93.4706		1566.42	98.2764
		1566.9	91.1085		1566.9	93.4248		1566.9	98.2621
		1567.39	91.049		1567.39	93.3835		1567.39	98.2613
		1567.87	90.9936		1567.87	93.3452		1567.87	98.269
		1568.35	90.9422		1568.35	93.3098		1568.35	98.2826
		1568.83	90.8944		1568.83	93.2781		1568.83	98.3006
		1569.32	90.8505		1569.32	93.2512		1569.32	98.3215
		1569.8	90.8113		1569.8	93.2294		1569.8	98.344
		1570.28	90.777		1570.28	93.2117		1570.28	98.3665
		1570.76	90.7472		1570.76	93.1962		1570.76	98.3874
		1571.24	90.7208		1571.24	93.1806		1571.24	98.4056
		1571.73	90.696		1571.73	93.1629		1571.73	98.4198
		1572.21	90.6706		1572.21	93.1416		1572.21	98.4294
		1572.69	90.6424		1572.69	93.116		1572.69	98.4341
		1573.17	90.6092		1573.17	93.0856		1573.17	98.4337
		1573.65	90.5691		1573.65	93.0504		1573.65	98.4283
		1574.14	90.5208		1574.14	93.0105		1574.14	98.418
		1574.62	90.4638		1574.62	92.966		1574.62	98.403
		1575.1	90.3982		1575.1	92.9171		1575.1	98.384
		1575.58	90.325		1575.58	92.8637		1575.58	98.3623
		1576.07	90.2462		1576.07	92.8058		1576.07	98.3391
		1576.55	90.1642		1576.55	92.7437		1576.55	98.3158
		1577.03	90.0818		1577.03	92.6776		1577.03	98.293
		1577.51	90.0004		1577.51	92.608		1577.51	98.2707
		1577.99	89.9204		1577.99	92.5353		1577.99	98.2485
		1578.48	89.8407		1578.48	92.4597		1578.48	98.2259
		1578.96	89.7603		1578.96	92.3813		1578.96	98.2026
		1579.44	89.6781		1579.44	92.3001		1579.44	98.1783
		1579.92	89.5942		1579.92	92.2162		1579.92	98.1533
		1580.4	89.5089		1580.4	92.1301		1580.4	98.1283
		1580.89	89.423		1580.89	92.0426		1580.89	98.1042
		1581.37	89.3372		1581.37	91.9546		1581.37	98.0822
		1581.85	89.2521		1581.85	91.8674		1581.85	98.0633
		1582.33	89.1683		1582.33	91.7828		1582.33	98.0482
		1582.82	89.0863		1582.82	91.7023		1582.82	98.0369
		1583.3	89.0065		1583.3	91.6272		1583.3	98.0291
		1583.78	88.9291		1583.78	91.5576		1583.78	98.0242
		1584.26	88.8534		1584.26	91.4919		1584.26	98.0212
		1584.74	88.7781		1584.74	91.428		1584.74	98.0193
		1585.23	88.7018		1585.23	91.3636		1585.23	98.0179
		1585.71	88.6234		1585.71	91.297		1585.71	98.0167
		1586.19	88.5422		1586.19	91.2269		1586.19	98.0151
		1586.67	88.4583		1586.67	91.1524		1586.67	98.0129
		1587.15	88.3722		1587.15	91.0734		1587.15	98.0095
		1587.64	88.2845		1587.64	90.9906		1587.64	98.0045
		1588.12	88.1964		1588.12	90.9051		1588.12	97.9978
		1588.6	88.1084		1588.6	90.8183		1588.6	97.9895
		1589.08	88.0208		1589.08	90.7311		1589.08	97.9798
		1589.57	87.933		1589.57	90.6434		1589.57	97.9694
		1590.05	87.844		1590.05	90.5546		1590.05	97.959
		1590.53	87.7523		1590.53	90.4632		1590.53	97.9489
		1591.01	87.6566		1591.01	90.3678		1591.01	97.9392
		1591.49	87.5562		1591.49	90.2671		1591.49	97.9296
		1591.98	87.4511		1591.98	90.1603		1591.98	97.9194
		1592.46	87.342		1592.46	90.0472		1592.46	97.9078
		1592.94	87.2303		1592.94	89.9282		1592.94	97.8944
		1593.42	87.1175		1593.42	89.8037		1593.42	97.8792
		1593.9	87.0047		1593.9	89.6744		1593.9	97.863
		1594.39	86.8927		1594.39	89.5406		1594.39	97.8468
		1594.87	86.7812		1594.87	89.4028		1594.87	97.8322
		1595.35	86.6696		1595.35	89.2615		1595.35	97.8204
		1595.83	86.5567		1595.83	89.1176		1595.83	97.8117
		1596.32	86.4409		1596.32	88.9718		1596.32	97.8059
		1596.8	86.3205		1596.8	88.8252		1596.8	97.8018
		1597.28	86.1939		1597.28	88.6784		1597.28	97.7976
		1597.76	86.0597		1597.76	88.5316		1597.76	97.7915
		1598.24	85.9169		1598.24	88.3846		1598.24	97.782
		1598.72	85.7653		1598.72	88.237		1598.72	97.7682
		1599.21	85.6055		1599.21	88.0881		1599.21	97.7502
		1599.69	85.4391		1599.69	87.9377		1599.69	97.7283
		1600.17	85.2687		1600.17	87.786		1600.17	97.7036
		1600.65	85.0973		1600.65	87.6337		1600.65	97.6768
		1601.14	84.9278		1601.14	87.4818		1601.14	97.6487
		1601.62	84.7625		1601.62	87.3311		1601.62	97.6197
		1602.1	84.6021		1602.1	87.1822		1602.1	97.5899
		1602.58	84.4462		1602.58	87.0348		1602.58	97.5594
		1603.06	84.2933		1603.06	86.8878		1603.06	97.5282
		1603.55	84.1413		1603.55	86.7398		1603.55	97.4964
		1604.03	83.9886		1604.03	86.5891		1604.03	97.4643
		1604.51	83.8341		1604.51	86.434		1604.51	97.4318
		1604.99	83.6778		1604.99	86.2734		1604.99	97.3991
		1605.47	83.5206		1605.47	86.1066		1605.47	97.3659
		1605.96	83.3635		1605.96	85.9333		1605.96	97.3324
		1606.44	83.2078		1606.44	85.7537		1606.44	97.2986
		1606.92	83.0542		1606.92	85.5682		1606.92	97.2653
		1607.4	82.9032		1607.4	85.3774		1607.4	97.2337
		1607.89	82.7549		1607.89	85.1822		1607.89	97.2055
		1608.37	82.6093		1608.37	84.9838		1608.37	97.1826
		1608.85	82.466		1608.85	84.7832		1608.85	97.1667
		1609.33	82.3241		1609.33	84.5806		1609.33	97.1575
		1609.81	82.182		1609.81	84.375		1609.81	97.1525
		1610.3	82.0375		1610.3	84.1651		1610.3	97.1475
		1610.78	81.8883		1610.78	83.9502		1610.78	97.1382
		1611.26	81.7328		1611.26	83.7301		1611.26	97.1216
[truncated: 4,955 more rows]

## Sheet: Figure 2d
raman
Figure 2d
	long name	raman shift	Intensity		raman shift	Intensity		raman shift	Intensity
	unit	cm-1			cm-1			cm-1
	annotation	H2O			2m NaTFSI-H2O			2m NaTFSI-PAE
		401.13	866.895		401.13	90.9801		401.13	135.79
		402.904	847.817		402.904	83.9696		402.904	110.201
		404.677	875.153		404.677	77.2249		404.677	87.1438
		406.448	893.402		406.448	70.746		406.448	66.6176
		408.221	909.224		408.221	64.5329		408.221	48.6226
		409.993	901.794		409.993	58.5857		409.993	33.1589
		411.765	868.495		411.765	52.9042		411.765	20.2264
		413.537	921.084		413.537	47.4886		413.537	9.82508
		415.308	900.279		415.308	42.3389		415.308	1.95501
		417.079	914.093		417.079	37.4549		417.079	-3.38385
		418.849	911.345		418.849	32.8368		418.849	-6.19149
		420.618	895.186		420.618	28.4845		420.618	-2.35509
		422.387	917.13		422.387	24.398		422.387	2.65802
		424.157	917.378		424.157	20.5774		424.157	7.19513
		425.926	914.881		425.926	17.0225		425.926	14.6442
		427.695	909.791		427.695	13.7335		427.695	18.7317
		429.464	939.216		429.464	10.7104		429.464	28.368
		431.232	913.539		431.232	7.95299		431.232	36.2315
		432.998	926.169		432.998	5.46146		432.998	46.019
		434.765	952.778		434.765	3.23575		434.765	58.5317
		436.532	929.996		436.532	1.27586		436.532	63.7685
		438.299	923.445		438.299	-0.4182		438.299	71.8763
		440.066	925.344		440.066	-1.84644		440.066	79.3546
		441.83	905.714		441.83	-3.00885		441.83	90.8266
		443.596	919.743		443.596	-3.90544		443.596	97.3982
		445.361	915.153		445.361	-4.5362		445.361	108.718
		447.126	918.823		447.126	-3.4084		447.126	118.189
		448.889	941.834		448.889	-2.67564		448.889	132.045
		450.654	914.228		450.654	-0.76021		450.654	147.113
		452.418	916.247		452.418	0.53526		452.418	158.282
		454.181	882.661		454.181	3.62932		454.181	174.672
		455.943	925.627		455.943	6.73824		455.943	190.802
		457.706	884.217		457.706	8.87402		457.706	194.857
		459.469	897.091		459.469	12.0278		459.469	200.031
		461.229	863.332		461.229	13.9656		461.229	205.395
		462.991	840.155		462.991	16.3254		462.991	209.495
		464.753	872.624		464.753	19.3091		464.753	216.312
		466.514	870.025		466.514	20.844		466.514	227.869
		468.273	866.711		468.273	21.1534		468.273	237.031
		470.034	850.487		470.034	22.6486		470.034	242.903
		471.795	798.815		471.795	24.1011		471.795	243.893
		473.553	847.56		473.553	24.8348		473.553	248.048
		475.312	821.263		475.312	27.2372		475.312	254.273
		477.072	861.938		477.072	28.3523		477.072	261.354
		478.829	889.567		478.829	29.0248		478.829	267.877
		480.587	898.419		480.587	28.7566		480.587	276.45
		482.344	890.933		482.344	30.3258		482.344	280.479
		484.102	905.742		484.102	31.4846		484.102	288.374
		485.859	930.26		485.859	31.3101		485.859	301.568
		487.615	895.017		487.615	31.4626		487.615	304.708
		489.372	911.562		489.372	31.7867		489.372	315.891
		491.128	862.358		491.128	33.5165		491.128	323.136
		492.883	882.882		492.883	36.013		492.883	325.097
		494.639	832.187		494.639	37.5936		494.639	330.352
		496.392	826.494		496.392	38.0597		496.392	339.505
		498.148	760.492		498.148	37.9093		498.148	351.127
		499.901	765.955		499.901	38.0161		499.901	360.839
		501.655	713.382		501.655	37.8086		501.655	372.088
		503.41	682.465		503.41	37.8358		503.41	377.972
		505.162	627.679		505.162	37.8353		505.162	385.107
		506.915	610.784		506.915	39.0511		506.915	397.583
		508.667	585.276		508.667	40.5307		508.667	407.278
		510.42	528.449		510.42	41.5891		510.42	425.482
		512.17	508.653		512.17	44.7711		512.17	438.956
		513.923	475.223		513.923	47.785		513.923	454.173
		515.672	460.829		515.672	51.1703		515.672	472.199
		517.424	435.862		517.424	55.2653		517.424	483.466
		519.173	415.724		519.173	58.9909		519.173	502.1
		520.924	393.916		520.924	63.7573		520.924	520.203
		522.673	369.64		522.673	68.4548		522.673	530.123
		524.423	347.857		524.423	73.3239		524.423	546.915
		526.171	334.729		526.171	78.1606		526.171	555.683
		527.921	350.882		527.921	82.435		527.921	566.254
		529.668	310.075		529.668	86.7055		529.668	582.006
		531.417	329.987		531.417	91.5027		531.417	602.306
		533.164	347.414		533.164	97.6874		533.164	623.334
		534.91	312.404		534.91	104.37		534.91	655.283
		536.658	308.834		536.658	110.054		536.658	682.767
		538.403	290.74		538.403	115.134		538.403	717.264
		540.151	305.61		540.151	119.826		540.151	757.521
		541.896	283.525		541.896	124.479		541.896	797.499
		543.642	278.614		543.642	128.508		543.642	832.548
		545.387	272.184		545.387	131.983		545.387	867.239
		547.13	279.46		547.13	136.403		547.13	895.128
		548.876	269.661		548.876	139.22		548.876	915.21
		550.619	282.602		550.619	142.27		550.619	929.203
		552.362	254.649		552.362	144.782		552.362	933.422
		554.107	249.124		554.107	147.107		554.107	941.889
		555.849	251.618		555.849	149.02		555.849	941.43
		557.593	240.366		557.593	151.605		557.593	937.12
		559.335	226.326		559.335	152.086		559.335	929.535
		561.076	242.125		561.076	152.949		561.076	915.246
		562.819	240.417		562.819	154.074		562.819	896.234
		564.56	221.014		564.56	153.203		564.56	870.707
		566.3	242.49		566.3	152.475		566.3	850.401
		568.04	238.566		568.04	151.478		568.04	831.319
		569.781	220.432		569.781	151.216		569.781	811.824
		571.521	227.064		571.521	148.329		571.521	790.66
		573.26	221.544		573.26	147.064		573.26	777.144
		575	221.235		575	144.274		575	764.791
		576.738	211.932		576.738	142.347		576.738	754.015
		578.476	211.827		578.476	138.857		578.476	738.037
		580.214	220.229		580.214	136.033		580.214	716.715
		581.953	237.996		581.953	132.393		581.953	698.765
		583.69	215.907		583.69	127.137		583.69	676.217
		585.427	226.042		585.427	122.697		585.427	659.393
		587.163	212.736		587.163	118.423		587.163	644.62
		588.901	228.616		588.901	113.422		588.901	635.004
		590.637	229.365		590.637	108.747		590.637	625.454
		592.372	251.647		592.372	106.124		592.372	611.783
		594.107	265.287		594.107	103.391		594.107	596.787
		595.844	251.297		595.844	99.8416		595.844	578.291
		597.578	288.651		597.578	96.3794		597.578	553.123
		599.312	248.976		599.312	94.8563		599.312	534.573
		601.045	273.849		601.045	92.466		601.045	516.795
		602.779	277.202		602.779	89.8358		602.779	499.418
		604.512	271.977		604.512	88.0506		604.512	478.53
		606.246	266.639		606.246	86.6436		606.246	467.59
		607.979	268.937		607.979	84.4462		607.979	456.673
		609.711	231.385		609.711	82.599		609.711	448.712
		611.442	237.675		611.442	81.3031		611.442	442.708
		613.174	235.179		613.174	78.3616		613.174	427.078
		614.905	229.923		614.905	76.5781		614.905	409.644
		616.635	214.106		616.635	75.1986		616.635	401.392
		618.368	195.223		618.368	74.4942		618.368	387.555
		620.098	196.414		620.098	72.8495		620.098	382.293
		621.827	197.54		621.827	70.3754		621.827	371.385
		623.557	174.423		623.557	68.158		623.557	364.968
		625.286	161.421		625.286	65.0746		625.286	354.133
		627.014	162.667		627.014	62.7012		627.014	341.119
		628.743	153.621		628.743	59.1377		628.743	331.384
		630.471	169.267		630.471	57.1584		630.471	324.466
		632.198	162.689		632.198	54.7738		632.198	313.133
		633.926	127.142		633.926	53.7037		633.926	305.371
		635.653	164.484		635.653	51.4742		635.653	288.128
		637.38	150.056		637.38	49.789		637.38	278.366
		639.106	154.886		639.106	49.0533		639.106	266.573
		640.832	147.768		640.832	48.1874		640.832	267.573
		642.56	132.497		642.56	46.3591		642.56	260.796
		644.285	123.281		644.285	45.049		644.285	250.159
		646.01	138.023		646.01	43.6166		646.01	242.294
		647.735	126.969		647.735	42.5201		647.735	228.663
		649.459	128.354		649.459	40.6894		649.459	218.629
		651.183	125.751		651.183	38.4785		651.183	210.986
		652.907	140.629		652.907	36.7067		652.907	204.262
		654.629	139.442		654.629	35.3252		654.629	204.521
		656.352	117.699		656.352	33.1934		656.352	196.996
		658.075	115.277		658.075	31.6902		658.075	192.231
		659.797	107.711		659.797	29.8361		659.797	184.367
		661.519	120.428		661.519	25.6397		661.519	177.121
		663.241	119.213		663.241	23.3722		663.241	168.641
		664.962	107		664.962	21.1544		664.962	161.949
		666.684	99.7372		666.684	20.7126		666.684	143.869
		668.404	113.382		668.404	19.0969		668.404	136.314
		670.125	120.932		670.125	16.7731		670.125	122.355
		671.845	116.681		671.845	15.5702		671.845	108.492
		673.565	132.199		673.565	13.7828		673.565	99.7026
		675.284	108.759		675.284	11.7348		675.284	91.2053
		677.004	94.379		677.004	11.1156		677.004	71.5465
		678.72	107.689		678.72	10.4342		678.72	60.9693
		680.439	110.258		680.439	7.52126		680.439	49.2642
		682.157	100.352		682.157	5.94864		682.157	37.0248
		683.875	96.5593		683.875	4.4568		683.875	30.184
		685.593	94.755		685.593	3.43448		685.593	20.6402
		687.31	87.7712		687.31	1.62418		687.31	21.1393
		689.027	106.163		689.027	-0.20486		689.027	17.9064
		690.741	118.54		690.741	-2.45063		690.741	18.3012
		692.458	119.456		692.458	-5.0542		692.458	14.2402
		694.173	104.183		694.173	-12.2632		694.173	11.9261
		695.889	105.996		695.889	-20.2885		695.889	12.0571
		697.604	123.384		697.604	-31.1373		697.604	2.19242
		699.317	107.4		699.317	-44.2163		699.317	-0.13338
		701.032	105.597		701.032	-53.1564		701.032	-9.92749
		702.746	99.0856		702.746	-55.5592		702.746	-12.2445
		704.46	107.686		704.46	-50.1507		704.46	-20.9759
		706.174	84.3939		706.174	-36.2353		706.174	-30.1597
		707.885	101.724		707.885	-16.1905		707.885	-31.1563
		709.598	113.794		709.598	7.61131		709.598	-34.6463
		711.311	105.464		711.311	32.7488		711.311	-39.8951
		713.023	100.24		713.023	57.984		713.023	-42.416
		714.733	101.481		714.733	83.101		714.733	-56.202
		716.445	110.235		716.445	109.438		716.445	-74.3403
		718.156	110.85		718.156	133.355		718.156	-104.396
		719.867	107.03		719.867	157.072		719.867	-145.559
		721.576	107.457		721.576	178.463		721.576	-129.609
		723.287	110.647		723.287	199.167		723.287	-14.2644
		724.997	117.813		724.997	218.272		724.997	193.135
		726.704	120.377		726.704	234.807		726.704	440.527
		728.414	120.704		728.414	250.044		728.414	700.531
		730.123	113.967		730.123	265.39		730.123	936.665
		731.83	118.25		731.83	277.897		731.83	1137.18
		733.538	132.405		733.538	289.115		733.538	1303.53
		735.246	121.539		735.246	299.16		735.246	1415.69
		736.952	134.453		736.952	307.643		736.952	1484.87
		738.66	108.532		738.66	314.967		738.66	1507.8
		740.367	151.635		740.367	320.284		740.367	1479.77
		742.072	117.24		742.072	322.527		742.072	1407.33
		743.778	147.155		743.778	324.338		743.778	1289.64
		745.483	168.681		745.483	324.336		745.483	1125.99
		747.188	135.88		747.188	323.922		747.188	925.629
		748.894	150.859		748.894	321.49		748.894	693.96
		750.597	147.236		750.597	318.371		750.597	444.52
		752.302	143.065		752.302	312.902		752.302	207.808
		754.005	148.115		754.005	304.902		754.005	23.3539
		755.709	136.69		755.709	294.18		755.709	-56.4805
		757.413	143.42		757.413	281.909		757.413	-47.1225
		759.115	147.751		759.115	268.568		759.115	-7.86707
		760.818	148.878		760.818	253.637		760.818	28.7462
		762.519	147.118		762.519	237.913		762.519	52.0278
		764.222	148.78		764.222	220.588		764.222	57.7108
		765.922	169.908		765.922	202.278		765.922	64.3944
		767.624	178.344		767.624	183.926		767.624	60.848
		769.324	192.372		769.324	162.101		769.324	55.5874
		771.025	187.644		771.025	139.354		771.025	53.7657
		772.724	175.362		772.724	115.424		772.724	48.3165
		774.425	195.263		774.425	91.3252		774.425	51.5739
		776.124	203.136		776.124	66.4506		776.124	59.7791
		777.824	182.458		777.824	42.6965		777.824	70.9207
		779.521	220.662		779.521	19.4485		779.521	85.9289
		781.221	223.556		781.221	1.766		781.221	106.258
		782.918	242.962		782.918	-11.8016		782.918	128.842
		784.617	221.797		784.617	-16.7112		784.617	145.565
		786.313	242.009		786.313	-13.1244		786.313	168.539
		788.01	215.251		788.01	-3.10561		788.01	185.573
		789.707	232.892		789.707	8.05251		789.707	208.339
		791.403	241.459		791.403	18.3848		791.403	230.537
		793.1	241.996		793.1	24.9953		793.1	243.009
		794.795	265.325		794.795	27.9275		794.795	261.04
		796.492	245.883		796.492	30.4168		796.492	274.183
		798.186	222.883		798.186	30.0962		798.186	286.488
		799.88	228.42		799.88	30.866		799.88	299.207
		801.576	249.383		801.576	30.2711		801.576	308.643
		803.269	230.863		803.269	29.304		803.269	319.747
		804.962	242.516		804.962	28.3581		804.962	326.501
		806.657	234.606		806.657	27.7145		806.657	325.846
		808.349	221.733		808.349	26.7353		808.349	333.018
		810.043	244.078		810.043	24.9811		810.043	335.044
		811.735	242.157		811.735	23.5226		811.735	329.821
		813.426	218.275		813.426	22.3393		813.426	333.612
		815.119	234.494		815.119	21.6166		815.119	330.492
		816.81	229.646		816.81	18.8998		816.81	326.145
		818.501	226.707		818.501	17.8506		818.501	316.293
		820.191	218.964		820.191	17.0276		820.191	316.046
		821.883	227.403		821.883	15.9602		821.883	312.69
		823.572	220.922		823.572	15.0513		823.572	310.564
		825.261	182.334		825.261	13.0266		825.261	306.412
		826.952	213.785		826.952	11.5157		826.952	298.039
		828.641	192.214		828.641	9.1915		828.641	302.308
		830.329	192.44		830.329	7.67169		830.329	302.686
		832.017	193.154		832.017	7.01257		832.017	308.063
		833.706	184.646		833.706	5.17638		833.706	303.813
		835.394	185.603		835.394	4.0918		835.394	311.21
		837.081	190.427		837.081	2.52348		837.081	314.009
		838.767	172.575		838.767	0.75624		838.767	309.871
		840.456	168.294		840.456	-0.5231		840.456	304.181
		842.142	176.06		842.142	-0.60515		842.142	305.812
		843.827	149.776		843.827	-1.12833		843.827	307.754
		845.513	174.719		845.513	-1.35007		845.513	315.694
		847.198	157.933		847.198	-0.36708		847.198	337.736
		848.884	144.402		848.884	0.88021		848.884	368.836
		850.569	141.691		850.569	1.05094		850.569	409.143
		852.253	130.797		852.253	0.1172		852.253	454.793
		853.937	120.433		853.937	-0.78169		853.937	506.758
		855.62	129.815		855.62	-0.41352		855.62	549.397
		857.303	102.674		857.303	-0.62369		857.303	582.078
		858.988	125.738		858.988	-0.71463		858.988	598.087
		860.671	109.485		860.671	-1.37629		860.671	595.766
		862.353	81.9237		862.353	-0.23945		862.353	581.543
		864.035	95.3652		864.035	0.14979		864.035	555.68
		865.717	106.423		865.717	-0.36495		865.717	515.377
		867.398	95.4078		867.398	-1.36472		867.398	460.799
		869.079	92.9793		869.079	-0.37212		869.079	406.131
		870.759	75.3811		870.759	-0.95927		870.759	333.789
		872.44	72.231		872.44	-0.2895		872.44	255.816
		874.122	73.7255		874.122	-0.74429		874.122	182.544
		875.801	65.012		875.801	-0.29048		875.801	116.452
		877.481	50.1609		877.481	0.54443		877.481	57.697
		879.16	55.7321		879.16	0.61567		879.16	12.5159
		880.839	55.4477		880.839	1.26158		880.839	-19.0559
		882.517	58.4739		882.517	0.92537		882.517	-30.1701
		884.195	36.6483		884.195	1.79339		884.195	-32.0877
		885.873	56.4325		885.873	1.15448		885.873	-30.226
		887.551	37.2902		887.551	1.43175		887.551	-20.1203
		889.228	57.8416		889.228	2.50962		889.228	-19.5794
		890.905	30.4211		890.905	3.97052		890.905	-19.3332
		892.581	39.4099		892.581	4.86091		892.581	-21.8847
		894.257	33.8746		894.257	5.07967		894.257	-20.121
		895.933	50.5667		895.933	6.29826		895.933	-19.5152
		897.609	43.7439		897.609	6.4798		897.609	-15.2282
		899.284	44.9468		899.284	7.49474		899.284	-12.5593
		900.959	55.0861		900.959	8.11799		900.959	-11.8167
		902.634	21.9931		902.634	10.3121		902.634	-9.26459
		904.308	46.286		904.308	11.1886		904.308	-7.36611
		905.982	26.4119		905.982	12.327		905.982	-3.76438
		907.656	28.5325		907.656	12.6495		907.656	2.91989
		909.33	34.9839		909.33	13.9404		909.33	6.94167
		911.001	11.8474		911.001	14.9278		911.001	11.1372
		912.674	25.0436		912.674	14.8132		912.674	15.2955
		914.346	7.35791		914.346	16.6021		914.346	19.9136
		916.018	14.0222		916.018	18.4785		916.018	29.4687
		917.69	13.2047		917.69	19.6741		917.69	37.2178
		919.362	3.42932		919.362	19.9556		919.362	36.1965
		921.033	7.77063		921.033	21.2		921.033	43.8813
		922.704	-7.88678		922.704	22.0453		922.704	44.8824
		924.374	3.32971		924.374	22.886		924.374	46.7498
		926.043	-8.12762		926.043	23.9535		926.043	52.1871
		927.713	7.6225		927.713	26.0329		927.713	52.5446
		929.382	-7.56842		929.382	27.533		929.382	59.3218
		931.052	-13.6782		931.052	29.2502		931.052	62.296
		932.721	-1.31024		932.721	30.1687		932.721	67.699
		934.389	-14.1948		934.389	30.6349		934.389	65.7534
		936.056	-18.0123		936.056	31.3965		936.056	69.5499
		937.724	10.5974		937.724	33.1612		937.724	70.0566
		939.392	14.851		939.392	33.7583		939.392	70.8918
		941.059	7.22968		941.059	33.2865		941.059	68.9549
		942.727	16.7075		942.727	34.6631		942.727	66.8574
		944.391	11.6504		944.391	35.2184		944.391	71.625
		946.058	-12.9121		946.058	37.0203		946.058	72.1383
		947.724	-5.50922		947.724	37.2554		947.724	76.2818
		949.39	-3.07141		949.39	37.9934		949.39	77.6768
		951.054	7.56354		951.054	39.2109		951.054	77.5039
		952.719	5.35413		952.719	40.1779		952.719	78.9722
		954.384	0.91834		954.384	40.8578		954.384	84.8643
		956.049	-4.15546		956.049	42.1172		956.049	82.4359
		957.711	10.1519		957.711	43.1972		957.711	85.6744
		959.375	-7.76154		959.375	44.7474		959.375	92.3744
		961.039	9.52039		961.039	44.7749		961.039	98.877
		962.701	1.97491		962.701	44.9062		962.701	106.906
		964.364	-12.0128		964.364	45.9998		964.364	108.607
		966.027	-12.0846		966.027	47.3059		966.027	113.216
		967.687	8.21075		967.687	48.9231		967.687	112.599
		969.349	-3.70569		969.349	50.7486		969.349	121.083
		971.011	-20.9868		971.011	53.0341		971.011	122.432
		972.671	-0.43524		972.671	54.5813		972.671	129.41
		974.332	-12.9307		974.332	55.5955		974.332	137.412
		975.993	-8.4549		975.993	57.8528		975.993	145.472
		977.652	16.0584		977.652	59.0679		977.652	159.518
		979.312	4.12891		979.312	60.5492		979.312	166.222
		980.972	28.6964		980.972	60.6018		980.972	183.01
		982.63	-16.1019		982.63	62.004		982.63	192.291
		984.29	10.2493		984.29	62.2053		984.29	200.294
		985.947	0.96509		985.947	64.2514		985.947	210.478
		987.606	14.1108		987.606	64.2776		987.606	220.914
		989.264	-2.9032		989.264	65.7862		989.264	227.429
		990.92	-12.0656		990.92	66.7159		990.92	236.988
		992.578	7.24335		992.578	68.4225		992.578	243.285
		994.234	7.08801		994.234	68.257		994.234	248.805
		995.891	8.86353		995.891	69.3273		995.891	250.35
		997.546	10.2925		997.546	70.683		997.546	254.352
		999.203	-0.11646		999.203	72.1448		999.203	260.456
		1000.86	6.15765		1000.86	73.7815		1000.86	263.907
		1002.51	26.7502		1002.51	75.0559		1002.51	271.655
		1004.17	12.7742		1004.17	76.5968		1004.17	273.45
		1005.82	-3.69055		1005.82	78.1746		1005.82	281.869
		1007.48	15.1522		1007.48	79.4		1007.48	288.907
		1009.13	6.86469		1009.13	81.8128		1009.13	301.882
		1010.78	16.0959		1010.78	84.6882		1010.78	317.724
		1012.44	0.28284		1012.44	85.137		1012.44	335.758
		1014.09	23.7303		1014.09	87.8299		1014.09	360.849
		1015.74	13.0937		1015.74	89.3408		1015.74	380.414
		1017.39	36.4118		1017.39	91.5882		1017.39	404.341
		1019.05	25.2992		1019.05	93.7693		1019.05	433.804
		1020.7	24.5258		1020.7	95.3118		1020.7	462.272
		1022.35	35.9186		1022.35	97.2155		1022.35	488.616
		1024	37.3788		1024	99.1029		1024	510
		1025.65	14.0309		1025.65	102.341		1025.65	530.664
		1027.3	38.3518		1027.3	103.541		1027.3	550.718
		1028.95	40.8663		1028.95	106.018		1028.95	571.45
		1030.6	47.819		1030.6	108.16		1030.6	595.03
		1032.25	42.2438		1032.25	110.759		1032.25	616.147
		1033.9	71.585		1033.9	112.086		1033.9	628.817
		1035.55	34.4571		1035.55	114.906		1035.55	638.95
		1037.2	43.313		1037.2	117.974		1037.2	647.087
		1038.84	55.3472		1038.84	121.061		1038.84	660.844
		1040.49	66.3213		1040.49	124.077		1040.49	668.852
		1042.14	59.1104		1042.14	126.499		1042.14	676.432
		1043.79	75.9991		1043.79	128.805		1043.79	680.901
		1045.43	67.7651		1045.43	132.647		1045.43	685.521
		1047.08	67.7216		1047.08	137.191		1047.08	695.055
		1048.73	46.4636		1048.73	140.827		1048.73	703.598
		1050.37	75.5061		1050.37	144.906		1050.37	719.538
		1052.02	82.0223		1052.02	148.147		1052.02	734.265
		1053.66	69.4899		1053.66	151.638		1053.66	745.98
		1055.31	66.2296		1055.31	154.174		1055.31	762.155
		1056.95	73.3223		1056.95	158.76		1056.95	767.131
		1058.6	73.3052		1058.6	162.961		1058.6	785.675
		1060.24	88.7536		1060.24	166		1060.24	804.845
		1061.88	60.5905		1061.88	168.657		1061.88	820.611
		1063.53	62.1335		1063.53	172.118		1063.53	838.321
		1065.17	62.7689		1065.17	174.947		1065.17	851.7
		1066.81	59.5424		1066.81	177.722		1066.81	864.961
		1068.45	49.9137		1068.45	181.501		1068.45	872.286
		1070.1	74.8237		1070.1	184.285		1070.1	888.689
		1071.74	39.8072		1071.74	187.462		1071.74	901.467
		1073.38	42.4106		1073.38	189.433		1073.38	903.319
		1075.02	50.4246		1075.02	192.507		1075.02	907.279
		1076.66	43.2725		1076.66	193.337		1076.66	917.583
		1078.3	60.2158		1078.3	195.101		1078.3	919.793
		1079.94	78.0765		1079.94	196.092		1079.94	929.748
		1081.58	55.9254		1081.58	196.958		1081.58	939.754
		1083.22	48.0405		1083.22	198.275		1083.22	953.061
		1084.86	65.8958		1084.86	197.82		1084.86	963.776
		1086.5	61.4939		1086.5	195.716		1086.5	976.689
		1088.14	59.1344		1088.14	194.061		1088.14	985.482
		1089.78	54.2696		1089.78	192.887		1089.78	991.821
		1091.41	54.8068		1091.41	193.664		1091.41	1004.94
		1093.05	54.2521		1093.05	193.316		1093.05	1008.66
		1094.69	52.5568		1094.69	195.846		1094.69	1004.49
		1096.32	49.6829		1096.32	198.239		1096.32	1001.8
		1097.96	31.9443		1097.96	201.459		1097.96	998.387
		1099.6	48.9672		1099.6	206.5		1099.6	993.212
		1101.23	61.2707		1101.23	210.574		1101.23	988.644
		1102.87	38.5059		1102.87	215.594		1102.87	984.307
		1104.5	36.8102		1104.5	220.688		1104.5	973.753
		1106.14	42.6096		1106.14	224.741		1106.14	961.09
		1107.77	34.4521		1107.77	228.611		1107.77	947.687
		1109.41	45.3775		1109.41	232.548		1109.41	939.95
		1111.04	16.827		1111.04	236.345		1111.04	927.48
		1112.68	21.3775		1112.68	240.179		1112.68	923.56
		1114.31	6.3595		1114.31	243.457		1114.31	919.192
		1115.94	27.9904		1115.94	245.789		1115.94	920.483
		1117.58	25.2475		1117.58	248.359		1117.58	930.643
		1119.21	32.4944		1119.21	248.946		1119.21	939.681
		1120.84	8.53546		1120.84	250.216		1120.84	958.328
		1122.47	32.0873		1122.47	251.216		1122.47	989.947
		1124.1	9.91339		1124.1	251.522		1124.1	1032.16
		1125.73	-3.48724		1125.73	251.004		1125.73	1071.99
		1127.37	13.0261		1127.37	250.743		1127.37	1112.53
		1129	11.9147		1129	249.795		1129	1153.85
		1130.63	12.0183		1130.63	246.556		1130.63	1196.18
		1132.26	5.77362		1132.26	243.161		1132.26	1232.53
		1133.89	18.7988		1133.89	239.731		1133.89	1254.9
		1135.52	16.809		1135.52	236.369		1135.52	1266.11
		1137.14	5.47217		1137.14	232.224		1137.14	1263.67
		1138.77	11.5479		1138.77	228.958		1138.77	1245.46
		1140.4	14.6702		1140.4	222.755		1140.4	1210.14
		1142.03	-1.42365		1142.03	216.029		1142.03	1164.31
		1143.66	18.646		1143.66	208.907		1143.66	1103.14
		1145.28	21.2796		1145.28	200.994		1145.28	1024.46
		1146.91	8.33673		1146.91	192.707		1146.91	936.273
		1148.54	20.9569		1148.54	184.447		1148.54	851.436
		1150.17	45.9838		1150.17	176.29		1150.17	759.524
		1151.79	25.4114		1151.79	167.565		1151.79	678.496
		1153.42	18.1355		1153.42	158.527		1153.42	606.999
		1155.04	0.04492		1155.04	149.405		1155.04	543.333
		1156.67	17.5178		1156.67	139.971		1156.67	487.761
		1158.29	10.5397		1158.29	129.099		1158.29	435.923
		1159.92	17.5319		1159.92	120.009		1159.92	398.885
		1161.54	16.5536		1161.54	109.73		1161.54	362.951
		1163.16	13.9868		1163.16	100.119		1163.16	341.145
		1164.79	13.6057		1164.79	91.4083		1164.79	323.339
		1166.41	9.7616		1166.41	81.5891		1166.41	305.426
		1168.03	21.7472		1168.03	74.5126		1168.03	305.851
		1169.66	21.2415		1169.66	69.9149		1169.66	300.097
		1171.28	1.06049		1171.28	67.2849		1171.28	295.654
		1172.9	0.09583		1172.9	65.3841		1172.9	293.893
		1174.52	37.9475		1174.52	64.3752		1174.52	287.407
		1176.15	14.1258		1176.15	65.6123		1176.15	282.721
		1177.77	7.5752		1177.77	64.383		1177.77	269.063
		1179.39	10.384		1179.39	65.4245		1179.39	260.959
		1181.01	21.8344		1181.01	64.6066		1181.01	255.469
		1182.63	6.1767		1182.63	65.3174		1182.63	241.219
		1184.25	20.3434		1184.25	65.9795		1184.25	239.17
		1185.87	-1.57526		1185.87	64.7362		1185.87	231.058
		1187.49	8.52026		1187.49	64.3343		1187.49	220.414
		1189.11	6.90967		1189.11	63.9607		1189.11	211.431
		1190.72	12.7513		1190.72	64.2739		1190.72	203.657
		1192.34	8.76099		1192.34	63.2117		1192.34	193.776
		1193.96	11.1342		1193.96	61.5928		1193.96	179.707
		1195.58	14.6471		1195.58	58.4635		1195.58	170.594
		1197.2	20.0697		1197.2	54.7113		1197.2	163.711
		1198.81	17.2695		1198.81	51.6661		1198.81	154.604
		1200.43	-0.52118		1200.43	49.9101		1200.43	153.789
		1202.05	3.7464		1202.05	49.8659		1202.05	145.26
		1203.66	15.0543		1203.66	51.3379		1203.66	137.557
		1205.28	23.6941		1205.28	54.9449		1205.28	130.026
		1206.89	27.863		1206.89	61.4222		1206.89	117.671
		1208.51	0.75354		1208.51	69.7649		1208.51	115.216
		1210.12	19.6992		1210.12	78.6745		1210.12	108.482
		1211.74	33.1551		1211.74	87.1507		1211.74	108.888
		1213.35	18.7029		1213.35	95.9046		1213.35	109.975
		1214.97	49.0295		1214.97	104.587		1214.97	107.759
		1216.58	40.5309		1216.58	112.39		1216.58	113.971
		1218.19	40.9365		1218.19	119.166		1218.19	120.49
		1219.81	36.088		1219.81	125.381		1219.81	123.349
		1221.42	43.8936		1221.42	129.033		1221.42	130.038
		1223.03	28.5898		1223.03	134.521		1223.03	136.682
		1224.64	29.6602		1224.64	139.49		1224.64	169.737
		1226.26	19.1519		1226.26	143.627		1226.26	233.531
		1227.87	11.2118		1227.87	147.533		1227.87	330.382
		1229.48	4.74225		1229.48	151.153		1229.48	447.955
		1231.09	21.7195		1231.09	153.928		1231.09	567.505
		1232.7	20.186		1232.7	155.844		1232.7	683.679
		1234.31	8.37506		1234.31	156.557		1234.31	780.509
		1235.92	11.9293		1235.92	156.578		1235.92	857.017
		1237.53	13.3494		1237.53	155.797		1237.53	911.538
		1239.14	3.28357		1239.14	155.508		1239.14	948.105
		1240.75	16.5976		1240.75	154.072		1240.75	962.832
		1242.36	-4.35266		1242.36	151.549		1242.36	957.127
		1243.97	-1.58582		1243.97	149.546		1243.97	926.183
		1245.57	4.49359		1245.57	146.484		1245.57	862.828
		1247.18	8.37469		1247.18	142.767		1247.18	784.542
		1248.79	6.03156		1248.79	138.479		1248.79	692.612
		1250.4	-0.64148		1250.4	133.251		1250.4	589.644
		1252	7.68622		1252	127.425		1252	484.42
		1253.61	-5.09113		1253.61	121.104		1253.61	385.236
		1255.21	-3.70563		1255.21	114.793		1255.21	304.137
		1256.82	-4.21259		1256.82	107.487		1256.82	263.296
		1258.43	2.28113		1258.43	99.432		1258.43	260.865
		1260.03	5.7124		1260.03	91.3759		1260.03	273.615
		1261.64	10.2124		1261.64	82.973		1261.64	301.921
		1263.24	0.55359		1263.24	75.3122		1263.24	325.324
		1264.85	-12.7624		1264.85	65.7407		1264.85	351.091
		1266.45	3.89899		1266.45	55.5363		1266.45	372.218
		1268.05	11.3862		1268.05	45.4572		1268.05	394
		1269.66	5.53864		1269.66	35.6613		1269.66	421.219
		1271.26	-10.754		1271.26	25.2503		1271.26	445.968
		1272.86	15.2092		1272.86	15.9539		1272.86	466.243
		1274.47	-7.25757		1274.47	6.719		1274.47	483.92
		1276.07	1.5827		1276.07	-0.30486		1276.07	495.347
		1277.67	-15.2648		1277.67	-5.07835		1277.67	493.922
		1279.27	-3.02686		1279.27	-6.64339		1279.27	499.226
		1280.87	-9.30054		1280.87	-7.03574		1280.87	491.596
		1282.47	3.48694		1282.47	-4.69368		1282.47	490.221
		1284.07	-13.7212		1284.07	-0.82593		1284.07	485.24
		1285.68	4.02228		1285.68	3.52635		1285.68	467.153
		1287.28	1.65405		1287.28	6.69815		1287.28	448.311
		1288.87	1.31879		1288.87	9.85178		1288.87	445.507
		1290.47	6.37402		1290.47	12.2481		1290.47	437.468
		1292.07	-3.88489		1292.07	13.7471		1292.07	419.652
		1293.67	8.37677		1293.67	15.5103		1293.67	410.533
		1295.27	9.65674		1295.27	17.493		1295.27	404.86
		1296.87	22.0673		1296.87	19.2313		1296.87	400.189
		1298.47	11.7526		1298.47	20.813		1298.47	390.952
		1300.06	2.03461		1300.06	22.7512		1300.06	382.763
		1301.66	12.8606		1301.66	24.9695		1301.66	371.022
		1303.26	-0.47473		1303.26	28.7079		1303.26	347.997
		1304.85	1.49237		1304.85	30.3737		1304.85	331.231
		1306.45	8.2337		1306.45	32.6878		1306.45	306.155
		1308.05	-13.2292		1308.05	34.2223		1308.05	290.377
		1309.64	14.7318		1309.64	37.4654		1309.64	262.395
		1311.24	28.4497		1311.24	38.3416		1311.24	238.852
		1312.83	-3.36469		1312.83	40.1842		1312.83	217.246
		1314.43	15.4531		1314.43	41.8703		1314.43	204.048
		1316.02	13.8817		1316.02	43.9276		1316.02	183.216
		1317.62	7.59497		1317.62	46.0395		1317.62	171.623
		1319.21	9.96851		1319.21	48.3733		1319.21	173.919
		1320.81	3.73999		1320.81	50.5893		1320.81	184.406
		1322.4	-8.91669		1322.4	52.2577		1322.4	188.115
		1323.99	6.30963		1323.99	53.3299		1323.99	201.16
		1325.58	-2.46857		1325.58	53.6351		1325.58	217.451
		1327.18	24.8445		1327.18	53.4186		1327.18	238.615
		1328.77	16.3094		1328.77	53.5654		1328.77	253.608
		1330.36	25.2706		1330.36	54.8002		1330.36	263.526
		1331.95	23.0446		1331.95	55.2167		1331.95	270.789
		1333.54	12.9803		1333.54	54.9543		1333.54	270.469
		1335.13	6.58276		1335.13	55.7174		1335.13	270.613
		1336.73	29.8061		1336.73	55.125		1336.73	275.021
		1338.32	9.1521		1338.32	54.3023		1338.32	264.232
		1339.91	23.321		1339.91	52.4893		1339.91	259.401
		1341.5	-0.25647		1341.5	51.6555		1341.5	248.509
		1343.09	14.3697		1343.09	50.0862		1343.09	238.629
		1344.67	8.77252		1344.67	47.1607		1344.67	229.399
		1346.26	11.7822		1346.26	44.4594		1346.26	215.35
		1347.85	15.953		1347.85	42.0688		1347.85	203.848
		1349.44	13.4576		1349.44	39.7059		1349.44	195.041
		1351.03	31.8721		1351.03	36.6282		1351.03	182.582
		1352.61	29.137		1352.61	34.547		1352.61	174.769
		1354.2	9.39874		1354.2	31.9009		1354.2	164.026
		1355.79	26.0687		1355.79	28.4387		1355.79	152.815
		1357.38	12.3306		1357.38	25.8862		1357.38	141.995
		1358.96	23.7231		1358.96	22.9893		1358.96	134.292
		1360.55	26.1534		1360.55	20.6132		1360.55	127.399
		1362.13	18.5386		1362.13	18.6873		1362.13	114.399
		1363.72	16.9723		1363.72	16.5478		1363.72	105.368
		1365.3	12.5746		1365.3	14.3357		1365.3	97.1138
		1366.89	21.7547		1366.89	11.9143		1366.89	90.4138
		1368.47	25.3359		1368.47	11.3189		1368.47	83.3949
		1370.06	36.0836		1370.06	10.1167		1370.06	81.7149
		1371.64	39.2824		1371.64	9.76051		1371.64	83.3802
		1373.23	24.3301		1373.23	8.95685		1373.23	86.4995
		1374.81	36.7748		1374.81	8.30628		1374.81	88.0746
		1376.39	33.0881		1376.39	7.69938		1376.39	88.2524
		1377.97	34.9868		1377.97	6.24174		1377.97	91.3027
		1379.56	19.4749		1379.56	5.18584		1379.56	95.7036
		1381.14	20.2196		1381.14	5.10016		1381.14	89.0089
		1382.72	29.494		1382.72	4.51948		1382.72	89.7548
		1384.3	20.8967		1384.3	4.06997		1384.3	91.3161
		1385.88	27.6398		1385.88	3.86715		1385.88	84.3675
		1387.46	21.1359		1387.46	2.82625		1387.46	88.1309
		1389.04	38.2954		1389.04	3.72882		1389.04	89.1035
		1390.63	31.9363		1390.63	3.23378		1390.63	95.7229
		1392.2	45.9526		1392.2	3.99111		1392.2	95.6849
		1393.78	39.0871		1393.78	4.70152		1393.78	94.8486
		1395.36	24.9266		1395.36	5.16781		1395.36	98.7246
		1396.94	31.2536		1396.94	6.25881		1396.94	98.8856
		1398.52	24.5294		1398.52	6.69014		1398.52	103.639
		1400.1	15.3522		1400.1	7.0548		1400.1	110.492
		1401.68	46.7194		1401.68	6.6733		1401.68	113.519
		1403.26	26.3746		1403.26	6.12726		1403.26	109.54
		1404.83	19.5264		1404.83	6.70067		1404.83	110.153
		1406.41	35.2573		1406.41	6.14364		1406.41	109.442
		1407.99	25.0955		1407.99	7.2762		1407.99	113.488
		1409.56	40.0804		1409.56	7.83019		1409.56	120.141
		1411.14	32.1506		1411.14	8.3468		1411.14	118.729
		1412.72	30.476		1412.72	9.67172		1412.72	112.203
		1414.29	32.1389		1414.29	10.4844		1414.29	116.047
		1415.87	37.1036		1415.87	10.0247		1415.87	113.038
		1417.44	35.1135		1417.44	10.4789		1417.44	109.41
		1419.02	35.9567		1419.02	10.9325		1419.02	119.963
		1420.59	39.9711		1420.59	12.5596		1420.59	121.416
		1422.17	32.2272		1422.17	12.0388		1422.17	131.849
		1423.74	29.1691		1423.74	11.8215		1423.74	144.303
		1425.32	33.7711		1425.32	12.3807		1425.32	163.456
		1426.89	32.6246		1426.89	11.7942		1426.89	183.126
		1428.46	34.5173		1428.46	11.7525		1428.46	206.972
		1430.03	33.6407		1430.03	10.8632		1430.03	242.184
		1431.61	38.7123		1431.61	10.803		1431.61	273.832
		1433.18	42.7587		1433.18	11.4016		1433.18	309.312
		1434.75	46.7924		1434.75	10.8365		1434.75	350.584
		1436.32	48.5366		1436.32	11.2252		1436.32	390.867
		1437.89	45.7334		1437.89	11.7655		1437.89	431.962
		1439.46	20.1316		1439.46	11.6489		1439.46	479.258
		1441.03	46.0905		1441.03	11.128		1441.03	521.216
		1442.61	47.8775		1442.61	11.4777		1442.61	555.741
		1444.18	53.6517		1444.18	10.8046		1444.18	590.963
		1445.74	44.6177		1445.74	10.7478		1445.74	620.795
		1447.31	41.9666		1447.31	11.4855		1447.31	637.023
		1448.88	40.2798		1448.88	10.6108		1448.88	648.174
		1450.45	40.9868		1450.45	10.4988		1450.45	659.519
		1452.02	50.5508		1452.02	9.68136		1452.02	658.42
		1453.59	50.6681		1453.59	8.51195		1453.59	660.485
		1455.16	47.764		1455.16	7.52755		1455.16	660.526
		1456.72	48.3179		1456.72	6.52579		1456.72	658.039
		1458.29	50.142		1458.29	6.05833		1458.29	656.967
		1459.86	48.9267		1459.86	6.52428		1459.86	666.751
		1461.43	52.4124		1461.43	5.12633		1461.43	684.127
		1462.99	48.6882		1462.99	3.97277		1462.99	704.618
		1464.56	34.1835		1464.56	2.6663		1464.56	740.126
		1466.13	48.1954		1466.13	1.49665		1466.13	771.511
		1467.69	38.3049		1467.69	1.03344		1467.69	807.679
		1469.26	43.0194		1469.26	0.7144		1469.26	838.347
		1470.82	62.6531		1470.82	-0.38884		1470.82	854.106
		1472.39	62.2		1472.39	-0.9884		1472.39	859.587
		1473.95	48.9104		1473.95	-1.23672		1473.95	851.928
		1475.51	53.3975		1475.51	-0.57018		1475.51	836.862
		1477.08	56.7588		1477.08	-0.18502		1477.08	803.199
		1478.64	67.0734		1478.64	0.08683		1478.64	759.56
		1480.2	44.694		1480.2	0.59606		1480.2	708.178
		1481.77	45.7765		1481.77	0.67668		1481.77	646.127
		1483.33	59.7701		1483.33	1.35038		1483.33	574.928
		1484.89	50.8658		1484.89	1.57103		1484.89	503.523
		1486.45	58.7094		1486.45	3.31269		1486.45	433.846
		1488.02	54.3212		1488.02	5.31827		1488.02	369.466
		1489.58	57.6796		1489.58	6.79248		1489.58	302.504
		1491.14	60.7199		1491.14	8.47346		1491.14	252.153
		1492.7	54.3905		1492.7	8.38296		1492.7	212.825
		1494.26	75.6965		1494.26	8.6958		1494.26	188.551
		1495.82	56.62		1495.82	9.75795		1495.82	174.9
		1497.38	55.9986		1497.38	10.1198		1497.38	162.885
		1498.94	65.1017		1498.94	10.0583		1498.94	154.826
		1500.5	66.7361		1500.5	10.2345		1500.5	142.752
		1502.06	73.4902		1502.06	10.9253		1502.06	132.35
		1503.62	85.5454		1503.62	9.48513		1503.62	132.61
		1505.18	52.873		1505.18	9.78239		1505.18	126.646
		1506.73	85.0351		1506.73	10.1939		1506.73	139.205
		1508.29	79.4371		1508.29	9.09944		1508.29	133.962
		1509.85	83.5471		1509.85	10.3207		1509.85	136.997
		1511.41	80.8909		1511.41	10.7684		1511.41	138.194
		1512.96	79.5319		1512.96	9.98282		1512.96	136.038
		1514.52	79.4448		1514.52	9.91888		1514.52	136.128
		1516.08	86.6849		1516.08	10.481		1516.08	134.012
		1517.63	67.5211		1517.63	8.84102		1517.63	132.023
		1519.19	75.7214		1519.19	8.88536		1519.19	125.222
		1520.74	89.8798		1520.74	8.33132		1520.74	120.929
		1522.3	89.4357		1522.3	7.69152		1522.3	123.753
		1523.85	75.5824		1523.85	6.89741		1523.85	119.255
		1525.41	76.8587		1525.41	5.48134		1525.41	115.693
		1526.96	99.0157		1526.96	4.62357		1526.96	109.764
		1528.52	112.22		1528.52	4.86235		1528.52	106.023
		1530.07	96.0386		1530.07	3.81761		1530.07	98.0306
		1531.62	100.622		1531.62	3.12767		1531.62	89.4259
		1533.18	81.5089		1533.18	3.04736		1533.18	83.6084
		1534.73	82.6952		1534.73	2.78985		1534.73	75.1431
		1536.28	95.21		1536.28	2.10908		1536.28	67.3412
		1537.84	85.585		1537.84	1.39213		1537.84	59.516
		1539.39	84.1953		1539.39	0.01977		1539.39	39.7576
		1540.94	96.0187		1540.94	-0.1074		1540.94	35.5176
		1542.49	98.3256		1542.49	0.08366		1542.49	30.6876
		1544.04	80.8746		1544.04	-1.09188		1544.04	20.3281
		1545.59	96.0964		1545.59	-0.15214		1545.59	13.535
		1547.14	100.752		1547.14	-0.7489		1547.14	8.35389
		1548.69	85.3267		1548.69	-1.22003		1548.69	4.81017
		1550.24	103.521		1550.24	-0.35405		1550.24	7.43027
		1551.79	111.499		1551.79	0.68739		1551.79	12.9152
		1553.34	91.9794		1553.34	1.01622		1553.34	8.42759
		1554.89	108.054		1554.89	1.24191		1554.89	6.23828
		1556.44	109.289		1556.44	1.52088		1556.44	13.0304
		1557.99	110.146		1557.99	1.15764		1557.99	16.3038
		1559.54	103.983		1559.54	2.88976		1559.54	13.9684
		1561.09	107.724		1561.09	4.18658		1561.09	10.5486
		1562.63	111.217		1562.63	6.0088		1562.63	6.57163
		1564.18	103.612		1564.18	6.72578		1564.18	-3.68545
		1565.73	117.554		1565.73	7.44899		1565.73	-7.16647
		1567.27	110.557		1567.27	7.47407		1567.27	-6.62309
		1568.82	118.727		1568.82	7.88742		1568.82	-14.1328
		1570.36	127.639		1570.36	7.61745		1570.36	-11.1115
		1571.91	125.676		1571.91	8.03676		1571.91	-13.5016
		1573.46	125.8		1573.46	7.77542		1573.46	-15.1746
		1575	134.324		1575	7.22716		1575	-23.6379
		1576.55	147.395		1576.55	6.87891		1576.55	-21.9358
		1578.09	130.27		1578.09	7.63599		1578.09	-18.2886
		1579.64	130.375		1579.64	7.34481		1579.64	-15.5711
		1581.18	148.801		1581.18	6.40946		1581.18	-7.88275
		1582.72	136.057		1582.72	7.7766		1582.72	0.52592
		1584.27	143.785		1584.27	7.42718		1584.27	2.02127
		1585.81	141.06		1585.81	6.35882		1585.81	18.4368
		1587.35	170.049		1587.35	7.4451		1587.35	32.5048
		1588.9	164.932		1588.9	7.80713		1588.9	30.0837
		1590.44	153.433		1590.44	7.79863		1590.44	35.9853
		1591.98	163.004		1591.98	7.59357		1591.98	43.2038
		1593.52	178.514		1593.52	8.14208		1593.52	41.9362
		1595.06	166.143		1595.06	7.70371		1595.06	39.824
		1596.61	183.041		1596.61	8.8197		1596.61	46.9775
		1598.15	178.091		1598.15	9.31225		1598.15	48.2305
		1599.69	179.51		1599.69	10.0334		1599.69	44.0575
		1601.23	178.799		1601.23	9.25064		1601.23	41.1119
		1602.77	184.747		1602.77	10.0289		1602.77	31.0383
		1604.31	191.302		1604.31	11.3421		1604.31	28.2726
		1605.85	196.667		1605.85	12.1695		1605.85	17.0215
		1607.39	192.705		1607.39	12.5983		1607.39	8.13656
		1608.92	194.632		1608.92	12.9589		1608.92	-1.15263
		1610.46	205.662		1610.46	13.0698		1610.46	-5.91718
		1612	211.716		1612	12.7963		1612	-8.92532
		1613.54	204.385		1613.54	12.5371		1613.54	-11.6761
		1615.08	205.958		1615.08	12.3536		1615.08	-15.4617
		1616.61	218.594		1616.61	13.3406		1616.61	-10.0936
		1618.15	224.337		1618.15	13.7967		1618.15	-11.7125
		1619.69	224.97		1619.69	14.1091		1619.69	-11.514
		1621.22	211.643		1621.22	13.5572		1621.22	-4.55689
		1622.76	217.838		1622.76	13.8845		1622.76	-3.19431
		1624.3	221.223		1624.3	11.8122		1624.3	-5.82954
		1625.83	232.651		1625.83	12.548		1625.83	-2.61671
		1627.37	224.788		1627.37	13.3225		1627.37	2.01139
		1628.9	233.67		1628.9	13.1595		1628.9	5.44097
		1630.44	226.781		1630.44	12.7712		1630.44	13.8614
		1631.97	244.901		1631.97	12.7514		1631.97	16.4941
		1633.51	240.422		1633.51	13.2758		1633.51	14.8615
		1635.04	223.023		1635.04	13.9858		1635.04	18.741
		1636.57	236.945		1636.57	15.9723		1636.57	16.5443
		1638.11	233.715		1638.11	16.1944		1638.11	11.3683
		1639.64	226.284		1639.64	16.1966		1639.64	12.3121
		1641.17	223.696		1641.17	15.468		1641.17	17.601
		1642.7	243.521		1642.7	15.1436		1642.7	14.421
		1644.24	237.916		1644.24	15.5551		1644.24	17.5879
		1645.77	240.89		1645.77	14.7525		1645.77	23.9807
		1647.3	242.289		1647.3	14.5006		1647.3	26.7605
		1648.83	244.738		1648.83	13.6565		1648.83	30.8758
		1650.36	214.501		1650.36	13.6467		1650.36	35.4431
		1651.89	223.641		1651.89	13.4979		1651.89	35.5393
		1653.42	225.591		1653.42	13.3172		1653.42	40.3765
		1654.95	227.009		1654.95	14.2476		1654.95	41.8577
		1656.48	227.817		1656.48	13.376		1656.48	46.2794
		1658.01	239.913		1658.01	11.4419		1658.01	51.5103
		1659.54	214.559		1659.54	10.8545		1659.54	55.4113
		1661.07	209.553		1661.07	10.9449		1661.07	61.8715
		1662.6	224.536		1662.6	11.1335		1662.6	60.286
		1664.13	208.405		1664.13	12.3408		1664.13	59.6958
		1665.66	204.567		1665.66	11.4162		1665.66	66.7118
		1667.18	197.192		1667.18	10.272		1667.18	68.8756
		1668.71	217.634		1668.71	9.32322		1668.71	67.5636
		1670.24	200.361		1670.24	9.42652		1670.24	67.8963
		1671.77	207.627		1671.77	8.70459		1671.77	66.4674
		1673.29	189.428		1673.29	8.6084		1673.29	60.2311
		1674.82	200.958		1674.82	8.42188		1674.82	64.4216
		1676.34	184.288		1676.34	9.08502		1676.34	62.8404
		1677.87	195.662		1677.87	8.25124		1677.87	58.3575
		1679.4	176.983		1679.4	8.68428		1679.4	59.7874
		1680.92	205.731		1680.92	9.1087		1680.92	59.6312
		1682.45	182.562		1682.45	8.30015		1682.45	57.211
		1683.97	176.747		1683.97	7.46007		1683.97	57.0556
		1685.49	192.753		1685.49	7.43963		1685.49	60.9899
		1687.02	174.554		1687.02	7.08106		1687.02	61.7467
		1688.54	165.053		1688.54	6.51408		1688.54	62.4559
		1690.07	164.875		1690.07	7.07914		1690.07	62.7163
		1691.59	162.098		1691.59	7.35705		1691.59	63.5461
		1693.11	165.1		1693.11	6.93724		1693.11	61.7623
		1694.64	162.73		1694.64	6.0406		1694.64	61.5472
		1696.16	163.058		1696.16	5.46313		1696.16	64.4695
		1697.68	132.688		1697.68	4.50811		1697.68	57.4275
		1699.2	137.511		1699.2	3.09749		1699.2	54.435
		1700.72	131.926		1700.72	2.32447		1700.72	47.9956
		1702.24	146.896		1702.24	2.68565		1702.24	42.6784
		1703.77	137.607		1703.77	2.38627		1703.77	32.8064
		1705.29	136.712		1705.29	1.62916		1705.29	33.6572
		1706.81	119.917		1706.81	0.75937		1706.81	22.005
		1708.33	146.131		1708.33	0.86585		1708.33	15.3675
		1709.85	119.364		1709.85	0.83497		1709.85	16.1582
		1711.37	119.639		1711.37	1.64357		1711.37	18.664
		1712.89	119.578		1712.89	1.8974		1712.89	15.2347
		1714.4	126.424		1714.4	1.33457		1714.4	18.3735
		1715.92	104.892		1715.92	0.30571		1715.92	25.9605
		1717.44	129.594		1717.44	0.16113		1717.44	24.8089
		1718.96	93.449		1718.96	0.55464		1718.96	29.3949
		1720.48	102.465		1720.48	0.66129		1720.48	35.1915
		1721.99	115.93		1721.99	0.78867		1721.99	35.7238
		1723.51	109.117		1723.51	1.95302		1723.51	35.6189
		1725.03	104.836		1725.03	2.58594		1725.03	35.3458
		1726.55	105.519		1726.55	3.38391		1726.55	32.5859
		1728.06	103.242		1728.06	2.17663		1728.06	28.8313
		1729.58	105.172		1729.58	2.42713		1729.58	28.6151
		1731.09	116.74		1731.09	2.07389		1731.09	27.3463
		1732.61	94.5789		1732.61	1.45072		1732.61	21.9238
		1734.12	102.229		1734.12	0.97651		1734.12	14.4486
		1735.64	85.7393		1735.64	1.9601		1735.64	11.8627
		1737.15	92.1738		1737.15	3.24865		1737.15	3.65833
		1738.67	93.3907		1738.67	2.7151		1738.67	9.74355
		1740.18	94.5674		1740.18	2.58972		1740.18	16.8746
		1741.7	96.7642		1741.7	1.56372		1741.7	21.96
		1743.21	111.996		1743.21	1.86265		1743.21	24.6343
		1744.72	68.4363		1744.72	1.31699		1744.72	32.0324
		1746.24	102.973		1746.24	1.7938		1746.24	37.0058
		1747.75	96.8889		1747.75	1.9408		1747.75	43.3357
		1749.26	64.5369		1749.26	2.52188		1749.26	51.0594
		1750.77	91.9744		1750.77	3.09588		1750.77	54.0652
		1752.29	92.3228		1752.29	3.18936		1752.29	56.023
		1753.8	79.2289		1753.8	2.26913		1753.8	57.278
		1755.31	77.2878		1755.31	1.97383		1755.31	55.6994
		1756.82	94.3679		1756.82	2.63243		1756.82	57.1885
		1758.33	88.9581		1758.33	1.72893		1758.33	53.7281
		1759.84	89.4283		1759.84	2.30238		1759.84	52.16
		1761.35	89.0024		1761.35	2.71959		1761.35	55.3753
		1762.86	104.671		1762.86	2.84829		1762.86	52.2225
		1764.37	73.4937		1764.37	3.58554		1764.37	52.6803
		1765.88	82.7748		1765.88	3.79121		1765.88	52.7356
		1767.39	91.6749		1767.39	3.35261		1767.39	55.819
		1768.9	88.6413		1768.9	2.46911		1768.9	56.1121
		1770.41	65.9098		1770.41	3.09172		1770.41	55.0032
		1771.91	70.7117		1771.91	2.45404		1771.91	52.2318
		1773.42	82.0211		1773.42	2.40751		1773.42	49.1018
		1774.93	67.2717		1774.93	2.27272		1774.93	46.9171
		1776.44	94.9413		1776.44	2.57903		1776.44	40.9089
		1777.94	80.1745		1777.94	2.5127		1777.94	39.8751
		1779.45	81.2521		1779.45	2.21122		1779.45	38.5409
		1780.96	80.1875		1780.96	2.51018		1780.96	36.4088
		1782.46	73.9793		1782.46	2.09999		1782.46	40.1538
		1783.97	92.1702		1783.97	2.94857		1783.97	37.519
		1785.47	76.9775		1785.47	3.68617		1785.47	39.7081
		1786.98	78.907		1786.98	4.35409		1786.98	41.8985
		1788.48	77.3357		1788.48	3.9588		1788.48	40.4441
		1789.99	83.3902		1789.99	3.23627		1789.99	50.4313
		1791.49	74.9792		1791.49	3.7627		1791.49	63.8854
		1793	74.6948		1793	4.09621		1793	67.4544
		1794.5	59.0739		1794.5	3.70045		1794.5	75.5325
		1796.01	78.6287		1796.01	3.30856		1796.01	79.6448
		1797.51	78.4061		1797.51	3.21494		1797.51	85.4289
		1799.01	76.4041		1799.01	2.89003		1799.01	81.5004
		1800.52	77.7417		1800.52	2.44776		1800.52	84.0073
		1802.02	79.723		1802.02	2.25908		1802.02	83.7419
		1803.52	66.4053		1803.52	2.10596		1803.52	86.9493
		1805.02	82.6188		1805.02	2.31673		1805.02	84.5455
		1806.52	65.2307		1806.52	2.77208		1806.52	82.3579
		1808.02	78.0869		1808.02	3.18704		1808.02	85.9979
		1809.53	66.878		1809.53	2.22403		1809.53	89.1708
		1811.03	79.1469		1811.03	1.94688		1811.03	92.2812
		1812.53	82.2923		1812.53	1.56229		1812.53	90.5441
		1814.03	70.8619		1814.03	1.20381		1814.03	85.1587
		1815.53	63.1801		1815.53	1.46057		1815.53	83.954
		1817.03	78.61		1817.03	0.97856		1817.03	78.6101
		1818.53	65.1119		1818.53	1.14411		1818.53	80.5595
		1820.03	79.1012		1820.03	1.03766		1820.03	81.0799
		1821.52	75.6591		1821.52	1.83491		1821.52	77.4838
		1823.02	71.7825		1823.02	2.27911		1823.02	71.9682
		1824.52	71.5733		1824.52	2.09251		1824.52	69.4171
		1826.02	72.0225		1826.02	1.65449		1826.02	68.6125
		1827.52	81.3577		1827.52	1.50623		1827.52	68.4145
		1829.02	72.1138		1829.02	1.93052		1829.02	68.585
		1830.51	67.7709		1830.51	2.23605		1830.51	67.6889
		1832.01	73.4015		1832.01	3.50914		1832.01	63.4944
		1833.51	84.509		1833.51	3.63421		1833.51	57.1563
		1835	58.7764		1835	4.67634		1835	49.8666
		1836.5	62.8244		1836.5	5.05879		1836.5	49.9682
		1837.99	74.1453		1837.99	5.14323		1837.99	47.1602
		1839.49	77.4369		1839.49	5.36922		1839.49	45.3978
		1840.98	73.4746		1840.98	4.99266		1840.98	41.6455
		1842.48	68.8483		1842.48	3.72428		1842.48	29.0048
		1843.97	74.2006		1843.97	3.84031		1843.97	32.5948
		1845.47	53.2676		1845.47	4.66115		1845.47	34.5388
		1846.96	74.3065		1846.96	3.65819		1846.96	33.7284
		1848.46	66.6356		1848.46	3.60745		1848.46	39.1013
		1849.95	74.6352		1849.95	3.5374		1849.95	29.402
		1851.44	73.7232		1851.44	3.8032		1851.44	29.2318
		1852.94	76.3659		1852.94	3.42696		1852.94	32.4816
		1854.43	66.535		1854.43	3.18485		1854.43	38.4051
		1855.92	77.8858		1855.92	4.30744		1855.92	40.0964
		1857.41	76.8552		1857.41	3.64851		1857.41	41.2096
		1858.91	57.147		1858.91	3.34674		1858.91	45.1684
		1860.4	75.4905		1860.4	3.30718		1860.4	36.9667
		1861.89	71.9739		1861.89	3.34649		1861.89	36.4477
		1863.38	73.7358		1863.38	2.42041		1863.38	32.814
		1864.87	80.0673		1864.87	2.48237		1864.87	34.2215
		1866.36	78.7097		1866.36	2.12211		1866.36	31.0838
		1867.85	77.6879		1867.85	1.50511		1867.85	31.5278
		1869.34	74.2057		1869.34	1.29512		1869.34	34.1679
		1870.83	77.0064		1870.83	1.60039		1870.83	36.687
		1872.32	76.9272		1872.32	1.65806		1872.32	34.1799
		1873.81	65.5318		1873.81	2.85717		1873.81	41.1295
		1875.3	63.1556		1875.3	2.95528		1875.3	39.6996
		1876.79	62.744		1876.79	2.70224		1876.79	41.8997
		1878.28	56.9364		1878.28	2.3301		1878.28	41.0219
		1879.76	84.2122		1879.76	1.75916		1879.76	38.0228
		1881.25	56.3561		1881.25	1.56455		1881.25	43.7881
		1882.74	79.8145		1882.74	0.89171		1882.74	38.9879
		1884.23	84.8892		1884.23	0.45714		1884.23	37.3241
		1885.71	56.0792		1885.71	1.20731		1885.71	31.6718
		1887.2	83.1033		1887.2	1.80269		1887.2	34.6239
		1888.69	85.5096		1888.69	2.92606		1888.69	33.3139
		1890.17	78.7363		1890.17	3.19426		1890.17	28.2878
		1891.66	81.9608		1891.66	3.77853		1891.66	27.3402
		1893.14	72.4131		1893.14	4.04282		1893.14	22.1476
		1894.63	81.746		1894.63	4.58446		1894.63	20.7369
		1896.11	72.445		1896.11	3.91824		1896.11	18.4588
		1897.6	86.3827		1897.6	3.17216		1897.6	19.6088
		1899.08	73.0228		1899.08	3.7277		1899.08	18.9921
		1900.57	68.9465		1900.57	3.88389		1900.57	18.1896
		1902.05	87.7986		1902.05	4.20133		1902.05	10.5377
		1903.53	75.406		1903.53	5.14709		1903.53	8.00248
		1905.02	71.496		1905.02	5.13181		1905.02	9.91677
		1906.5	77.829		1906.5	5.50252		1906.5	10.7456
		1907.98	73.9254		1907.98	4.87491		1907.98	6.64536
		1909.47	60.2767		1909.47	4.47268		1909.47	9.07379
		1910.95	60.2905		1910.95	3.57911		1910.95	7.88407
		1912.43	73.8573		1912.43	3.61661		1912.43	5.23437
		1913.91	76.1442		1913.91	3.55786		1913.91	8.52662
		1915.39	73.1429		1915.39	3.15914		1915.39	9.44064
		1916.87	83.3297		1916.87	2.25103		1916.87	3.64698
		1918.36	72.5139		1918.36	3.25291		1918.36	-1.21608
		1919.83	73.2061		1919.83	2.97849		1919.83	-3.54887
		1921.32	75.4103		1921.32	1.94498		1921.32	-10.1306
		1922.8	75.4351		1922.8	1.9905		1922.8	-11.0847
		1924.28	70.4987		1924.28	2.29185		1924.28	-10.1361
		1925.75	69.292		1925.75	2.36882		1925.75	-9.35671
		1927.23	82.3881		1927.23	2.19555		1927.23	-8.60091
		1928.71	79.8967		1928.71	2.67449		1928.71	-8.75869
		1930.19	70.8221		1930.19	2.283		1930.19	-8.12924
		1931.67	71.0771		1931.67	1.08611		1931.67	-8.68598
		1933.15	73.0732		1933.15	1.30725		1933.15	-7.66572
		1934.62	64.2172		1934.62	1.50208		1934.62	-5.7877
		1936.1	68.8414		1936.1	1.61749		1936.1	-4.09342
		1937.58	74.8932		1937.58	0.30967		1937.58	-1.28343
		1939.06	76.5831		1939.06	0.50962		1939.06	3.72412
		1940.53	69.6225		1940.53	0.25039		1940.53	7.22939
		1942.01	81.629		1942.01	0.22409		1942.01	9.63302
		1943.49	81.9511		1943.49	0.04052		1943.49	11.2762
		1944.96	82.6856		1944.96	0.47416		1944.96	7.58995
		1946.44	70.9364		1946.44	0.42555		1946.44	6.10384
		1947.91	82.0975		1947.91	0.17953		1947.91	11.8884
		1949.39	73.4656		1949.39	-0.47937		1949.39	12.8399
		1950.86	77.462		1950.86	-0.50609		1950.86	12.021
		1952.34	80.75		1952.34	-0.00395		1952.34	22.0509
		1953.81	80.1168		1953.81	0.07031		1953.81	22.6461
		1955.29	76.1095		1955.29	0.02747		1955.29	23.5704
		1956.76	82.6729		1956.76	0.70374		1956.76	25.5551
		1958.23	83.6218		1958.23	0.57915		1958.23	23.1808
		1959.71	71.4792		1959.71	0.94941		1959.71	25.8705
		1961.18	73.9508		1961.18	1.73663		1961.18	26.148
		1962.65	73.9066		1962.65	1.88193		1962.65	25.8477
		1964.12	75.2112		1964.12	1.95977		1964.12	28.0072
		1965.6	81.2523		1965.6	2.18076		1965.6	35.0481
		1967.07	73.588		1967.07	2.17113		1967.07	37.9321
		1968.54	83.2378		1968.54	2.5844		1968.54	41.4812
		1970.01	86.3695		1970.01	2.37228		1970.01	44.747
		1971.48	81.985		1971.48	3.20136		1971.48	46.2639
		1972.95	82.6683		1972.95	4.20915		1972.95	49.8445
		1974.42	81.7958		1974.42	3.82187		1974.42	44.8591
		1975.89	70.7197		1975.89	4.06808		1975.89	47.3638
		1977.36	82.0744		1977.36	4.7103		1977.36	49.4098
		1978.83	88.799		1978.83	3.77654		1978.83	48.737
		1980.3	77.5486		1980.3	3.95531		1980.3	51.0507
		1981.77	80.7324		1981.77	3.94835		1981.77	53.4743
		1983.24	80.7095		1983.24	3.75011		1983.24	46.2283
		1984.71	84.67		1984.71	3.62915		1984.71	45.5267
		1986.18	86.4787		1986.18	3.78822		1986.18	43.3682
		1987.64	79.6442		1987.64	3.37582		1987.64	38.9782
		1989.11	82.0945		1989.11	3.4676		1989.11	34.2339
		1990.58	81.3275		1990.58	2.49888		1990.58	29.7089
		1992.05	90.2546		1992.05	2.49536		1992.05	26.0207
		1993.51	79.189		1993.51	1.94214		1993.51	29.6631
		1994.98	74.5366		1994.98	1.74813		1994.98	29.3384
		1996.45	82.6002		1996.45	2.16808		1996.45	29.3334
		1997.91	91.2708		1997.91	2.43266		1997.91	30.5959
		1999.38	76.263		1999.38	2.38285		1999.38	30.6408
		2000.84	90.3601		2000.84	2.09251		2000.84	29.906
		2002.31	85.9972		2002.31	1.9667		2002.31	26.5869
		2003.77	90.7827		2003.77	1.69567		2003.77	23.8321
		2005.24	81.1283		2005.24	1.49105		2005.24	28.9103
		2006.7	76.8002		2006.7	1.67398		2006.7	35.8294
		2008.17	86.5508		2008.17	1.6571		2008.17	41.6442
		2009.63	79.876		2009.63	1.78473		2009.63	42.5254
		2011.09	81.1702		2011.09	1.90593		2011.09	40.2829
		2012.56	76.0514		2012.56	2.60243		2012.56	37.6261
		2014.02	87.69		2014.02	2.93581		2014.02	36.7767
		2015.48	93.2922		2015.48	2.39457		2015.48	28.9403
		2016.95	85.5656		2016.95	1.85763		2016.95	19.5191
		2018.41	87.3205		2018.41	1.45914		2018.41	15.128
		2019.87	92.2863		2019.87	1.27393		2019.87	14.9555
		2021.33	90.0879		2021.33	1.55888		2021.33	11.4694
		2022.79	85.1721		2022.79	1.92153		2022.79	15.6456
		2024.25	90.0255		2024.25	1.9568		2024.25	14.5863
		2025.72	84.9963		2025.72	2.37782		2025.72	17.6146
		2027.18	79.2946		2027.18	2.79898		2027.18	15.4338
		2028.64	92.405		2028.64	2.83318		2028.64	18.754
		2030.1	88.8431		2030.1	2.49009		2030.1	21.3947
		2031.56	79.4727		2031.56	2.79688		2031.56	19.1857
		2033.02	90.826		2033.02	3.26347		2033.02	21.4263
		2034.48	84.397		2034.48	3.62324		2034.48	29.3733
		2035.94	95.2542		2035.94	2.87237		2035.94	34.3169
		2037.39	81.6312		2037.39	3.48619		2037.39	30.0175
		2038.85	91.6064		2038.85	4.50094		2038.85	23.1671
		2040.31	96.6074		2040.31	5.11642		2040.31	18.779
		2041.77	92.0684		2041.77	5.73199		2041.77	15.6805
		2043.23	89.685		2043.23	6.18565		2043.23	10.5245
		2043.44	89.4595		2043.44	6.12231		2043.44	7.29556
		2044.91	97.2236		2044.91	6.64989		2044.91	5.90458
		2046.37	83.6704		2046.37	6.46584		2046.37	8.02453
		2047.84	96.7574		2047.84	6.707		2047.84	7.43793
		2049.3	81.2509		2049.3	6.56025		2049.3	6.79892
		2050.76	99.2978		2050.76	6.4973		2050.76	11.7024
		2052.22	91.4222		2052.22	6.74716		2052.22	19.4715
		2053.69	103.06		2053.69	6.62578		2053.69	23.9051
		2055.15	97.3972		2055.15	6.84877		2055.15	30.8349
		2056.61	94.1721		2056.61	7.29053		2056.61	39.678
		2058.07	103.57		2058.07	8.49685		2058.07	47.3265
		2059.53	98.1306		2059.53	9.65523		2059.53	55.4253
		2060.99	96.8792		2060.99	9.96542		2060.99	66.8602
		2062.46	109.003		2062.46	10.0953		2062.46	71.5594
		2063.91	86.1747		2063.91	10.9026		2063.91	70.4179
		2065.38	87.2898		2065.38	11.5069		2065.38	68.5339
		2066.84	97.1964		2066.84	12.0932		2066.84	65.5906
		2068.3	83.898		2068.3	12.349		2068.3	65.435
		2069.75	92.4449		2069.75	12.7417		2069.75	68.7118
		2071.21	83.8754		2071.21	13.0362		2071.21	66.4595
		2072.67	99.5214		2072.67	13.2657		2072.67	67.3522
		2074.13	93.1109		2074.13	13.4036		2074.13	64.0708
		2075.59	85.1135		2075.59	13.3057		2075.59	59.4655
		2077.05	91.375		2077.05	12.4868		2077.05	54.5399
		2078.5	84.761		2078.5	14.0641		2078.5	57.038
		2079.96	102.948		2079.96	14.0855		2079.96	63.8775
		2081.42	98.9305		2081.42	14.3643		2081.42	66.8697
		2082.88	94.5074		2082.88	15.1206		2082.88	67.5976
		2084.33	88.0065		2084.33	16.0353		2084.33	70.2324
		2085.79	96.3058		2085.79	15.3248		2085.79	74.7401
		2087.25	98.5761		2087.25	14.5301		2087.25	82.3495
		2088.7	95.5155		2088.7	15.2931		2088.7	79.3124
		2090.16	87.8225		2090.16	16.391		2090.16	77.4951
		2091.61	89.7327		2091.61	17.038		2091.61	69.3037
		2093.07	88.0302		2093.07	17.1622		2093.07	66.7611
		2094.52	104.19		2094.52	16.9297		2094.52	66.4835
		2095.98	94.6147		2095.98	16.7172		2095.98	63.8309
		2097.43	93.009		2097.43	16.7727		2097.43	71.4844
		2098.89	99.3837		2098.89	16.688		2098.89	75.707
		2100.34	83.3661		2100.34	16.2729		2100.34	80.2467
		2101.79	93.4812		2101.79	16.5216		2101.79	82.9599
		2103.25	97.996		2103.25	16.7016		2103.25	87.193
		2104.7	105.451		2104.7	16.5191		2104.7	88.0367
		2106.15	89.0504		2106.15	16.3851		2106.15	94.328
		2107.61	106.918		2107.61	16.9592		2107.61	104.18
		2109.06	105.56		2109.06	17.4149		2109.06	115.251
		2110.51	98.2348		2110.51	17.3919		2110.51	117.256
		2111.96	83.0095		2111.96	16.4104		2111.96	121.489
		2113.41	102.142		2113.41	16.6041		2113.41	128.712
		2114.86	95.5593		2114.86	16.2467		2114.86	132.309
		2116.32	85.9904		2116.32	16.8653		2116.32	123.912
		2117.77	97.4573		2117.77	17.1432		2117.77	112.265
		2119.22	102.21		2119.22	15.9642		2119.22	108.249
		2120.67	96.2973		2120.67	16.2369		2120.67	100.063
		2122.12	100.513		2122.12	16.1931		2122.12	91.8034
		2123.57	90.2339		2123.57	15.9584		2123.57	87.0986
		2125.01	93.1704		2125.01	15.0439		2125.01	82.9996
		2126.46	95.5543		2126.46	15.7039		2126.46	83.9059
		2127.91	85.2449		2127.91	15.8614		2127.91	82.5016
		2129.36	97.0126		2129.36	15.5374		2129.36	79.139
		2130.81	93.3577		2130.81	15.6202		2130.81	70.3597
		2132.26	81.1385		2132.26	15.1211		2132.26	74.3397
		2133.71	81.3615		2133.71	14.2631		2133.71	74.7228
		2135.15	77.0073		2135.15	13.7551		2135.15	84.5729
		2136.6	100.267		2136.6	13.2098		2136.6	93.8377
		2138.05	92.8345		2138.05	11.5918		2138.05	105.089
		2139.5	72.4196		2139.5	11.0091		2139.5	106.747
		2140.94	86.5215		2140.94	9.77236		2140.94	110.998
		2142.39	88.5125		2142.39	9.90395		2142.39	122.755
		2143.83	88.4842		2143.83	8.7368		2143.83	123.808
		2145.28	85.4144		2145.28	7.8003		2145.28	122.125
		2146.72	92.7773		2146.72	7.41648		2146.72	124.729
		2148.17	96.8447		2148.17	7.97851		2148.17	125.899
		2149.61	81.9276		2149.61	7.67497		2149.61	129.825
		2151.06	80.2467		2151.06	8.30063		2151.06	134.396
		2152.5	94.4501		2152.5	8.0557		2152.5	138.687
		2153.95	83.4368		2153.95	8.22605		2153.95	143.094
		2155.39	85.2664		2155.39	8.9087		2155.39	146.797
		2156.83	92.6696		2156.83	7.86604		2156.83	148.761
		2158.28	94.7578		2158.28	7.41325		2158.28	148.595
		2159.72	101.078		2159.72	7.30013		2159.72	152.284
		2161.16	78.037		2161.16	7.90197		2161.16	160.83
		2162.61	95.8558		2162.61	7.26029		2162.61	166.35
		2164.05	77.0815		2164.05	6.62455		2164.05	166.28
		2165.49	88.3255		2165.49	6.79707		2165.49	162.69
		2166.93	88.3486		2166.93	6.58436		2166.93	159.068
		2168.37	90.6641		2168.37	7.03693		2168.37	154.572
		2169.81	91.3026		2169.81	7.66444		2169.81	154.859
		2171.25	89.9363		2171.25	8.91812		2171.25	153.502
		2172.7	86.5765		2172.7	9.32621		2172.7	152.007
		2174.14	82.2302		2174.14	9.92495		2174.14	148.965
		2175.58	75.256		2175.58	9.47497		2175.58	147.511
		2177.02	71.2836		2177.02	10.0206		2177.02	150.147
		2178.46	83.2259		2178.46	9.95137		2178.46	150.407
		2179.89	85.2766		2179.89	10.3112		2179.89	154.811
		2181.33	80.7328		2181.33	9.79444		2181.33	158.007
		2182.77	73.5582		2182.77	10.0672		2182.77	168.158
		2184.21	82.9745		2184.21	10.1496		2184.21	174.123
		2185.65	86.0964		2185.65	10.7871		2185.65	179.257
		2187.09	80.5638		2187.09	11.125		2187.09	184.446
		2188.53	83.9407		2188.53	11.2091		2188.53	189.762
		2189.96	92.8911		2189.96	9.88119		2189.96	192.983
		2191.4	86.47		2191.4	9.05685		2191.4	194.815
		2192.84	81.9663		2192.84	9.64982		2192.84	188.739
		2194.27	63.788		2194.27	9.07212		2194.27	189.085
		2195.71	82.8289		2195.71	8.50403		2195.71	190.573
		2197.15	84.6008		2197.15	7.93242		2197.15	192.726
		2198.58	79.4131		2198.58	8.67416		2198.58	193.031
		2200.02	76.5554		2200.02	8.17467		2200.02	190.524
		2201.45	81.6457		2201.45	8.14209		2201.45	190.255
		2202.89	89.3272		2202.89	7.88456		2202.89	184.683
		2204.32	72.3177		2204.32	7.9215		2204.32	183.074
		2205.76	61.8733		2205.76	8.24429		2205.76	182.446
		2207.19	77.6094		2207.19	8.86107		2207.19	174.317
		2208.63	72.7241		2208.63	8.93726		2208.63	175.792
		2210.06	70.5152		2210.06	8.58863		2210.06	178.624
		2211.49	65.7062		2211.49	10.1999		2211.49	182.161
		2212.93	63.6185		2212.93	9.94059		2212.93	182.776
		2214.36	72.5318		2214.36	10.3072		2214.36	187.882
		2215.79	79.1613		2215.79	10.2374		2215.79	190.672
		2217.23	71.8771		2217.23	10.9383		2217.23	199.741
		2218.66	59.9308		2218.66	10.9033		2218.66	204.163
		2220.09	77.4247		2220.09	11.4968		2220.09	208.26
		2221.52	70.3315		2221.52	11.3857		2221.52	213.636
		2222.95	66.8134		2222.95	11.923		2222.95	216.577
		2224.39	67.2062		2224.39	12.7848		2224.39	220.718
		2225.82	73.8383		2225.82	12.7027		2225.82	224.293
		2227.25	69.2095		2227.25	13.0978		2227.25	222.223
		2228.68	65.2545		2228.68	12.4558		2228.68	219.789
		2230.11	64.6265		2230.11	13.6999		2230.11	220.192
		2231.54	66.6581		2231.54	13.3684		2231.54	214.045
		2232.97	69.679		2232.97	14.1056		2232.97	209.337
		2234.4	64.4374		2234.4	14.2716		2234.4	203.797
		2235.83	65.4197		2235.83	15.0061		2235.83	190.459
		2237.25	67.3476		2237.25	15.1719		2237.25	189.388
		2238.68	49.5245		2238.68	14.9697		2238.68	189.652
		2240.11	53.7571		2240.11	15.6538		2240.11	187.993
		2241.54	62.6288		2241.54	15.5833		2241.54	191.747
		2242.97	53.83		2242.97	15.054		2242.97	190.661
		2244.4	62.8046		2244.4	14.8319		2244.4	192.901
		2245.82	60.9674		2245.82	15.3818		2245.82	197.802
		2247.25	62.3876		2247.25	15.151		2247.25	196.234
		2248.68	43.1238		2248.68	15.2313		2248.68	198.165
		2250.1	63.1349		2250.1	14.6702		2250.1	198.629
		2251.53	69.3835		2251.53	14.5018		2251.53	195.059
		2252.96	59.988		2252.96	13.4663		2252.96	194.792
		2254.38	61.1731		2254.38	12.9275		2254.38	193.249
		2255.81	51.3742		2255.81	11.4943		2255.81	190.726
		2257.23	46.9196		2257.23	11.5532		2257.23	188.008
		2258.66	56.5873		2258.66	11.1632		2258.66	186.352
		2260.08	54.478		2260.08	10.6497		2260.08	176.521
		2261.51	65.716		2261.51	9.91943		2261.51	176.537
		2262.93	43.4903		2262.93	10.136		2262.93	168.485
		2264.36	61.0747		2264.36	10.4918		2264.36	165.247
		2265.78	47.5247		2265.78	10.0356		2265.78	165.953
		2267.2	60.7589		2267.2	9.84282		2267.2	158.872
		2268.63	50.1503		2268.63	9.22103		2268.63	150.667
		2270.05	44.8105		2270.05	9.64157		2270.05	144.479
		2271.47	34.9397		2271.47	9.24661		2271.47	133.789
		2272.89	46.6433		2272.89	9.38613		2272.89	128.176
		2274.32	47.2502		2274.32	9.27724		2274.32	120.255
		2275.74	49.4849		2275.74	8.73248		2275.74	116.082
		2277.16	53.6816		2277.16	8.93229		2277.16	113.289
		2278.58	47.4649		2278.58	8.35874		2278.58	100.498
		2280	50.767		2280	8.00002		2280	94.5522
		2281.42	37.5049		2281.42	7.9786		2281.42	93.0236
		2282.85	28.236		2282.85	7.67018		2282.85	86.6094
		2284.26	34.7037		2284.26	7.19986		2284.26	83.0367
		2285.69	29.47		2285.69	6.67792		2285.69	81.3738
		2287.1	31.781		2287.1	6.70328		2287.1	86.0704
		2288.52	39.0203		2288.52	7.53732		2288.52	89.5782
		2289.94	45.9558		2289.94	6.67114		2289.94	88.516
		2291.36	54.2183		2291.36	6.90748		2291.36	84.7323
		2292.78	42.8339		2292.78	6.59037		2292.78	85.1638
		2294.2	44.5189		2294.2	6.42569		2294.2	77.1868
		2295.62	34.6732		2295.62	6.01499		2295.62	70.4893
		2297.04	22.7723		2297.04	5.78139		2297.04	69.9714
		2298.45	38.3367		2298.45	4.91841		2298.45	64.2706
		2299.87	31.5258		2299.87	3.86766		2299.87	59.161
		2301.29	47.6429		2301.29	4.31131		2301.29	51.6013
		2302.71	20.4609		2302.71	3.97955		2302.71	47.7869
		2304.12	44.1724		2304.12	2.91123		2304.12	41.9513
		2305.54	43.0215		2305.54	2.82555		2305.54	33.3979
		2306.96	24.5607		2306.96	3.0056		2306.96	22.8081
		2308.37	24.9061		2308.37	2.33867		2308.37	22.1409
		2309.79	31.9366		2309.79	2.22095		2309.79	22.709
		2311.2	41.0715		2311.2	3.67329		2311.2	23.1422
		2312.62	36.8307		2312.62	4.13667		2312.62	33.621
		2314.03	28.6987		2314.03	4.66992		2314.03	44.5522
		2315.45	38.0578		2315.45	6.25961		2315.45	52.2189
		2316.86	27.2173		2316.86	6.88004		2316.86	55.0263
		2318.28	37.7252		2318.28	6.97954		2318.28	50.5723
		2319.69	31.5121		2319.69	7.67919		2319.69	51.2731
		2321.11	36.3535		2321.11	7.81173		2321.11	48.9584
		2322.52	29.769		2322.52	7.60073		2322.52	46.7398
		2323.93	45.2651		2323.93	7.18538		2323.93	47.8033
		2325.34	34.2576		2325.34	8.02409		2325.34	49.9398
		2326.76	47.1497		2326.76	8.81952		2326.76	46.6301
		2328.17	57.1916		2328.17	9.94789		2328.17	40.9692
		2329.58	49.1766		2329.58	10.1019		2329.58	26.9219
		2330.99	32.9943		2330.99	10.753		2330.99	18.2735
		2332.41	23.8133		2332.41	10.7372		2332.41	12.0726
		2333.82	30.524		2333.82	11.0359		2333.82	6.74334
		2335.23	30.8364		2335.23	10.0519		2335.23	4.55985
		2336.64	19.3791		2336.64	10.0231		2336.64	-0.58323
		2338.05	37.6403		2338.05	9.49535		2338.05	1.94867
		2339.46	35.1802		2339.46	9.45778		2339.46	-1.46509
		2340.87	8.75183		2340.87	9.29748		2340.87	3.76582
		2342.28	22.4507		2342.28	10.2193		2342.28	3.73545
		2343.69	25.8928		2343.69	10.2135		2343.69	4.73304
		2345.1	12.8228		2345.1	10.9076		2345.1	2.97087
		2346.51	20.3603		2346.51	10.909		2346.51	-0.61931
		2347.92	20.3141		2347.92	12.3414		2347.92	1.51654
		2349.33	17.6175		2349.33	13.0216		2349.33	-0.31513
		2350.74	2.95514		2350.74	14.2012		2350.74	-0.55076
		2352.14	21.9877		2352.14	14.1232		2352.14	-3.13334
		2353.55	18.7268		2353.55	14.3098		2353.55	-6.04279
		2354.96	12.7145		2354.96	14.602		2354.96	-8.12226
		2356.37	14.2193		2356.37	15.8785		2356.37	-15.8389
		2357.77	21.94		2357.77	16.6118		2357.77	-17.9232
		2359.18	26.0128		2359.18	17.2852		2359.18	-8.67208
		2360.59	22.5369		2360.59	16.0979		2360.59	-2.33336
		2361.99	11.5537		2361.99	17.6386		2361.99	3.54614
		2363.4	28.5987		2363.4	17.9143		2363.4	11.7463
		2364.81	28.2219		2364.81	19.1645		2364.81	19.0623
		2366.21	15.0135		2366.21	19.4086		2366.21	29.4192
		2367.62	13.6918		2367.62	20.6644		2367.62	40.6028
		2369.02	25.0792		2369.02	19.9083		2369.02	58.0263
		2370.43	24.9042		2370.43	20.218		2370.43	70.5746
		2371.83	19.7797		2371.83	21.7517		2371.83	85.7359
		2373.24	27.083		2373.24	22.3337		2373.24	93.9201
		2374.64	26.5662		2374.64	22.8728		2374.64	101.987
		2376.04	22.506		2376.04	24.5201		2376.04	108.345
		2377.45	12.619		2377.45	25.0033		2377.45	110.806
		2378.85	22.9316		2378.85	25.631		2378.85	110.931
		2380.25	20.5201		2380.25	26.4764		2380.25	105.353
		2381.66	23.9247		2381.66	27.4905		2381.66	103.326
		2383.06	34.4363		2383.06	27.8326		2383.06	104.378
		2384.46	19.3328		2384.46	28.4057		2384.46	101.094
		2385.86	18.5568		2385.86	29.4178		2385.86	102.945
		2387.27	23.6899		2387.27	30.1418		2387.27	104.002
		2388.67	23.7408		2388.67	29.8275		2388.67	98.4729
		2390.07	30.0113		2390.07	30.4379		2390.07	98.744
		2391.47	23.7217		2391.47	29.6554		2391.47	100.082
		2392.87	16.4624		2392.87	29.9855		2392.87	105.489
		2394.27	30.1371		2394.27	30.643		2394.27	103.479
		2395.67	14.4073		2395.67	30.9603		2395.67	110.009
		2397.07	19.2939		2397.07	31.2095		2397.07	109.233
		2398.47	16.7882		2398.47	30.7599		2398.47	113.766
		2399.87	22.7084		2399.87	31.4585		2399.87	112.223
		2401.27	20.0018		2401.27	30.3869		2401.27	107.304
		2402.67	14.1129		2402.67	29.7582		2402.67	102.06
		2404.07	7.55743		2404.07	29.4536		2404.07	104.423
		2405.47	3.49365		2405.47	29.6582		2405.47	100.665
		2406.86	12.8088		2406.86	30.3368		2406.86	93.76
		2408.26	25.8757		2408.26	29.9411		2408.26	90.4939
		2409.66	12.9589		2409.66	29.569		2409.66	88.0921
		2411.06	21.9094		2411.06	30.3191		2411.06	84.3391
		2412.46	21.7109		2412.46	31.35		2412.46	78.066
		2413.85	29.9839		2413.85	30.9484		2413.85	76.704
		2415.25	8.94312		2415.25	31.0911		2415.25	72.5236
		2416.65	19.9233		2416.65	31.0007		2416.65	69.1227
		2418.04	16.1459		2418.04	31.7202		2418.04	67.9069
		2419.44	27.6204		2419.44	31.8708		2419.44	68.9038
		2420.83	23.3262		2420.83	31.9764		2420.83	68.1745
		2422.23	22.1757		2422.23	31.6288		2422.23	68.3233
		2423.62	19.4458		2423.62	31.8298		2423.62	72.0574
		2425.02	15.8456		2425.02	32.4921		2425.02	72.5023
		2426.41	28.3346		2426.41	33.3912		2426.41	75.2638
		2427.81	10.9774		2427.81	33.059		2427.81	73.6813
		2429.2	26.6401		2429.2	33.1184		2429.2	73.166
		2430.6	13.039		2430.6	33.8601		2430.6	75.6612
		2431.99	10.3508		2431.99	34.1248		2431.99	81.8031
		2433.38	21.4174		2433.38	33.109		2433.38	77.3414
		2434.78	19.6386		2434.78	33.5423		2434.78	79.8499
		2436.17	14.2384		2436.17	32.5442		2436.17	83.4197
		2437.56	24.1031		2437.56	32.9648		2437.56	79.6078
		2438.96	23.3044		2438.96	31.442		2438.96	76.5691
		2440.35	23.0939		2440.35	32.3594		2440.35	76.8521
		2441.74	23.2002		2441.74	33.033		2441.74	71.5681
		2443.13	18.2112		2443.13	32.9213		2443.13	69.1284
		2444.53	13.5797		2444.53	32.2443		2444.53	69.5262
		2445.92	23.063		2445.92	31.5221		2445.92	63.0626
		2447.31	-0.17377		2447.31	31.3607		2447.31	58.0966
		2448.7	15.953		2448.7	30.5443		2448.7	54.3475
		2450.09	10.2134		2450.09	30.2099		2450.09	55.7188
		2451.48	8.27985		2451.48	30.4133		2451.48	54.5152
		2452.87	7.64154		2452.87	30.2033		2452.87	53.2541
		2454.26	11.5574		2454.26	29.9996		2454.26	51.5303
		2455.65	13.3301		2455.65	29.7799		2455.65	46.179
		2457.04	21.9216		2457.04	30.0509		2457.04	43.9918
		2458.43	6.83008		2458.43	29.2763		2458.43	47.7136
		2459.82	16.3896		2459.82	29.6574		2459.82	39.6592
		2461.2	14.3152		2461.2	29.015		2461.2	38.0725
		2462.59	17.5823		2462.59	28.4959		2462.59	37.3696
		2463.98	9.53857		2463.98	27.1108		2463.98	33.9569
		2465.37	4.99597		2465.37	26.1108		2465.37	25.2828
		2466.76	9.45996		2466.76	25.1605		2466.76	25.1903
		2468.14	13.671		2468.14	24.4716		2468.14	31.4103
		2469.53	16.6664		2469.53	23.1241		2469.53	29.3591
		2470.92	10.071		2470.92	21.7044		2470.92	32.9285
		2472.3	25.2293		2472.3	22.0744		2472.3	35.7078
		2473.69	26.502		2473.69	21.0824		2473.69	31.5829
		2475.07	16.426		2475.07	20.0271		2475.07	32.1394
		2476.46	4.95313		2476.46	18.171		2476.46	35.9776
		2477.85	5.5697		2477.85	17.1737		2477.85	38.4232
		2479.23	3.60431		2479.23	16.2857		2479.23	41.6333
		2480.62	6.77325		2480.62	16.214		2480.62	41.949
		2482	11.5725		2482	15.3928		2482	40.8891
		2483.39	-2.42963		2483.39	15.0241		2483.39	39.3401
		2484.77	1.73621		2484.77	13.9566		2484.77	41.6285
		2486.16	8.38672		2486.16	13.5546		2486.16	36.3839
		2487.54	15.5919		2487.54	12.7045		2487.54	29.4812
		2488.92	11.6061		2488.92	11.9674		2488.92	33.8843
		2490.31	8.57617		2490.31	11.7467		2490.31	31.3938
		2491.69	-1.7005		2491.69	11.2382		2491.69	31.7976
		2493.07	4.27386		2493.07	11.7246		2493.07	28.642
		2494.45	13.462		2494.45	11.5402		2494.45	30.9015
		2495.84	11.8867		2495.84	11.5943		2495.84	35.2167
		2497.22	7.10168		2497.22	11.6119		2497.22	29.0402
		2498.6	15.5072		2498.6	11.0236		2498.6	22.7675
		2499.98	3.92163		2499.98	11.5706		2499.98	22.46
		2501.36	-4.84656		2501.36	10.6316		2501.36	19.4782
		2502.75	0.276		2502.75	10.8422		2502.75	18.4052
		2504.13	6.71997		2504.13	10.4795		2504.13	23.8621
		2505.51	14.8214		2505.51	10.1839		2505.51	25.7657
		2506.89	-2.138		2506.89	11.1981		2506.89	28.0506
		2508.27	4.17328		2508.27	10.7694		2508.27	28.4277
		2509.65	4.159		2509.65	11.6928		2509.65	27.2416
		2511.03	1.86108		2511.03	11.9248		2511.03	26.6522
		2512.41	8.54132		2512.41	12.5567		2512.41	27.7451
		2513.79	-0.50855		2513.79	13.3426		2513.79	27.033
		2515.16	17.5948		2515.16	14.0587		2515.16	33.8079
		2516.54	8.22778		2516.54	14.7884		2516.54	38.3779
		2517.92	7.97211		2517.92	14.8471		2517.92	42.8858
		2519.3	-2.4754		2519.3	16.2825		2519.3	47.0636
		2520.68	-5.99237		2520.68	18.3077		2520.68	47.4664
		2522.06	-2.61505		2522.06	18.4437		2522.06	55.0014
		2523.43	12.276		2523.43	19.4857		2523.43	61.7347
		2524.81	4.51337		2524.81	20.0879		2524.81	60.1621
		2526.19	2.95941		2526.19	20.4637		2526.19	62.044
[truncated: 1,181 more rows]

## Sheet: Figure 2e
raman fit peaks
Figure 2e
[truncated: 1,204 more rows]

## Sheet: Figure 2f
Figure 2f
[truncated: 9 more rows]

[truncated: 3 more sheets: Figure 2g, Figure 2h, Figure 2i]
