# Supplementary material for: Energetic and durable all-polymer aqueous battery for sustainable, flexible power
Source: Nat Commun. 2024 Nov 5;15:9539. doi: 10.1038/s41467-024-53804-2 (PMC11535528; doi:10.1038/s41467-024-53804-2)
Supplement: Supplementary file 5 — Source Data 3 [file 41467_2024_53804_MOESM5_ESM.xlsx]

## Sheet: Figure 3b
Figure 3b
	long name	ΔG			long name	specific capacity	voltage
	unit	Ev			unit	mAh/g	V
	annotation				annotation
	1	-7.66				0	4.2914
	1-1	-3.86711				0.001	4.2894
	1-2	-3.79756				0.002	4.2877
	2	-2.99				0.003	4.2866
	2-1	-1.75806				0.004	4.2857
	2-2	-1.23182				0.005	4.2849
						0.006	4.2842
						0.007	4.2836
						0.008	4.283
						0.009	4.2825
						0.01	4.2819
						0.011	4.2815
						0.012	4.281
						0.013	4.2805
						0.014	4.2801
						0.015	4.2797
						0.016	4.2793
						0.017	4.2789
						0.018	4.2786
						0.019	4.2782
						0.02	4.2779
						0.021	4.2776
						0.022	4.2772
						0.023	4.2769
						0.024	4.2765
						0.025	4.2762
						0.026	4.276
						0.027	4.2757
						0.028	4.2753
						0.029	4.2751
						0.0293	4.2748
						0.0298	4.2666
						0.03	4.2641
						0.06	4.2619
						0.09	4.2603
						0.12	4.2588
						0.15	4.2575
						0.18	4.2563
						0.2	4.2551
						0.23	4.2541
						0.26	4.2531
						0.29	4.2521
						0.32	4.2511
						0.35	4.2501
						0.38	4.2492
						0.41	4.2483
						0.44	4.2474
						0.47	4.2466
						0.5	4.2457
						0.53	4.2448
						0.56	4.2441
						0.59	4.2432
						0.61	4.2424
						0.64	4.2416
						0.67	4.2408
						0.7	4.2401
						0.73	4.2393
						0.76	4.2385
						0.79	4.2377
						0.82	4.237
						0.85	4.2362
						0.88	4.2355
						0.91	4.2348
						0.94	4.234
						0.97	4.2333
						1	4.2326
						1.02	4.2319
						1.05	4.2312
						1.08	4.2306
						1.11	4.2298
						1.14	4.2291
						1.17	4.2285
						1.2	4.2277
						1.23	4.2271
						1.26	4.2263
						1.29	4.2257
						1.32	4.2251
						1.35	4.2244
						1.38	4.2237
						1.4	4.2231
						1.43	4.2224
						1.46	4.2218
						1.49	4.2211
						1.52	4.2205
						1.55	4.2198
						1.58	4.2191
						1.61	4.2185
						1.64	4.2179
						1.67	4.2172
						1.7	4.2166
						1.73	4.2159
						1.76	4.2153
						1.79	4.2147
						1.81	4.2141
						1.84	4.2134
						1.87	4.2128
						1.9	4.2122
						1.93	4.2115
						1.96	4.211
						1.99	4.2104
						2.02	4.2097
						2.05	4.2092
						2.08	4.2085
						2.11	4.2079
						2.14	4.2073
						2.17	4.2067
						2.2	4.2061
						2.22	4.2055
						2.25	4.2049
						2.28	4.2043
						2.31	4.2037
						2.34	4.2031
						2.37	4.2025
						2.4	4.2019
						2.43	4.2013
						2.46	4.2007
						2.49	4.2001
						2.52	4.1996
						2.55	4.199
						2.58	4.1984
						2.6	4.1978
						2.63	4.1972
						2.66	4.1966
						2.69	4.196
						2.72	4.1955
						2.75	4.1949
						2.78	4.1943
						2.81	4.1938
						2.84	4.1932
						2.87	4.1926
						2.9	4.192
						2.93	4.1914
						2.96	4.1908
						2.99	4.1903
						3.01	4.1897
						3.04	4.1892
						3.07	4.1885
						3.1	4.188
						3.13	4.1875
						3.16	4.1868
						3.19	4.1863
						3.22	4.1857
						3.25	4.1852
						3.28	4.1847
						3.31	4.1841
						3.34	4.1835
						3.37	4.1829
						3.4	4.1824
						3.42	4.1818
						3.45	4.1812
						3.48	4.1806
						3.51	4.1801
						3.54	4.1795
						3.57	4.1789
						3.6	4.1784
						3.63	4.1779
						3.66	4.1774
						3.69	4.1768
						3.72	4.1762
						3.75	4.1756
						3.78	4.1751
						3.8	4.1746
						3.83	4.174
						3.86	4.1735
						3.89	4.1729
						3.92	4.1723
						3.95	4.1718
						3.98	4.1712
						4.01	4.1707
						4.04	4.1701
						4.07	4.1696
						4.1	4.169
						4.13	4.1686
						4.16	4.168
						4.19	4.1674
						4.21	4.1669
						4.24	4.1663
						4.27	4.1657
						4.3	4.1651
						4.33	4.1645
						4.36	4.1641
						4.39	4.1635
						4.42	4.163
						4.45	4.1624
						4.48	4.1619
						4.51	4.1614
						4.54	4.1608
						4.57	4.1603
						4.6	4.1597
						4.62	4.1592
						4.65	4.1586
						4.68	4.1581
						4.71	4.1576
						4.74	4.1571
						4.77	4.1566
						4.8	4.156
						4.83	4.1555
						4.86	4.155
						4.89	4.1544
						4.92	4.1539
						4.95	4.1533
						4.98	4.1529
						5	4.1523
						5.03	4.1517
						5.06	4.1512
						5.09	4.1507
						5.12	4.1502
						5.15	4.1496
						5.18	4.1491
						5.21	4.1485
						5.24	4.148
						5.27	4.1475
						5.3	4.1469
						5.33	4.1464
						5.36	4.1459
						5.39	4.1453
						5.41	4.1448
						5.44	4.1443
						5.47	4.1438
						5.5	4.1433
						5.53	4.1427
						5.56	4.1422
						5.59	4.1417
						5.62	4.1411
						5.65	4.1406
						5.68	4.14
						5.71	4.1395
						5.74	4.139
						5.77	4.1385
						5.8	4.138
						5.82	4.1374
						5.85	4.1369
						5.88	4.1364
						5.91	4.1359
						5.94	4.1353
						5.97	4.1348
						6	4.1343
						6.03	4.1338
						6.06	4.1333
						6.09	4.1327
						6.12	4.1322
						6.15	4.1316
						6.18	4.1311
						6.2	4.1307
						6.23	4.1301
						6.26	4.1296
						6.29	4.1291
						6.32	4.1285
						6.35	4.128
						6.38	4.1275
						6.41	4.127
						6.44	4.1265
						6.47	4.1259
						6.5	4.1254
						6.53	4.1249
						6.56	4.1244
						6.59	4.1238
						6.61	4.1234
						6.64	4.1228
						6.67	4.1223
						6.7	4.1218
						6.73	4.1212
						6.76	4.1207
						6.79	4.1202
						6.82	4.1197
						6.85	4.1192
						6.88	4.1186
						6.91	4.1182
						6.94	4.1176
						6.97	4.1171
						7	4.1167
						7.02	4.1161
						7.05	4.1155
						7.08	4.1151
						7.11	4.1145
						7.14	4.114
						7.17	4.1135
						7.2	4.113
						7.23	4.1125
						7.26	4.112
						7.29	4.1115
						7.32	4.1109
						7.35	4.1104
						7.38	4.1099
						7.4	4.1094
						7.43	4.1089
						7.46	4.1084
						7.49	4.1079
						7.52	4.1074
						7.55	4.1069
						7.58	4.1063
						7.61	4.1059
						7.64	4.1053
						7.67	4.1048
						7.7	4.1043
						7.73	4.1038
						7.76	4.1033
						7.79	4.1028
						7.81	4.1023
						7.84	4.1018
						7.87	4.1013
						7.9	4.1008
						7.93	4.1002
						7.96	4.0997
						7.99	4.0993
						8.02	4.0987
						8.05	4.0982
						8.08	4.0978
						8.11	4.0972
						8.14	4.0967
						8.17	4.0962
						8.2	4.0957
						8.22	4.0952
						8.25	4.0947
						8.28	4.0942
						8.31	4.0937
						8.34	4.0932
						8.37	4.0927
						8.4	4.0921
						8.43	4.0917
						8.46	4.0912
						8.49	4.0906
						8.52	4.0902
						8.55	4.0896
						8.58	4.0891
						8.6	4.0887
						8.63	4.0882
						8.66	4.0876
						8.69	4.0872
						8.72	4.0866
						8.75	4.0861
						8.78	4.0857
						8.81	4.0852
						8.84	4.0847
						8.87	4.0841
						8.9	4.0836
						8.93	4.0832
						8.96	4.0827
						8.99	4.0821
						9.01	4.0817
						9.04	4.0812
						9.07	4.0807
						9.1	4.0802
						9.13	4.0797
						9.16	4.0792
						9.19	4.0787
						9.22	4.0782
						9.25	4.0777
						9.28	4.0772
						9.31	4.0767
						9.34	4.0762
						9.37	4.0757
						9.4	4.0753
						9.42	4.0747
						9.45	4.0742
						9.48	4.0737
						9.51	4.0732
						9.54	4.0727
						9.57	4.0723
						9.6	4.0718
						9.63	4.0713
						9.66	4.0707
						9.69	4.0703
						9.72	4.0697
						9.75	4.0693
						9.78	4.0688
						9.8	4.0684
						9.83	4.0678
						9.86	4.0673
						9.89	4.0668
						9.92	4.0664
						9.95	4.0659
						9.98	4.0654
						10.01	4.0648
						10.04	4.0644
						10.07	4.0639
						10.1	4.0634
						10.13	4.0629
						10.16	4.0624
						10.19	4.062
						10.21	4.0614
						10.24	4.061
						10.27	4.0605
						10.3	4.06
						10.33	4.0596
						10.36	4.059
						10.39	4.0585
						10.42	4.0581
						10.45	4.0575
						10.48	4.0571
						10.51	4.0566
						10.54	4.0561
						10.57	4.0556
						10.6	4.0551
						10.62	4.0547
						10.65	4.0542
						10.68	4.0537
						10.71	4.0532
						10.74	4.0528
						10.77	4.0522
						10.8	4.0518
						10.83	4.0513
						10.86	4.0508
						10.89	4.0503
						10.92	4.0499
						10.95	4.0494
						10.98	4.0489
						11.01	4.0484
						11.03	4.0479
						11.06	4.0474
						11.09	4.047
						11.12	4.0465
						11.15	4.0459
						11.18	4.0455
						11.21	4.045
						11.24	4.0446
						11.27	4.0441
						11.3	4.0436
						11.33	4.0432
						11.36	4.0426
						11.39	4.0421
						11.41	4.0417
						11.44	4.0412
						11.47	4.0408
						11.5	4.0403
						11.53	4.0398
						11.56	4.0393
						11.59	4.0389
						11.62	4.0384
						11.65	4.0379
						11.68	4.0374
						11.71	4.0369
						11.74	4.0365
						11.77	4.036
						11.8	4.0355
						11.82	4.035
						11.85	4.0345
						11.88	4.0341
						11.91	4.0337
						11.94	4.0331
						11.97	4.0327
						12	4.0322
						12.03	4.0317
						12.06	4.0312
						12.09	4.0307
						12.12	4.0303
						12.15	4.0298
						12.18	4.0294
						12.21	4.0288
						12.23	4.0284
						12.26	4.028
						12.29	4.0275
						12.32	4.027
						12.35	4.0265
						12.38	4.026
						12.41	4.0256
						12.44	4.0252
						12.47	4.0247
						12.5	4.0242
						12.53	4.0238
						12.56	4.0232
						12.59	4.0228
						12.61	4.0223
						12.64	4.0219
						12.67	4.0214
						12.7	4.0209
						12.73	4.0205
						12.76	4.02
						12.79	4.0196
						12.82	4.0191
						12.85	4.0186
						12.88	4.0181
						12.91	4.0176
						12.94	4.0172
						12.97	4.0167
						13	4.0163
						13.02	4.0159
						13.05	4.0153
						13.08	4.0149
						13.11	4.0144
						13.14	4.014
						13.17	4.0135
						13.2	4.013
						13.23	4.0126
						13.26	4.0121
						13.29	4.0116
						13.32	4.0113
						13.35	4.0107
						13.38	4.0103
						13.41	4.0098
						13.43	4.0094
						13.46	4.0089
						13.49	4.0084
						13.52	4.008
						13.55	4.0075
						13.58	4.007
						13.61	4.0066
						13.64	4.0062
						13.67	4.0057
						13.7	4.0052
						13.73	4.0047
						13.76	4.0043
						13.79	4.0038
						13.81	4.0034
						13.84	4.0029
						13.87	4.0025
						13.9	4.002
						13.93	4.0015
						13.96	4.0011
						13.99	4.0007
						14.02	4.0001
						14.05	3.9998
						14.08	3.9992
						14.11	3.9988
						14.14	3.9983
						14.17	3.9979
						14.2	3.9974
						14.22	3.9969
						14.25	3.9966
						14.28	3.9961
						14.31	3.9956
						14.34	3.9952
						14.37	3.9947
						14.4	3.9942
						14.43	3.9938
						14.46	3.9934
						14.49	3.9929
						14.52	3.9924
						14.55	3.992
						14.58	3.9915
						14.61	3.9911
						14.63	3.9906
						14.66	3.9902
						14.69	3.9898
						14.72	3.9893
						14.75	3.9888
						14.78	3.9884
						14.81	3.988
						14.84	3.9875
						14.87	3.9871
						14.9	3.9865
						14.93	3.9861
						14.96	3.9857
						14.99	3.9852
						15.01	3.9848
						15.04	3.9843
						15.07	3.984
						15.1	3.9835
						15.13	3.983
						15.16	3.9825
						15.19	3.9821
						15.22	3.9816
						15.25	3.9812
						15.28	3.9807
						15.31	3.9803
						15.34	3.9798
						15.37	3.9795
						15.4	3.979
						15.42	3.9785
						15.45	3.9781
						15.48	3.9776
						15.51	3.9772
						15.54	3.9767
						15.57	3.9763
						15.6	3.9758
						15.63	3.9753
						15.66	3.9749
						15.69	3.9745
						15.72	3.974
						15.75	3.9736
						15.78	3.9731
						15.81	3.9727
						15.83	3.9723
						15.86	3.9718
						15.89	3.9714
						15.92	3.9709
						15.95	3.9705
						15.98	3.9701
						16.01	3.9696
						16.04	3.9692
						16.07	3.9687
						16.1	3.9683
						16.13	3.9678
						16.16	3.9674
						16.19	3.9669
						16.21	3.9665
						16.24	3.966
						16.27	3.9656
						16.3	3.9652
						16.33	3.9648
						16.36	3.9642
						16.39	3.9638
						16.42	3.9634
						16.45	3.963
						16.48	3.9626
						16.51	3.962
						16.54	3.9616
						16.57	3.9611
						16.6	3.9607
						16.62	3.9603
						16.65	3.9598
						16.68	3.9594
						16.71	3.959
						16.74	3.9586
						16.77	3.9581
						16.8	3.9576
						16.83	3.9572
						16.86	3.9568
						16.89	3.9563
						16.92	3.9558
						16.95	3.9554
						16.98	3.955
						17.01	3.9546
						17.03	3.9542
						17.06	3.9537
						17.09	3.9533
						17.12	3.9528
						17.15	3.9524
						17.18	3.952
						17.21	3.9514
						17.24	3.9511
						17.27	3.9506
						17.3	3.9501
						17.33	3.9498
						17.36	3.9493
						17.39	3.9489
						17.41	3.9484
						17.44	3.948
						17.47	3.9476
						17.5	3.9471
						17.53	3.9467
						17.56	3.9463
						17.59	3.9458
						17.62	3.9454
						17.65	3.9449
						17.68	3.9445
						17.71	3.944
						17.74	3.9436
						17.77	3.9432
						17.8	3.9428
						17.82	3.9423
						17.85	3.9419
						17.88	3.9415
						17.91	3.941
						17.94	3.9405
						17.97	3.9402
						18	3.9397
						18.03	3.9393
						18.06	3.9388
						18.09	3.9384
						18.12	3.938
						18.15	3.9376
						18.18	3.9371
						18.21	3.9367
						18.23	3.9362
						18.26	3.9358
						18.29	3.9354
						18.32	3.9349
						18.35	3.9345
						18.38	3.934
						18.41	3.9336
						18.44	3.9332
						18.47	3.9327
						18.5	3.9324
						18.53	3.9319
						18.56	3.9315
						18.59	3.9311
						18.62	3.9306
						18.64	3.9302
						18.67	3.9298
						18.7	3.9293
						18.73	3.9289
						18.76	3.9285
						18.79	3.9281
						18.82	3.9276
						18.85	3.9272
						18.88	3.9268
						18.91	3.9263
						18.94	3.9259
						18.97	3.9254
						19	3.925
						19.02	3.9246
						19.05	3.9241
						19.08	3.9237
						19.11	3.9233
						19.14	3.9229
						19.17	3.9224
						19.2	3.922
						19.23	3.9215
						19.26	3.9211
						19.29	3.9207
						19.32	3.9203
						19.35	3.9199
						19.38	3.9194
						19.41	3.919
						19.43	3.9185
						19.46	3.9181
						19.49	3.9177
						19.52	3.9172
						19.55	3.9169
						19.58	3.9164
						19.61	3.916
						19.64	3.9155
						19.67	3.9152
						19.7	3.9147
						19.73	3.9143
						19.76	3.9139
						19.79	3.9134
						19.82	3.913
						19.84	3.9126
						19.87	3.9121
						19.9	3.9117
						19.93	3.9113
						19.96	3.9109
						19.99	3.9104
						20.02	3.91
						20.05	3.9096
						20.08	3.9092
						20.11	3.9087
						20.14	3.9084
						20.17	3.9079
						20.2	3.9075
						20.22	3.9071
						20.25	3.9066
						20.28	3.9062
						20.31	3.9058
						20.34	3.9054
						20.37	3.905
						20.4	3.9046
						20.43	3.9041
						20.46	3.9037
						20.49	3.9033
						20.52	3.9028
						20.55	3.9024
						20.58	3.9019
						20.61	3.9015
						20.63	3.9011
						20.66	3.9007
						20.69	3.9003
						20.72	3.8998
						20.75	3.8995
						20.78	3.899
						20.81	3.8986
						20.84	3.8982
						20.87	3.8977
						20.9	3.8973
						20.93	3.8969
						20.96	3.8965
						20.99	3.8961
						21.02	3.8956
						21.04	3.8952
						21.07	3.8948
						21.1	3.8944
						21.13	3.8939
						21.16	3.8935
						21.19	3.8931
						21.22	3.8927
						21.25	3.8923
						21.28	3.8918
						21.31	3.8915
						21.34	3.891
						21.37	3.8906
						21.4	3.8902
						21.42	3.8898
						21.45	3.8894
						21.48	3.8889
						21.51	3.8885
						21.54	3.8881
						21.57	3.8877
						21.6	3.8873
						21.63	3.8868
						21.66	3.8864
						21.69	3.886
						21.72	3.8856
						21.75	3.8851
						21.78	3.8847
						21.81	3.8843
						21.83	3.8839
						21.86	3.8835
						21.89	3.8831
						21.92	3.8826
						21.95	3.8822
						21.98	3.8818
						22.01	3.8814
						22.04	3.881
						22.07	3.8806
						22.1	3.8802
						22.13	3.8797
						22.16	3.8793
						22.19	3.8789
						22.22	3.8785
						22.24	3.8781
						22.27	3.8777
						22.3	3.8772
						22.33	3.8768
						22.36	3.8764
						22.39	3.876
						22.42	3.8756
						22.45	3.8751
						22.48	3.8747
						22.51	3.8743
						22.54	3.8739
						22.57	3.8735
						22.6	3.8731
						22.62	3.8727
						22.65	3.8722
						22.68	3.8718
						22.71	3.8714
						22.74	3.871
						22.77	3.8706
						22.8	3.8702
						22.83	3.8698
						22.86	3.8693
						22.89	3.8689
						22.92	3.8685
						22.95	3.8681
						22.98	3.8677
						23.01	3.8673
						23.03	3.8669
						23.06	3.8664
						23.09	3.866
						23.12	3.8656
						23.15	3.8651
						23.18	3.8647
						23.21	3.8644
						23.24	3.864
						23.27	3.8635
						23.3	3.8632
						23.33	3.8628
						23.36	3.8623
						23.39	3.8619
						23.42	3.8615
						23.44	3.8611
						23.47	3.8607
						23.5	3.8602
						23.53	3.8598
						23.56	3.8594
						23.59	3.859
						23.62	3.8586
						23.65	3.8582
						23.68	3.8577
						23.71	3.8574
						23.74	3.857
						23.77	3.8566
						23.8	3.8561
						23.83	3.8557
						23.85	3.8553
						23.88	3.8549
						23.91	3.8545
						23.94	3.8541
						23.97	3.8537
						24	3.8533
						24.03	3.8529
						24.06	3.8524
						24.09	3.852
						24.12	3.8516
						24.15	3.8511
						24.18	3.8509
						24.21	3.8504
						24.23	3.85
						24.26	3.8495
						24.29	3.8492
						24.32	3.8487
						24.35	3.8483
						24.38	3.8479
						24.41	3.8475
						24.44	3.8471
						24.47	3.8467
						24.5	3.8463
						24.53	3.8459
						24.56	3.8454
						24.59	3.845
						24.62	3.8447
						24.64	3.8443
						24.67	3.8439
						24.7	3.8434
						24.73	3.843
						24.76	3.8426
						24.79	3.8422
						24.82	3.8418
						24.85	3.8413
						24.88	3.841
						24.91	3.8405
						24.94	3.8401
						24.97	3.8398
						25	3.8393
						25.03	3.8389
						25.05	3.8386
						25.08	3.8381
						25.11	3.8377
						25.14	3.8373
						25.17	3.8369
						25.2	3.8365
						25.23	3.8361
						25.26	3.8357
						25.29	3.8353
						25.32	3.8349
						25.35	3.8345
						25.38	3.8341
						25.41	3.8336
						25.43	3.8332
						25.46	3.8328
						25.49	3.8324
						25.52	3.832
						25.55	3.8316
						25.58	3.8312
						25.61	3.8308
						25.64	3.8304
						25.67	3.83
						25.7	3.8296
						25.73	3.8292
						25.76	3.8288
						25.79	3.8284
						25.82	3.8279
						25.84	3.8275
						25.87	3.8272
						25.9	3.8268
						25.93	3.8263
						25.96	3.826
						25.99	3.8255
						26.02	3.8252
						26.05	3.8248
						26.08	3.8243
						26.11	3.8239
						26.14	3.8235
						26.17	3.8232
						26.2	3.8228
						26.23	3.8223
						26.25	3.822
						26.28	3.8215
						26.31	3.8211
						26.34	3.8207
						26.37	3.8203
						26.4	3.8199
						26.43	3.8196
						26.46	3.8191
						26.49	3.8187
						26.52	3.8184
						26.55	3.8179
						26.58	3.8175
						26.61	3.8171
						26.63	3.8167
						26.66	3.8163
						26.69	3.816
						26.72	3.8155
						26.75	3.8152
						26.78	3.8147
						26.81	3.8144
						26.84	3.8139
						26.87	3.8135
						26.9	3.8132
						26.93	3.8128
						26.96	3.8123
						26.99	3.812
						27.02	3.8116
						27.04	3.8111
						27.07	3.8107
						27.1	3.8103
						27.13	3.81
						27.16	3.8096
						27.19	3.8091
						27.22	3.8088
						27.25	3.8084
						27.28	3.808
						27.31	3.8076
						27.34	3.8072
						27.37	3.8068
						27.4	3.8064
						27.43	3.806
						27.45	3.8056
						27.48	3.8052
						27.51	3.8048
						27.54	3.8045
						27.57	3.8041
						27.6	3.8037
						27.63	3.8033
						27.66	3.8029
						27.69	3.8025
						27.72	3.8021
						27.75	3.8017
						27.78	3.8013
						27.81	3.8009
						27.83	3.8006
						27.86	3.8002
						27.89	3.7998
						27.92	3.7994
						27.95	3.7989
						27.98	3.7986
						28.01	3.7982
						28.04	3.7978
						28.07	3.7974
						28.1	3.797
						28.13	3.7966
						28.16	3.7962
						28.19	3.7959
						28.22	3.7955
						28.24	3.7951
						28.27	3.7947
						28.3	3.7943
						28.33	3.7939
						28.36	3.7935
						28.39	3.7932
						28.42	3.7928
						28.45	3.7924
						28.48	3.792
						28.51	3.7916
						28.54	3.7912
						28.57	3.7909
						28.6	3.7904
						28.63	3.7901
						28.65	3.7897
						28.68	3.7893
						28.71	3.7889
						28.74	3.7884
						28.77	3.7881
						28.8	3.7877
						28.83	3.7873
						28.86	3.7869
						28.89	3.7865
						28.92	3.7861
						28.95	3.7858
						28.98	3.7854
						29.01	3.785
						29.03	3.7846
						29.06	3.7842
						29.09	3.7839
						29.12	3.7835
						29.15	3.7831
						29.18	3.7828
						29.21	3.7825
						29.24	3.7821
						29.27	3.7817
						29.3	3.7813
						29.33	3.7809
						29.36	3.7805
						29.39	3.7802
						29.42	3.7798
						29.44	3.7795
						29.47	3.779
						29.5	3.7786
						29.53	3.7783
						29.56	3.7779
						29.59	3.7775
						29.62	3.7772
						29.65	3.7768
						29.68	3.7765
						29.71	3.7761
						29.74	3.7757
						29.77	3.7753
						29.8	3.7749
						29.83	3.7745
						29.85	3.7742
						29.88	3.7738
						29.91	3.7734
						29.94	3.773
						29.97	3.7726
						30	3.7723
						30.03	3.7719
						30.06	3.7715
						30.09	3.7712
						30.12	3.7708
						30.15	3.7704
						30.18	3.77
						30.21	3.7697
						30.23	3.7693
						30.26	3.769
						30.29	3.7686
						30.32	3.7682
						30.35	3.7678
						30.38	3.7675
						30.41	3.7671
						30.44	3.7667
						30.47	3.7664
						30.5	3.766
						30.53	3.7656
						30.56	3.7653
						30.59	3.7649
						30.62	3.7646
						30.64	3.7642
						30.67	3.7638
						30.7	3.7634
						30.73	3.763
						30.76	3.7627
						30.79	3.7623
						30.82	3.7619
						30.85	3.7616
						30.88	3.7612
						30.91	3.7608
						30.94	3.7605
						30.97	3.7601
						31	3.7598
						31.03	3.7594
						31.05	3.759
						31.08	3.7587
						31.11	3.7583
						31.14	3.7579
						31.17	3.7576
						31.2	3.7572
						31.23	3.7569
						31.26	3.7565
						31.29	3.7561
						31.32	3.7558
						31.35	3.7554
						31.38	3.755
						31.41	3.7547
						31.43	3.7543
						31.46	3.7539
						31.49	3.7536
						31.52	3.7532
						31.55	3.7529
						31.58	3.7524
						31.61	3.7521
						31.64	3.7518
						31.67	3.7514
						31.7	3.7511
						31.73	3.7507
						31.76	3.7504
						31.79	3.75
						31.82	3.7496
						31.84	3.7493
						31.87	3.7489
						31.9	3.7486
						31.93	3.7482
						31.96	3.7479
						31.99	3.7475
						32.02	3.7471
						32.05	3.7468
						32.08	3.7465
						32.11	3.7461
						32.14	3.7457
						32.17	3.7454
						32.2	3.745
						32.23	3.7447
						32.25	3.7443
						32.28	3.744
						32.31	3.7436
						32.34	3.7433
						32.37	3.7429
						32.4	3.7425
						32.43	3.7422
						32.46	3.7418
						32.49	3.7415
						32.52	3.7411
						32.55	3.7408
						32.58	3.7405
						32.61	3.74
						32.63	3.7397
						32.66	3.7394
						32.69	3.739
						32.72	3.7387
						32.75	3.7384
						32.78	3.7379
						32.81	3.7377
						32.84	3.7372
						32.87	3.7369
						32.9	3.7366
						32.93	3.7362
						32.96	3.7359
						32.99	3.7355
						33.02	3.7352
						33.04	3.7347
						33.07	3.7344
						33.1	3.7342
						33.13	3.7338
						33.16	3.7334
						33.19	3.7331
						33.22	3.7327
						33.25	3.7323
						33.28	3.732
						33.31	3.7317
						33.34	3.7314
						33.37	3.731
						33.4	3.7307
						33.43	3.7303
						33.45	3.7299
						33.48	3.7296
						33.51	3.7293
						33.54	3.729
						33.57	3.7286
						33.6	3.7283
						33.63	3.7279
						33.66	3.7275
						33.69	3.7272
						33.72	3.7268
						33.75	3.7265
						33.78	3.7262
						33.81	3.7259
						33.83	3.7255
						33.86	3.7251
						33.89	3.7248
						33.92	3.7245
						33.95	3.7241
						33.98	3.7238
						34.01	3.7235
						34.04	3.723
						34.07	3.7227
						34.1	3.7224
						34.13	3.7221
						34.16	3.7217
						34.19	3.7214
						34.22	3.721
						34.24	3.7207
						34.27	3.7204
						34.3	3.72
						34.33	3.7197
						34.36	3.7193
						34.39	3.719
						34.42	3.7187
						34.45	3.7183
						34.48	3.718
						34.51	3.7176
						34.54	3.7173
						34.57	3.7169
						34.6	3.7166
						34.63	3.7163
						34.65	3.7159
						34.68	3.7156
						34.71	3.7152
						34.74	3.7149
						34.77	3.7146
						34.8	3.7142
						34.83	3.7139
						34.86	3.7136
						34.89	3.7132
						34.92	3.7129
						34.95	3.7125
						34.98	3.7122
						35.01	3.7118
						35.03	3.7115
						35.06	3.7112
						35.09	3.7109
						35.12	3.7105
						35.15	3.7102
						35.18	3.7098
						35.21	3.7095
						35.24	3.7091
						35.27	3.7088
						35.3	3.7085
						35.33	3.7082
						35.36	3.7078
						35.39	3.7075
						35.42	3.7071
						35.44	3.7068
						35.47	3.7065
						35.5	3.7061
						35.53	3.7058
						35.56	3.7054
						35.59	3.7052
						35.62	3.7048
						35.65	3.7045
						35.68	3.7041
						35.71	3.7038
						35.74	3.7034
						35.77	3.7031
						35.8	3.7028
						35.83	3.7024
						35.85	3.7021
						35.88	3.7018
						35.91	3.7015
						35.94	3.7011
						35.97	3.7008
						36	3.7005
						36.03	3.7001
						36.06	3.6997
						36.09	3.6994
						36.12	3.6991
						36.15	3.6987
						36.18	3.6984
						36.21	3.6981
						36.23	3.6978
						36.26	3.6975
						36.29	3.6971
						36.32	3.6968
						36.35	3.6965
						36.38	3.6961
						36.41	3.6957
						36.44	3.6954
						36.47	3.6951
						36.5	3.6947
						36.53	3.6944
						36.56	3.6941
						36.59	3.6938
						36.62	3.6935
						36.64	3.6931
						36.67	3.6928
						36.7	3.6925
						36.73	3.6921
						36.76	3.6918
						36.79	3.6915
						36.82	3.6912
						36.85	3.6908
						36.88	3.6905
						36.91	3.6901
						36.94	3.6898
						36.97	3.6895
						37	3.6891
						37.03	3.6889
						37.05	3.6885
						37.08	3.6881
						37.11	3.6878
						37.14	3.6875
						37.17	3.6872
						37.2	3.6869
						37.23	3.6865
						37.26	3.6862
						37.29	3.6858
						37.32	3.6855
						37.35	3.6852
						37.38	3.6848
						37.41	3.6846
						37.43	3.6842
						37.46	3.6838
						37.49	3.6835
						37.52	3.6831
						37.55	3.6829
						37.58	3.6826
						37.61	3.6822
						37.64	3.6819
						37.67	3.6815
						37.7	3.6812
						37.73	3.6809
						37.76	3.6806
						37.79	3.6803
						37.82	3.6799
						37.84	3.6795
						37.87	3.6792
						37.9	3.6789
						37.93	3.6785
						37.96	3.6783
						37.99	3.6779
						38.02	3.6776
						38.05	3.6773
						38.08	3.6769
						38.11	3.6767
						38.14	3.6763
						38.17	3.676
						38.2	3.6756
						38.23	3.6753
						38.25	3.6749
						38.28	3.6747
						38.31	3.6743
						38.34	3.674
						38.37	3.6737
						38.4	3.6733
						38.43	3.673
						38.46	3.6727
						38.49	3.6724
						38.52	3.672
						38.55	3.6717
						38.58	3.6714
						38.61	3.6711
						38.63	3.6707
						38.66	3.6704
						38.69	3.6701
						38.72	3.6697
						38.75	3.6694
						38.78	3.6691
						38.81	3.6687
						38.84	3.6684
						38.87	3.6681
						38.9	3.6677
						38.93	3.6675
						38.96	3.6671
						38.99	3.6668
						39.02	3.6665
						39.04	3.6661
						39.07	3.6658
						39.1	3.6655
						39.13	3.6652
						39.16	3.6648
						39.19	3.6645
						39.22	3.6643
						39.25	3.6638
						39.28	3.6635
						39.31	3.6632
						39.34	3.6629
						39.37	3.6626
						39.4	3.6622
						39.43	3.6619
						39.45	3.6616
						39.48	3.6612
						39.51	3.6609
						39.54	3.6606
						39.57	3.6602
						39.6	3.6599
						39.63	3.6596
						39.66	3.6593
						39.69	3.6589
						39.72	3.6586
						39.75	3.6583
						39.78	3.6579
						39.81	3.6576
						39.83	3.6573
						39.86	3.657
						39.89	3.6566
						39.92	3.6564
						39.95	3.656
						39.98	3.6557
						40.01	3.6554
						40.04	3.6551
						40.07	3.6548
						40.1	3.6544
						40.13	3.6541
						40.16	3.6537
						40.19	3.6534
						40.22	3.6531
						40.24	3.6527
						40.27	3.6524
						40.3	3.6521
						40.33	3.6518
						40.36	3.6515
						40.39	3.6512
						40.42	3.6508
						40.45	3.6505
						40.48	3.6502
						40.51	3.6498
						40.54	3.6495
						40.57	3.6492
						40.6	3.6489
						40.63	3.6485
						40.65	3.6482
						40.68	3.6479
						40.71	3.6476
						40.74	3.6472
						40.77	3.6469
						40.8	3.6466
						40.83	3.6463
						40.86	3.6459
						40.89	3.6456
						40.92	3.6453
						40.95	3.6449
						40.98	3.6446
						41.01	3.6444
						41.03	3.644
						41.06	3.6437
						41.09	3.6433
						41.12	3.643
						41.15	3.6427
						41.18	3.6424
						41.21	3.642
						41.24	3.6417
						41.27	3.6413
						41.3	3.641
						41.33	3.6407
						41.36	3.6403
						41.39	3.64
						41.42	3.6397
						41.44	3.6394
						41.47	3.6391
						41.5	3.6387
						41.53	3.6384
						41.56	3.638
						41.59	3.6377
						41.62	3.6374
						41.65	3.6371
						41.68	3.6368
						41.71	3.6364
						41.74	3.6361
						41.77	3.6358
						41.8	3.6354
						41.83	3.6352
						41.85	3.6348
						41.88	3.6345
						41.91	3.6342
						41.94	3.6338
						41.97	3.6335
						42	3.6332
						42.03	3.6328
						42.06	3.6325
						42.09	3.6322
						42.12	3.6319
						42.15	3.6316
						42.18	3.6312
						42.21	3.6309
						42.24	3.6306
						42.26	3.6302
						42.29	3.63
						42.32	3.6296
						42.35	3.6293
						42.38	3.629
						42.41	3.6286
						42.44	3.6283
						42.47	3.628
						42.5	3.6276
						42.53	3.6273
						42.56	3.627
						42.59	3.6267
						42.62	3.6264
						42.64	3.626
						42.67	3.6257
						42.7	3.6254
						42.73	3.6251
						42.76	3.6247
						42.79	3.6244
						42.82	3.6241
						42.85	3.6237
						42.88	3.6234
						42.91	3.6231
						42.94	3.6228
						42.97	3.6225
						43	3.6221
						43.03	3.6217
						43.05	3.6215
						43.08	3.6212
						43.11	3.6207
						43.14	3.6205
						43.17	3.6202
						43.2	3.6198
						43.23	3.6195
						43.26	3.6192
						43.29	3.6189
						43.32	3.6184
						43.35	3.6182
						43.38	3.6179
						43.41	3.6175
						43.44	3.6172
						43.46	3.6169
						43.49	3.6166
						43.52	3.6162
						43.55	3.6159
						43.58	3.6156
						43.61	3.6153
						43.64	3.6149
						43.67	3.6147
						43.7	3.6143
						43.73	3.614
						43.76	3.6137
						43.79	3.6133
						43.82	3.613
						43.84	3.6127
						43.87	3.6123
						43.9	3.612
						43.93	3.6117
						43.96	3.6113
						43.99	3.6111
						44.02	3.6107
						44.05	3.6104
						44.08	3.6101
						44.11	3.6097
						44.14	3.6094
						44.17	3.6091
						44.2	3.6087
						44.23	3.6084
						44.25	3.6081
						44.28	3.6078
						44.31	3.6075
						44.34	3.6071
						44.37	3.6068
						44.4	3.6065
						44.43	3.6062
						44.46	3.6059
						44.49	3.6055
						44.52	3.6051
						44.55	3.6048
						44.58	3.6045
						44.61	3.6042
						44.64	3.6039
						44.66	3.6036
						44.69	3.6032
						44.72	3.6029
						44.75	3.6026
						44.78	3.6023
						44.81	3.6019
						44.84	3.6016
						44.87	3.6012
						44.9	3.6009
						44.93	3.6006
						44.96	3.6003
						44.99	3.6
						45.02	3.5997
						45.04	3.5993
						45.07	3.5989
						45.1	3.5986
						45.13	3.5983
						45.16	3.598
						45.19	3.5977
						45.22	3.5973
						45.25	3.597
						45.28	3.5967
						45.31	3.5963
						45.34	3.5961
						45.37	3.5957
						45.4	3.5954
						45.43	3.5951
						45.45	3.5947
						45.48	3.5944
						45.51	3.5941
						45.54	3.5938
						45.57	3.5935
						45.6	3.5931
						45.63	3.5928
						45.66	3.5925
						45.69	3.5921
						45.72	3.5918
						45.75	3.5915
						45.78	3.5911
						45.81	3.5908
						45.84	3.5905
						45.86	3.5902
						45.89	3.5899
						45.92	3.5895
						45.95	3.5892
						45.98	3.5889
						46.01	3.5886
						46.04	3.5882
						46.07	3.5879
						46.1	3.5875
						46.13	3.5872
						46.16	3.5869
						46.19	3.5866
						46.22	3.5863
						46.25	3.5859
						46.27	3.5857
						46.3	3.5853
						46.33	3.585
						46.36	3.5846
						46.39	3.5843
						46.42	3.584
						46.45	3.5836
						46.48	3.5833
						46.51	3.583
						46.54	3.5827
						46.57	3.5823
						46.6	3.582
						46.63	3.5817
						46.65	3.5814
						46.68	3.581
						46.71	3.5807
						46.74	3.5804
						46.77	3.5801
						46.8	3.5797
						46.83	3.5794
						46.86	3.5791
						46.89	3.5788
						46.92	3.5785
						46.95	3.5781
						46.98	3.5778
						47.01	3.5775
						47.04	3.5771
						47.06	3.5768
						47.09	3.5765
						47.12	3.5762
						47.15	3.5758
						47.18	3.5755
						47.21	3.5752
						47.24	3.5749
						47.27	3.5745
						47.3	3.5742
						47.33	3.5739
						47.36	3.5736
						47.39	3.5732
						47.42	3.5729
						47.45	3.5726
						47.47	3.5723
						47.5	3.5719
						47.53	3.5716
						47.56	3.5712
						47.59	3.5709
						47.62	3.5706
						47.65	3.5704
						47.68	3.5699
						47.71	3.5696
						47.74	3.5693
						47.77	3.569
						47.8	3.5687
						47.83	3.5683
						47.85	3.568
						47.88	3.5677
						47.91	3.5673
						47.94	3.5671
						47.97	3.5667
						48	3.5664
						48.03	3.5661
						48.06	3.5657
						48.09	3.5654
						48.12	3.5651
						48.15	3.5647
						48.18	3.5644
						48.21	3.5641
						48.24	3.5638
						48.26	3.5635
						48.29	3.5632
						48.32	3.5628
						48.35	3.5625
						48.38	3.5621
						48.41	3.5619
						48.44	3.5616
						48.47	3.5612
						48.5	3.5608
						48.53	3.5605
						48.56	3.5602
						48.59	3.5599
						48.62	3.5595
						48.65	3.5592
						48.67	3.5589
						48.7	3.5585
						48.73	3.5582
						48.76	3.558
						48.79	3.5576
						48.82	3.5573
						48.85	3.557
						48.88	3.5566
						48.91	3.5563
						48.94	3.556
						48.97	3.5556
						49	3.5554
						49.03	3.555
						49.05	3.5548
						49.08	3.5543
						49.11	3.554
						49.14	3.5537
						49.17	3.5534
						49.2	3.5531
						49.23	3.5527
						49.26	3.5524
						49.29	3.5521
						49.32	3.5518
						49.35	3.5515
						49.38	3.5511
						49.41	3.5508
						49.44	3.5505
						49.46	3.5502
						49.49	3.5498
						49.52	3.5495
						49.55	3.5491
						49.58	3.5488
						49.61	3.5485
						49.64	3.5482
						49.67	3.5478
						49.7	3.5475
						49.73	3.5472
						49.76	3.5468
						49.79	3.5465
						49.82	3.5463
						49.85	3.5459
						49.87	3.5456
						49.9	3.5452
						49.93	3.5449
						49.96	3.5446
						49.99	3.5443
						50.02	3.544
						50.05	3.5436
						50.08	3.5433
						50.11	3.543
						50.14	3.5427
						50.17	3.5424
						50.2	3.542
						50.23	3.5417
						50.26	3.5413
						50.28	3.541
						50.31	3.5407
						50.34	3.5404
						50.37	3.54
						50.4	3.5397
						50.43	3.5394
						50.46	3.5391
						50.49	3.5388
						50.52	3.5385
						50.55	3.5381
						50.58	3.5378
						50.61	3.5374
						50.64	3.5372
						50.66	3.5369
						50.69	3.5365
						50.72	3.5362
						50.75	3.5358
						50.78	3.5355
						50.81	3.5353
						50.84	3.5349
						50.87	3.5346
						50.9	3.5342
						50.93	3.534
						50.96	3.5336
						50.99	3.5333
						51.02	3.533
						51.05	3.5327
						51.07	3.5323
						51.1	3.532
						51.13	3.5317
						51.16	3.5314
						51.19	3.531
						51.22	3.5306
						51.25	3.5304
						51.28	3.5301
						51.31	3.5297
						51.34	3.5294
						51.37	3.5291
						51.4	3.5287
						51.43	3.5284
						51.46	3.5281
						51.48	3.5278
						51.51	3.5275
						51.54	3.5272
						51.57	3.5268
						51.6	3.5265
						51.63	3.5262
						51.66	3.5258
						51.69	3.5255
						51.72	3.5252
						51.75	3.5249
						51.78	3.5246
						51.81	3.5243
						51.84	3.5239
						51.86	3.5237
						51.89	3.5233
						51.92	3.523
						51.95	3.5226
						51.98	3.5223
						52.01	3.5219
						52.04	3.5217
						52.07	3.5213
						52.1	3.5211
						52.13	3.5207
						52.16	3.5204
						52.19	3.5201
						52.22	3.5197
						52.25	3.5194
						52.27	3.5191
						52.3	3.5187
						52.33	3.5184
						52.36	3.5181
						52.39	3.5177
						52.42	3.5175
						52.45	3.5171
						52.48	3.5167
						52.51	3.5164
						52.54	3.5161
						52.57	3.5158
						52.6	3.5155
						52.63	3.5151
						52.66	3.5149
						52.68	3.5145
						52.71	3.5142
						52.74	3.5139
						52.77	3.5137
						52.8	3.5133
						52.83	3.513
						52.86	3.5127
						52.89	3.5123
						52.92	3.5121
						52.95	3.5117
						52.98	3.5114
						53.01	3.5111
						53.04	3.5108
						53.06	3.5104
						53.09	3.5101
						53.12	3.5098
						53.15	3.5094
						53.18	3.5091
						53.21	3.5088
						53.24	3.5085
						53.27	3.5081
						53.3	3.5078
						53.33	3.5075
						53.36	3.5072
						53.39	3.5069
						53.42	3.5066
						53.45	3.5062
						53.47	3.5059
						53.5	3.5056
						53.53	3.5053
						53.56	3.505
						53.59	3.5047
						53.62	3.5043
						53.65	3.504
						53.68	3.5037
						53.71	3.5034
						53.74	3.5031
						53.77	3.5027
						53.8	3.5024
						53.83	3.5021
						53.86	3.5018
						53.88	3.5015
						53.91	3.5011
						53.94	3.5008
						53.97	3.5005
						54	3.5002
						54.03	3.4999
						54.06	3.4996
						54.09	3.4992
						54.12	3.499
						54.15	3.4986
						54.18	3.4983
						54.21	3.498
						54.24	3.4977
						54.27	3.4973
						54.29	3.497
						54.32	3.4967
						54.35	3.4964
						54.38	3.496
						54.41	3.4957
						54.44	3.4954
						54.47	3.4951
						54.5	3.4948
						54.53	3.4945
						54.56	3.4941
						54.59	3.4939
						54.62	3.4935
						54.65	3.4932
						54.67	3.4929
						54.7	3.4926
						54.73	3.4922
						54.76	3.492
						54.79	3.4916
						54.82	3.4913
						54.85	3.491
						54.88	3.4907
						54.91	3.4903
						54.94	3.49
						54.97	3.4897
						55	3.4894
						55.03	3.4891
						55.06	3.4888
						55.08	3.4885
						55.11	3.4882
						55.14	3.4878
						55.17	3.4875
						55.2	3.4872
						55.23	3.4869
						55.26	3.4865
						55.29	3.4862
						55.32	3.4859
						55.35	3.4856
						55.38	3.4853
						55.41	3.485
						55.44	3.4846
						55.47	3.4843
						55.49	3.484
						55.52	3.4837
						55.55	3.4834
						55.58	3.4831
						55.61	3.4828
						55.64	3.4824
						55.67	3.4821
						55.7	3.4818
						55.73	3.4815
						55.76	3.4812
						55.79	3.4808
						55.82	3.4806
						55.85	3.4802
						55.88	3.48
						55.9	3.4796
						55.93	3.4793
						55.96	3.479
						55.99	3.4787
						56.02	3.4784
						56.05	3.478
						56.08	3.4778
						56.11	3.4774
						56.14	3.4771
						56.17	3.4768
						56.2	3.4764
						56.23	3.4762
						56.26	3.4758
						56.28	3.4755
						56.31	3.4752
						56.34	3.4749
						56.37	3.4746
						56.4	3.4743
						56.43	3.4739
						56.46	3.4736
						56.49	3.4733
						56.52	3.473
						56.55	3.4726
						56.58	3.4723
						56.61	3.472
						56.64	3.4717
						56.67	3.4713
						56.69	3.471
						56.72	3.4707
						56.75	3.4704
						56.78	3.47
						56.81	3.4697
						56.84	3.4694
						56.87	3.4691
						56.9	3.4688
						56.93	3.4685
						56.96	3.4682
						56.99	3.4678
						57.02	3.4675
						57.05	3.4672
						57.08	3.4668
						57.1	3.4666
						57.13	3.4664
						57.16	3.4661
						57.19	3.4657
						57.22	3.4654
						57.25	3.4651
						57.28	3.4648
						57.31	3.4645
						57.34	3.4642
						57.37	3.4639
						57.4	3.4637
						57.43	3.4634
						57.46	3.463
						57.49	3.4628
[truncated: 9,519 more rows]

## Sheet: Figure 3c
Figure 3c
	long name	voltage	specific capacity	voltage	specific capacity	voltage	specific capacity	voltage	specific capacity			long name	Wavenumber	transmittance/%	transmittance/%	transmittance/%	transmittance/%	transmittance/%	transmittance/%	transmittance/%	transmittance/%	transmittance/%	transmittance/%	transmittance/%	transmittance/%	transmittance/%	transmittance/%	transmittance/%
	unit	V	mAh/g	V	mAh/g	V	mAh/g	V	mAh/g			unit	cm-1
	annotation		cycle 1st		cycle 1st		cycle 2nd		cycle 2nd			annotation
		0.0096	0.01	2.2	0.01	0.1128	0.01	2.2	0.01				649.904	92.7694	91.0034	88.0008	80.8477	61.8026	89.4991	79.1369	88.4403	92.1225	91.3697	51.5593	71.1005	84.3087	89.4739	92.1633
		0.0096	--	2.1799	--	0.1157	--	2.1802	--				650.386	92.6908	90.8787	87.9461	80.7708	61.9214	89.4829	79.0168	88.5154	91.9172	91.2677	51.7089	71.0247	84.7829	89.4271	92.1612
		0.0096	--	2.175	--	0.1173	--	2.1751	--				650.868	92.6073	90.7871	87.8947	80.7283	61.9531	89.4179	78.9505	88.5636	91.6958	91.148	51.8307	70.9338	85.1263	89.3857	92.2222
		0.0096	--	2.1714	--	0.1184	--	2.1716	--				651.35	92.5368	90.7367	87.8557	80.7182	61.8862	89.3243	78.9346	88.5709	91.4749	91.0502	51.899	70.8389	85.2884	89.3677	92.3171
		0.0096	--	2.1684	--	0.1192	--	2.1688	--				651.832	92.4932	90.7278	87.8418	80.7417	61.7431	89.2276	78.9714	88.5482	91.2733	91.0129	51.9252	70.7675	85.2575	89.395	92.4188
		0.0096	--	2.1659	--	0.12	--	2.1662	--				652.315	92.4812	90.7517	87.8645	80.802	61.5709	89.151	79.0656	88.5211	91.1114	91.063	51.9439	70.7515	85.0577	89.4848	92.509
		0.0096	--	2.1633	--	0.1206	--	2.1637	--				652.797	92.4937	90.7906	87.9295	80.8977	61.4204	89.1085	79.2152	88.51	91.0056	91.2053	51.9872	70.8103	84.7376	89.6385	92.5783
		0.0096	--	2.1611	--	0.1213	--	2.1616	--				653.279	92.513	90.8216	88.0306	81.0187	61.3246	89.1012	79.4043	88.5154	90.9622	91.4178	52.0603	70.9375	84.3545	89.8369	92.6225
		0.0096	--	2.1589	--	0.1218	--	2.1595	--				653.761	92.5176	90.8226	88.1507	81.1462	61.2873	89.1203	79.6034	88.5148	90.9744	91.6567	52.1342	71.1013	83.9629	90.044	92.6391
		0.0096	--	2.1567	--	0.1223	--	2.1575	--				654.243	92.492	90.781	88.2665	81.2592	61.2878	89.1552	79.78	88.4755	91.0255	91.8713	52.1608	71.2588	83.6101	90.221	92.6276
		0.0096	--	2.1547	--	0.1228	--	2.1556	--				654.725	92.4336	90.6979	88.358	81.3432	61.2981	89.2013	79.9113	88.3744	91.0973	92.0201	52.1002	71.3769	83.3394	90.3408	92.5923
		0.0096	--	2.1527	--	0.1233	--	2.1538	--				655.207	92.3561	90.5889	88.4145	81.3963	61.3017	89.2641	79.9942	88.2145	91.1786	92.0838	51.9464	71.4478	83.1921	90.3979	92.5467
		0.0096	--	2.1508	--	0.1237	--	2.1521	--				655.689	92.284	90.4792	88.4378	81.4285	61.3034	89.3539	80.0446	88.0276	91.2695	92.0689	51.7376	71.4917	83.205	90.4084	92.5137
		0.0096	--	2.149	--	0.1241	--	2.1504	--				656.172	92.2429	90.3938	88.4397	81.4564	61.3261	89.4769	80.0881	87.8643	91.3801	92.002	51.5448	71.5449	83.399	90.4009	92.5209
		0.0096	--	2.1472	--	0.1245	--	2.1487	--				656.654	92.2491	90.3487	88.4349	81.4931	61.3971	89.6256	80.1455	87.773	91.5236	91.9176	51.4443	71.6391	83.7649	90.4029	92.591
		0.0095	--	2.1455	--	0.1249	--	2.1472	--				657.136	92.3028	90.3467	88.4351	81.5419	61.531	89.7755	80.2218	87.7813	91.7079	91.8453	51.4869	71.7837	84.253	90.4295	92.7322
		0.0096	--	2.1438	--	0.1252	--	2.1456	--				657.618	92.3895	90.3789	88.4449	81.5948	61.7213	89.8922	80.3043	87.8884	91.929	91.8017	51.6793	71.96	84.7755	90.4797	92.9332
		0.0096	--	2.1421	--	0.1256	--	2.1442	--				658.1	92.4877	90.4325	88.4632	81.6382	61.9425	89.9451	80.3722	88.0707	92.171	91.7893	51.9849	72.1309	85.2229	90.5426	93.166
		0.0096	--	2.1405	--	0.1259	--	2.1428	--				658.582	92.5793	90.4998	88.4879	81.6623	62.1621	89.9234	80.4099	88.2962	92.4105	91.803	52.3416	72.2601	85.493	90.6076	93.3953
		0.0096	--	2.1389	--	0.1263	--	2.1413	--				659.064	92.6559	90.5828	88.5198	81.6674	62.3553	89.8445	80.4178	88.5374	92.6236	91.837	52.6858	72.3301	85.5232	90.6727	93.5893
		0.0096	--	2.1373	--	0.1266	--	2.14	--				659.547	92.7192	90.6904	88.5635	81.6644	62.5134	89.7506	80.4131	88.7769	92.7922	91.8886	52.9705	72.3499	85.314	90.7452	93.7281
		0.0095	--	2.1359	--	0.1269	--	2.1387	--				660.029	92.7748	90.8312	88.6242	81.6689	62.6431	89.6941	80.4201	89.0041	92.907	91.9573	53.1733	72.3482	84.9321	90.8349	93.8058
		0.0095	--	2.1343	--	0.1272	--	2.1374	--				660.511	92.824	91.0025	88.7025	81.6912	62.7575	89.7159	80.455	89.2062	92.9659	92.0397	53.2915	72.356	84.4897	90.9434	93.8264
		0.0095	--	2.1329	--	0.1275	--	2.1362	--				660.993	92.858	91.1854	88.789	81.7294	62.864	89.829	80.5147	89.3634	92.9698	92.1261	53.3322	72.3889	84.1069	91.0569	93.7965
		0.0096	--	2.1315	--	0.1278	--	2.1349	--				661.475	92.859	91.3475	88.8661	81.7692	62.9594	90.0133	80.5768	89.4507	92.9196	92.2	53.3039	72.4398	83.876	91.1478	93.7193
		0.0095	--	2.13	--	0.1281	--	2.1338	--				661.957	92.8082	91.4536	88.9121	81.7909	63.0317	90.2244	80.6107	89.4489	92.8159	92.2434	53.2157	72.4852	83.8397	91.1848	93.596
		0.0096	--	2.1287	--	0.1284	--	2.1326	--				662.439	92.696	91.4787	88.9106	81.7799	63.0696	90.4113	80.5936	89.357	92.6622	92.2441	53.0817	72.4997	83.987	91.1472	93.4308
		0.0095	--	2.1273	--	0.1287	--	2.1314	--				662.921	92.5298	91.4205	88.8579	81.7356	63.0724	90.5342	80.5243	89.1993	92.4695	92.2027	52.9256	72.4731	84.2644	91.0357	93.2383
		0.0096	--	2.126	--	0.129	--	2.1304	--				663.404	92.3336	91.3015	88.766	81.6719	63.0537	90.5768	80.4249	89.0212	92.2572	92.1333	52.7787	72.4162	84.5983	90.874	93.0455
		0.0095	--	2.1247	--	0.1292	--	2.1292	--				663.886	92.1402	91.1629	88.6589	81.6122	63.037	90.5482	80.3316	88.8744	92.0507	92.0583	52.6712	72.356	84.9193	90.7003	92.8881
		0.0095	--	2.1234	--	0.1295	--	2.1281	--				664.368	91.9799	91.0499	88.5649	81.5791	63.0458	90.4746	80.2798	88.7998	91.8746	91.9994	52.6217	72.322	85.1803	90.5518	92.8003
		0.0096	--	2.1227	--	0.1296	--	2.1277	--				664.85	91.8718	90.9998	88.5086	81.5869	63.0946	90.3872	80.2921	88.8177	91.7476	91.9703	52.6306	72.3327	85.3612	90.4527	92.8068
		0.0297	0.03	2.1019	0.03	0.1457	0.03	2.1073	0.03				665.332	91.8229	91.0357	88.5086	81.6401	63.1841	90.3143	80.3752	88.9294	91.6813	91.9733	52.6818	72.3889	85.4629	90.4099	92.9193
		0.0343	0.05	2.0955	0.05	0.1479	0.05	2.1007	0.05				665.814	91.8323	91.1676	88.5783	81.7364	63.3025	90.2789	80.5256	89.1262	91.6831	92.0014	52.7485	72.4745	85.496	90.4158	93.1361
		0.0379	0.08	2.0904	0.08	0.1494	0.08	2.0958	0.08				666.296	91.8992	91.3942	88.7289	81.8718	63.4269	90.3026	80.7373	89.4003	91.7603	92.0405	52.8	72.5606	85.4714	90.455	93.4418
		0.041	0.11	2.0861	0.11	0.1508	0.11	2.0918	0.11				666.778	92.0283	91.701	88.9684	82.0444	63.5271	90.4073	81.0069	89.7492	91.9206	92.0743	52.8095	72.6122	85.3981	90.511	93.8001
		0.044	0.14	2.0819	0.14	0.152	0.14	2.0877	0.14				667.26	92.2276	92.0491	89.2888	82.2517	63.5694	90.6096	81.3308	90.1673	92.1642	92.088	52.7627	72.6009	85.288	90.5723	94.1413
		0.0469	0.16	2.0778	0.16	0.1532	0.16	2.0839	0.16				667.743	92.4934	92.3653	89.6436	82.4814	63.531	90.8975	81.6897	90.6209	92.4633	92.0767	52.6681	72.5236	85.1693	90.6351	94.3633
		0.0494	0.19	2.0742	0.19	0.1544	0.19	2.0805	0.19				668.225	92.7875	92.5614	89.9413	82.6993	63.4209	91.2065	82.0301	91.0275	92.7493	92.0507	52.5559	72.4181	85.0895	90.7008	94.3793
		0.052	0.22	2.0704	0.22	0.1553	0.22	2.077	0.22				668.707	93.0422	92.5935	90.0942	82.8599	63.2827	91.4417	82.281	91.2869	92.9429	92.0292	52.4552	72.3399	85.0927	90.7664	94.1935
		0.0546	0.24	2.0667	0.24	0.1564	0.24	2.0738	0.24				669.189	93.2052	92.4958	90.0841	82.936	63.1612	91.5455	82.4	91.3512	93.0109	92.0236	52.369	72.3148	85.1867	90.8207	93.9038
		0.057	0.27	2.0633	0.27	0.1574	0.27	2.0704	0.27				669.671	93.2692	92.3382	89.9587	82.9318	63.0742	91.5271	82.3934	91.2445	92.977	92.0312	52.2824	72.3259	85.3436	90.8519	93.6165
		0.0594	0.3	2.0598	0.3	0.1583	0.3	2.0672	0.3				670.153	93.2593	92.175	89.781	82.8691	63.0181	91.4308	82.2955	91.0242	92.8864	92.0438	52.1847	72.3416	85.525	90.855	93.3883
		0.0617	0.33	2.0566	0.33	0.1592	0.33	2.0642	0.33				670.635	93.2086	92.0323	89.5986	82.7726	62.9853	91.3017	82.1446	90.7464	92.7773	92.0563	52.081	72.3397	85.698	90.8337	93.2323
		0.064	0.35	2.0532	0.35	0.1601	0.35	2.0611	0.35				671.117	93.1474	91.9185	89.4412	82.664	62.9726	91.1724	81.975	90.4563	92.6751	92.0679	51.9881	72.3126	85.8373	90.7974	93.1425
		0.0663	0.38	2.0498	0.38	0.161	0.38	2.058	0.38				671.6	93.0996	91.8363	89.3267	82.562	62.981	91.0621	81.8157	90.1898	92.5945	92.0807	51.9262	72.2642	85.9243	90.7578	93.1095
		0.0684	0.41	2.0467	0.41	0.1618	0.41	2.0552	0.41				672.082	93.0816	91.7858	89.2637	82.481	63.0104	90.9778	81.6891	89.9734	92.5423	92.0961	51.9095	72.204	85.9469	90.7259	93.1235
		0.0706	0.43	2.0435	0.43	0.1627	0.43	2.0522	0.43				672.564	93.0988	91.7654	89.2517	82.4283	63.0553	90.915	81.6067	89.8209	92.5173	92.1127	51.9384	72.1418	85.9022	90.7075	93.1731
		0.0728	0.46	2.0403	0.46	0.1635	0.46	2.0495	0.46				673.046	93.1432	91.7689	89.2794	82.4018	63.1022	90.8608	81.5654	89.7295	92.5105	92.125	51.9976	72.0835	85.7985	90.7012	93.2429
		0.0748	0.49	2.0373	0.49	0.1644	0.49	2.0467	0.49				673.528	93.1951	91.7848	89.3272	82.3909	63.1336	90.7994	81.5483	89.6812	92.5085	92.1244	52.0625	72.0307	85.6531	90.6985	93.3133
		0.0769	0.52	2.0342	0.52	0.1652	0.52	2.0438	0.52				674.01	93.2294	91.7981	89.3727	82.3806	63.1342	90.7205	81.5322	89.6506	92.4974	92.1028	52.1117	71.9827	85.487	90.6882	93.3635
		0.0789	0.54	2.0313	0.54	0.1659	0.54	2.0412	0.54				674.492	93.2241	91.7938	89.3982	82.3588	63.0973	90.6261	81.4981	89.6149	92.4683	92.0554	52.1385	71.9399	85.3174	90.6618	93.3763
		0.081	0.57	2.0283	0.57	0.1667	0.57	2.0385	0.57				674.975	93.1681	91.761	89.3946	82.3209	63.028	90.5299	81.4389	89.5613	92.4189	91.9821	52.1536	71.9057	85.1531	90.6166	93.3417
		0.083	0.6	2.0253	0.6	0.1675	0.6	2.0358	0.6				675.457	93.0637	91.6956	89.3625	82.2713	62.9396	90.4527	81.3614	89.4877	92.3534	91.8864	52.1776	71.8856	84.9952	90.556	93.259
		0.0849	0.63	2.0225	0.63	0.1683	0.63	2.0333	0.63				675.939	92.9253	91.6006	89.3084	82.2194	62.8472	90.4117	81.2804	89.3983	92.2781	91.7733	52.2271	71.8826	84.8411	90.4858	93.136
		0.0869	0.65	2.0196	0.65	0.1691	0.65	2.0306	0.65				676.421	92.7729	91.4841	89.2396	82.1748	62.7614	90.4122	81.2106	89.2973	92.198	91.6466	52.3015	71.8935	84.692	90.4103	92.9862
		0.0889	0.68	2.0167	0.68	0.1698	0.68	2.0282	0.68				676.903	92.6267	91.3558	89.1616	82.1416	62.685	90.4436	81.1587	89.1856	92.1152	91.5095	52.3802	71.9086	84.557	90.3296	92.826
		0.0907	0.71	2.014	0.71	0.1706	0.71	2.0256	0.71				677.385	92.5014	91.2244	89.0762	82.1177	62.615	90.484	81.1214	89.0632	92.0296	91.3655	52.4309	71.9166	84.4543	90.2408	92.6714
		0.0927	0.73	2.0112	0.73	0.1713	0.73	2.023	0.73				677.867	92.4055	91.0953	88.985	82.0969	62.5481	90.5097	81.0889	88.9347	91.943	91.2221	52.4251	71.9115	84.4075	90.143	92.5376
		0.0944	0.76	2.0085	0.76	0.1721	0.76	2.0207	0.76				678.349	92.3429	90.9729	88.8928	82.0735	62.4858	90.5048	81.0523	88.8141	91.862	91.0927	52.353	71.898	84.4381	90.0403	92.4386
		0.0963	0.79	2.0058	0.79	0.1728	0.79	2.0182	0.79				678.832	92.3159	90.8613	88.8099	82.0458	62.4347	90.4668	81.009	88.7238	91.7989	90.9952	52.2288	71.8915	84.5578	89.9438	92.3871
		0.0982	0.82	2.003	0.82	0.1735	0.82	2.0157	0.82				679.314	92.3256	90.7673	88.7509	82.0169	62.4027	90.4055	80.9639	88.6881	91.7682	90.9482	52.0847	71.9115	84.7631	89.8679	92.3921
		0.1	0.84	2.0004	0.84	0.1743	0.84	2.0134	0.84				679.796	92.3718	90.7001	88.7301	81.9925	62.3922	90.3362	80.9257	88.7222	91.7809	90.9638	51.9577	71.9712	85.0325	89.8248	92.4556
		0.1018	0.87	1.9977	0.87	0.175	0.87	2.0109	0.87				680.278	92.4504	90.6692	88.7556	81.9772	62.3955	90.2726	80.9019	88.8231	91.8384	91.0419	51.8739	72.0695	85.3308	89.8176	92.5686
		0.1036	0.9	1.995	0.9	0.1757	0.9	2.0087	0.9				680.76	92.5521	90.6818	88.8247	81.9721	62.3951	90.2209	80.8939	88.9665	91.9293	91.1687	51.8401	72.1884	85.6165	89.8379	92.7106
		0.1053	0.92	1.9925	0.92	0.1764	0.92	2.0063	0.92				681.242	92.6638	90.7395	88.9236	81.9742	62.3709	90.1793	80.8972	89.1147	92.0328	91.3199	51.8445	72.2992	85.8527	89.8687	92.8536
		0.1072	0.95	1.9899	0.95	0.1771	0.95	2.0039	0.95				681.724	92.7708	90.837	89.0317	81.9784	62.3105	90.1426	80.9038	89.2293	92.1247	91.469	51.8666	72.3743	86.0147	89.8918	92.9692
		0.1088	0.98	1.9874	0.98	0.1778	0.98	2.0017	0.98				682.206	92.8601	90.963	89.1278	81.9808	62.2167	90.107	80.9075	89.2833	92.1861	91.5948	51.8888	72.3978	86.0926	89.8952	93.0367
		0.1106	1.01	1.9849	1.01	0.1785	1.01	1.9994	1.01				682.688	92.9229	91.1013	89.1955	81.9797	62.1082	90.0729	80.9057	89.2676	92.2076	91.6852	51.9019	72.371	86.0892	89.8774	93.0478
		0.1124	1.03	1.9823	1.03	0.1792	1.03	1.997	1.03				683.171	92.9544	91.2335	89.2255	81.9754	62.0128	90.0446	80.899	89.1886	92.191	91.7374	51.9046	72.3091	86.0147	89.8458	93.008
		0.114	1.06	1.9799	1.06	0.1799	1.06	1.9949	1.06				683.653	92.9536	91.3423	89.2156	81.9684	61.9565	90.0252	80.8881	89.0622	92.1458	91.755	51.8967	72.2341	85.8825	89.8118	92.9329
		0.1157	1.09	1.9774	1.09	0.1806	1.09	1.9926	1.09				684.135	92.9225	91.4149	89.1694	81.9575	61.9515	90.0135	80.871	88.905	92.0842	91.7436	51.8725	72.165	85.7066	89.7841	92.8421
		0.1174	1.11	1.9749	1.11	0.1813	1.11	1.9905	1.11				684.617	92.8655	91.4466	89.093	81.9395	61.9911	90.0019	80.8429	88.7294	92.0163	91.7082	51.8197	72.1109	85.5007	89.764	92.7515
		0.119	1.14	1.9725	1.14	0.1819	1.14	1.9883	1.14				685.099	92.7902	91.442	88.9942	81.9116	62.0522	89.98	80.7994	88.5439	91.9472	91.653	51.7249	72.071	85.2801	89.7464	92.669
		0.1207	1.17	1.97	1.17	0.1826	1.17	1.986	1.17				685.581	92.7073	91.414	88.8822	81.8742	62.1049	89.9406	80.7409	88.3569	91.8785	91.5827	51.5819	72.039	85.0616	89.7238	92.5943
		0.1223	1.2	1.9677	1.2	0.1833	1.2	1.9839	1.2				686.063	92.6305	91.38	88.7679	81.8323	62.1231	89.8849	80.6755	88.1813	91.8107	91.504	51.3987	72.0087	84.8638	89.6918	92.5221
		0.124	1.22	1.9653	1.22	0.1839	1.22	1.9818	1.22				686.545	92.5744	91.3575	88.6642	81.7957	62.0911	89.8235	80.6183	88.0353	91.7468	91.4262	51.1981	71.9773	84.7048	89.6523	92.4475
		0.1257	1.25	1.9629	1.25	0.1846	1.25	1.9796	1.25				687.028	92.5507	91.3585	88.584	81.7749	62.0053	89.7737	80.5857	87.9373	91.6924	91.3594	51.0111	71.9441	84.5983	89.6127	92.3698
		0.1272	1.28	1.9607	1.28	0.1853	1.28	1.9775	1.28				687.51	92.5639	91.3858	88.5367	81.7764	61.8711	89.7511	80.5881	87.8987	91.6552	91.3102	50.8653	71.9067	84.5495	89.5811	92.2939
		0.1288	1.3	1.9583	1.3	0.1859	1.3	1.9754	1.3				687.992	92.6079	91.431	88.5251	81.799	61.6997	89.7623	80.6234	87.9165	91.641	91.2792	50.7744	71.8577	84.5516	89.5617	92.2287
		0.1305	1.33	1.9559	1.33	0.1866	1.33	1.9734	1.33				688.474	92.6671	91.4778	88.5435	81.833	61.5045	89.8001	80.6766	87.9714	91.6515	91.2598	50.7338	71.7858	84.5866	89.5504	92.1831
		0.132	1.36	1.9537	1.36	0.1873	1.36	1.9713	1.36				688.956	92.7212	91.507	88.5798	81.8643	61.3012	89.8453	80.7254	88.035	91.6825	91.2406	50.7255	71.6813	84.6297	89.5365	92.162
		0.1336	1.39	1.9514	1.39	0.1879	1.39	1.9692	1.39				689.438	92.7531	91.5043	88.6207	81.8804	61.108	89.8752	80.7507	88.0814	91.7259	91.2107	50.7293	71.5437	84.6575	89.5074	92.1639
		0.1351	1.41	1.9492	1.41	0.1886	1.41	1.9672	1.41				689.92	92.7551	91.4656	88.6575	81.8765	60.9461	89.873	80.7445	88.0972	91.7721	91.1653	50.7338	71.3866	84.6561	89.4551	92.1819
		0.1367	1.44	1.9469	1.44	0.1892	1.44	1.9651	1.44				690.403	92.7315	91.398	88.689	81.8558	60.8363	89.835	80.7122	88.085	91.8127	91.107	50.74	71.2357	84.625	89.3801	92.2058
		0.1383	1.47	1.9447	1.47	0.1899	1.47	1.9631	1.47				690.885	92.6956	91.3174	88.72	81.8273	60.794	89.7707	80.6677	88.0577	91.8416	91.0453	50.7566	71.1202	84.577	89.2905	92.2254
		0.1398	1.5	1.9425	1.5	0.1905	1.5	1.9612	1.5				691.367	92.6639	91.2427	88.7572	81.7998	60.8229	89.6984	80.6247	88.0299	91.8544	90.9915	50.7899	71.0621	84.5332	89.1983	92.2324
		0.1413	1.52	1.9403	1.52	0.1911	1.52	1.9591	1.52				691.849	92.6493	91.1901	88.8033	81.7771	60.9121	89.6377	80.5892	88.009	91.8484	90.9544	50.8365	71.0675	84.516	89.114	92.223
		0.1429	1.55	1.9381	1.55	0.1918	1.55	1.9572	1.55				692.331	92.6572	91.1691	88.8543	81.7564	61.0384	89.6024	80.5569	87.9915	91.822	90.9377	50.8816	71.1242	84.5418	89.0432	92.1973
		0.1443	1.58	1.936	1.58	0.1925	1.58	1.9552	1.58				692.813	92.6842	91.1803	88.8998	81.7309	61.1748	89.5962	80.517	87.9672	91.7752	90.9388	50.9055	71.2075	84.6164	88.9861	92.1599
		0.1459	1.6	1.9338	1.6	0.1931	1.6	1.9532	1.6				693.295	92.7213	91.2177	88.9273	81.6943	61.2996	89.6133	80.4599	87.9262	91.7113	90.9518	50.8941	71.2911	84.7327	88.9401	92.1184
		0.1473	1.63	1.9318	1.63	0.1937	1.63	1.9514	1.63				693.777	92.7584	91.2715	88.9281	81.6466	61.4033	89.6415	80.3853	87.8672	91.6365	90.9701	50.8475	71.3575	84.8739	88.9036	92.0819
		0.1489	1.66	1.9296	1.66	0.1943	1.66	1.9494	1.66				694.26	92.788	91.3316	88.9022	81.5952	61.4899	89.6662	80.305	87.7995	91.5594	90.9896	50.7814	71.4027	85.0173	88.8783	92.0581
		0.1504	1.69	1.9275	1.69	0.195	1.69	1.9474	1.69				694.742	92.8076	91.3909	88.8595	81.5532	61.5701	89.6745	80.2394	87.7401	91.4888	91.0091	50.7211	71.4343	85.1413	88.8687	92.0511
		0.1518	1.71	1.9255	1.71	0.1956	1.71	1.9456	1.71				695.224	92.8191	91.4455	88.8163	81.5338	61.6532	89.658	80.2091	87.7054	91.4308	91.03	50.6896	71.4635	85.2302	88.8792	92.0602
		0.1533	1.74	1.9234	1.74	0.1962	1.74	1.9437	1.74				695.706	92.8263	91.4943	88.7898	81.5444	61.7393	89.6135	80.2256	87.7038	91.3873	91.0554	50.697	71.4968	85.2784	88.9106	92.0795
		0.1548	1.77	1.9213	1.77	0.1969	1.77	1.9419	1.77				696.188	92.8337	91.5378	88.7911	81.5826	61.8186	89.5439	80.2854	87.7315	91.3563	91.0889	50.7369	71.5323	85.2911	88.9584	92.1009
		0.1562	1.79	1.9193	1.79	0.1975	1.79	1.94	1.79				696.67	92.8446	91.5764	88.8211	81.6379	61.876	89.4582	80.3716	87.7754	91.3342	91.1339	50.7909	71.562	85.2818	89.0141	92.1174
		0.1577	1.82	1.9173	1.82	0.1981	1.82	1.9381	1.82				697.152	92.8615	91.6092	88.8711	81.6951	61.9005	89.3706	80.4612	87.8204	91.3186	91.193	50.8388	71.5784	85.2679	89.069	92.1265
		0.1591	1.85	1.9153	1.85	0.1987	1.85	1.9363	1.85				697.634	92.8866	91.6341	88.9265	81.7414	61.892	89.2985	80.5334	87.8566	91.3107	91.2672	50.8686	71.5826	85.2657	89.1179	92.1319
		0.1605	1.88	1.9133	1.88	0.1993	1.88	1.9344	1.88				698.116	92.9216	91.6477	88.9719	81.7693	61.8625	89.2583	80.5771	87.8829	91.3147	91.3534	50.8801	71.5856	85.2855	89.161	92.1417
		0.162	1.9	1.9113	1.9	0.2	1.9	1.9326	1.9				698.599	92.9671	91.6465	88.996	81.7784	61.8319	89.2615	80.5913	87.9051	91.3352	91.4428	50.8817	71.6046	85.3301	89.2024	92.1646
		0.1634	1.93	1.9094	1.93	0.2006	1.93	1.9308	1.93				699.081	93.0212	91.628	88.9946	81.7729	61.8181	89.3108	80.5827	87.9297	91.3742	91.5211	50.8817	71.654	85.3957	89.2466	92.2055
		0.1648	1.96	1.9074	1.96	0.2012	1.96	1.929	1.96				699.563	93.0787	91.5922	88.9697	81.7582	61.8299	89.3985	80.5597	87.9583	91.4287	91.5709	50.8811	71.7364	85.4749	89.2945	92.2617
		0.1663	1.98	1.9055	1.98	0.2018	1.98	1.9273	1.98				700.045	93.1319	91.542	88.9277	81.7382	61.8633	89.5092	80.5284	87.9861	91.4911	91.577	50.8708	71.8392	85.5597	89.3415	92.3233
		0.1676	2.01	1.9036	2.01	0.2024	2.01	1.9254	2.01				700.527	93.1721	91.4841	88.8769	81.7148	61.9059	89.625	80.4919	88.0036	91.5525	91.5325	50.8365	71.9387	85.6452	89.3791	92.3765
		0.169	2.04	1.9017	2.04	0.203	2.04	1.9236	2.04				701.009	93.1932	91.4273	88.8254	81.6893	61.9435	89.731	80.4521	88.0035	91.606	91.443	50.7681	72.0101	85.7294	89.3985	92.4089
		0.1704	2.07	1.8999	2.07	0.2037	2.07	1.922	2.07				701.491	93.193	91.3807	88.7801	81.6639	61.9674	89.8192	80.4123	87.9849	91.6496	91.326	50.6665	72.0373	85.813	89.3948	92.4135
		0.1718	2.09	1.898	2.09	0.2042	2.09	1.9201	2.09				701.973	93.1737	91.3519	88.747	81.6424	61.9768	89.8888	80.3788	87.9554	91.6861	91.2075	50.5466	72.0188	85.8963	89.3695	92.3913
		0.1732	2.12	1.896	2.12	0.2049	2.12	1.9185	2.12				702.456	93.141	91.3444	88.7302	81.6296	61.9759	89.9435	80.3588	87.9273	91.7202	91.1138	50.4324	71.9671	85.9778	89.3298	92.3505
		0.1746	2.15	1.8943	2.15	0.2055	2.15	1.9167	2.15				702.938	93.1017	91.357	88.7317	81.6279	61.9686	89.9874	80.3562	87.912	91.7554	91.0641	50.3482	71.9022	86.0533	89.2865	92.303
		0.176	2.17	1.8924	2.17	0.2061	2.17	1.9149	2.17				703.42	93.0613	91.3842	88.7502	81.6361	61.9526	90.0221	80.3689	87.9139	91.7908	91.0641	50.3084	71.8426	86.1176	89.2495	92.2605
		0.1773	2.2	1.8905	2.2	0.2067	2.2	1.9133	2.2				703.902	93.024	91.4189	88.7805	81.6487	61.9192	90.0455	80.3885	87.9289	91.8209	91.1059	50.3128	71.7981	86.1665	89.2254	92.2313
		0.1786	2.23	1.8888	2.23	0.2073	2.23	1.9116	2.23				704.384	92.9925	91.4555	88.8146	81.6584	61.8575	90.0542	80.4037	87.9472	91.8391	91.172	50.3489	71.7689	86.1982	89.2165	92.2187
		0.18	2.26	1.887	2.26	0.2079	2.26	1.9098	2.26				704.866	92.97	91.4922	88.8442	81.6603	61.7614	90.0455	80.4068	87.96	91.8407	91.2434	50.3987	71.7499	86.2144	89.2216	92.2224
		0.1813	2.28	1.8852	2.28	0.2085	2.28	1.9082	2.28				705.348	92.9612	91.5317	88.8634	81.6548	61.6359	90.021	80.3982	87.9651	91.8272	91.3068	50.4474	71.7374	86.2178	89.2387	92.2408
		0.1827	2.31	1.8834	2.31	0.2091	2.31	1.9065	2.31				705.83	92.9714	91.5785	88.871	81.6478	61.4982	89.9862	80.3872	87.9687	91.8053	91.3577	50.4878	71.7337	86.2103	89.2661	92.2721
		0.1841	2.34	1.8816	2.34	0.2097	2.34	1.9049	2.34				706.313	93.0042	91.6359	88.8714	81.6483	61.3715	89.9493	80.3879	87.9823	91.7845	91.3988	50.5195	71.7475	86.1905	89.3015	92.3149
		0.1854	2.36	1.8799	2.36	0.2103	2.36	1.9032	2.36				706.795	93.059	91.7028	88.8729	81.6633	61.2766	89.9175	80.4115	88.0168	91.772	91.4357	50.5442	71.7882	86.1544	89.3413	92.3668
		0.1867	2.39	1.8782	2.39	0.2109	2.39	1.9015	2.39				707.277	93.1285	91.7722	88.8847	81.6945	61.2229	89.8953	80.4601	88.0763	91.7693	91.4714	50.5618	71.8593	86.097	89.3789	92.4238
		0.1881	2.42	1.8764	2.42	0.2115	2.42	1.8999	2.42				707.759	93.2011	91.8334	88.9142	81.736	61.2051	89.8832	80.525	88.1564	91.7709	91.5041	50.5691	71.9541	86.0161	89.4058	92.4796
		0.1893	2.45	1.8748	2.45	0.2121	2.45	1.8982	2.45				708.241	93.2637	91.8757	88.9641	81.7781	61.2079	89.8791	80.5908	88.2471	91.7674	91.5278	50.5634	72.0568	85.9154	89.4138	92.528
		0.1907	2.47	1.873	2.47	0.2127	2.47	1.8966	2.47				708.723	93.307	91.8928	89.0321	81.8113	61.2138	89.8802	80.6426	88.3377	91.751	91.5358	50.5466	72.1481	85.8047	89.3982	92.565
		0.1919	2.5	1.8714	2.5	0.2133	2.5	1.895	2.5				709.205	93.3294	91.8851	89.112	81.8311	61.2127	89.8847	80.6737	88.4217	91.7194	91.5252	50.5283	72.2128	85.698	89.3602	92.5909
		0.1933	2.53	1.8697	2.53	0.2138	2.53	1.8934	2.53				709.687	93.3369	91.8598	89.1955	81.8404	61.2058	89.8915	80.6881	88.4966	91.6789	91.4984	50.5225	72.2451	85.6094	89.3074	92.6102
		0.1946	2.56	1.868	2.56	0.2144	2.56	1.8919	2.56				710.17	93.341	91.8279	89.2742	81.8469	61.2036	89.8992	80.6983	88.5615	91.6416	91.4627	50.5418	72.2488	85.5482	89.2506	92.6297
		0.1959	2.58	1.8664	2.58	0.215	2.58	1.8903	2.58				710.652	93.353	91.8001	89.341	81.8595	61.2194	89.9056	80.7181	88.6121	91.6214	91.4268	50.589	72.234	85.5164	89.1999	92.655
		0.1972	2.61	1.8647	2.61	0.2156	2.61	1.8886	2.61				711.134	93.3796	91.7829	89.3911	81.883	61.2606	89.9077	80.7547	88.6376	91.6282	91.3972	50.653	72.211	85.5077	89.1617	92.6873
		0.1985	2.64	1.8631	2.64	0.2162	2.64	1.8871	2.64				711.616	93.4195	91.7771	89.4225	81.9154	61.3243	89.9035	80.8054	88.623	91.6644	91.3752	50.7112	72.1849	85.5111	89.1363	92.722
		0.1997	2.66	1.8615	2.66	0.2168	2.66	1.8855	2.66				712.098	93.4649	91.7782	89.4354	81.9492	61.3983	89.895	80.858	88.555	91.7241	91.3571	50.739	72.1548	85.5146	89.1199	92.7498
		0.201	2.69	1.8599	2.69	0.2174	2.69	1.8839	2.69				712.58	93.5054	91.7798	89.4322	81.975	61.4665	89.8885	80.8984	88.4303	91.7967	91.3366	50.7204	72.1162	85.5096	89.1074	92.7613
		0.2022	2.72	1.8584	2.72	0.218	2.72	1.8824	2.72				713.062	93.5328	91.7768	89.4163	81.9869	61.5168	89.8942	80.917	88.2612	91.8701	91.3087	50.6564	72.0654	85.4933	89.0959	92.7506
		0.2035	2.75	1.8567	2.75	0.2185	2.75	1.8809	2.75				713.544	93.5454	91.7678	89.3915	81.9853	61.5453	89.9213	80.9145	88.0752	91.935	91.272	50.5646	72.0035	85.4675	89.0863	92.7186
		0.2048	2.77	1.8551	2.77	0.2191	2.77	1.8794	2.77				714.027	93.5479	91.7555	89.361	81.9765	61.5578	89.9735	80.9007	87.9084	91.9853	91.2308	50.472	71.9361	85.4367	89.0821	92.6734
		0.206	2.8	1.8537	2.8	0.2197	2.8	1.8779	2.8				714.509	93.5493	91.745	89.3273	81.9694	61.565	90.0456	80.8897	87.7946	92.0181	91.1932	50.4028	71.8707	85.4041	89.087	92.6276
		0.2073	2.83	1.8521	2.83	0.2203	2.83	1.8763	2.83				714.991	93.5579	91.7419	89.2918	81.971	61.5781	90.1238	80.8921	87.7546	92.0317	91.1694	50.3687	71.8127	85.3709	89.1023	92.5947
		0.2086	2.85	1.8505	2.85	0.2209	2.85	1.8748	2.85				715.473	93.5781	91.7501	89.2558	81.9825	61.6038	90.1914	80.9102	87.7905	92.0255	91.1687	50.3653	71.7621	85.335	89.1256	92.5844
		0.2098	2.88	1.849	2.88	0.2214	2.88	1.8733	2.88				715.955	93.6084	91.7707	89.2216	81.9999	61.6441	90.2355	80.9373	87.8874	91.9998	91.1974	50.3772	71.7148	85.2941	89.153	92.6009
		0.2111	2.91	1.8475	2.91	0.222	2.91	1.8718	2.91				716.437	93.6428	91.8031	89.1929	82.0156	61.6983	90.2536	80.9619	88.0212	91.9578	91.2578	50.3874	71.6664	85.2472	89.1808	92.6423
		0.2123	2.94	1.8461	2.94	0.2226	2.94	1.8704	2.94				716.919	93.6743	91.8451	89.1748	82.0234	61.766	90.2547	80.9741	88.1671	91.9069	91.3473	50.3871	71.6163	85.1968	89.208	92.7024
		0.2135	2.96	1.8445	2.96	0.2231	2.96	1.8689	2.96				717.401	93.6978	91.8945	89.1734	82.0211	61.8483	90.2562	80.9704	88.306	91.8584	91.4588	50.3783	71.5702	85.1487	89.2366	92.7726
		0.2148	2.99	1.843	2.99	0.2238	2.99	1.8675	2.99				717.884	93.7121	91.9485	89.1927	82.0108	61.9463	90.2763	80.9543	88.4261	91.825	91.5803	50.3715	71.5392	85.1109	89.2687	92.8429
		0.216	3.02	1.8416	3.02	0.2243	3.02	1.866	3.02				718.366	93.7196	92.0034	89.2332	81.9975	62.0581	90.326	80.9336	88.5207	91.8177	91.6962	50.3778	71.5349	85.0915	89.3043	92.9026
		0.2172	3.04	1.8402	3.04	0.2249	3.04	1.8645	3.04				718.848	93.7244	92.0548	89.2896	81.9857	62.1761	90.4045	80.9151	88.5865	91.841	91.7896	50.4015	71.5634	85.0961	89.3383	92.9416
		0.2185	3.07	1.8386	3.07	0.2255	3.07	1.8631	3.07				719.33	93.7298	92.0973	89.3522	81.9765	62.2869	90.4986	80.9008	88.6216	91.8915	91.847	50.438	71.6213	85.1265	89.3611	92.9513
		0.2196	3.1	1.8372	3.1	0.226	3.1	1.8617	3.1				719.812	93.7367	92.1261	89.4082	81.9675	62.3751	90.5889	80.8867	88.6275	91.9582	91.8624	50.4764	71.6958	85.1793	89.3623	92.9273
		0.2209	3.13	1.8358	3.13	0.2266	3.13	1.8602	3.13				720.294	93.7434	92.138	89.4465	81.9544	62.429	90.6576	80.8662	88.6099	92.0268	91.8393	50.5068	71.7692	85.2458	89.3351	92.8714
		0.222	3.15	1.8344	3.15	0.2272	3.15	1.8589	3.15				720.776	93.7467	92.1319	89.4608	81.9343	62.4444	90.6942	80.8348	88.58	92.0843	91.7897	50.5266	71.826	85.3128	89.2799	92.7924
		0.2233	3.18	1.833	3.18	0.2278	3.18	1.8574	3.18				721.258	93.7436	92.1089	89.4509	81.9079	62.426	90.698	80.7937	88.5502	92.1223	91.729	50.5414	71.8577	85.3647	89.2049	92.7046
		0.2245	3.21	1.8315	3.21	0.2283	3.21	1.8561	3.21				721.741	93.7328	92.0705	89.4219	81.8801	62.3834	90.674	80.7501	88.5289	92.1379	91.6703	50.5601	71.8643	85.3858	89.122	92.6239
		0.2257	3.23	1.8302	3.23	0.2289	3.23	1.8546	3.23				722.223	93.7145	92.0183	89.3815	81.8566	62.3259	90.6275	80.7135	88.5151	92.1323	91.6192	50.5873	71.8517	85.3645	89.0422	92.563
		0.2269	3.26	1.8287	3.26	0.2295	3.26	1.8532	3.26				722.705	93.6898	91.9532	89.3361	81.8419	62.2582	90.561	80.6905	88.4969	92.1078	91.5733	50.6182	71.8276	85.2969	88.9714	92.5277
		0.2281	3.29	1.8273	3.29	0.23	3.29	1.8519	3.29				723.187	93.6598	91.8765	89.2895	81.8364	62.1797	90.4735	80.6819	88.4559	92.0665	91.525	50.6393	71.7979	85.1894	88.909	92.5156
		0.2292	3.32	1.826	3.32	0.2306	3.32	1.8505	3.32				723.669	93.6253	91.7919	89.2421	81.8366	62.0864	90.3645	80.6822	88.3754	92.0097	91.4671	50.6354	71.7663	85.0596	88.8504	92.5176
		0.2304	3.34	1.8246	3.34	0.2312	3.34	1.8491	3.34				724.151	93.5872	91.7062	89.1928	81.8371	61.9757	90.2381	80.683	88.249	91.9399	91.3973	50.5981	71.7362	84.9335	88.7913	92.5221
		0.2316	3.37	1.8233	3.37	0.2317	3.37	1.8478	3.37				724.633	93.5466	91.6293	89.1407	81.8332	61.8485	90.1056	80.6769	88.0859	91.8624	91.3208	50.5318	71.7123	84.8405	88.7312	92.5192
		0.2328	3.4	1.8219	3.4	0.2323	3.4	1.8465	3.4				725.115	93.5054	91.5721	89.0869	81.8231	61.7101	89.9841	80.6612	87.9094	91.785	91.2485	50.4538	71.7022	84.8062	88.6739	92.5035
		0.234	3.42	1.8205	3.42	0.2329	3.42	1.8452	3.42				725.597	93.4658	91.543	89.0347	81.8082	61.5672	89.8912	80.6378	87.7482	91.7173	91.1923	50.3865	71.7134	84.8447	88.6252	92.4751
		0.2351	3.45	1.8192	3.45	0.2335	3.45	1.8438	3.45				726.08	93.4297	91.5438	88.988	81.7908	61.4245	89.8376	80.6106	87.6259	91.6672	91.1596	50.3472	71.75	84.9543	88.5888	92.4382
		0.2363	3.48	1.8178	3.48	0.234	3.48	1.8425	3.48				726.562	93.3976	91.5688	88.9498	81.7726	61.2829	89.823	80.5821	87.551	91.6385	91.1502	50.3394	71.8091	85.1166	88.563	92.3979
		0.2375	3.51	1.8165	3.51	0.2346	3.51	1.8412	3.51				727.044	93.3685	91.6055	88.9206	81.7524	61.1413	89.8365	80.5506	87.5147	91.629	91.1565	50.351	71.8797	85.3011	88.54	92.358
		0.2386	3.53	1.8151	3.53	0.2351	3.53	1.8399	3.53				727.526	93.3411	91.6393	88.8979	81.7269	61.0012	89.8617	80.5108	87.497	91.6325	91.1681	50.3607	71.9458	85.4731	88.5102	92.3195
		0.2397	3.56	1.8138	3.56	0.2357	3.56	1.8386	3.56				728.008	93.3147	91.6587	88.8778	81.6927	60.8717	89.8846	80.4573	87.4764	91.6417	91.1769	50.3488	71.992	85.6021	88.468	92.2822
		0.2409	3.59	1.8125	3.59	0.2363	3.59	1.8374	3.59				728.49	93.2909	91.6601	88.8567	81.6486	60.7699	89.8998	80.3884	87.4414	91.6517	91.1804	50.3061	72.0088	85.6685	88.4167	92.2461
		0.242	3.62	1.8112	3.62	0.2368	3.62	1.836	3.62				728.972	93.2733	91.648	88.8332	81.5976	60.7172	89.9114	80.3088	87.3939	91.6615	91.1819	50.2377	71.9954	85.6662	88.3692	92.2133
		0.2432	3.64	1.8098	3.64	0.2374	3.64	1.8348	3.64				729.455	93.2667	91.6338	88.808	81.5466	60.73	89.9293	80.229	87.3468	91.6734	91.1869	50.158	71.9582	85.6027	88.3443	92.1882
		0.2443	3.67	1.8086	3.67	0.238	3.67	1.8335	3.67				729.937	93.2741	91.6299	88.7843	81.503	60.8099	89.9617	80.161	87.3158	91.6903	91.1978	50.0818	71.9065	85.496	88.3579	92.1762
		0.2455	3.7	1.8072	3.7	0.2385	3.7	1.8322	3.7				730.419	93.2955	91.6452	88.7652	81.4724	60.9387	90.0092	80.1131	87.3093	91.7126	91.2105	50.0156	71.8479	85.3706	88.4149	92.1806
		0.2466	3.72	1.8059	3.72	0.2391	3.72	1.831	3.72				730.901	93.3262	91.6809	88.7527	81.455	61.0816	90.0622	80.0859	87.3237	91.7369	91.2147	49.9537	71.7849	85.2539	88.5043	92.2008
		0.2477	3.75	1.8046	3.75	0.2396	3.75	1.8298	3.75				731.383	93.3579	91.7312	88.7468	81.4465	61.1978	90.104	80.0727	87.3451	91.7561	91.1979	49.8825	71.7154	85.171	88.6008	92.2313
		0.2489	3.78	1.8033	3.78	0.2402	3.78	1.8285	3.78				731.865	93.382	91.7856	88.7457	81.4398	61.2548	90.1184	80.0621	87.356	91.7632	91.1512	49.7886	71.637	85.1419	88.6722	92.2628
		0.2501	3.81	1.8021	3.81	0.2407	3.81	1.8273	3.81				732.347	93.3919	91.8338	88.7467	81.4284	61.2392	90.0958	80.0445	87.344	91.754	91.0738	49.6676	71.5506	85.1774	88.6899	92.2852
		0.2511	3.83	1.8007	3.83	0.2413	3.83	1.826	3.83				732.83	93.3859	91.8695	88.7472	81.41	61.1593	90.0375	80.0156	87.3069	91.7293	90.9742	49.5265	71.4626	85.2777	88.6375	92.2901
		0.2523	3.86	1.7994	3.86	0.2418	3.86	1.8249	3.86				733.312	93.3672	91.8917	88.746	81.3865	61.0399	89.9541	79.9789	87.252	91.6948	90.8675	49.3809	71.3834	85.4308	88.5161	92.2736
		0.2533	3.89	1.7982	3.89	0.2424	3.89	1.8236	3.89				733.794	93.3435	91.9038	88.7428	81.3637	60.9105	89.8613	79.9433	87.1911	91.6591	90.7696	49.2474	71.3221	85.6147	88.3431	92.237
		0.2545	3.91	1.7969	3.91	0.243	3.91	1.8224	3.91				734.276	93.324	91.9112	88.7387	81.3487	60.7935	89.773	79.9198	87.1337	91.6301	90.6926	49.1358	71.2821	85.8013	88.147	92.1871
		0.2556	3.94	1.7956	3.94	0.2435	3.94	1.8212	3.94				734.758	93.3169	91.9183	88.7358	81.3469	60.6974	89.6974	79.917	87.0833	91.6127	90.6423	49.0472	71.2582	85.9625	87.9591	92.1343
		0.2567	3.97	1.7944	3.97	0.244	3.97	1.82	3.97				735.24	93.3273	91.9268	88.7373	81.3612	60.6174	89.636	79.9394	87.038	91.6078	90.6192	48.9771	71.239	86.0755	87.8066	92.091
		0.2578	4	1.7931	4	0.2446	4	1.8188	4				735.722	93.3569	91.9362	88.7466	81.392	60.543	89.5857	79.9875	86.9957	91.614	90.6219	48.9224	71.2125	86.1262	87.7082	92.0689
		0.259	4.02	1.7919	4.02	0.2452	4.02	1.8177	4.02				736.204	93.4041	91.9446	88.7675	81.4377	60.4669	89.5425	80.0589	86.9591	91.6287	90.6509	48.8876	71.1718	86.1101	87.6731	92.0777
		0.26	4.05	1.7906	4.05	0.2457	4.05	1.8164	4.05				736.686	93.4647	91.9507	88.8031	81.496	60.3914	89.5047	80.15	86.9382	91.6498	90.7091	48.8851	71.1202	86.03	87.7018	92.1226
		0.2611	4.08	1.7893	4.08	0.2463	4.08	1.8153	4.08				737.169	93.5326	91.9549	88.8543	81.5642	60.3282	89.4732	80.2565	86.948	91.6758	90.8004	48.9302	71.0697	85.8947	87.7885	92.2034
		0.2622	4.1	1.7881	4.1	0.2468	4.1	1.8141	4.1				737.651	93.6006	91.9592	88.9197	81.638	60.2945	89.4509	80.3718	87.0024	91.705	90.9254	49.0323	71.0371	85.7173	87.9218	92.3135
		0.2633	4.13	1.7869	4.13	0.2474	4.13	1.8129	4.13				738.133	93.6608	91.966	88.9945	81.712	60.3049	89.441	80.4875	87.1064	91.7349	91.0779	49.1879	71.0372	85.515	88.0876	92.4411
		0.2644	4.16	1.7856	4.16	0.2479	4.16	1.8118	4.16				738.615	93.7062	91.9768	89.073	81.78	60.367	89.4466	80.5937	87.2537	91.7622	91.245	49.38	71.0773	85.3097	88.2704	92.5723
		0.2655	4.19	1.7844	4.19	0.2485	4.19	1.8106	4.19				739.097	93.7315	91.9921	89.1495	81.8366	60.48	89.4714	80.6822	87.428	91.7838	91.409	49.5848	71.1558	85.1275	88.4567	92.6945
		0.2666	4.21	1.7832	4.21	0.249	4.21	1.8094	4.21				739.579	93.7351	92.0105	89.2206	81.8796	60.6376	89.5203	80.7493	87.6091	91.7997	91.5537	49.7822	71.2642	84.9956	88.6365	92.7998
		0.2677	4.24	1.782	4.24	0.2496	4.24	1.8083	4.24				740.061	93.7194	92.0306	89.2859	81.9112	60.8329	89.5989	80.7988	87.7812	91.8131	91.6681	49.964	71.3923	84.9381	88.8049	92.8864
		0.2687	4.27	1.7808	4.27	0.2501	4.27	1.8071	4.27				740.543	93.6912	92.0517	89.3474	81.9381	61.0597	89.7112	80.8407	87.9365	91.8302	91.7498	50.1362	71.5313	84.9693	88.9609	92.9583
		0.2698	4.29	1.7796	4.29	0.2507	4.29	1.806	4.29				741.026	93.6598	92.0741	89.4076	81.9685	61.3118	89.8558	80.8883	88.0753	91.8574	91.8036	50.3124	71.6765	85.0884	89.1047	93.0219
		0.2709	4.32	1.7784	4.32	0.2512	4.32	1.8048	4.32				741.508	93.6346	92.0993	89.467	82.0093	61.5799	90.0222	80.9521	88.2017	91.8976	91.8386	50.5038	71.8253	85.2781	89.2356	93.0826
		0.272	4.35	1.7772	4.35	0.2518	4.35	1.8037	4.35				741.99	93.6231	92.129	89.5235	82.0626	61.8489	90.1921	81.0353	88.3183	91.9481	91.8635	50.7099	71.975	85.5079	89.3499	93.1419
		0.273	4.38	1.776	4.38	0.2523	4.38	1.8026	4.38				742.472	93.6288	92.1642	89.5724	82.1246	62.0994	90.3429	81.1322	88.4227	92.0005	91.8845	50.917	72.121	85.7417	89.4417	93.197
		0.2741	4.4	1.7749	4.4	0.2529	4.4	1.8014	4.4				742.954	93.6509	92.2042	89.6085	82.1878	62.3118	90.4557	81.2309	88.5088	92.0435	91.9042	51.1033	72.2568	85.9478	89.5055	93.2419
		0.2752	4.43	1.7737	4.43	0.2534	4.43	1.8003	4.43				743.436	93.6848	92.2462	89.6291	82.2436	62.473	90.5219	81.3181	88.5706	92.0683	91.9227	51.2498	72.3759	86.1059	89.5391	93.271
		0.2763	4.46	1.7726	4.46	0.254	4.46	1.7992	4.46				743.918	93.7237	92.2863	89.6345	82.2866	62.5807	90.5458	81.3854	88.6064	92.0718	91.9394	51.349	72.4742	86.2099	89.5458	93.2811
		0.2773	4.49	1.7714	4.49	0.2545	4.49	1.798	4.49				744.4	93.7596	92.3191	89.629	82.3164	62.6441	90.5423	81.4318	88.6205	92.058	91.9533	51.4076	72.5515	86.2652	89.5341	93.2726
		0.2783	4.51	1.7702	4.51	0.2551	4.51	1.7969	4.51				744.883	93.785	92.3394	89.6187	82.3368	62.6789	90.5307	81.4637	88.6218	92.0364	91.962	51.4423	72.6105	86.2838	89.5154	93.2493
		0.2793	4.54	1.7691	4.54	0.2556	4.54	1.7958	4.54				745.365	93.7938	92.3434	89.6089	82.354	62.7014	90.5252	81.4907	88.6183	92.0174	91.9611	51.4702	72.6555	86.2789	89.4998	93.216
		0.2804	4.57	1.768	4.57	0.2561	4.57	1.7946	4.57				745.847	93.7825	92.3299	89.6029	82.3733	62.7217	90.5301	81.5208	88.6136	92.0083	91.944	51.5004	72.6897	86.2624	89.4937	93.1762
		0.2815	4.59	1.7668	4.59	0.2567	4.59	1.7936	4.59				746.329	93.7518	92.3013	89.6008	82.3968	62.7418	90.5386	81.5575	88.605	92.0099	91.9047	51.5301	72.7148	86.2443	89.4983	93.1314
		0.2825	4.62	1.7658	4.62	0.2572	4.62	1.7924	4.62				746.811	93.7069	92.2645	89.6014	82.4231	62.7578	90.538	81.5986	88.5863	92.0181	91.8409	51.5494	72.7319	86.2335	89.5113	93.0814
		0.2836	4.65	1.7646	4.65	0.2578	4.65	1.7912	4.65				747.293	93.6571	92.2293	89.6043	82.4491	62.7662	90.5174	81.6392	88.5534	92.0268	91.7576	51.5487	72.7433	86.2387	89.5298	93.0259
		0.2846	4.68	1.7636	4.68	0.2584	4.68	1.7902	4.68				747.775	93.6147	92.2069	89.6114	82.4719	62.7681	90.4744	81.6749	88.5083	92.0321	91.6681	51.5272	72.7544	86.2661	89.5531	92.9668
		0.2856	4.7	1.7624	4.7	0.2589	4.7	1.789	4.7				748.257	93.5916	92.2067	89.6273	82.4907	62.7706	90.4169	81.7042	88.4607	92.0344	91.5912	51.4945	72.7724	86.3167	89.583	92.9078
		0.2867	4.73	1.7613	4.73	0.2594	4.73	1.788	4.73				748.74	93.5963	92.2335	89.6566	82.5065	62.784	90.3607	81.729	88.4244	92.0381	91.5455	51.4664	72.8044	86.3823	89.6217	92.8544
		0.2877	4.76	1.7603	4.76	0.26	4.76	1.7868	4.76				749.222	93.6311	92.2853	89.7017	82.5211	62.8156	90.3214	81.7517	88.4107	92.0484	91.5422	51.4559	72.8525	86.4453	89.6688	92.8111
		0.2887	4.78	1.7592	4.78	0.2605	4.78	1.7857	4.78				749.704	93.6904	92.3532	89.7596	82.5348	62.8643	90.3084	81.7732	88.4228	92.0677	91.5805	51.4651	72.9117	86.482	89.7192	92.7801
		0.2898	4.81	1.758	4.81	0.261	4.81	1.7846	4.81				750.186	93.7624	92.4239	89.8224	82.5459	62.9197	90.3204	81.7904	88.4533	92.0927	91.6464	51.483	72.97	86.4706	89.7623	92.7596
		0.2908	4.84	1.757	4.84	0.2616	4.84	1.7835	4.84				750.668	93.8326	92.4838	89.8792	82.5507	62.9661	90.3471	81.798	88.4877	92.1154	91.7179	51.4911	73.0122	86.3997	89.7857	92.7457
		0.2918	4.87	1.7559	4.87	0.2621	4.87	1.7823	4.87				751.15	93.8883	92.5234	89.921	82.5459	62.9896	90.3744	81.7905	88.5118	92.1263	91.7728	51.4734	73.0262	86.2742	89.7791	92.7347
		0.2929	4.89	1.7549	4.89	0.2627	4.89	1.7813	4.89				751.632	93.9225	92.5402	89.9436	82.5305	62.9852	90.3909	81.7664	88.5186	92.1187	91.796	51.4259	73.0081	86.1155	89.7383	92.7252
		0.2938	4.92	1.7538	4.92	0.2632	4.92	1.7801	4.92				752.114	93.9349	92.5385	89.9506	82.5069	62.9591	90.3923	81.7295	88.5115	92.0924	91.7843	51.3599	72.9644	85.9553	89.6671	92.7192
		0.2949	4.95	1.7528	4.95	0.2637	4.95	1.7791	4.95				752.597	93.9316	92.5279	89.9513	82.4808	62.9259	90.3816	81.6888	88.5023	92.0542	91.7459	51.2973	72.9098	85.8255	89.5751	92.7212
		0.2959	4.97	1.7518	4.97	0.2643	4.97	1.778	4.97				753.079	93.9222	92.5189	89.9574	82.4588	62.9015	90.3658	81.6544	88.5039	92.0145	91.6954	51.2593	72.8619	85.7477	89.4743	92.7351
		0.2969	5	1.7507	5	0.2648	5	1.7768	5				753.561	93.9159	92.5194	89.977	82.4456	62.8954	90.351	81.6338	88.5227	91.9835	91.6478	51.2548	72.8345	85.7279	89.3738	92.7617
		0.2979	5.03	1.7497	5.03	0.2654	5.03	1.7758	5.03				754.043	93.9191	92.5318	90.0113	82.442	62.9061	90.3396	81.6281	88.5537	91.966	91.6131	51.2746	72.8333	85.7557	89.2779	92.7966
		0.2989	5.06	1.7487	5.06	0.2659	5.06	1.7747	5.06				754.525	93.9338	92.5533	90.053	82.4446	62.9224	90.3293	81.6322	88.5816	91.9604	91.5937	51.2943	72.8552	85.8103	89.186	92.8317
		0.3	5.08	1.7476	5.08	0.2665	5.08	1.7736	5.08				755.007	93.9584	92.5774	90.0889	82.4478	62.9287	90.3163	81.6372	88.5877	91.9593	91.5857	51.2847	72.8912	85.8691	89.0957	92.8572
		0.301	5.11	1.7467	5.11	0.267	5.11	1.7725	5.11				755.489	93.989	92.5967	90.1048	82.4461	62.9124	90.2979	81.6345	88.5574	91.9544	91.5825	51.2251	72.9305	85.9147	89.007	92.8658
		0.3019	5.14	1.7457	5.14	0.2675	5.14	1.7714	5.14				755.971	94.021	92.6055	90.0907	82.4367	62.8684	90.2755	81.6198	88.4867	91.9399	91.5777	51.1118	72.9648	85.9388	88.9245	92.8548
		0.3029	5.16	1.7446	5.16	0.2681	5.16	1.7704	5.16				756.454	94.0506	92.6014	90.0439	82.4202	62.8004	90.2538	81.594	88.3834	91.9156	91.567	50.9599	72.9892	85.9414	88.8572	92.8272
		0.3039	5.19	1.7437	5.19	0.2686	5.19	1.7693	5.19				756.936	94.0753	92.5848	89.9705	82.4001	62.717	90.2383	81.5626	88.2638	91.886	91.5489	50.7964	73.0013	85.9276	88.8158	92.7903
		0.3049	5.22	1.7426	5.22	0.2692	5.22	1.7681	5.22				757.418	94.094	92.5584	89.8826	82.3809	62.628	90.233	81.5327	88.1461	91.8582	91.5233	50.6502	73.0001	85.9042	88.8085	92.7528
		0.3059	5.25	1.7416	5.25	0.2697	5.25	1.7671	5.25				757.9	94.107	92.5262	89.795	82.3665	62.5404	90.2381	81.5101	88.0446	91.8381	91.4911	50.5427	72.9848	85.8774	88.8383	92.7225
		0.3069	5.27	1.7407	5.27	0.2702	5.27	1.766	5.27				758.382	94.1161	92.4924	89.7209	82.3588	62.4582	90.2511	81.4981	87.9674	91.8274	91.455	50.4831	72.9552	85.8526	88.902	92.7041
		0.3079	5.3	1.7397	5.3	0.2708	5.3	1.7649	5.3				758.864	94.1242	92.4614	89.6697	82.3585	62.3846	90.2685	81.4977	87.9172	91.8241	91.4192	50.4707	72.9144	85.8354	88.9917	92.6996
		0.3089	5.33	1.7388	5.33	0.2713	5.33	1.7639	5.33				759.346	94.1346	92.4372	89.6455	82.3653	62.3253	90.2877	81.5083	87.8946	91.8237	91.3903	50.499	72.8696	85.8308	89.0975	92.7088
		0.3099	5.35	1.7378	5.35	0.2718	5.35	1.7628	5.35				759.828	94.1493	92.4228	89.6479	82.3788	62.2889	90.3084	81.5294	87.8997	91.8217	91.3758	50.56	72.8322	85.8417	89.2093	92.7302
		0.3108	5.38	1.7368	5.38	0.2724	5.38	1.7618	5.38				760.311	94.1685	92.4195	89.6726	82.3985	62.2846	90.3303	81.5602	87.9321	91.8166	91.3813	50.6457	72.8147	85.8666	89.3176	92.7615
		0.3118	5.41	1.7359	5.41	0.2729	5.41	1.7607	5.41				760.793	94.1888	92.426	89.7123	82.4231	62.3182	90.3512	81.5987	87.988	91.8096	91.4074	50.7459	72.8265	85.8982	89.413	92.7991
		0.3128	5.44	1.735	5.44	0.2734	5.44	1.7596	5.44				761.275	94.2039	92.4377	89.757	82.4498	62.3872	90.3659	81.6404	88.0579	91.8041	91.4481	50.8466	72.8698	85.924	89.4865	92.8378
		0.3138	5.46	1.734	5.46	0.274	5.46	1.7586	5.46				761.757	94.2061	92.4478	89.7954	82.4743	62.4801	90.3664	81.6786	88.1266	91.8036	91.4916	50.9303	72.9387	85.932	89.5301	92.871
		0.3147	5.49	1.7331	5.49	0.2745	5.49	1.7575	5.49				762.239	94.1892	92.449	89.8167	82.4917	62.5792	90.3458	81.7057	88.177	91.8095	91.5245	50.9807	73.0214	85.9158	89.5395	92.8924
		0.3157	5.52	1.7322	5.52	0.2751	5.52	1.7564	5.52				762.721	94.1514	92.436	89.8125	82.498	62.6666	90.3026	81.7155	88.1967	91.8209	91.5366	50.989	73.1054	85.8799	89.5159	92.8977
		0.3167	5.55	1.7313	5.55	0.2756	5.55	1.7554	5.55				763.203	94.0965	92.4073	89.7793	82.4918	62.7301	90.2435	81.7059	88.1831	91.8352	91.5257	50.9584	73.1824	85.8395	89.4675	92.8869
		0.3177	5.57	1.7303	5.57	0.2761	5.57	1.7544	5.57				763.685	94.0338	92.3666	89.7199	82.475	62.7659	90.1833	81.6797	88.1454	91.8501	91.4982	50.9049	73.2504	85.8157	89.4079	92.8643
		0.3186	5.6	1.7294	5.6	0.2767	5.6	1.7533	5.6				764.168	93.9755	92.321	89.6431	82.452	62.7781	90.1406	81.6437	88.1019	91.8652	91.4671	50.8523	73.3127	85.8267	89.3528	92.8377
		0.3196	5.63	1.7285	5.63	0.2772	5.63	1.7523	5.63				764.65	93.9335	92.2799	89.5623	82.4279	62.7744	90.1321	81.6061	88.0721	91.8824	91.4462	50.8231	73.3736	85.8801	89.3143	92.8154
		0.3205	5.65	1.7276	5.65	0.2777	5.65	1.7512	5.65				765.132	93.916	92.2523	89.492	82.4074	62.7623	90.1656	81.5741	88.0691	91.9061	91.4456	50.8309	73.4346	85.9685	89.2978	92.8035
		0.3215	5.68	1.7267	5.68	0.2783	5.68	1.7502	5.68				765.614	93.9257	92.2445	89.4445	82.3929	62.7466	90.2382	81.5514	88.0944	91.9413	91.4678	50.876	73.4917	86.0716	89.3001	92.8036
		0.3225	5.71	1.7258	5.71	0.2788	5.71	1.7492	5.71				766.096	93.9597	92.2597	89.4277	82.3849	62.73	90.3365	81.539	88.1391	91.9921	91.508	50.9479	73.5367	86.1639	89.312	92.8128
		0.3234	5.74	1.7249	5.74	0.2793	5.74	1.7481	5.74				766.578	94.0111	92.2979	89.4441	82.3831	62.7159	90.442	81.5361	88.1889	92.0601	91.5572	51.0323	73.5614	86.2238	89.3234	92.8256
		0.3244	5.76	1.7241	5.76	0.2799	5.76	1.7472	5.76				767.06	94.0715	92.3566	89.4918	82.3872	62.7102	90.5365	81.5426	88.2319	92.1441	91.6061	51.118	73.5617	86.2417	89.3276	92.8361
		0.3253	5.79	1.7232	5.79	0.2804	5.79	1.7461	5.79				767.542	94.1322	92.4316	89.5657	82.3979	62.7219	90.6062	81.5592	88.2638	92.2392	91.6482	51.2007	73.541	86.2218	89.3242	92.8408
		0.3263	5.82	1.7223	5.82	0.2809	5.82	1.7451	5.82				768.024	94.186	92.5165	89.6585	82.4163	62.7592	90.6441	81.5879	88.289	92.3382	91.6805	51.2813	73.5093	86.1783	89.3181	92.8392
		0.3272	5.84	1.7215	5.84	0.2815	5.84	1.7441	5.84				768.507	94.2269	92.6034	89.7619	82.4427	62.8257	90.649	81.6292	88.3166	92.4319	91.7024	51.3606	73.4796	86.1289	89.3159	92.8333
		0.3282	5.87	1.7206	5.87	0.282	5.87	1.7431	5.87				768.989	94.2506	92.6831	89.8661	82.4759	62.9166	90.624	81.6811	88.3537	92.5108	91.714	51.4333	73.463	86.0875	89.3213	92.8257
		0.3292	5.9	1.7197	5.9	0.2825	5.9	1.7421	5.9				769.471	94.2553	92.7465	89.9602	82.5125	63.0187	90.5753	81.7382	88.4005	92.5671	91.7143	51.4862	73.464	86.0602	89.3324	92.8175
		0.3301	5.93	1.7189	5.93	0.283	5.93	1.7411	5.93				769.953	94.2412	92.786	90.0331	82.5479	63.1152	90.5109	81.7936	88.4482	92.5959	91.7014	51.501	73.4797	86.0464	89.342	92.808
		0.331	5.95	1.718	5.95	0.2836	5.95	1.74	5.95				770.435	94.2118	92.798	90.075	82.5778	63.1913	90.4406	81.8403	88.4825	92.5963	91.6742	51.4616	73.5014	86.0428	89.3405	92.7945
		0.332	5.98	1.7172	5.98	0.2841	5.98	1.7391	5.98				770.917	94.1724	92.7835	90.0791	82.5997	63.2393	90.3755	81.8745	88.4892	92.5712	91.6339	51.361	73.5187	86.048	89.3204	92.7745
		0.3329	6.01	1.7164	6.01	0.2846	6.01	1.7381	6.01				771.399	94.1294	92.7477	90.0445	82.6131	63.2603	90.3255	81.8955	88.4604	92.5263	91.5838	51.2054	73.5237	86.0645	89.2797	92.7471
		0.3339	6.03	1.7155	6.03	0.2852	6.03	1.7372	6.03				771.881	94.0879	92.699	89.976	82.6195	63.2606	90.2973	81.9054	88.3966	92.4683	91.529	51.0123	73.5126	86.0981	89.2221	92.7139
		0.3347	6.06	1.7147	6.06	0.2857	6.06	1.7362	6.06				772.364	94.0505	92.6458	89.8846	82.6204	63.2472	90.2906	81.9069	88.3056	92.4029	91.4737	50.8046	73.4863	86.1531	89.1552	92.6794
		0.3357	6.09	1.7139	6.09	0.2862	6.09	1.7351	6.09				772.846	94.0165	92.5948	89.7846	82.6169	63.2229	90.2976	81.9014	88.1992	92.3338	91.4193	50.6033	73.4489	86.2288	89.087	92.6496
		0.3366	6.12	1.713	6.12	0.2868	6.12	1.7342	6.12				773.328	93.9833	92.5494	89.6903	82.6085	63.185	90.305	81.8883	88.0877	92.262	91.364	50.4226	73.4059	86.3173	89.0226	92.6299
		0.3375	6.14	1.7122	6.14	0.2873	6.14	1.7332	6.14				773.81	93.9486	92.5097	89.6124	82.5941	63.128	90.2978	81.8658	87.9783	92.1874	91.3039	50.2691	73.3623	86.405	88.9636	92.6242
		0.3385	6.17	1.7114	6.17	0.2878	6.17	1.7322	6.17				774.292	93.913	92.4738	89.5556	82.5729	63.0484	90.2656	81.8326	87.8746	92.1098	91.2365	50.1454	73.3228	86.4769	88.9088	92.6333
		0.3394	6.2	1.7106	6.2	0.2884	6.2	1.7313	6.2				774.774	93.8815	92.4397	89.519	82.5455	62.9492	90.2056	81.7898	87.7793	92.0313	91.1625	50.0542	73.2908	86.5213	88.8573	92.6554
		0.3403	6.22	1.7098	6.22	0.2889	6.22	1.7303	6.22				775.256	93.8626	92.4064	89.4971	82.5143	62.84	90.1242	81.7411	87.6963	91.9566	91.086	49.9997	73.2686	86.5323	88.8097	92.6862
		0.3413	6.25	1.709	6.25	0.2894	6.25	1.7294	6.25				775.739	93.8659	92.3745	89.4828	82.4822	62.734	90.0337	81.6909	87.6309	91.8925	91.0137	49.9857	73.2561	86.5102	88.7691	92.7194
		0.3422	6.28	1.7082	6.28	0.2899	6.28	1.7284	6.28				776.221	93.8978	92.3455	89.4696	82.4514	62.6413	89.9481	81.6429	87.5878	91.846	90.9508	50.0108	73.2495	86.4592	88.7387	92.7482
		0.3431	6.31	1.7074	6.31	0.2905	6.31	1.7275	6.31				776.703	93.9587	92.3211	89.4534	82.422	62.5637	89.8784	81.5969	87.5679	91.8216	90.8985	50.0643	73.242	86.3846	88.7197	92.7666
		0.344	6.33	1.7067	6.33	0.291	6.33	1.7266	6.33				777.185	94.0414	92.3021	89.4332	82.3913	62.4936	89.8295	81.549	87.5661	91.82	90.8529	50.1266	73.2249	86.2909	88.7096	92.7703
		0.3449	6.36	1.7059	6.36	0.2915	6.36	1.7256	6.36				777.667	94.1331	92.2886	89.4104	82.3552	62.417	89.8011	81.4925	87.5712	91.8371	90.8071	50.1746	73.1909	86.182	88.7025	92.7586
		0.3459	6.39	1.7051	6.39	0.292	6.39	1.7246	6.39				778.149	94.2189	92.2797	89.3873	82.3095	62.3215	89.7894	81.4211	87.5696	91.865	90.755	50.1894	73.1374	86.0621	88.6918	92.7353
		0.3468	6.42	1.7043	6.42	0.2926	6.42	1.7238	6.42				778.631	94.286	92.2752	89.3661	82.252	62.2027	89.7899	81.3312	87.5494	91.894	90.6953	50.163	73.0683	85.9371	88.673	92.7073
		0.3477	6.44	1.7035	6.44	0.2931	6.44	1.7228	6.44				779.113	94.3268	92.275	89.3475	82.1833	62.0677	89.7986	81.2239	87.505	91.915	90.6333	50.101	72.9925	85.8141	88.6454	92.6836
		0.3486	6.47	1.7027	6.47	0.2936	6.47	1.7219	6.47				779.596	94.3403	92.2796	89.3312	82.1068	61.932	89.8114	81.1044	87.4378	91.9206	90.5795	50.0176	72.9219	85.6999	88.6125	92.6728
		0.3495	6.5	1.702	6.5	0.2942	6.5	1.721	6.5				780.078	94.3311	92.2896	89.3163	82.0275	61.8139	89.8231	80.9805	87.3551	91.9069	90.5457	49.9285	72.866	85.5986	88.5788	92.6802
		0.3504	6.52	1.7012	6.52	0.2947	6.52	1.72	6.52				780.56	94.308	92.3052	89.3017	81.9507	61.7262	89.8269	80.8605	87.2666	91.8736	90.5395	49.843	72.8293	85.5108	88.5474	92.7062
		0.3513	6.55	1.7005	6.55	0.2952	6.55	1.7192	6.55				781.042	94.2811	92.3264	89.2873	81.8811	61.672	89.8161	80.7517	87.1805	91.8246	90.5615	49.7603	72.81	85.434	88.518	92.7458
		0.3522	6.58	1.6998	6.58	0.2957	6.58	1.7182	6.58				781.524	94.2596	92.353	89.2738	81.8222	61.6446	89.7867	80.6596	87.1016	91.7664	90.6044	49.6723	72.8028	85.3663	88.4863	92.791
		0.3531	6.61	1.699	6.61	0.2963	6.61	1.7173	6.61				782.006	94.251	92.3847	89.2631	81.7767	61.6319	89.7401	80.5885	87.0313	91.7082	90.656	49.5711	72.8023	85.3099	88.4473	92.8327
		0.3541	6.63	1.6983	6.63	0.2968	6.63	1.7164	6.63				782.488	94.2596	92.4216	89.2571	81.7461	61.6232	89.6836	80.5408	86.9695	91.6599	90.7035	49.4559	72.8057	85.2725	88.3987	92.8638
		0.3549	6.66	1.6975	6.66	0.2973	6.66	1.7155	6.66				782.97	94.2864	92.4629	89.2573	81.7304	61.6123	89.6282	80.5163	86.9166	91.6309	90.7375	49.3369	72.8144	85.2668	88.3436	92.8805
		0.3558	6.69	1.6967	6.69	0.2978	6.69	1.7147	6.69				783.452	94.3286	92.5059	89.2646	81.7273	61.5994	89.5839	80.5113	86.8745	91.6277	90.7542	49.2334	72.8312	85.3055	88.291	92.8827
		0.3567	6.71	1.6961	6.71	0.2984	6.71	1.7138	6.71				783.935	94.3804	92.5459	89.2789	81.7315	61.5878	89.5549	80.518	86.846	91.6527	90.7555	49.1654	72.8577	85.3966	88.2538	92.8736
		0.3576	6.74	1.6953	6.74	0.2989	6.74	1.7129	6.74				784.417	94.4334	92.5763	89.2997	81.7362	61.5809	89.538	80.5254	86.8337	91.7035	90.7471	49.146	72.8909	85.5383	88.2445	92.858
		0.3585	6.77	1.6946	6.77	0.2994	6.77	1.712	6.77				784.899	94.4795	92.5907	89.3265	81.7349	61.5802	89.5242	80.5233	86.8388	91.7735	90.7364	49.1751	72.9237	85.7186	88.2711	92.8414
		0.3594	6.8	1.6938	6.8	0.2999	6.8	1.7111	6.8				785.381	94.5126	92.5852	89.3589	81.7245	61.5864	89.5045	80.507	86.8608	91.8536	90.7304	49.241	72.9472	85.919	88.335	92.8295
		0.3603	6.82	1.6931	6.82	0.3004	6.82	1.7102	6.82				785.863	94.5308	92.5604	89.3972	81.7073	61.6012	89.476	80.4801	86.899	91.9345	90.735	49.3259	72.9554	86.1197	88.4314	92.8275
		0.3612	6.85	1.6924	6.85	0.301	6.85	1.7094	6.85				786.345	94.5366	92.5226	89.4411	81.6911	61.6304	89.4451	80.4548	86.9525	92.0083	90.754	49.4144	72.9479	86.3056	88.5513	92.8403
		0.362	6.88	1.6917	6.88	0.3015	6.88	1.7085	6.88				786.827	94.5349	92.482	89.489	81.6864	61.6822	89.4262	80.4474	87.021	92.0693	90.789	49.4988	72.9309	86.4678	88.6844	92.8706
		0.363	6.9	1.691	6.9	0.302	6.9	1.7077	6.9				787.309	94.5309	92.4495	89.5377	81.7017	61.7639	89.4356	80.4715	87.103	92.1137	90.8388	49.5803	72.9146	86.6034	88.8213	92.9181
		0.3638	6.93	1.6903	6.93	0.3026	6.93	1.7068	6.93				787.792	94.5268	92.4338	89.5821	81.7395	61.8769	89.4835	80.5305	87.1951	92.1394	90.8986	49.6652	72.9091	86.7115	88.9543	92.9782
		0.3647	6.96	1.6896	6.96	0.3031	6.96	1.7059	6.96				788.274	94.5209	92.4378	89.6167	81.7936	62.0132	89.5682	80.6151	87.2904	92.1461	90.9607	49.7604	72.9198	86.7915	89.0774	93.0421
		0.3656	6.99	1.6889	6.99	0.3036	6.99	1.7051	6.99				788.756	94.5087	92.458	89.637	81.8509	62.1562	89.676	80.7045	87.3804	92.1353	91.0162	49.8691	72.9465	86.8415	89.1865	93.0981
		0.3664	7.01	1.6882	7.01	0.3041	7.01	1.7043	7.01				789.238	94.4855	92.4868	89.6415	81.8961	62.2868	89.7859	80.7752	87.4578	92.1117	91.0579	49.9909	72.9849	86.8609	89.2786	93.1352
		0.3673	7.04	1.6875	7.04	0.3047	7.04	1.7034	7.04				789.72	94.4495	92.5152	89.632	81.9181	62.3908	89.8786	80.8095	87.5191	92.0824	91.083	50.1235	73.0299	86.8524	89.3531	93.1465
		0.3682	7.07	1.6868	7.07	0.3052	7.07	1.7026	7.07				790.202	94.4042	92.5369	89.6132	81.9142	62.4651	89.9433	80.8035	87.5665	92.0567	91.0945	50.2647	73.079	86.8242	89.4113	93.1312
		0.3691	7.09	1.6861	7.09	0.3057	7.09	1.7018	7.09				790.684	94.3573	92.5497	89.591	81.8915	62.5183	89.9806	80.768	87.6068	92.0431	91.0994	50.413	73.1327	86.7878	89.4565	93.0947
		0.37	7.12	1.6854	7.12	0.3062	7.12	1.701	7.12				791.167	94.3178	92.5557	89.5704	81.8633	62.5662	89.9992	80.7238	87.6475	92.0466	91.1056	50.5645	73.1923	86.7539	89.4922	93.0463
		0.3708	7.15	1.6848	7.15	0.3068	7.15	1.7001	7.15				791.649	94.2921	92.5594	89.5538	81.8435	62.6229	90.0095	80.693	87.6925	92.0663	91.1179	50.7104	73.257	86.727	89.5211	92.996
		0.3717	7.18	1.6841	7.18	0.3073	7.18	1.6993	7.18				792.131	94.2801	92.5642	89.5403	81.8409	62.6934	90.0172	80.689	87.739	92.0944	91.1347	50.8352	73.321	86.7025	89.5438	92.9506
		0.3726	7.2	1.6834	7.2	0.3078	7.2	1.6985	7.2				792.613	94.275	92.5711	89.5271	81.8557	62.7708	90.02	80.7121	87.7783	92.1182	91.1487	50.921	73.3743	86.6685	89.5588	92.9123
		0.3734	7.23	1.6827	7.23	0.3083	7.23	1.6977	7.23				793.095	94.2656	92.5776	89.5115	81.88	62.839	90.0104	80.75	87.7989	92.1242	91.1494	50.9535	73.4069	86.6119	89.5638	92.8786
		0.3743	7.26	1.6821	7.26	0.3088	7.26	1.6969	7.26				793.577	94.241	92.579	89.4927	81.9022	62.8812	89.9812	80.7848	87.7926	92.1023	91.1288	50.9299	73.4131	86.527	89.5579	92.8455
		0.3752	7.28	1.6814	7.28	0.3094	7.28	1.6961	7.28				794.059	94.1962	92.5709	89.4731	81.9123	62.8877	89.9319	80.8005	87.7587	92.0497	91.085	50.8627	73.3951	86.4218	89.5431	92.8102
		0.376	7.31	1.6807	7.31	0.3099	7.31	1.6953	7.31				794.541	94.1342	92.5512	89.4575	81.9057	62.8605	89.871	80.7901	87.7048	91.972	91.0244	50.7779	73.3631	86.3191	89.5246	92.7735
		0.3769	7.34	1.6801	7.34	0.3104	7.34	1.6945	7.34				795.024	94.0657	92.5214	89.4509	81.8844	62.8127	89.814	80.7569	87.6445	91.8815	90.9603	50.7063	73.3309	86.2501	89.5091	92.7396
		0.3777	7.37	1.6794	7.37	0.3109	7.37	1.6937	7.37				795.506	94.0049	92.4861	89.4564	81.8556	62.762	89.7768	80.7118	87.5912	91.7939	90.908	50.6726	73.3095	86.2442	89.5018	92.7145
		0.3786	7.39	1.6787	7.39	0.3114	7.39	1.6929	7.39				795.988	93.9645	92.452	89.4728	81.8272	62.724	89.7686	80.6675	87.5535	91.7239	90.88	50.6864	73.3022	86.3174	89.5044	92.7035
		0.3795	7.42	1.6781	7.42	0.312	7.42	1.6921	7.42				796.47	93.9503	92.4258	89.4942	81.8049	62.7066	89.7875	80.6326	87.5316	91.6813	90.8818	50.7397	73.3031	86.4649	89.5133	92.7082
		0.3803	7.45	1.6775	7.45	0.3125	7.45	1.6913	7.45				796.952	93.9597	92.4127	89.5116	81.79	62.7091	89.8219	80.6093	87.5191	91.6695	90.9107	50.8118	73.3001	86.6612	89.5212	92.7263
		0.3812	7.48	1.6768	7.48	0.313	7.48	1.6905	7.48				797.434	93.9825	92.4155	89.5159	81.78	62.7262	89.8555	80.5937	87.5068	91.6856	90.9579	50.8795	73.2812	86.8665	89.5201	92.7517
		0.3821	7.5	1.6762	7.5	0.3135	7.5	1.6898	7.5				797.916	94.0053	92.4344	89.5007	81.7709	62.7524	89.8747	80.5795	87.4882	91.7227	91.0117	50.9268	73.2409	87.0388	89.5043	92.7772
		0.3829	7.53	1.6755	7.53	0.314	7.53	1.689	7.53				798.398	94.0152	92.4667	89.465	81.7592	62.7849	89.8734	80.5613	87.4623	91.771	91.0606	50.9491	73.1825	87.1448	89.4726	92.7961
		0.3838	7.56	1.6749	7.56	0.3146	7.56	1.6883	7.56				798.88	94.0045	92.5079	89.4136	81.7437	62.8233	89.8537	80.5371	87.4337	91.8205	91.0958	50.9518	73.1164	87.168	89.4283	92.8039
		0.3846	7.58	1.6743	7.58	0.3151	7.58	1.6875	7.58				799.363	93.9711	92.5515	89.3559	81.725	62.8668	89.8232	80.5079	87.4092	91.8625	91.1119	50.944	73.0543	87.1101	89.3778	92.7989
		0.3855	7.61	1.6736	7.61	0.3156	7.61	1.6867	7.61				799.845	93.9189	92.5908	89.3037	81.7052	62.9103	89.7893	80.4768	87.3934	91.8903	91.1065	50.9313	73.0037	86.9878	89.3266	92.7815
		0.3863	7.64	1.673	7.64	0.3162	7.64	1.686	7.64				800.327	93.8551	92.6198	89.2672	81.6864	62.944	89.7556	80.4475	87.3862	91.9008	91.0796	50.9129	72.9634	86.8256	89.2779	92.7534
		0.3871	7.67	1.6724	7.67	0.3166	7.67	1.6852	7.67				800.809	93.7883	92.6348	89.2529	81.6708	62.9563	89.7205	80.4231	87.382	91.8944	91.0337	50.8839	72.9252	86.6488	89.2312	92.7174
		0.388	7.69	1.6717	7.69	0.3172	7.69	1.6844	7.69				801.291	93.7261	92.6349	89.2615	81.6605	62.9385	89.6795	80.407	87.3726	91.875	90.9739	50.8411	72.8785	86.4775	89.1835	92.6762
		0.3889	7.72	1.6711	7.72	0.3177	7.72	1.6837	7.72				801.773	93.6742	92.622	89.288	81.6579	62.8898	89.6293	80.4029	87.3506	91.8484	90.9068	50.7876	72.8158	86.3249	89.1315	92.6331
		0.3897	7.75	1.6705	7.75	0.3182	7.75	1.683	7.75				802.255	93.6361	92.5999	89.3236	81.6655	62.8181	89.5706	80.4148	87.3116	91.8205	90.8397	50.7343	72.7373	86.1967	89.0739	92.5905
		0.3905	7.77	1.6699	7.77	0.3187	7.77	1.6823	7.77				802.737	93.6125	92.5723	89.3571	81.6851	62.7376	89.5083	80.4455	87.2558	91.7951	90.7787	50.6947	72.6508	86.0923	89.0119	92.5506
		0.3913	7.8	1.6692	7.8	0.3192	7.8	1.6815	7.8				803.22	93.6017	92.5424	89.3783	81.7163	62.6624	89.4493	80.4942	87.1869	91.7727	90.7267	50.6776	72.5683	86.0065	88.9496	92.514
		0.3922	7.83	1.6686	7.83	0.3198	7.83	1.6808	7.83				803.702	93.5994	92.5119	89.3809	81.7553	62.601	89.3992	80.5552	87.1102	91.7505	90.6823	50.6812	72.5014	85.9314	88.8919	92.48
		0.3931	7.86	1.668	7.86	0.3203	7.86	1.6801	7.86				804.184	93.6006	92.4822	89.3638	81.7959	62.5534	89.3602	80.6185	87.0319	91.7242	90.641	50.692	72.4564	85.8593	88.8435	92.4474
		0.3939	7.88	1.6674	7.88	0.3208	7.88	1.6793	7.88				804.666	93.6	92.4556	89.3322	81.8303	62.5131	89.3309	80.6723	86.9586	91.6904	90.5978	50.6913	72.4334	85.7861	88.8075	92.4152
		0.3947	7.91	1.6668	7.91	0.3213	7.91	1.6786	7.91				805.148	93.5947	92.4364	89.2956	81.852	62.4736	89.3086	80.7062	86.8973	91.6495	90.5508	50.6655	72.4275	85.7135	88.7852	92.3848
		0.3956	7.94	1.6662	7.94	0.3219	7.94	1.6779	7.94				805.63	93.5847	92.431	89.266	81.8578	62.4331	89.2926	80.7153	86.8557	91.6057	90.5027	50.6144	72.4323	85.6495	88.7767	92.3597
		0.3964	7.96	1.6656	7.96	0.3224	7.96	1.6772	7.96				806.112	93.5732	92.4459	89.2541	81.8482	62.3978	89.2852	80.7004	86.8402	91.5666	90.4612	50.5537	72.4417	85.6057	88.7804	92.3452
		0.3972	7.99	1.665	7.99	0.3229	7.99	1.6765	7.99				806.595	93.5647	92.4845	89.2664	81.827	62.379	89.2904	80.6672	86.8534	91.5397	90.436	50.5094	72.4508	85.5934	88.7931	92.3465
		0.398	8.02	1.6644	8.02	0.3234	8.02	1.6758	8.02				807.077	93.5634	92.5448	89.304	81.7994	62.3869	89.3111	80.624	86.891	91.5294	90.435	50.5062	72.4546	85.6181	88.8101	92.3657
		0.3989	8.05	1.6638	8.05	0.3239	8.05	1.675	8.05				807.559	93.5709	92.6175	89.3619	81.7704	62.4239	89.3457	80.5788	86.9415	91.5353	90.4609	50.5555	72.4469	85.6765	88.8249	92.4004
		0.3997	8.07	1.6632	8.07	0.3244	8.07	1.6744	8.07				808.041	93.5853	92.6878	89.431	81.7441	62.4815	89.3873	80.5377	86.9885	91.5518	90.5094	50.649	72.4205	85.7571	88.831	92.4438
		0.4005	8.1	1.6626	8.1	0.325	8.1	1.6736	8.1				808.523	93.6021	92.7398	89.5009	81.7233	62.5423	89.4251	80.5051	87.0167	91.5709	90.5715	50.7617	72.3695	85.8452	88.8236	92.4864
		0.4014	8.13	1.662	8.13	0.3255	8.13	1.6729	8.13				809.005	93.6162	92.7608	89.5624	81.7105	62.5873	89.4492	80.4852	87.017	91.5849	90.636	50.8618	72.2933	85.9287	88.8017	92.5196
		0.4022	8.15	1.6615	8.15	0.326	8.15	1.6723	8.15				809.487	93.6238	92.746	89.6097	81.7087	62.6031	89.4547	80.4823	86.9911	91.5895	90.6937	50.9235	72.1987	86.0041	88.7686	92.5385
		0.403	8.18	1.6609	8.18	0.3265	8.18	1.6715	8.18				809.969	93.6239	92.7	89.6403	81.7208	62.588	89.4438	80.5013	86.9504	91.5848	90.7392	50.9367	72.0997	86.0779	88.7308	92.5432
		0.4039	8.21	1.6602	8.21	0.327	8.21	1.6709	8.21				810.452	93.6187	92.6346	89.6551	81.7487	62.5517	89.4249	80.5448	86.9114	91.5742	90.7703	50.909	72.0146	86.1634	88.6958	92.5382
		0.4046	8.24	1.6597	8.24	0.3275	8.24	1.6702	8.24				810.934	93.6118	92.5656	89.6564	81.7916	62.5112	89.4084	80.6118	86.889	91.5619	90.7873	50.8601	71.9594	86.2741	88.6692	92.53
		0.4055	8.26	1.6591	8.26	0.3281	8.26	1.6695	8.26				811.416	93.6066	92.5066	89.647	81.8451	62.4831	89.4021	80.6955	86.8895	91.5511	90.7902	50.812	71.9427	86.4161	88.6522	92.5243
		0.4063	8.29	1.6585	8.29	0.3286	8.29	1.6688	8.29				811.898	93.6047	92.4661	89.6292	81.9022	62.4775	89.4078	80.7847	86.9086	91.5421	90.7784	50.7803	71.9623	86.5841	88.6423	92.5234
		0.4071	8.32	1.658	8.32	0.3291	8.32	1.6682	8.32				812.38	93.6056	92.4448	89.6047	81.9548	62.4952	89.4214	80.867	86.9337	91.5329	90.7514	50.769	72.0071	86.7619	88.6346	92.5257
		0.408	8.35	1.6574	8.35	0.3296	8.35	1.6675	8.35				812.862	93.6075	92.4377	89.5738	81.9964	62.5293	89.4354	80.932	86.9495	91.5202	90.7097	50.7726	72.0611	86.9275	88.625	92.5268
		0.4088	8.37	1.6569	8.37	0.3302	8.37	1.6668	8.37				813.344	93.6086	92.4367	89.5366	82.0235	62.5689	89.4428	80.9742	86.9453	91.5013	90.6573	50.7809	72.11	87.0606	88.6126	92.522
		0.4096	8.4	1.6563	8.4	0.3306	8.4	1.6661	8.4				813.826	93.6089	92.4343	89.4929	82.0356	62.6031	89.4409	80.9932	86.9183	91.4749	90.6014	50.7857	72.1445	87.1482	88.6005	92.5081
		0.4104	8.43	1.6557	8.43	0.3312	8.43	1.6655	8.43				814.308	93.6102	92.4263	89.4428	82.0345	62.6236	89.4315	80.9915	86.8748	91.4413	90.5508	50.7835	72.1616	87.1877	88.5938	92.4852
		0.4112	8.45	1.6551	8.45	0.3317	8.45	1.6648	8.45				814.791	93.6158	92.4125	89.3878	82.0223	62.6242	89.4202	80.9724	86.8261	91.4022	90.5139	50.7758	72.1628	87.1843	88.5968	92.4562
		0.412	8.48	1.6546	8.48	0.3322	8.48	1.6642	8.48				815.273	93.629	92.3964	89.331	82.0005	62.6005	89.4135	80.9382	86.7839	91.3601	90.4959	50.7663	72.1507	87.1465	88.6104	92.4264
		0.4129	8.51	1.654	8.51	0.3327	8.51	1.6635	8.51				815.755	93.6518	92.3831	89.2778	81.97	62.5496	89.4163	80.8907	86.7559	91.3179	90.4973	50.7581	72.1271	87.0812	88.6308	92.4016
		0.4136	8.54	1.6534	8.54	0.3332	8.54	1.6629	8.54				816.237	93.6837	92.378	89.2351	81.9332	62.4714	89.4309	80.8332	86.7441	91.2795	90.5152	50.7525	72.0922	86.9905	88.6507	92.3871
		0.4145	8.56	1.6529	8.56	0.3337	8.56	1.6622	8.56				816.719	93.7218	92.3849	89.2102	81.8944	62.3702	89.4575	80.7724	86.7467	91.25	90.5441	50.7495	72.047	86.8727	88.6625	92.3872
		0.4153	8.59	1.6524	8.59	0.3343	8.59	1.6616	8.59				817.201	93.7614	92.4055	89.2082	81.8604	62.256	89.4949	80.7193	86.7599	91.2345	90.5789	50.7494	71.9946	86.7264	88.6614	92.4043
		0.4161	8.62	1.6518	8.62	0.3348	8.62	1.6609	8.62				817.683	93.7969	92.4383	89.2299	81.8388	62.1433	89.5409	80.6857	86.781	91.2376	90.615	50.753	71.9415	86.5542	88.6469	92.4391
		0.4169	8.64	1.6512	8.64	0.3353	8.64	1.6603	8.64				818.165	93.8226	92.4794	89.2706	81.8351	62.0475	89.5922	80.6799	86.808	91.261	90.6489	50.7613	71.8963	86.3664	88.623	92.4896
		0.4177	8.67	1.6507	8.67	0.3358	8.67	1.6597	8.67				818.648	93.8341	92.5222	89.3202	81.8492	61.9805	89.6437	80.7019	86.8392	91.3025	90.6773	50.7739	71.867	86.1806	88.5958	92.5507
		0.4185	8.7	1.6501	8.7	0.3363	8.7	1.659	8.7				819.13	93.8285	92.5593	89.3655	81.8745	61.9463	89.6886	80.7414	86.8714	91.3558	90.6972	50.7882	71.8577	86.019	88.5716	92.6145
		0.4193	8.73	1.6496	8.73	0.3368	8.73	1.6584	8.73				819.612	93.805	92.5834	89.3945	81.8992	61.9408	89.7207	80.78	86.9002	91.4126	90.7063	50.8011	71.8676	85.903	88.5542	92.6716
		0.4201	8.75	1.6491	8.75	0.3373	8.75	1.6577	8.75				820.094	93.7647	92.5905	89.399	81.911	61.9544	89.7368	80.7985	86.9207	91.4652	90.7044	50.8121	71.8916	85.848	88.5453	92.7126
		0.4209	8.78	1.6485	8.78	0.3378	8.78	1.6571	8.78				820.576	93.7102	92.5801	89.3785	81.9017	61.9774	89.739	80.7839	86.9299	91.5092	90.6945	50.8264	71.923	85.8596	88.5443	92.731
		0.4217	8.81	1.648	8.81	0.3384	8.81	1.6565	8.81				821.058	93.645	92.5566	89.3385	81.8711	62.004	89.7354	80.7361	86.9282	91.5447	90.6822	50.8556	71.9561	85.9324	88.55	92.7244
		0.4225	8.83	1.6474	8.83	0.3389	8.83	1.6558	8.83				821.54	93.5724	92.5272	89.2896	81.8273	62.0341	89.7375	80.6676	86.9202	91.5758	90.6738	50.9144	71.9876	86.0507	88.5612	92.6956
		0.4233	8.86	1.6469	8.86	0.3394	8.86	1.6553	8.86				822.023	93.4949	92.5002	89.243	81.7838	62.0706	89.7562	80.5996	86.9129	91.6075	90.6734	51.0146	72.0157	86.1916	88.576	92.6513
		0.4241	8.89	1.6464	8.89	0.3399	8.89	1.6546	8.89				822.505	93.4146	92.4816	89.2081	81.7544	62.1156	89.7969	80.5538	86.9128	91.6436	90.6805	51.158	72.0387	86.3289	88.5909	92.6007
		0.4249	8.92	1.6458	8.92	0.3404	8.92	1.654	8.92				822.987	93.3339	92.474	89.1901	81.7488	62.1672	89.8574	80.545	86.9246	91.6846	90.6898	51.3333	72.0533	86.4391	88.601	92.5538
		0.4258	8.94	1.6453	8.94	0.3409	8.94	1.6534	8.94				823.469	93.2566	92.4758	89.1906	81.7693	62.2194	89.9295	80.577	86.95	91.7283	90.6937	51.5179	72.056	86.5064	88.6008	92.5191
		0.4265	8.97	1.6447	8.97	0.3414	8.97	1.6528	8.97				823.951	93.1887	92.4825	89.2085	81.8119	62.2653	90.0031	80.6436	86.9888	91.7713	90.6863	51.6863	72.0448	86.5269	88.5859	92.5031
		0.4273	9	1.6442	9	0.3419	9	1.6522	9				824.433	93.1387	92.4891	89.2419	81.8694	62.3026	90.0723	80.7334	87.0407	91.8114	90.6678	51.8187	72.0221	86.5093	88.5566	92.5101
		0.4281	9.02	1.6437	9.02	0.3425	9.02	1.6516	9.02				824.915	93.1158	92.4925	89.2891	81.9347	62.3369	90.1384	80.8354	87.1062	91.8491	90.6463	51.908	71.9963	86.4722	88.5183	92.5422
		0.4289	9.05	1.6432	9.05	0.343	9.05	1.6509	9.05				825.397	93.1273	92.4921	89.3479	82.0033	62.3809	90.2092	80.9427	87.1863	91.8871	90.636	51.9612	71.9795	86.4378	88.4814	92.5992
		0.4297	9.08	1.6426	9.08	0.3435	9.08	1.6504	9.08				825.88	93.1758	92.4898	89.4157	82.0739	62.4504	90.2954	81.0529	87.2802	91.9288	90.652	51.9943	71.984	86.4253	88.4583	92.6788
		0.4305	9.11	1.6421	9.11	0.3439	9.11	1.6497	9.11				826.362	93.2567	92.4885	89.4877	82.1455	62.5562	90.4034	81.1649	87.3839	91.9765	90.7053	52.0245	72.0171	86.4444	88.4591	92.7763
		0.4313	9.13	1.6416	9.13	0.3445	9.13	1.6491	9.13				826.844	93.3582	92.4905	89.5584	82.2165	62.6989	90.5315	81.2758	87.489	92.0295	90.7978	52.0635	72.0771	86.4929	88.4879	92.885
		0.4321	9.16	1.6411	9.16	0.345	9.16	1.6485	9.16				827.326	93.4646	92.4968	89.6225	82.283	62.8671	90.6685	81.3797	87.5858	92.0852	90.9223	52.1145	72.1541	86.5587	88.5408	92.9972
		0.4328	9.19	1.6406	9.19	0.3455	9.19	1.6479	9.19				827.808	93.5604	92.5069	89.6766	82.34	63.0415	90.7987	81.4688	87.6663	92.14	91.065	52.1746	72.2335	86.6264	88.6076	93.1065
		0.4336	9.21	1.64	9.21	0.346	9.21	1.6473	9.21				828.29	93.6349	92.5195	89.7208	82.3834	63.2027	90.9079	81.5366	87.7284	92.192	91.2117	52.2408	72.3024	86.6846	88.6753	93.2079
		0.4344	9.24	1.6395	9.24	0.3466	9.24	1.6468	9.24				828.772	93.6853	92.5341	89.7577	82.4123	63.3381	90.9903	81.5817	87.7766	92.2416	91.3514	52.3151	72.3545	86.731	88.7326	93.2995
		0.4352	9.27	1.639	9.27	0.3471	9.27	1.6462	9.27				829.254	93.7162	92.5505	89.7912	82.4297	63.4465	91.0501	81.6089	87.8208	92.2909	91.479	52.4048	72.3921	86.7729	88.7736	93.3805
		0.436	9.3	1.6385	9.3	0.3476	9.3	1.6456	9.3				829.736	93.7372	92.5694	89.8235	82.4418	63.5355	91.0999	81.6279	87.8714	92.3428	91.5936	52.5196	72.4241	86.823	88.7981	93.4502
		0.4367	9.32	1.638	9.32	0.3481	9.32	1.645	9.32				830.219	93.7586	92.5911	89.8543	82.4557	63.6174	91.1548	81.6496	87.9348	92.3982	91.6954	52.6646	72.4614	86.8915	88.8114	93.5072
		0.4375	9.35	1.6374	9.35	0.3486	9.35	1.6444	9.35				830.701	93.788	92.6154	89.8809	82.4769	63.7026	91.2257	81.6826	88.0111	92.4557	91.783	52.8357	72.5123	86.9805	88.8213	93.5487
		0.4383	9.38	1.6369	9.38	0.3491	9.38	1.6438	9.38				831.183	93.8281	92.6419	89.9	82.508	63.7962	91.3157	81.7312	88.0943	92.5122	91.8524	53.0194	72.5802	87.0815	88.8354	93.5722
		0.4391	9.41	1.6365	9.41	0.3496	9.41	1.6433	9.41				831.665	93.8774	92.6708	89.9109	82.5492	63.8981	91.4201	81.7957	88.1769	92.5652	91.8994	53.1972	72.6639	87.1788	88.8593	93.5779
		0.4399	9.43	1.636	9.43	0.3501	9.43	1.6427	9.43				832.147	93.9323	92.7036	89.9168	82.6001	64.0057	91.5296	81.8752	88.2541	92.6138	91.9228	53.3541	72.7604	87.2563	88.8962	93.5697
		0.4407	9.46	1.6355	9.46	0.3506	9.46	1.6421	9.46				832.629	93.9893	92.743	89.9245	82.6607	64.118	91.6353	81.9698	88.3261	92.6603	91.9266	53.4842	72.8678	87.3054	88.9465	93.5561
		0.4415	9.49	1.6349	9.49	0.3511	9.49	1.6415	9.49				833.111	94.0467	92.7923	89.9421	82.7319	64.2359	91.7317	82.0811	88.3975	92.7087	91.9209	53.5928	72.9857	87.3287	89.0086	93.5479
		0.4422	9.51	1.6344	9.51	0.3516	9.51	1.641	9.51				833.593	94.1039	92.8531	89.9749	82.8147	64.3609	91.8171	82.2104	88.4735	92.7626	91.9183	53.6919	73.1139	87.3399	89.079	93.5551
		0.443	9.54	1.634	9.54	0.3521	9.54	1.6404	9.54				834.076	94.1612	92.9238	90.0231	82.9079	64.4912	91.8919	82.3561	88.555	92.8234	91.9299	53.7937	73.2498	87.3572	89.1524	93.5836
		0.4438	9.57	1.6334	9.57	0.3527	9.57	1.6398	9.57				834.558	94.2179	92.9987	90.0807	83.0073	64.6185	91.956	82.5114	88.6368	92.8892	91.9612	53.9031	73.3868	87.396	89.223	93.6321
		0.4446	9.6	1.6329	9.6	0.3532	9.6	1.6393	9.6				835.04	94.2722	93.0695	90.1383	83.1057	64.7294	92.0084	82.6652	88.7091	92.9565	92.0104	54.0163	73.516	87.4614	89.2854	93.6937
		0.4453	9.62	1.6324	9.62	0.3536	9.62	1.6387	9.62				835.522	94.3223	93.1281	90.1868	83.1954	64.8088	92.048	82.8054	88.7629	93.022	92.0701	54.1227	73.6292	87.5463	89.3366	93.7578
		0.4461	9.65	1.6319	9.65	0.3542	9.65	1.6381	9.65				836.004	94.3676	93.1693	90.2221	83.2708	64.8472	92.0766	82.9232	88.7959	93.0853	92.1317	54.212	73.7238	87.6338	89.3772	93.8152
		0.4469	9.68	1.6315	9.68	0.3547	9.68	1.6376	9.68				836.486	94.4098	93.1932	90.2464	83.3307	64.8451	92.1005	83.0167	88.8152	93.1483	92.1896	54.2795	73.8047	87.7035	89.411	93.8612
		0.4477	9.7	1.631	9.7	0.3552	9.7	1.637	9.7				836.968	94.4533	93.2047	90.2672	83.3782	64.8143	92.1302	83.091	88.8362	93.2144	92.243	54.3283	73.8836	87.7381	89.4436	93.8975
		0.4484	9.73	1.6305	9.73	0.3557	9.73	1.6365	9.73				837.451	94.5036	93.2116	90.2933	83.4192	64.7737	92.1771	83.155	88.8763	93.2847	92.2954	54.3672	73.9743	87.7282	89.4799	93.9307
		0.4492	9.76	1.63	9.76	0.3562	9.76	1.6359	9.76				837.933	94.565	93.2211	90.331	83.459	64.7424	92.2479	83.2171	88.9475	93.3562	92.3511	54.4052	74.0868	87.6736	89.5212	93.9689
		0.45	9.79	1.6295	9.79	0.3567	9.79	1.6354	9.79				838.415	94.6392	93.2374	90.3811	83.5	64.7326	92.341	83.2812	89.0504	93.4218	92.412	54.4475	74.2235	87.5818	89.565	94.0184
		0.4508	9.81	1.629	9.81	0.3572	9.81	1.6348	9.81				838.897	94.7238	93.2603	90.4388	83.5409	64.7467	92.4453	83.3451	89.1738	93.4727	92.4764	54.4937	74.3785	87.4648	89.6059	94.0807
		0.4515	9.84	1.6285	9.84	0.3577	9.84	1.6343	9.84				839.379	94.8142	93.2869	90.4966	83.5783	64.7791	92.5443	83.4036	89.2995	93.5031	92.5392	54.5417	74.5414	87.3373	89.6387	94.1527
		0.4523	9.87	1.628	9.87	0.3582	9.87	1.6337	9.87				839.861	94.9045	93.3137	90.5484	83.6094	64.8218	92.6222	83.4522	89.4102	93.5143	92.5959	54.5919	74.7032	87.2154	89.6612	94.2277
		0.4531	9.89	1.6276	9.89	0.3587	9.89	1.6332	9.89				840.343	94.9902	93.3391	90.5923	83.6344	64.871	92.6704	83.4912	89.4966	93.5151	92.6451	54.651	74.8601	87.1162	89.6762	94.2988
		0.4538	9.92	1.6271	9.92	0.3592	9.92	1.6326	9.92				840.825	95.0688	93.3645	90.6313	83.6569	64.9294	92.6911	83.5264	89.5605	93.52	92.69	54.7302	75.0142	87.0577	89.6906	94.3606
		0.4546	9.95	1.6266	9.95	0.3597	9.95	1.6321	9.95				841.308	95.1395	93.3934	90.671	83.6827	65.0045	92.6956	83.5667	89.6122	93.5429	92.7375	54.8395	75.1707	87.0565	89.712	94.41
		0.4554	9.98	1.6261	9.98	0.3602	9.98	1.6316	9.98				841.79	95.2021	93.4286	90.7166	83.7165	65.1037	92.6989	83.6196	89.6643	93.5915	92.7939	54.9804	75.3321	87.1235	89.7456	94.4459
		0.4561	10	1.6256	10	0.3607	10	1.631	10				842.272	95.2553	93.4704	90.7693	83.7596	65.2275	92.7131	83.6869	89.725	93.663	92.8617	55.1406	75.4945	87.2603	89.7909	94.4674
		0.4569	10.03	1.6251	10.03	0.3613	10.03	1.6305	10.03				842.754	95.2967	93.5152	90.8255	83.8088	65.3671	92.7426	83.7638	89.7939	93.7454	92.9379	55.2959	75.6475	87.4561	89.842	94.4736
		0.4576	10.06	1.6247	10.06	0.3618	10.06	1.6299	10.06				843.236	95.3227	93.5565	90.8786	83.8581	65.5066	92.7832	83.8408	89.8627	93.8208	93.0143	55.4182	75.7786	87.6887	89.8901	94.4629
		0.4584	10.08	1.6242	10.08	0.3623	10.08	1.6294	10.08				843.718	95.3308	93.5879	90.9215	83.9017	65.6287	92.8253	83.9089	89.9196	93.8732	93.0819	55.4867	75.8792	87.9293	89.9274	94.4354
		0.4592	10.11	1.6237	10.11	0.3628	10.11	1.6289	10.11				844.2	95.3211	93.6054	90.9503	83.9372	65.7226	92.8599	83.9643	89.9554	93.8937	93.1343	55.4971	75.9497	88.1481	89.9506	94.3936
		0.46	10.14	1.6232	10.14	0.3633	10.14	1.6283	10.14				844.682	95.2972	93.6089	90.9655	83.9667	65.7875	92.8826	84.0105	89.9673	93.8824	93.1709	55.4642	76	88.3213	89.9616	94.3437
		0.4607	10.17	1.6228	10.17	0.3638	10.17	1.6278	10.17				845.164	95.2662	93.6022	90.9716	83.9961	65.833	92.8956	84.0564	89.96	93.8475	93.1972	55.4161	76.0461	88.435	89.966	94.2957
		0.4614	10.19	1.6223	10.19	0.3643	10.19	1.6273	10.19				845.647	95.2373	93.5905	90.9747	84.0315	65.8743	92.9055	84.1118	89.943	93.8008	93.2213	55.3835	76.1026	88.4858	89.9699	94.2604
		0.4622	10.22	1.6218	10.22	0.3648	10.22	1.6267	10.22				846.129	95.2194	93.5781	90.9799	84.0769	65.9256	92.9187	84.1826	89.927	93.7524	93.2509	55.3874	76.1762	88.4796	89.9767	94.247
		0.463	10.25	1.6214	10.25	0.3653	10.25	1.6262	10.25				846.611	95.2189	93.5661	90.989	84.1314	65.9953	92.9383	84.2678	89.9203	93.7081	93.2896	55.4332	76.2628	88.4275	89.9858	94.2602
		0.4637	10.27	1.6209	10.27	0.3658	10.27	1.6257	10.27				847.093	95.2389	93.5533	91.0011	84.1907	66.084	92.9622	84.3604	89.9276	93.6695	93.3361	55.5105	76.3501	88.3423	89.9939	94.2986
		0.4645	10.3	1.6204	10.3	0.3663	10.3	1.6252	10.3				847.575	95.2782	93.537	91.0134	84.2484	66.187	92.985	84.4507	89.95	93.6361	93.3854	55.6013	76.4237	88.2363	89.9978	94.3553
		0.4653	10.33	1.62	10.33	0.3668	10.33	1.6247	10.33				848.057	95.3325	93.5163	91.0235	84.2995	66.2978	93.0017	84.5305	89.9869	93.6082	93.4313	55.6893	76.4741	88.1204	89.9972	94.4201
		0.466	10.36	1.6195	10.36	0.3673	10.36	1.6241	10.36				848.539	95.3946	93.4932	91.0306	84.3413	66.4116	93.0111	84.5958	90.0363	93.5889	93.4691	55.7671	76.5008	88.0045	89.9962	94.482
		0.4668	10.38	1.619	10.38	0.3678	10.38	1.6237	10.38				849.021	95.4563	93.4728	91.0362	84.3738	66.5253	93.0168	84.6466	90.0947	93.5831	93.4964	55.8378	76.512	87.8984	90.0014	94.5323
		0.4675	10.41	1.6186	10.41	0.3683	10.41	1.6231	10.41				849.504	95.5092	93.4614	91.0426	84.3979	66.6369	93.026	84.6843	90.1563	93.5948	93.5124	55.9109	76.5199	87.8105	90.0193	94.5657
		0.4683	10.44	1.6181	10.44	0.3688	10.44	1.6226	10.44				849.986	95.5464	93.4634	91.0521	84.4142	66.7423	93.0458	84.7096	90.2135	93.6242	93.5171	55.9957	76.535	87.7479	90.0528	94.5812
		0.469	10.47	1.6176	10.47	0.3693	10.47	1.6221	10.47				850.468	95.5636	93.4798	91.0659	84.4216	66.835	93.0798	84.7213	90.2587	93.6665	93.5096	56.0961	76.5622	87.7148	90.0996	94.5811
		0.4698	10.49	1.6172	10.49	0.3698	10.49	1.6216	10.49				850.95	95.5607	93.5071	91.0843	84.4196	66.9074	93.1259	84.7181	90.2877	93.7131	93.4892	56.2087	76.6004	87.7124	90.1532	94.57
		0.4705	10.52	1.6167	10.52	0.3703	10.52	1.621	10.52				851.432	95.5417	93.5397	91.107	84.4095	66.9547	93.1779	84.7023	90.3027	93.7543	93.4564	56.3256	76.6459	87.7395	90.2059	94.5525
		0.4713	10.55	1.6163	10.55	0.3708	10.55	1.6206	10.55				851.914	95.514	93.572	91.1343	84.3965	66.9777	93.2272	84.682	90.3127	93.7829	93.4149	56.4387	76.6969	87.7935	90.2526	94.5326
		0.472	10.57	1.6158	10.57	0.3713	10.57	1.6201	10.57				852.396	95.4861	93.6011	91.1672	84.3899	66.9839	93.2661	84.6716	90.3308	93.7964	93.3721	56.5421	76.7559	87.8717	90.2927	94.5122
		0.4728	10.6	1.6153	10.6	0.3718	10.6	1.6196	10.6				852.879	95.4658	93.6278	91.2065	84.4003	66.9852	93.29	84.6879	90.3687	93.797	93.3386	56.6336	76.8288	87.9711	90.3302	94.491
		0.4735	10.63	1.6149	10.63	0.3723	10.63	1.6191	10.63				853.361	95.4573	93.6556	91.2524	84.4359	66.9939	93.297	84.7436	90.4307	93.7891	93.3245	56.7124	76.9214	88.0882	90.3714	94.467
		0.4743	10.66	1.6144	10.66	0.3728	10.66	1.6185	10.66				853.843	95.4608	93.6885	91.3032	84.4984	67.0175	93.2876	84.8413	90.5108	93.7776	93.3366	56.7771	77.0344	88.2184	90.4214	94.4375
		0.4751	10.68	1.614	10.68	0.3733	10.68	1.6181	10.68				854.325	95.4731	93.7286	91.3556	84.5813	67.057	93.2629	84.9708	90.5936	93.7656	93.3751	56.8252	77.1605	88.3551	90.482	94.401
		0.4758	10.71	1.6135	10.71	0.3738	10.71	1.6175	10.71				854.807	95.4897	93.775	91.4057	84.6716	67.1073	93.2245	85.112	90.661	93.7549	93.4341	56.8552	77.2866	88.4903	90.5504	94.3587
		0.4765	10.74	1.6131	10.74	0.3743	10.74	1.617	10.74				855.289	95.5076	93.8239	91.4502	84.7541	67.1618	93.1754	85.2407	90.6989	93.7471	93.5031	56.8693	77.3974	88.6151	90.6212	94.3151
		0.4773	10.76	1.6126	10.76	0.3748	10.76	1.6165	10.76				855.771	95.527	93.8702	91.4877	84.8163	67.2163	93.1212	85.338	90.7037	93.7448	93.5708	56.8754	77.4822	88.72	90.6885	94.2783
		0.478	10.79	1.6121	10.79	0.3753	10.79	1.616	10.79				856.253	95.5516	93.9095	91.5188	84.8533	67.2711	93.0708	85.3957	90.6832	93.7528	93.6283	56.8852	77.5383	88.7959	90.7482	94.2577
		0.4788	10.82	1.6117	10.82	0.3758	10.82	1.6155	10.82				856.736	95.5872	93.9396	91.5452	84.8678	67.3301	93.0351	85.4184	90.6527	93.7761	93.6709	56.9104	77.5723	88.8337	90.7994	94.2614
		0.4795	10.85	1.6113	10.85	0.3763	10.85	1.6151	10.85				857.218	95.6391	93.9604	91.5688	84.8692	67.3976	93.0245	85.4207	90.6288	93.8175	93.6979	56.9562	77.5968	88.8255	90.8431	94.2934
		0.4803	10.87	1.6108	10.87	0.3768	10.87	1.6145	10.87				857.7	95.7096	93.9732	91.5904	84.8693	67.4741	93.0451	85.4207	90.6218	93.8754	93.7118	57.0171	77.6256	88.7659	90.8815	94.3517
		0.481	10.9	1.6104	10.9	0.3773	10.9	1.6141	10.9				858.182	95.7966	93.9795	91.6091	84.8773	67.5545	93.0958	85.4333	90.6328	93.9428	93.7155	57.0782	77.6687	88.655	90.9159	94.4279
		0.4817	10.93	1.6099	10.93	0.3778	10.93	1.6136	10.93				858.664	95.8942	93.9795	91.6235	84.898	67.6292	93.168	85.4656	90.6547	94.0087	93.7116	57.1204	77.7301	88.501	90.9462	94.5095
		0.4825	10.95	1.6095	10.95	0.3783	10.95	1.6131	10.95				859.146	95.9938	93.9731	91.6324	84.9302	67.6881	93.2476	85.516	90.6776	94.0616	93.7017	57.1283	77.808	88.322	90.9709	94.5836
		0.4833	10.98	1.609	10.98	0.3788	10.98	1.6126	10.98				859.628	96.0866	93.9598	91.6361	84.9691	67.7245	93.3189	85.5767	90.6941	94.0933	93.6877	57.098	77.8974	88.1447	90.9882	94.6399
		0.484	11.01	1.6086	11.01	0.3793	11.01	1.6121	11.01				860.11	96.165	93.9402	91.637	85.0083	67.7377	93.3687	85.6379	90.7031	94.1008	93.6722	57.0387	77.9925	88.0008	90.997	94.6735
		0.4848	11.04	1.6081	11.04	0.3798	11.04	1.6116	11.04				860.592	96.2245	93.9169	91.6389	85.0425	67.7327	93.3897	85.6913	90.7092	94.0869	93.6594	56.9694	78.0877	87.9192	90.9972	94.6851
		0.4855	11.06	1.6077	11.06	0.3803	11.06	1.6111	11.06				861.075	96.2631	93.8943	91.6456	85.0684	67.7168	93.381	85.7318	90.7192	94.0584	93.6542	56.9112	78.1781	87.9188	90.9898	94.6803
		0.4862	11.09	1.6073	11.09	0.3808	11.09	1.6106	11.09				861.557	96.2814	93.8776	91.6602	85.085	67.6966	93.3475	85.7579	90.7374	94.0228	93.6606	56.8787	78.2584	88.002	90.9762	94.6662
		0.487	11.12	1.6068	11.12	0.3813	11.12	1.6102	11.12				862.039	96.2824	93.8711	91.6834	85.0932	67.675	93.297	85.7706	90.7631	93.9862	93.6802	56.8747	78.3236	88.1538	90.9581	94.6494
		0.4877	11.14	1.6064	11.14	0.3817	11.14	1.6097	11.14				862.521	96.27	93.8775	91.7142	85.0947	67.6519	93.2381	85.7729	90.7908	93.9514	93.7111	56.8908	78.3696	88.3462	90.9368	94.6339
		0.4884	11.17	1.606	11.17	0.3822	11.17	1.6092	11.17				863.003	96.2492	93.8969	91.7499	85.0918	67.6256	93.1779	85.7684	90.8138	93.9188	93.7479	56.9127	78.3956	88.5467	90.9138	94.6202
		0.4892	11.2	1.6055	11.2	0.3828	11.2	1.6087	11.2				863.485	96.2248	93.9276	91.7872	85.0876	67.5961	93.1215	85.7619	90.8284	93.8878	93.7829	56.927	78.4057	88.7282	90.8906	94.6065
		0.4899	11.23	1.6051	11.23	0.3832	11.23	1.6082	11.23				863.967	96.2006	93.9665	91.8226	85.0853	67.566	93.072	85.7583	90.8361	93.8581	93.8082	56.9266	78.408	88.8756	90.8681	94.5898
		0.4907	11.25	1.6046	11.25	0.3837	11.25	1.6078	11.25				864.449	96.1789	94.0103	91.8532	85.0877	67.54	93.0313	85.762	90.8428	93.8301	93.8178	56.9118	78.4128	88.9872	90.8467	94.5681
		0.4914	11.28	1.6042	11.28	0.3842	11.28	1.6073	11.28				864.932	96.1599	94.0559	91.8769	85.0964	67.5225	93.0002	85.7756	90.8556	93.8051	93.8089	56.8887	78.4277	89.0719	90.8254	94.5409
		0.4921	11.31	1.6038	11.31	0.3847	11.31	1.6068	11.31				865.414	96.1419	94.101	91.8928	85.1114	67.5151	92.9787	85.799	90.8783	93.7841	93.7835	56.8642	78.4546	89.1425	90.8021	94.5097
		0.4929	11.34	1.6033	11.34	0.3852	11.34	1.6063	11.34				865.896	96.1227	94.144	91.9018	85.1307	67.5165	92.9664	85.8293	90.9089	93.7673	93.7467	56.8434	78.4884	89.2087	90.7739	94.4771
		0.4936	11.36	1.6029	11.36	0.3857	11.36	1.6058	11.36				866.378	96.1007	94.1838	91.9063	85.1519	67.5234	92.9621	85.8624	90.9394	93.7536	93.7067	56.8283	78.5186	89.2737	90.7392	94.4463
		0.4943	11.39	1.6024	11.39	0.3862	11.39	1.6053	11.39				866.86	96.0767	94.22	91.9103	85.1728	67.5332	92.9641	85.895	90.9594	93.7421	93.6713	56.8189	78.5341	89.3335	90.6978	94.4195
		0.4951	11.42	1.602	11.42	0.3867	11.42	1.6049	11.42				867.342	96.0536	94.2528	91.9181	85.193	67.5464	92.9706	85.9266	90.9599	93.7324	93.6467	56.8155	78.5278	89.3807	90.6519	94.3975
		0.4958	11.44	1.6016	11.44	0.3872	11.44	1.6044	11.44				867.824	96.0365	94.2829	91.9333	85.2143	67.5658	92.9795	85.9598	90.9369	93.7249	93.6355	56.8188	78.4995	89.4086	90.6048	94.3796
		0.4965	11.47	1.6012	11.47	0.3877	11.47	1.604	11.47				868.307	96.0304	94.311	91.957	85.2396	67.5942	92.9888	85.9994	90.8922	93.721	93.6359	56.8292	78.4565	89.4142	90.5595	94.3638
		0.4972	11.5	1.6007	11.5	0.3882	11.5	1.6035	11.5				868.789	96.0386	94.3374	91.9876	85.2716	67.6307	92.9963	86.0494	90.8327	93.7216	93.6433	56.8446	78.41	89.4001	90.5172	94.3477
		0.498	11.53	1.6003	11.53	0.3887	11.53	1.603	11.53				869.271	96.0609	94.3622	92.0213	85.3111	67.6682	93.0004	86.1111	90.767	93.7267	93.6514	56.859	78.3711	89.3723	90.4766	94.3293
		0.4987	11.55	1.5998	11.55	0.3892	11.55	1.6026	11.55				869.753	96.0935	94.3847	92.0538	85.3562	67.6942	93.0007	86.1816	90.7033	93.7348	93.6549	56.8632	78.3469	89.3382	90.4347	94.308
		0.4995	11.58	1.5995	11.58	0.3896	11.58	1.6021	11.58				870.235	96.1299	94.4038	92.0817	85.4029	67.6959	92.9983	86.2546	90.6484	93.7439	93.6517	56.8486	78.3391	89.3045	90.389	94.2845
		0.5002	11.61	1.599	11.61	0.3901	11.61	1.6016	11.61				870.717	96.163	94.4184	92.1044	85.4465	67.6654	92.9955	86.3226	90.6072	93.752	93.6424	56.8105	78.3445	89.2771	90.3396	94.2611
		0.5009	11.63	1.5986	11.63	0.3906	11.63	1.6012	11.63				871.199	96.1867	94.4276	92.1236	85.483	67.6045	92.9947	86.3797	90.5829	93.7579	93.6302	56.751	78.3579	89.2613	90.2899	94.2408
		0.5016	11.66	1.5982	11.66	0.3911	11.66	1.6007	11.66				871.681	96.1975	94.4316	92.1422	85.5109	67.526	92.9971	86.4233	90.5773	93.7617	93.6175	56.6776	78.3744	89.2629	90.2459	94.2261
		0.5024	11.69	1.5977	11.69	0.3916	11.69	1.6002	11.69				872.163	96.1953	94.4309	92.1624	85.5306	67.4498	93.0013	86.4541	90.5895	93.7639	93.6042	56.5999	78.3902	89.2872	90.214	94.2181
		0.5031	11.72	1.5973	11.72	0.3921	11.72	1.5997	11.72				872.646	96.1829	94.4268	92.1842	85.5442	67.3957	93.0024	86.4753	90.6142	93.7644	93.5861	56.5241	78.4023	89.3371	90.1975	94.2162
		0.5038	11.74	1.5969	11.74	0.3926	11.74	1.5993	11.74				873.128	96.165	94.4212	92.2054	85.5537	67.3769	92.9941	86.4902	90.6421	93.7621	93.5562	56.4497	78.4082	89.4098	90.1953	94.2177
		0.5046	11.77	1.5964	11.77	0.3931	11.77	1.5988	11.77				873.61	96.148	94.4159	92.2224	85.5608	67.3952	92.9703	86.5012	90.6607	93.755	93.5077	56.3704	78.4054	89.4948	90.201	94.2193
		0.5053	11.8	1.596	11.8	0.3936	11.8	1.5984	11.8				874.092	96.1381	94.4131	92.2326	85.5657	67.4415	92.9291	86.509	90.6589	93.7412	93.437	56.2778	78.3919	89.5746	90.2057	94.2172
		0.506	11.82	1.5956	11.82	0.3941	11.82	1.5979	11.82				874.574	96.1404	94.4146	92.2362	85.5683	67.5005	92.8734	86.513	90.6301	93.7198	93.3462	56.1672	78.3681	89.6282	90.2007	94.2083
		0.5068	11.85	1.5952	11.85	0.3946	11.85	1.5975	11.85				875.056	96.1576	94.4216	92.2361	85.5681	67.5567	92.8117	86.5127	90.5754	93.692	93.2436	56.0422	78.3375	89.6383	90.1803	94.1909
		0.5075	11.88	1.5948	11.88	0.395	11.88	1.597	11.88				875.538	96.1893	94.4339	92.2368	85.5649	67.5987	92.7543	86.5076	90.5032	93.66	93.1409	55.9141	78.306	89.5967	90.1435	94.1636
		0.5082	11.91	1.5943	11.91	0.3955	11.91	1.5966	11.91				876.02	96.2312	94.4493	92.2422	85.5585	67.6217	92.7103	86.4976	90.4262	93.6264	93.0499	55.7984	78.2803	89.509	90.0926	94.126
		0.5089	11.93	1.5939	11.93	0.396	11.93	1.5961	11.93				876.503	96.2762	94.464	92.2535	85.5489	67.6254	92.6833	86.4827	90.3566	93.5929	92.9787	55.7083	78.2646	89.3935	90.0322	94.0782
		0.5096	11.96	1.5935	11.96	0.3965	11.96	1.5956	11.96				876.985	96.3157	94.4729	92.2678	85.5357	67.612	92.6704	86.462	90.3018	93.5597	92.9296	55.6488	78.2581	89.2757	89.9669	94.0216
		0.5104	11.99	1.593	11.99	0.397	11.99	1.5952	11.99				877.467	96.3425	94.4713	92.2797	85.5186	67.5838	92.6632	86.4353	90.263	93.5265	92.8998	55.6158	78.2547	89.1801	89.9002	93.9588
		0.5111	12.01	1.5926	12.01	0.3975	12.01	1.5947	12.01				877.949	96.3528	94.4572	92.2836	85.4981	67.5431	92.6519	86.4033	90.2356	93.4935	92.8836	55.5984	78.2455	89.1222	89.8348	93.8948
		0.5118	12.04	1.5922	12.04	0.398	12.04	1.5942	12.04				878.431	96.3478	94.4322	92.2766	85.4762	67.4935	92.6299	86.369	90.2135	93.4631	92.8758	55.5853	78.2225	89.1033	89.7739	93.8358
		0.5126	12.07	1.5918	12.07	0.3985	12.07	1.5938	12.07				878.913	96.3328	94.402	92.2596	85.4566	67.4409	92.5962	86.3384	90.1922	93.44	92.8733	55.5695	78.1821	89.1108	89.7212	93.7886
		0.5133	12.1	1.5914	12.1	0.3989	12.1	1.5933	12.1				879.395	96.3155	94.3749	92.2381	85.4439	67.3937	92.5564	86.3186	90.171	93.4294	92.8757	55.5509	78.1272	89.1224	89.6812	93.7583
		0.514	12.12	1.5909	12.12	0.3994	12.12	1.5929	12.12				879.877	96.3023	94.3592	92.2191	85.4421	67.3602	92.5192	86.3158	90.1519	93.4346	92.883	55.5338	78.0656	89.1139	89.6572	93.7469
		0.5147	12.15	1.5906	12.15	0.3999	12.15	1.5924	12.15				880.36	96.2962	94.3605	92.2089	85.4528	67.3454	92.4934	86.3325	90.1374	93.4544	92.894	55.5228	78.0071	89.0666	89.6497	93.7524
		0.5154	12.18	1.5901	12.18	0.4004	12.18	1.592	12.18				880.842	96.2959	94.3799	92.2109	85.4744	67.348	92.4839	86.3662	90.1279	93.4823	92.905	55.519	77.9592	88.974	89.655	93.769
		0.5162	12.2	1.5897	12.2	0.4009	12.2	1.5915	12.2				881.324	96.2961	94.4132	92.2242	85.5019	67.3603	92.4903	86.4092	90.1208	93.5076	92.9108	55.5197	77.9253	88.8433	89.666	93.7887
		0.5169	12.23	1.5893	12.23	0.4014	12.23	1.5911	12.23				881.806	96.2909	94.4525	92.2456	85.5291	67.3716	92.5085	86.4517	90.1119	93.5196	92.9077	55.5204	77.9042	88.6938	89.6748	93.8044
		0.5176	12.26	1.5888	12.26	0.4019	12.26	1.5906	12.26				882.288	96.2759	94.4894	92.2709	85.5507	67.3728	92.5335	86.4854	90.0979	93.5113	92.8957	55.5199	77.8926	88.5513	89.6753	93.8113
		0.5183	12.29	1.5884	12.29	0.4024	12.29	1.5902	12.29				882.77	96.2507	94.5172	92.2973	85.5638	67.3619	92.5617	86.5059	90.0797	93.4828	92.8804	55.5232	77.8879	88.443	89.6658	93.8086
		0.519	12.31	1.588	12.31	0.4028	12.31	1.5897	12.31				883.252	96.219	94.5328	92.3239	85.569	67.3449	92.5927	86.5141	90.062	93.441	92.8711	55.5404	77.8897	88.3908	89.6495	93.7982
		0.5198	12.34	1.5876	12.34	0.4033	12.34	1.5893	12.34				883.735	96.1869	94.5372	92.3513	85.5693	67.3343	92.6281	86.5145	90.0526	93.398	92.8778	55.5824	77.8993	88.4074	89.632	93.784
		0.5205	12.37	1.5872	12.37	0.4038	12.37	1.5889	12.37				884.217	96.1612	94.5336	92.3799	85.5681	67.343	92.6699	86.5126	90.0584	93.3659	92.9067	55.6543	77.918	88.494	89.6191	93.7699
		0.5212	12.4	1.5868	12.4	0.4043	12.4	1.5884	12.4				884.699	96.1468	94.5263	92.4088	85.5682	67.3794	92.7181	86.5128	90.0831	93.3536	92.958	55.7514	77.9447	88.64	89.6132	93.7591
		0.5219	12.42	1.5864	12.42	0.4048	12.42	1.588	12.42				885.181	96.1462	94.5188	92.4356	85.5707	67.4429	92.7704	86.5167	90.126	93.364	93.0253	55.8592	77.9748	88.8242	89.6128	93.7536
		0.5226	12.45	1.5859	12.45	0.4053	12.45	1.5875	12.45				885.663	96.159	94.5135	92.4572	85.5757	67.525	92.8226	86.5246	90.1834	93.3941	93.0985	55.9591	78.0016	89.0193	89.6137	93.7557
		0.5234	12.48	1.5855	12.48	0.4057	12.48	1.5871	12.48				886.145	96.1839	94.5119	92.4719	85.5836	67.6131	92.8712	86.5369	90.251	93.4379	93.1687	56.0359	78.0193	89.1962	89.6118	93.7678
		0.5241	12.5	1.5851	12.5	0.4062	12.5	1.5866	12.5				886.627	96.2187	94.5155	92.4805	85.5962	67.6955	92.9143	86.5565	90.3268	93.4888	93.2311	56.084	78.0262	89.3294	89.6052	93.7926
		0.5248	12.53	1.5847	12.53	0.4067	12.53	1.5862	12.53				887.109	96.2612	94.526	92.487	85.6163	67.7651	92.9524	86.588	90.4101	93.5414	93.2867	56.109	78.025	89.4023	89.5962	93.8322
		0.5255	12.56	1.5843	12.56	0.4072	12.56	1.5858	12.56				887.591	96.3087	94.5445	92.497	85.647	67.8207	92.987	86.636	90.5004	93.592	93.3401	56.1234	78.0224	89.4097	89.5894	93.8864
		0.5262	12.59	1.5839	12.59	0.4077	12.59	1.5853	12.59				888.074	96.3576	94.5708	92.5161	85.6893	67.8648	93.0188	86.702	90.5932	93.6376	93.3968	56.1398	78.025	89.3594	89.59	93.9517
		0.5269	12.61	1.5835	12.61	0.4082	12.61	1.5849	12.61				888.556	96.4036	94.6022	92.5476	85.7402	67.9003	93.0462	86.7815	90.6792	93.6755	93.4592	56.164	78.0365	89.2708	89.6012	94.0214
		0.5276	12.64	1.583	12.64	0.4086	12.64	1.5844	12.64				889.038	96.4421	94.6334	92.5911	85.7932	67.9282	93.0659	86.8644	90.7444	93.7031	93.525	56.1925	78.0554	89.1701	89.6222	94.0873
		0.5283	12.67	1.5826	12.67	0.4091	12.67	1.584	12.67				889.52	96.4706	94.6578	92.6431	85.8397	67.9474	93.0744	86.937	90.7751	93.7195	93.5881	56.215	78.0763	89.0851	89.6496	94.1428
		0.5291	12.69	1.5822	12.69	0.4096	12.69	1.5835	12.69				890.002	96.4888	94.6697	92.6981	85.872	67.9563	93.0704	86.9875	90.7633	93.7268	93.6421	56.2209	78.0928	89.0383	89.6792	94.1847
		0.5298	12.72	1.5818	12.72	0.4101	12.72	1.5831	12.72				890.484	96.4997	94.6667	92.7504	85.8862	67.9561	93.0566	87.0096	90.7109	93.7314	93.6826	56.2053	78.1019	89.0417	89.7084	94.2144
		0.5305	12.75	1.5814	12.75	0.4106	12.75	1.5827	12.75				890.966	96.5079	94.6509	92.7956	85.8838	67.9512	93.0393	87.006	90.6307	93.7424	93.7098	56.1715	78.1052	89.0949	89.7374	94.2372
		0.5312	12.78	1.581	12.78	0.4111	12.78	1.5823	12.78				891.448	96.5173	94.6287	92.831	85.8715	67.9491	93.0261	86.9867	90.5428	93.769	93.7278	56.1288	78.1089	89.1847	89.7686	94.2592
		0.5319	12.8	1.5806	12.8	0.4115	12.8	1.5818	12.8				891.931	96.5296	94.608	92.8555	85.8581	67.9567	93.0229	86.9659	90.4678	93.8163	93.7425	56.0873	78.1202	89.2892	89.8044	94.2849
		0.5326	12.83	1.5802	12.83	0.412	12.83	1.5814	12.83				892.413	96.5429	94.5963	92.8688	85.8521	67.9767	93.0314	86.9563	90.42	93.882	93.7583	56.052	78.1435	89.384	89.845	94.3148
		0.5333	12.86	1.5798	12.86	0.4125	12.86	1.581	12.86				892.895	96.5527	94.5969	92.8712	85.8577	68.0058	93.0484	86.9651	90.4027	93.9559	93.7761	56.0205	78.177	89.448	89.8869	94.3457
		0.534	12.88	1.5793	12.88	0.413	12.88	1.5805	12.88				893.377	96.5542	94.6086	92.8634	85.8744	68.0349	93.0679	86.9913	90.4085	94.0222	93.7923	55.9859	78.2136	89.469	89.9242	94.3718
		0.5347	12.91	1.5789	12.91	0.4135	12.91	1.58	12.91				893.859	96.5449	94.6262	92.8472	85.8975	68.0534	93.0834	87.0274	90.4237	94.0646	93.8008	55.9416	78.2432	89.446	89.9502	94.3879
		0.5355	12.94	1.5786	12.94	0.414	12.94	1.5796	12.94				894.341	96.5261	94.643	92.825	85.9198	68.0526	93.092	87.0622	90.4351	94.071	93.7955	55.8869	78.2571	89.3877	89.9605	94.3916
		0.5362	12.97	1.5781	12.97	0.4144	12.97	1.5792	12.97				894.823	96.503	94.6539	92.8002	85.9346	68.0297	93.0945	87.0853	90.4347	94.0377	93.7725	55.8289	78.2516	89.3083	89.9548	94.3841
		0.5369	12.99	1.5777	12.99	0.4149	12.99	1.5788	12.99				895.305	96.4825	94.6569	92.776	85.9372	67.9881	93.0955	87.0894	90.4221	93.9701	93.7321	55.779	78.2292	89.2224	89.937	94.3695
		0.5376	13.02	1.5773	13.02	0.4154	13.02	1.5783	13.02				895.788	96.4702	94.6542	92.755	85.9263	67.9357	93.1	87.0724	90.4035	93.8808	93.6782	55.7473	78.1969	89.1414	89.9134	94.3531
		0.5383	13.05	1.5769	13.05	0.4159	13.05	1.5779	13.05				896.27	96.4683	94.6502	92.7379	85.9034	67.8815	93.111	87.0365	90.3869	93.7853	93.6178	55.7365	78.1625	89.0707	89.8904	94.3391
		0.539	13.07	1.5764	13.07	0.4164	13.07	1.5775	13.07				896.752	96.4745	94.6498	92.7245	85.8719	67.8323	93.1282	86.9874	90.3785	93.6986	93.5585	55.7394	78.1318	89.0112	89.8724	94.3291
		0.5397	13.1	1.5761	13.1	0.4168	13.1	1.577	13.1				897.234	96.4838	94.6559	92.7133	85.8364	67.7912	93.1482	86.932	90.3798	93.6318	93.5076	55.7424	78.1061	88.9609	89.8607	94.3219
		0.5404	13.13	1.5757	13.13	0.4173	13.13	1.5766	13.13				897.716	96.4908	94.6683	92.703	85.8016	67.7582	93.1663	86.8776	90.388	93.5909	93.4702	55.7315	78.0829	88.9189	89.8539	94.3144
		0.5412	13.16	1.5753	13.16	0.4178	13.16	1.5762	13.16				898.198	96.4925	94.6841	92.6929	85.772	67.7317	93.1791	86.8313	90.3976	93.5773	93.4489	55.6993	78.0582	88.8868	89.849	94.303
		0.5418	13.18	1.5748	13.18	0.4182	13.18	1.5757	13.18				898.68	96.4898	94.699	92.683	85.7513	67.7095	93.1856	86.7989	90.4033	93.5885	93.4434	55.6482	78.0284	88.8687	89.8429	94.285
		0.5426	13.21	1.5744	13.21	0.4188	13.21	1.5753	13.21				899.163	96.4861	94.7094	92.6734	85.7421	67.6897	93.1873	86.7845	90.4015	93.6187	93.4501	55.5881	77.9917	88.8701	89.8322	94.2595
		0.5432	13.24	1.5741	13.24	0.4192	13.24	1.5749	13.24				899.645	96.486	94.7136	92.6637	85.7448	67.6693	93.1865	86.7888	90.3911	93.659	93.4628	55.5315	77.9484	88.8945	89.8141	94.2277
		0.544	13.27	1.5736	13.26	0.4197	13.27	1.5745	13.27				900.127	96.4924	94.7128	92.653	85.7581	67.6442	93.1849	86.8095	90.3723	93.6984	93.4739	55.4861	77.8995	88.942	89.7856	94.1924
		0.5447	13.29	1.5732	13.29	0.4202	13.29	1.5741	13.29				900.609	96.5046	94.71	92.64	85.7779	67.6093	93.1826	86.8404	90.3464	93.7256	93.4768	55.4513	77.8457	89.0085	89.7445	94.158
		0.5454	13.32	1.5728	13.32	0.4206	13.32	1.5736	13.32				901.091	96.5186	94.7088	92.624	85.7991	67.5598	93.1783	86.8736	90.3149	93.7311	93.4678	55.4199	77.7873	89.0867	89.69	94.1299
		0.5461	13.35	1.5724	13.35	0.4211	13.35	1.5732	13.35				901.573	96.5286	94.7118	92.6063	85.8165	67.4946	93.1706	86.9008	90.2799	93.7105	93.4474	55.3823	77.725	89.1683	89.6239	94.1137
		0.5468	13.37	1.572	13.37	0.4216	13.37	1.5728	13.37				902.055	96.5288	94.7195	92.5893	85.8263	67.4172	93.1588	86.9161	90.2439	93.6657	93.4202	55.3332	77.6613	89.2452	89.5515	94.1139
		0.5475	13.4	1.5716	13.4	0.4221	13.4	1.5723	13.4				902.537	96.516	94.7299	92.5768	85.8266	67.3361	93.1436	86.9165	90.2095	93.6047	93.3933	55.2743	77.6012	89.3113	89.4803	94.1328
		0.5482	13.43	1.5712	13.43	0.4226	13.43	1.5719	13.43				903.019	96.4899	94.7395	92.5715	85.8177	67.2624	93.126	86.9026	90.1791	93.5388	93.3729	55.2132	77.5511	89.3613	89.418	94.1689
		0.5489	13.46	1.5708	13.46	0.423	13.46	1.5715	13.46				903.502	96.4534	94.7447	92.5741	85.8017	67.2054	93.1067	86.8776	90.1531	93.479	93.3621	55.1581	77.5172	89.3905	89.3703	94.2161
		0.5496	13.48	1.5704	13.48	0.4235	13.48	1.5711	13.48				903.984	96.4107	94.7427	92.5823	85.7814	67.1693	93.0853	86.8459	90.1298	93.432	93.3594	55.1127	77.5024	89.3939	89.3382	94.265
		0.5503	13.51	1.57	13.51	0.424	13.51	1.5706	13.51				904.466	96.3669	94.7331	92.5917	85.7597	67.1511	93.0603	86.812	90.1064	93.3983	93.3599	55.0726	77.5046	89.3674	89.3181	94.305
		0.551	13.54	1.5696	13.54	0.4245	13.54	1.5702	13.54				904.948	96.3263	94.7182	92.597	85.7389	67.1427	93.0309	86.7796	90.0806	93.3733	93.3575	55.0273	77.5172	89.309	89.3034	94.3273
		0.5517	13.56	1.5692	13.56	0.4249	13.56	1.5698	13.56				905.43	96.2927	94.7021	92.595	85.7208	67.1338	92.9979	86.7513	90.0524	93.3503	93.3481	54.9657	77.5305	89.221	89.2876	94.3274
		0.5525	13.59	1.5688	13.59	0.4254	13.59	1.5693	13.59				905.912	96.2687	94.6892	92.5852	85.7064	67.1164	92.9652	86.7288	90.025	93.3248	93.3314	54.8823	77.5351	89.1112	89.2671	94.3067
		0.5531	13.62	1.5684	13.62	0.4259	13.62	1.5689	13.62				906.394	96.2559	94.6833	92.5702	85.6958	67.0877	92.9387	86.7122	90.0042	93.2967	93.3106	54.7812	77.5248	88.9925	89.243	94.2717
		0.5538	13.65	1.568	13.65	0.4264	13.65	1.5685	13.65				906.876	96.255	94.6853	92.5548	85.6885	67.0498	92.9242	86.7008	89.995	93.2706	93.2906	54.6754	77.4976	88.8811	89.2201	94.2313
		0.5545	13.67	1.5676	13.67	0.4268	13.67	1.5681	13.67				907.359	96.2649	94.6935	92.5432	85.6829	67.0084	92.9249	86.692	89.9992	93.2534	93.2749	54.5811	77.4562	88.7926	89.2044	94.1947
		0.5552	13.7	1.5671	13.7	0.4273	13.7	1.5676	13.7				907.841	96.283	94.7036	92.5384	85.6771	66.9694	92.9396	86.6829	90.0133	93.2507	93.2635	54.5117	77.4061	88.7387	89.2001	94.1681
		0.5559	13.73	1.5667	13.73	0.4278	13.73	1.5672	13.73				908.323	96.3061	94.7101	92.5405	85.6692	66.9371	92.963	86.6707	90.0292	93.2636	93.2532	54.4726	77.3545	88.7246	89.207	94.154
		0.5566	13.75	1.5663	13.75	0.4283	13.75	1.5668	13.75				908.805	96.3314	94.709	92.5481	85.6588	66.9136	92.988	86.6544	90.0374	93.2878	93.2392	54.4607	77.3086	88.7484	89.2207	94.1518
		0.5573	13.78	1.5659	13.78	0.4287	13.78	1.5664	13.78				909.287	96.3578	94.6987	92.559	85.6467	66.9	93.0083	86.6355	90.0307	93.3156	93.2178	54.4678	77.2746	88.8028	89.2342	94.1589
		0.5581	13.81	1.5655	13.81	0.4292	13.81	1.566	13.81				909.769	96.3863	94.6812	92.5721	85.6355	66.8976	93.0213	86.618	90.0079	93.3388	93.1887	54.4859	77.2575	88.877	89.241	94.1727
		0.5587	13.84	1.5651	13.84	0.4297	13.84	1.5655	13.84				910.251	96.4193	94.661	92.5872	85.628	66.9079	93.0277	86.6063	89.9738	93.3525	93.1555	54.5106	77.2601	88.9593	89.2374	94.1913
		0.5594	13.86	1.5647	13.86	0.4302	13.86	1.5651	13.86				910.734	96.4592	94.6439	92.6047	85.6266	66.9316	93.0307	86.604	89.9366	93.3564	93.1241	54.5418	77.2822	89.0387	89.2237	94.2137
		0.5601	13.89	1.5643	13.89	0.4306	13.89	1.5647	13.89				911.216	96.5061	94.6347	92.6246	85.6313	66.9669	93.0325	86.6114	89.9045	93.3545	93.0999	54.5802	77.3191	89.1062	89.2034	94.2386
		0.5608	13.92	1.5639	13.92	0.4311	13.92	1.5643	13.92				911.698	96.5574	94.6357	92.6454	85.6403	67.0076	93.0327	86.6254	89.8813	93.3531	93.0858	54.6238	77.3625	89.1555	89.1814	94.2649
		0.5615	13.94	1.5635	13.94	0.4316	13.94	1.5639	13.94				912.18	96.6078	94.6458	92.6648	85.6499	67.0447	93.0277	86.6405	89.8651	93.3572	93.0808	54.6658	77.4016	89.1842	89.1622	94.2908
		0.5622	13.97	1.5631	13.97	0.432	13.97	1.5635	13.97				912.662	96.6509	94.662	92.6799	85.657	67.0688	93.0121	86.6515	89.8502	93.369	93.0815	54.6953	77.4265	89.1945	89.1479	94.3149
		0.5629	14	1.5627	14	0.4325	14	1.563	14				913.144	96.6814	94.6803	92.6894	85.6598	67.0739	92.9821	86.6559	89.8303	93.3874	93.0839	54.702	77.4314	89.1935	89.1384	94.3366
		0.5636	14.03	1.5623	14.03	0.433	14.03	1.5626	14.03				913.626	96.6971	94.6976	92.6939	85.659	67.0606	92.9376	86.6547	89.8023	93.4088	93.0863	54.6808	77.4168	89.1925	89.1314	94.3566
		0.5643	14.05	1.5619	14.05	0.4335	14.05	1.5622	14.05				914.108	96.6993	94.7129	92.6958	85.6572	67.0363	92.8828	86.6518	89.7678	93.4294	93.0887	54.6343	77.389	89.2038	89.1237	94.3759
		0.565	14.08	1.5615	14.08	0.4339	14.08	1.5618	14.08				914.591	96.6914	94.7266	92.6982	85.6568	67.0118	92.8254	86.6513	89.7322	93.4463	93.0928	54.5722	77.3584	89.2375	89.1122	94.3947
		0.5657	14.11	1.5611	14.11	0.4344	14.11	1.5614	14.11				915.073	96.6776	94.7401	92.7029	85.6592	66.9972	92.773	86.655	89.7016	93.4585	93.0997	54.5064	77.3349	89.2973	89.0939	94.4115
		0.5664	14.13	1.5607	14.13	0.4349	14.13	1.5609	14.13				915.555	96.6608	94.7543	92.709	85.663	66.9965	92.7305	86.6609	89.6791	93.4662	93.1079	54.4459	77.3241	89.378	89.0669	94.4227
		0.5671	14.16	1.5603	14.16	0.4354	14.16	1.5605	14.16				916.037	96.642	94.7689	92.713	85.6647	67.0061	92.6988	86.6636	89.6632	93.4696	93.1137	54.3933	77.3258	89.4661	89.0309	94.4238
		0.5678	14.19	1.5599	14.19	0.4358	14.19	1.5601	14.19				916.519	96.6212	94.7827	92.7102	85.6606	67.0161	92.6753	86.6572	89.6486	93.4688	93.1121	54.3445	77.3342	89.5432	88.9877	94.4122
		0.5685	14.22	1.5594	14.22	0.4363	14.22	1.5597	14.22				917.001	96.5986	94.7941	92.6968	85.6482	67.0152	92.6563	86.6379	89.6298	93.4633	93.0996	54.2932	77.3416	89.5914	88.9418	94.3882
		0.5692	14.24	1.5591	14.24	0.4368	14.24	1.5593	14.24				917.483	96.5761	94.8027	92.6724	85.628	66.995	92.6397	86.6063	89.6035	93.4529	93.0763	54.2351	77.3414	89.5987	88.9002	94.3561
		0.5699	14.27	1.5586	14.27	0.4372	14.27	1.5588	14.27				917.965	96.5576	94.8095	92.6406	85.6029	66.9543	92.6262	86.567	89.5716	93.4382	93.0458	54.1723	77.3306	89.5637	88.8702	94.3234
		0.5706	14.3	1.5582	14.3	0.4377	14.3	1.5585	14.3				918.447	96.5473	94.8166	92.608	85.5769	66.8985	92.619	86.5264	89.5397	93.4212	93.014	54.1126	77.3105	89.4952	88.858	94.2977
		0.5713	14.33	1.5578	14.33	0.4382	14.33	1.558	14.33				918.93	96.5479	94.8259	92.5821	85.5532	66.8371	92.6209	86.4893	89.5148	93.4045	92.9863	54.0668	77.2845	89.4103	88.8656	94.2837
		0.572	14.35	1.5574	14.35	0.4386	14.35	1.5576	14.35				919.412	96.5581	94.8383	92.5687	85.5325	66.7796	92.6327	86.457	89.5019	93.3907	92.9648	54.0428	77.2557	89.329	88.8901	94.2819
		0.5727	14.38	1.557	14.38	0.4391	14.38	1.5572	14.38				919.894	96.5725	94.8518	92.5698	85.5131	66.7317	92.6517	86.4268	89.5014	93.3812	92.9483	54.0429	77.225	89.2684	88.9237	94.2876
		0.5733	14.41	1.5566	14.41	0.4396	14.41	1.5568	14.41				920.376	96.5831	94.8627	92.5834	85.4924	66.6947	92.6724	86.3944	89.5095	93.3757	92.9328	54.0621	77.1907	89.239	88.9561	94.2941
		0.5741	14.43	1.5562	14.43	0.4401	14.43	1.5563	14.43				920.858	96.5816	94.8662	92.6046	85.4687	66.666	92.6887	86.3573	89.5203	93.3729	92.9149	54.0907	77.1502	89.2427	88.9782	94.2958
		0.5748	14.46	1.5558	14.46	0.4405	14.46	1.556	14.46				921.34	96.5638	94.8588	92.6277	85.4431	66.6424	92.6962	86.3174	89.5286	93.3709	92.8941	54.1188	77.1024	89.2744	88.9844	94.2909
		0.5754	14.49	1.5554	14.49	0.441	14.49	1.5555	14.49				921.822	96.5306	94.8395	92.6478	85.4201	66.6219	92.6941	86.2814	89.5317	93.3684	92.8738	54.1392	77.0486	89.3245	88.974	94.2824
		0.5761	14.52	1.555	14.52	0.4415	14.52	1.5551	14.52				922.304	96.4887	94.8108	92.6621	85.4056	66.6044	92.6842	86.2587	89.5293	93.3649	92.8602	54.1482	76.9933	89.3823	88.9505	94.277
		0.5768	14.54	1.5546	14.54	0.4419	14.54	1.5547	14.54				922.787	96.4476	94.7778	92.6698	85.4045	66.5908	92.67	86.257	89.5225	93.3602	92.8595	54.1453	76.9422	89.4386	88.9196	94.2812
		0.5775	14.57	1.5542	14.57	0.4424	14.57	1.5543	14.57				923.269	96.4165	94.7464	92.6716	85.4186	66.5816	92.6543	86.2791	89.5112	93.3538	92.8745	54.1302	76.9001	89.4867	88.8863	94.2981
		0.5782	14.6	1.5538	14.6	0.4429	14.6	1.5539	14.6				923.751	96.401	94.7214	92.6689	85.4455	66.5758	92.638	86.3212	89.4936	93.3448	92.903	54.1016	76.869	89.5231	88.8528	94.3251
		0.5789	14.62	1.5533	14.62	0.4433	14.62	1.5535	14.62				924.233	96.4011	94.7046	92.6626	85.479	66.5717	92.6201	86.3734	89.467	93.3319	92.9386	54.0579	76.8476	89.546	88.8192	94.3542
		0.5796	14.65	1.5529	14.65	0.4438	14.65	1.553	14.65				924.715	96.412	94.6949	92.6539	85.5112	66.5681	92.5993	86.4238	89.4295	93.3147	92.9721	53.9993	76.8326	89.5547	88.7841	94.3747
		0.5803	14.68	1.5525	14.68	0.4443	14.68	1.5526	14.68				925.197	96.4265	94.6894	92.6432	85.5356	66.566	92.5753	86.4618	89.3825	93.2944	92.9958	53.9292	76.8202	89.5489	88.7466	94.3767
		0.5809	14.71	1.5521	14.71	0.4447	14.71	1.5522	14.71				925.679	96.4377	94.6843	92.6312	85.5479	66.5682	92.5495	86.4811	89.331	93.2744	93.0043	53.8558	76.8078	89.5286	88.7074	94.3549
		0.5817	14.73	1.5517	14.73	0.4452	14.73	1.5518	14.73				926.161	96.4411	94.6775	92.618	85.5472	66.5781	92.5244	86.48	89.2818	93.2598	92.9962	53.7893	76.7938	89.4945	88.669	94.3103
		0.5823	14.76	1.5513	14.76	0.4456	14.76	1.5514	14.76				926.644	96.436	94.6686	92.6036	85.5346	66.597	92.5023	86.4604	89.2411	93.2557	92.9724	53.7387	76.7775	89.4493	88.6343	94.2495
		0.583	14.79	1.5509	14.79	0.4461	14.79	1.551	14.79				927.126	96.4243	94.6592	92.5869	85.5123	66.6216	92.4841	86.4254	89.2115	93.2649	92.9352	53.7086	76.7577	89.3979	88.6054	94.1831
		0.5837	14.81	1.5504	14.81	0.4466	14.81	1.5505	14.81				927.608	96.4092	94.6517	92.5671	85.4823	66.6449	92.4686	86.3786	89.1907	93.2866	92.8868	53.6972	76.7326	89.3478	88.5825	94.1222
		0.5844	14.84	1.5501	14.84	0.4471	14.84	1.5501	14.84				928.09	96.3941	94.648	92.5435	85.4468	66.6578	92.4541	86.3232	89.1725	93.3158	92.8293	53.6984	76.7004	89.3085	88.5643	94.0758
		0.5851	14.87	1.5497	14.87	0.4475	14.87	1.5497	14.87				928.572	96.3808	94.6482	92.5165	85.4085	66.6534	92.4397	86.2634	89.1508	93.3449	92.7661	53.705	76.6605	89.2889	88.5494	94.0499
		0.5858	14.9	1.5492	14.9	0.448	14.9	1.5493	14.9				929.054	96.3699	94.6512	92.4878	85.3713	66.6303	92.4266	86.2052	89.1219	93.3663	92.7021	53.7127	76.6146	89.2955	88.5372	94.0462
		0.5865	14.92	1.5488	14.92	0.4485	14.92	1.5489	14.92				929.536	96.3613	94.6545	92.4604	85.3402	66.5941	92.4188	86.1565	89.0876	93.3749	92.6444	53.7217	76.5673	89.3296	88.5293	94.0639
		0.5872	14.95	1.5484	14.95	0.4489	14.95	1.5485	14.95				930.018	96.3544	94.6556	92.4376	85.3204	66.5558	92.4212	86.1256	89.0537	93.3701	92.6001	53.7354	76.5248	89.3859	88.5285	94.0995
		0.5878	14.98	1.548	14.98	0.4494	14.98	1.5481	14.98				930.5	96.349	94.6533	92.4222	85.3157	66.5275	92.4373	86.1183	89.0277	93.356	92.5749	53.7571	76.4931	89.4529	88.5372	94.1484
		0.5885	15	1.5476	15	0.4498	15	1.5476	15				930.983	96.3453	94.648	92.4153	85.3272	66.5183	92.4671	86.1362	89.0157	93.3401	92.5703	53.7865	76.4758	89.516	88.5554	94.2049
		0.5892	15.03	1.5472	15.03	0.4503	15.03	1.5473	15.03				931.465	96.3436	94.6421	92.4171	85.3523	66.5313	92.5071	86.1754	89.0195	93.3303	92.5836	53.8183	76.474	89.5615	88.5802	94.2631
		0.5899	15.06	1.5468	15.06	0.4508	15.06	1.5468	15.06				931.947	96.3447	94.6392	92.4266	85.3858	66.5634	92.5513	86.2278	89.0364	93.3331	92.6086	53.8438	76.4862	89.5819	88.6058	94.3174
		0.5906	15.09	1.5464	15.09	0.4512	15.09	1.5464	15.09				932.429	96.3493	94.6428	92.4428	85.4216	66.6075	92.5934	86.2837	89.0609	93.3505	92.6387	53.8541	76.5107	89.578	88.6255	94.3637
		0.5913	15.11	1.546	15.11	0.4517	15.11	1.546	15.11				932.911	96.3584	94.6552	92.4649	85.4541	66.6557	92.6295	86.3346	89.0873	93.3804	92.6695	53.8444	76.5465	89.5586	88.6339	94.3992
		0.592	15.14	1.5456	15.14	0.4522	15.14	1.5456	15.14				933.393	96.3727	94.6766	92.4921	85.48	66.7018	92.6587	86.3749	89.1109	93.4169	92.7	53.8159	76.5934	89.5373	88.629	94.4231
		0.5926	15.17	1.5452	15.17	0.4526	15.17	1.5452	15.17				933.875	96.3923	94.7046	92.5227	85.4975	66.7417	92.6822	86.4023	89.1292	93.4519	92.7322	53.775	76.6508	89.5263	88.612	94.436
		0.5933	15.19	1.5448	15.19	0.4531	15.2	1.5448	15.2				934.357	96.4161	94.7348	92.5541	85.5062	66.7727	92.7013	86.416	89.1403	93.4776	92.7692	53.7302	76.7161	89.5312	88.5876	94.4391
		0.594	15.22	1.5443	15.22	0.4536	15.22	1.5444	15.22				934.84	96.442	94.7621	92.5822	85.5061	66.7915	92.7161	86.4158	89.1421	93.4879	92.8121	53.6886	76.7827	89.5486	88.5617	94.4345
		0.5947	15.25	1.5439	15.25	0.4541	15.25	1.5439	15.25				935.322	96.4671	94.7815	92.603	85.497	66.7942	92.7247	86.4015	89.1318	93.4809	92.8593	53.6545	76.841	89.5664	88.5395	94.424
		0.5954	15.28	1.5435	15.28	0.4545	15.28	1.5435	15.28				935.804	96.4883	94.7904	92.6137	85.4792	66.7771	92.7248	86.3738	89.1075	93.4584	92.9064	53.6287	76.8811	89.5691	88.5251	94.4101
		0.5961	15.3	1.5431	15.3	0.4549	15.3	1.5431	15.3				936.286	96.5041	94.7889	92.6148	85.4545	66.7384	92.7157	86.3352	89.0693	93.4261	92.9479	53.6115	76.8958	89.5442	88.5203	94.3953
		0.5968	15.33	1.5427	15.33	0.4554	15.33	1.5427	15.33				936.768	96.5144	94.7795	92.6096	85.4265	66.6802	92.7002	86.2914	89.0216	93.3918	92.9798	53.6039	76.8843	89.4879	88.5249	94.3829
		0.5975	15.36	1.5423	15.36	0.4559	15.36	1.5423	15.36				937.25	96.5213	94.7665	92.6034	85.4006	66.6092	92.6846	86.251	88.9725	93.3638	93.0011	53.6081	76.8518	89.4074	88.5372	94.3755
		0.5981	15.39	1.5419	15.39	0.4564	15.39	1.5419	15.39				937.732	96.5279	94.7543	92.6014	85.3826	66.5344	92.6764	86.2228	88.932	93.3488	93.0131	53.6262	76.8089	89.319	88.5542	94.3752
		0.5988	15.41	1.5415	15.41	0.4568	15.41	1.5415	15.41				938.215	96.5373	94.7457	92.6062	85.3762	66.4648	92.6817	86.2128	88.9083	93.3502	93.0185	53.657	76.7668	89.2426	88.5716	94.3821
		0.5995	15.44	1.541	15.44	0.4573	15.44	1.5411	15.44				938.697	96.5513	94.7417	92.617	85.3819	66.406	92.7014	86.2216	88.9049	93.3674	93.0192	53.6947	76.7336	89.1952	88.5849	94.3939
		0.6002	15.47	1.5406	15.47	0.4577	15.47	1.5407	15.47				939.179	96.5701	94.7409	92.6296	85.3961	66.3592	92.7312	86.2438	88.9194	93.396	93.0151	53.7298	76.7121	89.1847	88.59	94.407
		0.6008	15.49	1.5402	15.49	0.4582	15.49	1.5402	15.49				939.661	96.5924	94.7407	92.6391	85.4124	66.3218	92.7623	86.2693	88.9442	93.4294	93.0047	53.7521	76.6997	89.2083	88.585	94.4171
		0.6015	15.52	1.5398	15.52	0.4586	15.52	1.5398	15.52				940.143	96.6165	94.739	92.642	85.424	66.2903	92.7857	86.2875	88.9706	93.4608	92.9866	53.7562	76.6912	89.2541	88.5711	94.4214
		0.6022	15.55	1.5394	15.55	0.4591	15.55	1.5394	15.55				940.625	96.6412	94.7346	92.6387	85.4262	66.2628	92.7955	86.291	88.9917	93.4844	92.9615	53.7438	76.6822	89.3058	88.5528	94.4193
		0.6029	15.58	1.539	15.58	0.4596	15.58	1.539	15.58				941.107	96.6665	94.7284	92.6329	85.418	66.2406	92.7913	86.2782	89.0049	93.4973	92.9329	53.7239	76.6716	89.3481	88.537	94.4128
		0.6036	15.6	1.5386	15.6	0.4601	15.6	1.5386	15.6				941.589	96.693	94.7222	92.6305	85.4021	66.2273	92.7775	86.2533	89.0116	93.4992	92.9069	53.7094	76.6615	89.3714	88.5305	94.4056
		0.6042	15.63	1.5382	15.63	0.4605	15.63	1.5382	15.63				942.072	96.7216	94.7179	92.6357	85.3834	66.2264	92.7611	86.224	89.0148	93.4925	92.8898	53.711	76.656	89.3737	88.5378	94.4022
		0.6049	15.66	1.5377	15.66	0.4609	15.66	1.5378	15.66				942.554	96.752	94.7161	92.6494	85.367	66.2389	92.748	86.1984	89.0171	93.481	92.8854	53.7328	76.6581	89.3598	88.559	94.4059
		0.6056	15.68	1.5373	15.68	0.4614	15.68	1.5374	15.68				943.036	96.7827	94.7156	92.6676	85.3564	66.2622	92.7405	86.1818	89.0182	93.4696	92.8939	53.7705	76.6681	89.3383	88.5902	94.4183
		0.6063	15.71	1.5369	15.71	0.4619	15.71	1.5369	15.71				943.518	96.8109	94.7142	92.6834	85.3523	66.2912	92.737	86.1754	89.0158	93.4627	92.9112	53.8145	76.6833	89.3184	88.6247	94.4397
		0.607	15.74	1.5365	15.74	0.4623	15.74	1.5365	15.74				944	96.834	94.7094	92.69	85.3535	66.3207	92.7333	86.1773	89.0072	93.4644	92.9315	53.8548	76.6995	89.3065	88.656	94.4694
		0.6077	15.77	1.5361	15.77	0.4628	15.77	1.5361	15.77				944.482	96.8498	94.6999	92.6834	85.3575	66.3478	92.7258	86.1837	88.992	93.4775	92.9494	53.8862	76.7135	89.3056	88.6804	94.5063
		0.6084	15.79	1.5356	15.79	0.4632	15.79	1.5357	15.79				944.964	96.858	94.6871	92.6645	85.3621	66.3731	92.7134	86.1908	88.9729	93.5033	92.9623	53.9107	76.725	89.315	88.6979	94.5495
		0.609	15.82	1.5352	15.82	0.4637	15.82	1.5353	15.82				945.446	96.8592	94.6743	92.6389	85.3656	66.399	92.6981	86.1962	88.9553	93.5409	92.9708	53.9357	76.7363	89.3319	88.7116	94.5976
		0.6097	15.85	1.5348	15.85	0.4642	15.85	1.5349	15.85				945.929	96.8546	94.6661	92.614	85.3667	66.4275	92.6837	86.198	88.9444	93.5871	92.9777	53.9698	76.751	89.3529	88.7258	94.6481
		0.6104	15.87	1.5344	15.87	0.4646	15.87	1.5345	15.87				946.411	96.8452	94.6659	92.5966	85.3648	66.4577	92.6735	86.195	88.9427	93.6369	92.9859	54.0175	76.7719	89.3752	88.7438	94.6973
		0.6111	15.9	1.534	15.9	0.4651	15.9	1.5341	15.9				946.893	96.8307	94.6749	92.5898	85.3594	66.485	92.6681	86.1866	88.9485	93.6846	92.9965	54.0775	76.7991	89.3979	88.7666	94.7405
		0.6117	15.93	1.5336	15.93	0.4655	15.93	1.5337	15.93				947.375	96.8099	94.6906	92.5929	85.3505	66.5034	92.6649	86.1726	88.9569	93.7249	93.0088	54.1431	76.8305	89.4215	88.7928	94.773
		0.6125	15.96	1.5332	15.96	0.466	15.96	1.5333	15.96				947.857	96.7819	94.7075	92.6019	85.3389	66.5081	92.6592	86.1546	88.9622	93.7543	93.0206	54.2062	76.8632	89.4478	88.8198	94.7921
		0.6131	15.98	1.5327	15.98	0.4665	15.98	1.5328	15.98				948.339	96.7464	94.7191	92.6126	85.3268	66.4988	92.6464	86.1357	88.9611	93.7721	93.0301	54.261	76.8959	89.4787	88.8461	94.7972
		0.6138	16.01	1.5323	16.01	0.4669	16.01	1.5324	16.01				948.821	96.7049	94.7193	92.6218	85.317	66.4809	92.6237	86.1203	88.9546	93.7793	93.0375	54.306	76.9304	89.5149	88.872	94.7907
		0.6145	16.04	1.5319	16.04	0.4674	16.04	1.5321	16.04				949.303	96.6602	94.7048	92.6286	85.3119	66.4636	92.5916	86.1124	88.947	93.7779	93.0443	54.3431	76.971	89.5557	88.8998	94.7762
		0.6151	16.06	1.5315	16.06	0.4678	16.06	1.5316	16.06				949.785	96.6157	94.676	92.6337	85.3122	66.4562	92.5527	86.1128	88.9441	93.7699	93.0527	54.3747	77.0229	89.5981	88.9323	94.7574
		0.6158	16.09	1.5311	16.09	0.4683	16.09	1.5312	16.09				950.268	96.5745	94.6366	92.6378	85.316	66.4648	92.511	86.1188	88.9496	93.7557	93.0633	54.4008	77.0889	89.638	88.9717	94.7363
		0.6165	16.12	1.5307	16.12	0.4687	16.12	1.5308	16.12				950.75	96.5382	94.5928	92.6404	85.3192	66.4897	92.4702	86.1238	88.9629	93.7349	93.0739	54.4182	77.1677	89.6714	89.0181	94.7125
		0.6172	16.15	1.5302	16.15	0.4692	16.15	1.5304	16.15				951.232	96.5067	94.5513	92.6396	85.317	66.5263	92.4332	86.1203	88.9798	93.7065	93.0793	54.4226	77.2534	89.6958	89.0694	94.6839
		0.6179	16.17	1.5298	16.17	0.4697	16.17	1.5299	16.17				951.714	96.4793	94.518	92.633	85.3058	66.5679	92.4021	86.1028	88.9949	93.6709	93.0733	54.4125	77.3379	89.7112	89.1229	94.6483
		0.6185	16.2	1.5294	16.2	0.4701	16.2	1.5295	16.2				952.196	96.4551	94.4969	92.6192	85.2854	66.6087	92.3792	86.0709	89.0046	93.6303	93.051	54.3923	77.4133	89.72	89.1758	94.6049
		0.6192	16.23	1.529	16.23	0.4706	16.23	1.5291	16.23				952.678	96.4341	94.4902	92.5996	85.2593	66.646	92.3666	86.0302	89.0095	93.5896	93.0114	54.3727	77.475	89.726	89.2264	94.5555
		0.6199	16.26	1.5286	16.26	0.471	16.26	1.5287	16.26				953.16	96.417	94.498	92.5777	85.2336	66.6802	92.3659	85.99	89.0145	93.5544	92.9583	54.3674	77.5229	89.7328	89.2742	94.5044
		0.6205	16.28	1.5282	16.28	0.4715	16.28	1.5283	16.28				953.643	96.4052	94.5188	92.5587	85.2148	66.7126	92.3767	85.9607	89.0266	93.5303	92.8993	54.3879	77.5614	89.7427	89.3193	94.4569
		0.6212	16.31	1.5277	16.31	0.4719	16.31	1.5279	16.31				954.125	96.3994	94.5499	92.5469	85.2076	66.7432	92.3954	85.9494	89.0513	93.5201	92.8435	54.4389	77.5966	89.7563	89.3617	94.4183
		0.6219	16.34	1.5273	16.34	0.4724	16.34	1.5275	16.34				954.607	96.399	94.5874	92.5443	85.2129	66.7702	92.4152	85.9576	89.0898	93.5236	92.7988	54.5164	77.6347	89.7727	89.4007	94.3913
		0.6226	16.36	1.5269	16.36	0.4728	16.36	1.5271	16.36				955.089	96.4023	94.6264	92.549	85.2282	66.7904	92.4277	85.9815	89.1376	93.5368	92.7691	54.609	77.6802	89.791	89.4356	94.3763
		0.6233	16.39	1.5265	16.39	0.4733	16.39	1.5267	16.39				955.571	96.407	94.6617	92.5567	85.2487	66.8015	92.4256	86.0136	89.1866	93.5539	92.7545	54.7037	77.7345	89.811	89.4663	94.3714
		0.6239	16.42	1.5261	16.42	0.4738	16.42	1.5263	16.42				956.053	96.4108	94.6886	92.5618	85.2698	66.8044	92.4049	86.0466	89.2272	93.5682	92.7515	54.7901	77.797	89.8334	89.4939	94.3732
		0.6246	16.45	1.5257	16.45	0.4742	16.45	1.5258	16.45				956.535	96.4125	94.7029	92.5597	85.2884	66.8031	92.3671	86.0756	89.2526	93.5744	92.7554	54.8632	77.8656	89.8589	89.521	94.3784
		0.6253	16.47	1.5252	16.47	0.4747	16.47	1.5254	16.47				957.018	96.4118	94.703	92.548	85.3035	66.8033	92.3182	86.0992	89.2599	93.5693	92.762	54.9231	77.9373	89.8865	89.5503	94.3842
		0.6259	16.5	1.5248	16.5	0.4751	16.5	1.525	16.5				957.5	96.4093	94.6892	92.5271	85.3161	66.8094	92.2664	86.1189	89.2509	93.552	92.7684	54.9719	78.0088	89.9122	89.5836	94.3884
		0.6266	16.53	1.5244	16.53	0.4756	16.53	1.5246	16.53				957.982	96.4053	94.6648	92.4993	85.3274	66.8212	92.2191	86.1366	89.2311	93.5237	92.7737	55.0106	78.0763	89.9294	89.6203	94.3893
		0.6273	16.55	1.524	16.55	0.476	16.55	1.5242	16.55				958.464	96.3999	94.6346	92.4676	85.3383	66.834	92.1805	86.1536	89.2067	93.4868	92.7778	55.0379	78.136	89.9297	89.6569	94.3855
		0.628	16.58	1.5236	16.58	0.4765	16.58	1.5238	16.58				958.946	96.3923	94.6043	92.4346	85.3482	66.8398	92.1502	86.1691	89.1834	93.4445	92.7812	55.0506	78.1849	89.9059	89.6877	94.3757
		0.6287	16.61	1.5231	16.61	0.477	16.61	1.5234	16.61				959.428	96.3821	94.579	92.4026	85.356	66.8315	92.1247	86.1812	89.165	93.4002	92.7836	55.0471	78.221	89.8545	89.7068	94.359
		0.6293	16.64	1.5227	16.64	0.4774	16.64	1.523	16.64				959.91	96.3693	94.562	92.374	85.36	66.8067	92.0994	86.1875	89.153	93.3569	92.7845	55.0294	78.2448	89.7776	89.7097	94.336
		0.63	16.66	1.5223	16.66	0.4778	16.66	1.5225	16.66				960.392	96.3555	94.5545	92.3515	85.3593	66.7694	92.0714	86.1864	89.1469	93.3171	92.783	55.003	78.2588	89.6825	89.6952	94.309
		0.6307	16.69	1.5219	16.69	0.4783	16.69	1.5221	16.69				960.874	96.3433	94.5554	92.3387	85.3538	66.7284	92.0404	86.1777	89.1446	93.2823	92.7789	54.9752	78.2672	89.5801	89.6654	94.2816
		0.6313	16.72	1.5215	16.72	0.4788	16.72	1.5217	16.72				961.357	96.336	94.5627	92.3394	85.3437	66.6948	92.0087	86.162	89.1431	93.2532	92.7725	54.9507	78.2744	89.482	89.6251	94.2587
		0.632	16.74	1.521	16.74	0.4792	16.74	1.5213	16.74				961.839	96.3361	94.5741	92.3564	85.3298	66.6769	91.9798	86.1403	89.1392	93.2296	92.7656	54.9292	78.2843	89.398	89.5809	94.2445
		0.6327	16.77	1.5206	16.77	0.4797	16.77	1.5209	16.77				962.321	96.3446	94.5881	92.3904	85.3128	66.6777	91.9568	86.1137	89.1302	93.2111	92.7608	54.9051	78.2988	89.3345	89.539	94.2421
		0.6333	16.8	1.5202	16.8	0.4801	16.8	1.5205	16.8				962.803	96.3608	94.6043	92.4389	85.2936	66.6946	91.9406	86.0837	89.1155	93.1976	92.7612	54.8706	78.3182	89.2941	89.5046	94.252
		0.634	16.83	1.5198	16.83	0.4806	16.83	1.5201	16.83				963.285	96.3822	94.6231	92.4963	85.2736	66.7215	91.93	86.0525	89.0966	93.19	92.7694	54.8203	78.3413	89.2762	89.4809	94.2718
		0.6347	16.85	1.5193	16.85	0.481	16.85	1.5196	16.85				963.767	96.4054	94.6451	92.555	85.2548	66.7515	91.9225	86.0232	89.0771	93.1895	92.7864	54.755	78.3659	89.2779	89.4691	94.2966
		0.6354	16.88	1.5189	16.88	0.4815	16.88	1.5192	16.88				964.249	96.4268	94.6693	92.6064	85.2397	66.7797	91.9153	85.9996	89.0612	93.1978	92.8105	54.6826	78.3898	89.2944	89.4682	94.3198
		0.6361	16.91	1.5185	16.91	0.4819	16.91	1.5188	16.91				964.731	96.4437	94.6934	92.6432	85.2303	66.8033	91.9064	85.9849	89.0513	93.215	92.8368	54.6142	78.4108	89.3194	89.4751	94.3344
		0.6367	16.93	1.5181	16.93	0.4824	16.93	1.5184	16.93				965.213	96.454	94.713	92.6603	85.2273	66.821	91.8948	85.9801	89.0462	93.2393	92.8576	54.5596	78.4263	89.345	89.4851	94.3352
		0.6374	16.96	1.5177	16.96	0.4828	16.96	1.518	16.96				965.696	96.4564	94.7232	92.656	85.2294	66.8309	91.8805	85.9835	89.0399	93.2664	92.8639	54.5218	78.434	89.3628	89.4928	94.3194
		0.638	16.99	1.5172	16.99	0.4833	16.99	1.5176	16.99				966.178	96.4504	94.7198	92.6322	85.2339	66.8294	91.8641	85.9904	89.0236	93.2904	92.8478	54.4957	78.4321	89.3659	89.4929	94.2883
		0.6387	17.02	1.5168	17.02	0.4837	17.02	1.5172	17.02				966.66	96.436	94.701	92.5943	85.237	66.8121	91.8459	85.9952	88.988	93.3054	92.805	54.4706	78.4197	89.3511	89.4821	94.2463
		0.6394	17.04	1.5164	17.04	0.4842	17.04	1.5168	17.04				967.142	96.4136	94.6683	92.5493	85.2356	66.7755	91.826	85.9932	88.9274	93.3074	92.7366	54.4354	78.3973	89.3203	89.4599	94.2002
		0.64	17.07	1.516	17.07	0.4847	17.07	1.5164	17.07				967.624	96.3846	94.6261	92.505	85.2284	66.7187	91.8041	85.9818	88.8423	93.2952	92.6495	54.3846	78.3664	89.2808	89.4286	94.157
		0.6407	17.1	1.5156	17.1	0.4851	17.1	1.5159	17.1				968.106	96.3505	94.5807	92.4679	85.2152	66.6445	91.7794	85.9613	88.7396	93.2711	92.5548	54.3202	78.3287	89.2433	89.3925	94.1219
		0.6414	17.12	1.5151	17.12	0.4855	17.12	1.5155	17.12				968.588	96.3137	94.5387	92.4415	85.1974	66.5585	91.7514	85.9334	88.6313	93.2393	92.4649	54.2509	78.2852	89.219	89.3562	94.0966
		0.642	17.15	1.5147	17.15	0.486	17.15	1.5151	17.15				969.071	96.2764	94.5051	92.4261	85.1758	66.4671	91.7191	85.8997	88.5302	93.2044	92.3906	54.1874	78.2356	89.2152	89.3224	94.0791
		0.6427	17.18	1.5143	17.18	0.4864	17.18	1.5146	17.18				969.553	96.2406	94.4828	92.4184	85.1505	66.3754	91.6821	85.8602	88.4463	93.1699	92.3381	54.1372	78.1785	89.2338	89.2912	94.065
		0.6434	17.21	1.5139	17.21	0.4869	17.21	1.5143	17.21				970.035	96.2079	94.4721	92.4128	85.1208	66.2861	91.6412	85.8138	88.3847	93.1371	92.308	54.1013	78.1126	89.2705	89.26	94.0492
		0.6441	17.23	1.5135	17.23	0.4873	17.23	1.5139	17.23				970.517	96.1797	94.4719	92.4036	85.0859	66.2001	91.5982	85.7592	88.3445	93.1046	92.296	54.0743	78.0386	89.3168	89.225	94.0289
		0.6447	17.26	1.513	17.26	0.4878	17.26	1.5135	17.26				970.999	96.1575	94.4802	92.3866	85.0461	66.119	91.5565	85.6971	88.3211	93.07	92.2946	54.0478	77.9599	89.3637	89.1832	94.0043
		0.6454	17.29	1.5126	17.29	0.4882	17.29	1.513	17.29				971.481	96.1427	94.4953	92.3604	85.0045	66.0463	91.5205	85.632	88.3088	93.031	92.296	54.0147	77.8831	89.4042	89.1338	93.9785
		0.6461	17.32	1.5122	17.32	0.4887	17.32	1.5126	17.32				971.963	96.1364	94.5154	92.3269	84.9656	65.9878	91.4939	85.5713	88.3022	92.9863	92.2932	53.9715	77.8156	89.4353	89.0785	93.9562
		0.6468	17.34	1.5118	17.34	0.4891	17.34	1.5122	17.34				972.445	96.139	94.5386	92.29	84.9351	65.9505	91.4784	85.5236	88.2978	92.9365	92.2817	53.919	77.7632	89.4577	89.0207	93.9411
		0.6474	17.37	1.5113	17.37	0.4895	17.37	1.5118	17.37				972.928	96.1492	94.562	92.2538	84.9171	65.9385	91.4725	85.4955	88.293	92.8842	92.2593	53.8593	77.7275	89.4735	88.9637	93.9334
		0.6481	17.4	1.5109	17.4	0.49	17.4	1.5114	17.4				973.41	96.1639	94.5822	92.2213	84.9127	65.9509	91.4713	85.4886	88.2858	92.833	92.226	53.794	77.7045	89.485	88.9093	93.9301
		0.6488	17.42	1.5105	17.42	0.4905	17.42	1.511	17.42				973.892	96.1786	94.5952	92.194	84.9192	65.9804	91.4681	85.4987	88.274	92.7873	92.1841	53.7228	77.6867	89.4934	88.8571	93.9255
		0.6494	17.45	1.5101	17.45	0.4909	17.45	1.5105	17.45				974.374	96.1884	94.5982	92.1716	84.9313	66.0153	91.4566	85.5176	88.256	92.751	92.1375	53.645	77.6651	89.4984	88.8052	93.9135
		0.6501	17.48	1.5097	17.48	0.4914	17.48	1.5102	17.48				974.856	96.1901	94.5907	92.1542	84.9427	66.0435	91.4332	85.5355	88.2315	92.7274	92.0916	53.5626	77.6338	89.4995	88.7519	93.8911
		0.6507	17.51	1.5092	17.51	0.4918	17.51	1.5097	17.51				975.338	96.1829	94.5751	92.1425	84.9489	66.0563	91.3986	85.5452	88.2028	92.7183	92.0525	53.4822	77.5918	89.4959	88.6973	93.8589
		0.6514	17.53	1.5088	17.53	0.4922	17.53	1.5093	17.53				975.82	96.1696	94.5567	92.1393	84.9479	66.0511	91.3575	85.5436	88.1738	92.724	92.0253	53.4153	77.5432	89.4873	88.6439	93.8215
		0.6521	17.56	1.5083	17.56	0.4927	17.56	1.5089	17.56				976.302	96.1549	94.5417	92.1477	84.9408	66.0311	91.3168	85.5325	88.1492	92.7427	92.0127	53.3743	77.4953	89.4731	88.5961	93.7852
		0.6527	17.59	1.508	17.59	0.4931	17.59	1.5085	17.59				976.784	96.1449	94.5361	92.1704	84.9301	66.0023	91.2828	85.5157	88.132	92.7707	92.014	53.3671	77.4548	89.4518	88.5584	93.7559
		0.6534	17.61	1.5075	17.61	0.4936	17.61	1.508	17.61				977.267	96.1438	94.5433	92.2074	84.9185	65.9703	91.2594	85.4976	88.1219	92.8026	92.0246	53.3925	77.4255	89.4216	88.534	93.7369
		0.6541	17.64	1.5071	17.64	0.4941	17.64	1.5076	17.64				977.749	96.153	94.5631	92.2551	84.9075	65.9373	91.2464	85.4805	88.115	92.8329	92.0372	53.4385	77.4067	89.3813	88.523	93.7278
		0.6547	17.67	1.5067	17.67	0.4945	17.67	1.5072	17.67				978.231	96.1703	94.5922	92.3068	84.897	65.9017	91.2405	85.4641	88.1051	92.8561	92.0448	53.4856	77.3943	89.3323	88.5223	93.7261
		0.6554	17.7	1.5063	17.7	0.4949	17.7	1.5068	17.7				978.713	96.1905	94.625	92.3543	84.8861	65.8602	91.2369	85.447	88.0857	92.8687	92.0423	53.5131	77.3836	89.2801	88.5269	93.7287
		0.656	17.72	1.5058	17.72	0.4954	17.72	1.5064	17.72				979.195	96.2074	94.6559	92.3903	84.8738	65.8101	91.2305	85.4278	88.0531	92.8692	92.0284	53.5066	77.3714	89.2335	88.5315	93.7332
		0.6567	17.75	1.5054	17.75	0.4958	17.75	1.506	17.75				979.677	96.2156	94.6802	92.4103	84.8601	65.7517	91.2177	85.4063	88.007	92.8582	92.0048	53.4621	77.3565	89.2022	88.5308	93.7391
		0.6574	17.78	1.505	17.78	0.4963	17.78	1.5055	17.78				980.159	96.2127	94.6956	92.4134	84.8457	65.6888	91.1956	85.384	87.9509	92.8374	91.9754	53.3864	77.34	89.1924	88.5216	93.7469
		0.658	17.8	1.5046	17.8	0.4967	17.8	1.5051	17.8				980.641	96.1992	94.7014	92.4026	84.8318	65.6272	91.1626	85.3621	87.8901	92.8094	91.9436	53.293	77.3225	89.2031	88.5017	93.757
		0.6587	17.83	1.5042	17.83	0.4972	17.83	1.5047	17.83				981.124	96.1788	94.6988	92.3827	84.8185	65.5721	91.1177	85.3414	87.8302	92.7768	91.911	53.1966	77.3036	89.2246	88.4704	93.7682
		0.6594	17.86	1.5037	17.86	0.4976	17.86	1.5043	17.86				981.606	96.1567	94.6896	92.3589	84.805	65.5262	91.061	85.3203	87.7759	92.7419	91.8774	53.1076	77.2808	89.2406	88.4281	93.7776
		0.66	17.89	1.5033	17.89	0.498	17.89	1.5039	17.89				982.088	96.138	94.6752	92.3351	84.7899	65.4891	90.9947	85.2967	87.7303	92.7074	91.8423	53.0305	77.2515	89.2336	88.3764	93.7816
		0.6607	17.91	1.5029	17.91	0.4985	17.91	1.5035	17.91				982.57	96.1261	94.6568	92.3138	84.7719	65.4582	90.924	85.2685	87.6959	92.6753	91.806	52.9645	77.2147	89.1924	88.3183	93.7771
		0.6613	17.94	1.5025	17.94	0.4989	17.94	1.503	17.94				983.052	96.1221	94.635	92.2956	84.7507	65.4311	90.8567	85.2355	87.6748	92.6475	91.7715	52.9065	77.1728	89.1168	88.2579	93.7635
		0.662	17.97	1.5021	17.97	0.4994	17.97	1.5026	17.97				983.534	96.1244	94.6101	92.2797	84.7279	65.4062	90.8021	85.1998	87.6681	92.6248	91.7433	52.8538	77.1312	89.0195	88.1998	93.7424
		0.6627	17.99	1.5016	17.99	0.4998	17.99	1.5022	17.99				984.016	96.1296	94.5821	92.2649	84.7058	65.3832	90.7679	85.1653	87.6756	92.6062	91.7262	52.8048	77.096	88.9224	88.1476	93.7173
		0.6633	18.02	1.5012	18.02	0.5003	18.02	1.5018	18.02				984.499	96.1336	94.5513	92.2494	84.6869	65.3621	90.7572	85.1358	87.6935	92.5897	91.7223	52.7587	77.0712	88.8494	88.1029	93.6913
		0.664	18.05	1.5008	18.05	0.5007	18.05	1.5014	18.05				984.981	96.1328	94.5185	92.231	84.6723	65.3417	90.767	85.1129	87.7147	92.5722	91.7292	52.714	77.0558	88.8187	88.0648	93.6662
		0.6647	18.08	1.5004	18.08	0.5012	18.08	1.501	18.08				985.463	96.1258	94.4846	92.2076	84.6612	65.3191	90.7885	85.0956	87.73	92.5516	91.7399	52.6684	77.0442	88.8375	88.0301	93.6413
		0.6653	18.1	1.5	18.1	0.5016	18.1	1.5006	18.1				985.945	96.1132	94.4518	92.1775	84.6514	65.2911	90.8096	85.0803	87.7305	92.5276	91.7456	52.6195	77.0278	88.9001	87.9953	93.6144
		0.666	18.13	1.4995	18.13	0.5021	18.13	1.5001	18.13				986.427	96.0984	94.4228	92.1402	84.6405	65.2555	90.8199	85.0632	87.7109	92.5028	91.7384	52.5676	76.9994	88.9914	87.9586	93.5833
		0.6666	18.16	1.4991	18.16	0.5025	18.16	1.4997	18.16				986.909	96.0862	94.4013	92.0974	84.6272	65.214	90.8135	85.0424	87.6717	92.4812	91.715	52.5171	76.9568	89.0927	87.921	93.5477
		0.6673	18.19	1.4987	18.18	0.5029	18.19	1.4993	18.19				987.391	96.0816	94.3911	92.0528	84.612	65.1716	90.7917	85.0188	87.619	92.4673	91.6781	52.4761	76.904	89.1875	87.8865	93.5101
		0.668	18.21	1.4983	18.21	0.5034	18.21	1.4989	18.21				987.873	96.0883	94.3952	92.0122	84.5973	65.136	90.7614	84.9958	87.5628	92.4635	91.6354	52.4534	76.8507	89.2655	87.8604	93.4753
		0.6686	18.24	1.4979	18.24	0.5038	18.24	1.4985	18.24				988.356	96.1073	94.4149	91.9813	84.5858	65.1146	90.7325	84.9779	87.5125	92.4687	91.5969	52.4547	76.8079	89.3228	87.8474	93.4485
		0.6693	18.27	1.4974	18.27	0.5043	18.27	1.498	18.27				988.838	96.1366	94.4494	91.9647	84.5798	65.1114	90.7137	84.9684	87.4745	92.4785	91.5707	52.4792	76.784	89.3608	87.8492	93.4339
		0.6699	18.29	1.497	18.29	0.5047	18.29	1.4976	18.29				989.32	96.1715	94.4954	91.9643	84.5794	65.1251	90.7094	84.9678	87.45	92.4868	91.5606	52.5187	76.7812	89.3831	87.8631	93.432
		0.6706	18.32	1.4966	18.32	0.5051	18.32	1.4972	18.32				989.802	96.2059	94.5478	91.9783	84.5831	65.15	90.7181	84.9736	87.4359	92.4885	91.565	52.5605	76.7955	89.3929	87.8833	93.4403
		0.6712	18.35	1.4961	18.35	0.5056	18.35	1.4968	18.35				990.284	96.2335	94.6012	92.0026	84.5879	65.1776	90.734	84.981	87.4275	92.4819	91.578	52.5922	76.8183	89.3923	87.9022	93.4538
		0.6719	18.38	1.4957	18.38	0.506	18.38	1.4964	18.38				990.766	96.2501	94.6502	92.0312	84.5906	65.2004	90.7487	84.9853	87.4206	92.4692	91.5916	52.6059	76.8398	89.382	87.9128	93.4669
		0.6726	18.4	1.4953	18.4	0.5065	18.4	1.496	18.4				991.248	96.2534	94.6909	92.0584	84.5888	65.2133	90.7547	84.9825	87.4138	92.4556	91.5987	52.6003	76.8525	89.3629	87.9103	93.4749
		0.6732	18.43	1.4949	18.43	0.5069	18.43	1.4956	18.43				991.73	96.2439	94.7208	92.0796	84.5811	65.215	90.7467	84.9705	87.4074	92.4468	91.5946	52.5791	76.8527	89.3353	87.8928	93.4756
		0.6739	18.46	1.4945	18.46	0.5074	18.46	1.4951	18.46				992.212	96.2241	94.7387	92.0924	84.5671	65.2064	90.7228	84.9487	87.4024	92.446	91.5776	52.5475	76.8404	89.3003	87.8607	93.4689
		0.6745	18.48	1.4941	18.48	0.5078	18.48	1.4947	18.48				992.695	96.1978	94.7441	92.0961	84.5473	65.1888	90.6842	84.9176	87.3977	92.4523	91.5488	52.5078	76.8176	89.2586	87.8156	93.4563
		0.6752	18.51	1.4936	18.51	0.5082	18.51	1.4943	18.51				993.177	96.169	94.7378	92.0917	84.5225	65.1629	90.6339	84.8789	87.3898	92.461	91.5108	52.4584	76.7872	89.2114	87.7593	93.4401
		0.6758	18.54	1.4932	18.54	0.5087	18.54	1.4939	18.54				993.659	96.1413	94.7208	92.0806	84.4944	65.1284	90.5765	84.835	87.3731	92.4657	91.4678	52.3944	76.7512	89.1608	87.6941	93.4225
		0.6765	18.57	1.4928	18.57	0.5091	18.57	1.4935	18.57				994.141	96.1168	94.6956	92.0648	84.4656	65.0851	90.5172	84.79	87.3428	92.4609	91.4241	52.3126	76.7113	89.1104	87.6221	93.4051
		0.6771	18.59	1.4924	18.59	0.5095	18.59	1.4931	18.59				994.623	96.0966	94.6654	92.0465	84.4395	65.0344	90.4612	84.7492	87.2965	92.4446	91.3846	52.2142	76.6688	89.0657	87.5468	93.3889
		0.6778	18.62	1.492	18.62	0.51	18.62	1.4926	18.62				995.105	96.0803	94.6346	92.0275	84.4199	64.9802	90.4135	84.7185	87.2361	92.4185	91.3534	52.1072	76.625	89.0329	87.4723	93.3746
		0.6785	18.65	1.4915	18.65	0.5105	18.65	1.4922	18.65				995.587	96.0668	94.608	92.0099	84.4095	64.9282	90.3774	84.7023	87.1668	92.3871	91.3331	52.0038	76.5812	89.0161	87.4033	93.362
		0.6791	18.67	1.4911	18.67	0.5109	18.67	1.4918	18.67				996.069	96.0544	94.5898	91.9952	84.409	64.8838	90.3546	84.7016	87.0954	92.3556	91.3239	51.9165	76.5379	89.0146	87.344	93.3507
		0.6798	18.7	1.4907	18.7	0.5113	18.7	1.4914	18.7				996.552	96.0421	94.5826	91.9845	84.4163	64.8507	90.344	84.713	87.0272	92.3279	91.3234	51.8526	76.4945	89.0215	87.2969	93.3393
		0.6804	18.73	1.4903	18.73	0.5118	18.73	1.4909	18.73				997.034	96.03	94.587	91.9782	84.4268	64.8291	90.3426	84.7294	86.9647	92.3054	91.327	51.812	76.4495	89.0239	87.2622	93.3266
		0.6811	18.76	1.4899	18.76	0.5122	18.76	1.4905	18.76				997.516	96.0196	94.6008	91.9762	84.435	64.8157	90.3469	84.7421	86.9074	92.2876	91.3296	51.7876	76.4018	89.0076	87.238	93.3119
		0.6818	18.78	1.4895	18.78	0.5127	18.78	1.4901	18.78				997.998	96.0135	94.6205	91.9781	84.4363	64.8054	90.3535	84.7443	86.853	92.2735	91.3274	51.7692	76.3518	88.9619	87.221	93.2957
		0.6824	18.81	1.489	18.81	0.5131	18.81	1.4897	18.81				998.48	96.0143	94.6414	91.9834	84.4291	64.7927	90.3609	84.733	86.7995	92.2625	91.3195	51.7486	76.3026	88.8845	87.2071	93.2801
		0.6831	18.84	1.4886	18.84	0.5135	18.84	1.4893	18.84				998.962	96.0238	94.6594	91.9916	84.4147	64.7732	90.369	84.7104	86.7468	92.2548	91.3071	51.7218	76.259	88.7841	87.193	93.2678
		0.6837	18.86	1.4882	18.86	0.514	18.86	1.4889	18.86				999.444	96.0413	94.6716	92.0025	84.3967	64.7439	90.3788	84.6824	86.6967	92.2514	91.293	51.6895	76.2259	88.6775	87.1757	93.2618
		0.6844	18.89	1.4878	18.89	0.5144	18.89	1.4884	18.89				999.927	96.0638	94.6771	92.0151	84.3796	64.703	90.3905	84.6557	86.652	92.252	91.279	51.6543	76.2052	88.5852	87.1529	93.2636
		0.685	18.92	1.4874	18.92	0.5148	18.92	1.488	18.92				1000.41	96.0862	94.6768	92.0281	84.3664	64.6491	90.4029	84.6349	86.6148	92.2548	91.2653	51.617	76.1945	88.524	87.123	93.2723
		0.6857	18.95	1.487	18.95	0.5153	18.95	1.4876	18.95				1000.89	96.1032	94.6732	92.0396	84.3576	64.5818	90.4137	84.6212	86.5855	92.2562	91.2492	51.575	76.1868	88.5023	87.0854	93.2849
		0.6863	18.97	1.4865	18.97	0.5157	18.97	1.4872	18.97				1001.37	96.1112	94.6692	92.0475	84.3517	64.5018	90.4198	84.612	86.5628	92.2524	91.2275	51.5229	76.1732	88.5186	87.0409	93.2972
		0.687	19	1.4861	19	0.5161	19	1.4868	19				1001.86	96.1093	94.6675	92.0496	84.3458	64.4121	90.4189	84.6028	86.5448	92.2406	91.1977	51.4555	76.1461	88.5637	86.9917	93.3049
		0.6876	19.03	1.4857	19.03	0.5166	19.03	1.4864	19.03				1002.34	96.0996	94.6696	92.0447	84.3373	64.3182	90.4105	84.5895	86.5293	92.2207	91.1602	51.3713	76.1027	88.6252	86.9415	93.3055
		0.6883	19.05	1.4853	19.05	0.517	19.05	1.4859	19.05				1002.82	96.0861	94.6752	92.0323	84.3246	64.2272	90.3953	84.5696	86.5148	92.1946	91.1182	51.2742	76.046	88.6925	86.894	93.2984
		0.689	19.08	1.4849	19.08	0.5174	19.08	1.4855	19.08				1003.3	96.0729	94.6821	92.0128	84.3072	64.1453	90.3752	84.5426	86.4998	92.1656	91.0767	51.1725	75.9834	88.7589	86.8521	93.2851
		0.6896	19.11	1.4845	19.11	0.5179	19.11	1.4851	19.11				1003.78	96.0621	94.6868	91.987	84.2857	64.076	90.3511	84.5089	86.4825	92.1367	91.0402	51.0753	75.9239	88.8211	86.8162	93.2677
		0.6903	19.14	1.484	19.14	0.5183	19.14	1.4847	19.14				1004.27	96.0537	94.6856	91.956	84.2603	64.0183	90.3232	84.4692	86.4595	92.1089	91.0104	50.9888	75.8736	88.8764	86.7843	93.2486
		0.6909	19.16	1.4836	19.16	0.5188	19.16	1.4843	19.16				1004.75	96.0456	94.6756	91.9214	84.2312	63.9675	90.2908	84.4237	86.4271	92.0812	90.9855	50.9137	75.8341	88.92	86.753	93.2291
		0.6915	19.19	1.4832	19.19	0.5192	19.19	1.4838	19.19				1005.23	96.0356	94.656	91.8849	84.1985	63.9175	90.2535	84.3727	86.3818	92.0522	90.9612	50.8461	75.8019	88.9441	86.7189	93.2099
		0.6922	19.22	1.4828	19.22	0.5196	19.22	1.4835	19.22				1005.71	96.0232	94.6285	91.8489	84.1634	63.864	90.2123	84.3178	86.3232	92.0209	90.9331	50.7801	75.7708	88.9398	86.6802	93.1911
		0.6928	19.25	1.4824	19.25	0.52	19.25	1.483	19.25				1006.19	96.0104	94.5966	91.8163	84.1281	63.8069	90.17	84.2627	86.2541	91.9885	90.8986	50.7118	75.7352	88.9015	86.638	93.1733
		0.6935	19.27	1.482	19.27	0.5205	19.27	1.4826	19.27				1006.68	96.0013	94.5648	91.7901	84.0962	63.7505	90.1306	84.2128	86.1807	91.9577	90.859	50.6411	75.6924	88.83	86.5954	93.1572
		0.6942	19.3	1.4815	19.3	0.5209	19.3	1.4822	19.3				1007.16	96.0004	94.5368	91.7725	84.071	63.701	90.097	84.1734	86.1107	91.9316	90.8181	50.5713	75.6442	88.7345	86.5557	93.1435
		0.6948	19.33	1.4812	19.33	0.5214	19.33	1.4818	19.33				1007.64	96.0108	94.5153	91.7641	84.0544	63.6635	90.0691	84.1475	86.0503	91.9115	90.7806	50.5065	75.5951	88.6307	86.5208	93.1323
		0.6954	19.35	1.4807	19.35	0.5218	19.35	1.4813	19.35				1008.12	96.0317	94.5004	91.7634	84.0457	63.6386	90.0434	84.1339	86.0029	91.8956	90.7498	50.4481	75.5503	88.5356	86.49	93.123
		0.6961	19.38	1.4803	19.38	0.5222	19.38	1.4809	19.38				1008.61	96.0589	94.4912	91.7672	84.0417	63.6219	90.0136	84.1277	85.9675	91.8796	90.7255	50.3937	75.5141	88.4626	86.4599	93.1144
		0.6967	19.41	1.4799	19.41	0.5227	19.41	1.4805	19.41				1009.09	96.086	94.4863	91.772	84.0381	63.6055	89.974	84.1221	85.9407	91.8585	90.7053	50.3383	75.4883	88.4172	86.4264	93.1051
		0.6974	19.44	1.4795	19.44	0.5231	19.44	1.4801	19.44				1009.57	96.1066	94.4845	91.775	84.0316	63.5818	89.9222	84.1119	85.9185	91.8291	90.6855	50.2773	75.4726	88.3968	86.3866	93.0951
		0.698	19.46	1.4791	19.46	0.5235	19.46	1.4797	19.46				1010.05	96.1167	94.4862	91.7754	84.0215	63.5468	89.862	84.0961	85.8984	91.793	90.6637	50.2095	75.4659	88.3933	86.3403	93.0853
		0.6987	19.49	1.4787	19.49	0.524	19.49	1.4793	19.49				1010.53	96.1157	94.4923	91.7746	84.0106	63.5014	89.8024	84.079	85.8797	91.7559	90.6406	50.1387	75.4666	88.3979	86.29	93.0781
		0.6994	19.52	1.4783	19.52	0.5244	19.52	1.4789	19.52				1011.01	96.1064	94.5038	91.7749	84.0037	63.4509	89.7552	84.0683	85.863	91.7265	90.62	50.0722	75.4731	88.4052	86.2399	93.0758
		0.7	19.54	1.4779	19.54	0.5248	19.54	1.4784	19.54				1011.5	96.0929	94.5203	91.7789	84.0056	63.4014	89.7311	84.0713	85.8481	91.7121	90.6068	50.017	75.4827	88.4148	86.1935	93.0791
		0.7007	19.57	1.4774	19.57	0.5253	19.57	1.478	19.57				1011.98	96.0794	94.5399	91.7877	84.0187	63.3574	89.7352	84.0918	85.8331	91.7164	90.6051	49.9763	75.4915	88.4306	86.1523	93.0874
		0.7013	19.6	1.477	19.6	0.5257	19.6	1.4776	19.6				1012.46	96.0684	94.5594	91.8003	84.0418	63.3196	89.7656	84.1278	85.8144	91.7372	90.616	49.9478	75.4941	88.4574	86.1156	93.0979
		0.7019	19.63	1.4767	19.63	0.5261	19.63	1.4772	19.63				1012.94	96.0601	94.5756	91.8145	84.0703	63.2854	89.8147	84.1723	85.7883	91.7672	90.6374	49.9257	75.4854	88.4982	86.0816	93.1077
		0.7026	19.65	1.4762	19.65	0.5266	19.65	1.4768	19.65				1013.43	96.0543	94.5866	91.8278	84.0983	63.2514	89.8716	84.2161	85.7537	91.7974	90.6644	49.9038	75.4619	88.5516	86.049	93.1146
		0.7032	19.68	1.4758	19.68	0.527	19.68	1.4763	19.68				1013.91	96.0506	94.5927	91.8391	84.1211	63.2162	89.9268	84.2518	85.7132	91.8205	90.6918	49.8791	75.4238	88.6127	86.0186	93.119
		0.7039	19.71	1.4754	19.71	0.5274	19.71	1.4759	19.71				1014.39	96.0495	94.5964	91.8492	84.1365	63.1813	89.974	84.2758	85.6725	91.8331	90.7152	49.8538	75.3748	88.6747	85.9928	93.1226
		0.7046	19.73	1.475	19.73	0.5279	19.73	1.4755	19.73				1014.87	96.0527	94.6008	91.8605	84.1453	63.1506	90.0108	84.2895	85.6382	91.8366	90.7318	49.8332	75.3213	88.7313	85.9743	93.1282
		0.7052	19.76	1.4746	19.76	0.5283	19.76	1.4751	19.76				1015.35	96.0615	94.6086	91.8757	84.1498	63.1283	90.0378	84.2965	85.6145	91.8356	90.7404	49.822	75.2702	88.7781	85.9639	93.1373
		0.7058	19.79	1.4742	19.79	0.5287	19.79	1.4747	19.79				1015.84	96.0764	94.6205	91.8959	84.1523	63.1159	90.0557	84.3005	85.6006	91.8352	90.7405	49.8207	75.2263	88.8132	85.9593	93.1491
		0.7065	19.82	1.4737	19.82	0.5292	19.82	1.4743	19.82				1016.32	96.0953	94.6347	91.92	84.1534	63.1114	90.0645	84.3022	85.5909	91.8391	90.7315	49.8242	75.1913	88.8358	85.9553	93.16
		0.7071	19.84	1.4733	19.84	0.5296	19.84	1.4738	19.84				1016.8	96.1148	94.6476	91.944	84.1515	63.1097	90.063	84.2992	85.5774	91.8482	90.7132	49.8239	75.1642	88.8454	85.946	93.1653
		0.7078	19.87	1.4729	19.87	0.53	19.87	1.4734	19.87				1017.28	96.1305	94.6559	91.9627	84.1438	63.1055	90.0503	84.2872	85.5536	91.8612	90.6864	49.812	75.1427	88.8413	85.9272	93.1611
		0.7084	19.9	1.4725	19.9	0.5305	19.9	1.473	19.9				1017.76	96.1392	94.6576	91.9711	84.1279	63.0954	90.0278	84.2624	85.518	91.8761	90.6537	49.7857	75.1251	88.8232	85.8988	93.1463
		0.7091	19.92	1.4721	19.92	0.5309	19.92	1.4726	19.92				1018.25	96.1397	94.6531	91.9665	84.1033	63.0795	89.9992	84.2238	85.4748	91.8914	90.6197	49.749	75.1104	88.7922	85.8648	93.1231
		0.7097	19.95	1.4717	19.95	0.5313	19.95	1.4722	19.95				1018.73	96.1333	94.6446	91.9491	84.0713	63.0604	89.9707	84.1738	85.4322	91.9063	90.59	49.7102	75.0975	88.7517	85.8316	93.0966
		0.7103	19.98	1.4713	19.98	0.5317	19.98	1.4718	19.98				1019.21	96.1234	94.6355	91.9217	84.0349	63.0409	89.948	84.117	85.3985	91.9202	90.5691	49.6776	75.0841	88.7068	85.8048	93.0721
		0.711	20.01	1.4709	20.01	0.5322	20.01	1.4713	20.01				1019.69	96.1137	94.6282	91.889	83.9973	63.0217	89.9343	84.0583	85.3782	91.9323	90.5589	49.6539	75.0652	88.6633	85.786	93.0536
		0.7117	20.03	1.4705	20.03	0.5326	20.03	1.4709	20.03				1020.18	96.1073	94.6239	91.8555	83.9608	63.0005	89.9285	84.0012	85.37	91.9405	90.5579	49.6348	75.0339	88.6252	85.7726	93.042
		0.7123	20.06	1.4701	20.06	0.5331	20.06	1.4705	20.06				1020.66	96.1055	94.6219	91.8247	83.926	62.9731	89.9254	83.9468	85.3682	91.9424	90.5617	49.6099	74.9834	88.5944	85.7584	93.0353
		0.7129	20.09	1.4697	20.09	0.5335	20.09	1.4701	20.09				1021.14	96.1079	94.6206	91.7983	83.8928	62.9357	89.9182	83.8951	85.3658	91.9361	90.565	49.5685	74.9104	88.5697	85.7369	93.0302
		0.7136	20.12	1.4692	20.11	0.5339	20.12	1.4697	20.12				1021.62	96.1128	94.6191	91.7766	83.8613	62.8873	89.9005	83.8457	85.3574	91.9217	90.5637	49.5047	74.8173	88.5491	85.7042	93.0232
		0.7142	20.14	1.4689	20.14	0.5343	20.14	1.4693	20.14				1022.1	96.1178	94.6173	91.7592	83.8318	62.8311	89.8691	83.7996	85.3418	91.9013	90.5559	49.4206	74.7127	88.5315	85.6608	93.0125
		0.7149	20.17	1.4684	20.17	0.5348	20.17	1.4689	20.17				1022.59	96.1205	94.616	91.7451	83.8055	62.772	89.8246	83.7586	85.3206	91.878	90.5418	49.3258	74.6086	88.5183	85.6106	92.9976
		0.7155	20.2	1.4681	20.2	0.5352	20.2	1.4684	20.2				1023.07	96.1188	94.6166	91.7334	83.7835	62.7148	89.7703	83.7242	85.2957	91.8544	90.5225	49.2326	74.5169	88.513	85.5588	92.9788
		0.7161	20.22	1.4677	20.22	0.5356	20.22	1.468	20.22				1023.55	96.1107	94.6195	91.723	83.7656	62.661	89.7106	83.6963	85.2667	91.8311	90.4976	49.1508	74.445	88.5198	85.5092	92.9564
		0.7168	20.25	1.4672	20.25	0.5361	20.25	1.4676	20.25				1024.03	96.0954	94.6238	91.7132	83.7501	62.6078	89.6493	83.6721	85.2298	91.8055	90.4656	49.0841	74.3941	88.5405	85.462	92.9298
		0.7174	20.28	1.4668	20.28	0.5365	20.28	1.4672	20.28				1024.52	96.073	94.6273	91.7029	83.7341	62.5497	89.5893	83.6471	85.1793	91.7739	90.4237	49.0295	74.3598	88.5724	85.4147	92.8987
		0.7181	20.31	1.4664	20.31	0.5369	20.31	1.4668	20.31				1025	96.0455	94.6275	91.6919	83.7148	62.4817	89.5322	83.6169	85.1108	91.7335	90.3701	48.9808	74.3356	88.6078	85.3638	92.864
		0.7187	20.33	1.466	20.33	0.5373	20.33	1.4663	20.33				1025.48	96.0166	94.6233	91.6803	83.6908	62.4025	89.4798	83.5794	85.025	91.6843	90.3065	48.9331	74.3169	88.6355	85.3076	92.8289
		0.7194	20.36	1.4656	20.36	0.5377	20.36	1.466	20.36				1025.96	95.9914	94.6151	91.669	83.663	62.3156	89.4345	83.5359	84.9289	91.6309	90.2383	48.8853	74.3026	88.6444	85.2475	92.799
		0.72	20.39	1.4652	20.39	0.5382	20.39	1.4655	20.39				1026.44	95.9749	94.6056	91.659	83.6341	62.2285	89.3986	83.4908	84.8335	91.5807	90.1741	48.84	74.2954	88.6271	85.1888	92.7811
		0.7206	20.41	1.4648	20.41	0.5386	20.41	1.4651	20.41				1026.93	95.9704	94.5983	91.6509	83.6074	62.1486	89.3732	83.449	84.7502	91.5414	90.1229	48.8009	74.2988	88.5823	85.1378	92.7804
		0.7213	20.44	1.4644	20.44	0.539	20.44	1.4647	20.44				1027.41	95.9784	94.596	91.6446	83.5846	62.0802	89.3572	83.4134	84.6855	91.5181	90.0905	48.7682	74.3139	88.5152	85.0995	92.7981
		0.7219	20.47	1.464	20.47	0.5395	20.47	1.4643	20.47				1027.89	95.996	94.5996	91.6388	83.5651	62.0222	89.346	83.383	84.6385	91.5101	90.0777	48.737	74.3368	88.4361	85.0752	92.83
		0.7226	20.5	1.4636	20.5	0.5399	20.5	1.4639	20.5				1028.37	96.0179	94.6077	91.6312	83.546	61.9689	89.3336	83.3532	84.6019	91.5121	90.0794	48.698	74.3598	88.3575	85.0624	92.8678
		0.7232	20.52	1.4632	20.52	0.5403	20.52	1.4635	20.52				1028.85	96.0385	94.6167	91.6204	83.5233	61.9132	89.3134	83.3177	84.5653	91.5154	90.0874	48.642	74.3738	88.2907	85.0557	92.9015
		0.7238	20.55	1.4628	20.55	0.5407	20.55	1.4631	20.55				1029.34	96.0535	94.6233	91.6054	83.4939	61.8499	89.2819	83.2717	84.5209	91.5122	90.0932	48.5642	74.3719	88.2442	85.049	92.923
		0.7245	20.58	1.4624	20.58	0.5411	20.58	1.4626	20.58				1029.82	96.0618	94.6249	91.5871	83.4567	61.7786	89.2389	83.2135	84.4674	91.4983	90.0913	48.4672	74.3525	88.2227	85.0377	92.9286
		0.7251	20.6	1.462	20.6	0.5416	20.6	1.4622	20.6				1030.3	96.0651	94.6214	91.5673	83.4134	61.7031	89.1882	83.146	84.4101	91.4742	90.0806	48.3606	74.319	88.2267	85.0191	92.92
		0.7257	20.63	1.4616	20.63	0.542	20.63	1.4618	20.63				1030.78	96.067	94.6146	91.5479	83.3677	61.6295	89.1355	83.0746	84.3581	91.4439	90.0638	48.2569	74.2779	88.2538	84.9925	92.9031
		0.7264	20.66	1.4612	20.66	0.5424	20.66	1.4614	20.66				1031.27	96.0712	94.6073	91.5296	83.3232	61.5628	89.0863	83.0051	84.3198	91.4127	90.0453	48.1662	74.2351	88.2986	84.9577	92.8847
		0.7271	20.69	1.4608	20.69	0.5429	20.69	1.461	20.69				1031.75	96.0794	94.602	91.5119	83.2825	61.5047	89.0438	82.9414	84.298	91.3843	90.0289	48.0929	74.1925	88.353	84.914	92.8702
		0.7277	20.71	1.4604	20.71	0.5433	20.71	1.4606	20.71				1032.23	96.0915	94.5994	91.4927	83.246	61.4532	89.0082	82.8844	84.2886	91.3594	90.016	48.0353	74.1476	88.408	84.8607	92.8608
		0.7283	20.74	1.46	20.74	0.5437	20.74	1.4602	20.74				1032.71	96.105	94.5986	91.4699	83.2127	61.4047	88.9775	82.8324	84.2823	91.3361	90.0057	47.9877	74.0952	88.4541	84.7975	92.8543
		0.729	20.77	1.4596	20.77	0.5441	20.77	1.4597	20.77				1033.19	96.1171	94.5976	91.4428	83.1813	61.356	88.9492	82.7832	84.2685	91.3119	89.9961	47.9449	74.0308	88.4838	84.7257	92.8456
		0.7296	20.79	1.4592	20.79	0.5446	20.79	1.4593	20.79				1033.67	96.1256	94.5945	91.4123	83.1506	61.3064	88.9213	82.7353	84.2398	91.2861	89.9852	47.9049	73.9536	88.493	84.6488	92.83
		0.7303	20.82	1.4588	20.82	0.545	20.82	1.4589	20.82				1034.16	96.1303	94.5882	91.3815	83.1206	61.2572	88.893	82.6885	84.1946	91.2609	89.9723	47.8693	73.868	88.4824	84.5716	92.8041
		0.7309	20.85	1.4584	20.85	0.5454	20.85	1.4585	20.85				1034.64	96.1324	94.5795	91.354	83.0919	61.2103	88.8642	82.6436	84.1363	91.2408	89.9572	47.8407	73.7818	88.457	84.4989	92.7675
		0.7315	20.88	1.458	20.88	0.5458	20.88	1.4581	20.88				1035.12	96.1337	94.5705	91.3324	83.0645	61.1658	88.8348	82.6007	84.0715	91.2305	89.9396	47.8196	73.7038	88.4241	84.4328	92.7215
		0.7322	20.9	1.4576	20.9	0.5462	20.9	1.4577	20.9				1035.6	96.1357	94.5639	91.3171	83.0376	61.121	88.804	82.5587	84.0059	91.2329	89.9178	47.802	73.6399	88.391	84.3726	92.6684
		0.7328	20.93	1.4572	20.93	0.5467	20.93	1.4573	20.93				1036.09	96.1384	94.5615	91.3055	83.0095	61.0711	88.7702	82.5149	83.942	91.2465	89.8891	47.7807	73.5915	88.3622	84.3146	92.6102
		0.7335	20.96	1.4568	20.96	0.5471	20.96	1.4569	20.96				1036.57	96.1403	94.5639	91.2933	82.9785	61.0111	88.7322	82.4664	83.8791	91.2658	89.8503	47.7479	73.5549	88.3383	84.2538	92.5477
		0.7341	20.98	1.4564	20.98	0.5475	20.98	1.4565	20.98				1037.05	96.1389	94.5698	91.276	82.9432	60.9381	88.6897	82.4113	83.8137	91.2828	89.7992	47.6987	73.5237	88.3159	84.1861	92.4811
		0.7347	21.01	1.456	21.01	0.5479	21.01	1.4561	21.01				1037.53	96.1319	94.5765	91.2509	82.9041	60.8523	88.6438	82.3502	83.7426	91.2896	89.7361	47.6333	73.4913	88.2898	84.1096	92.4102
		0.7354	21.04	1.4556	21.04	0.5484	21.04	1.4557	21.04				1038.01	96.1179	94.581	91.2181	82.8625	60.7563	88.596	82.2851	83.664	91.2806	89.6637	47.5564	73.452	88.255	84.0247	92.3352
		0.736	21.07	1.4552	21.07	0.5488	21.07	1.4552	21.07				1038.5	96.097	94.5803	91.1801	82.8198	60.6532	88.5476	82.2185	83.5781	91.2538	89.586	47.4736	73.4029	88.2094	83.9333	92.257
		0.7366	21.09	1.4548	21.09	0.5492	21.09	1.4548	21.09				1038.98	96.0711	94.5726	91.1407	82.7768	60.5442	88.4981	82.1513	83.4865	91.2113	89.5065	47.3886	73.3426	88.1541	83.8366	92.177
		0.7373	21.12	1.4544	21.12	0.5496	21.12	1.4544	21.12				1039.46	96.0426	94.5571	91.1027	82.7325	60.428	88.4449	82.082	83.3909	91.1575	89.4267	47.301	73.2706	88.0934	83.7347	92.096
		0.7379	21.15	1.454	21.15	0.55	21.15	1.454	21.15				1039.94	96.0147	94.534	91.067	82.6845	60.3017	88.3847	82.007	83.2921	91.0981	89.3456	47.2073	73.1873	88.0333	83.6263	92.0151
		0.7386	21.18	1.4536	21.17	0.5505	21.18	1.4536	21.18				1040.42	95.9903	94.5048	91.0322	82.6305	60.1635	88.3149	81.9226	83.1909	91.0381	89.2604	47.1042	73.0937	87.9794	83.5099	91.9345
		0.7392	21.2	1.4532	21.2	0.5509	21.2	1.4532	21.2				1040.91	95.972	94.4714	90.9953	82.5693	60.0143	88.2356	81.8271	83.088	90.9816	89.169	46.9921	72.9921	87.936	83.3856	91.855
		0.7398	21.23	1.4528	21.23	0.5513	21.23	1.4528	21.23				1041.39	95.9617	94.4361	90.9533	82.5023	59.8586	88.15	81.7224	82.9851	90.9311	89.0716	46.876	72.8859	87.9047	83.2557	91.7779
		0.7405	21.26	1.4524	21.26	0.5517	21.26	1.4524	21.26				1041.87	95.9608	94.4011	90.9049	82.4329	59.7025	88.0642	81.6139	82.8845	90.8878	88.9708	46.7644	72.7785	87.885	83.1244	91.7045
		0.7411	21.28	1.452	21.28	0.5521	21.28	1.452	21.28				1042.35	95.9696	94.3685	90.8513	82.3654	59.5513	87.9844	81.5085	82.7888	90.8514	88.8716	46.6641	72.6726	87.8737	82.9967	91.6363
		0.7418	21.31	1.4516	21.31	0.5526	21.31	1.4516	21.31				1042.84	95.9871	94.3398	90.7957	82.3035	59.4066	87.9155	81.4117	82.6991	90.8201	88.779	46.5766	72.5682	87.8659	82.8762	91.5734
		0.7424	21.34	1.4512	21.34	0.553	21.34	1.4512	21.34				1043.32	96.0114	94.3156	90.7424	82.2484	59.2655	87.8588	81.3256	82.6145	90.7912	88.696	46.4958	72.4626	87.855	82.7639	91.5144
		0.743	21.37	1.4508	21.37	0.5534	21.37	1.4508	21.37				1043.8	96.0394	94.2958	90.6949	82.1988	59.1221	87.8119	81.2481	82.5325	90.761	88.6222	46.4098	72.3511	87.8343	82.6578	91.4567
		0.7437	21.39	1.4504	21.39	0.5538	21.39	1.4504	21.39				1044.28	96.068	94.2795	90.6551	82.1513	58.9718	87.7704	81.174	82.45	90.7262	88.5543	46.306	72.2296	87.7984	82.5551	91.3971
		0.7443	21.42	1.45	21.42	0.5542	21.42	1.45	21.42				1044.76	96.0945	94.2656	90.6225	82.1021	58.8132	87.7293	81.0971	82.3649	90.6849	88.4877	46.1765	72.0964	87.7446	82.4525	91.3338
		0.7449	21.45	1.4496	21.45	0.5547	21.45	1.4495	21.45				1045.25	96.1173	94.253	90.5943	82.0482	58.6507	87.685	81.0129	82.2765	90.6371	88.4183	46.0223	71.954	87.6753	82.3488	91.2674
		0.7456	21.47	1.4493	21.47	0.5551	21.47	1.4491	21.47				1045.73	96.136	94.2408	90.567	81.9884	58.4922	87.6357	80.9194	82.1855	90.5844	88.3443	45.8522	71.8085	87.5977	82.2442	91.2014
		0.7462	21.5	1.4489	21.5	0.5555	21.5	1.4487	21.5				1046.21	96.1509	94.2289	90.5369	81.9231	58.3461	87.5817	80.8173	82.0931	90.5304	88.2665	45.6798	71.6677	87.523	82.1405	91.1415
		0.7468	21.53	1.4485	21.53	0.5559	21.53	1.4483	21.53				1046.69	96.163	94.2174	90.5016	81.8538	58.2175	87.5242	80.709	81.9998	90.4788	88.1885	45.5181	71.5381	87.4638	82.0399	91.0944
		0.7475	21.56	1.448	21.56	0.5563	21.56	1.4479	21.56				1047.17	96.1731	94.207	90.4606	81.7823	58.1068	87.4656	80.5974	81.905	90.4331	88.1146	45.3757	71.4236	87.4298	81.9443	91.0652
		0.7481	21.58	1.4477	21.58	0.5567	21.58	1.4475	21.58				1047.66	96.1819	94.1984	90.4158	81.7106	58.0103	87.4091	80.4853	81.808	90.3959	88.0492	45.2556	71.3244	87.4246	81.856	91.0569
		0.7488	21.61	1.4473	21.61	0.5572	21.61	1.4471	21.61				1048.14	96.19	94.1922	90.3704	81.6407	57.9238	87.359	80.3761	81.7096	90.3692	87.9961	45.1582	71.2382	87.444	81.7781	91.0691
		0.7494	21.64	1.4469	21.64	0.5576	21.64	1.4467	21.64				1048.62	96.1983	94.1887	90.329	81.5755	57.8456	87.3213	80.2742	81.613	90.3544	87.9587	45.084	71.162	87.4759	81.7152	91.0992
		0.75	21.66	1.4465	21.66	0.558	21.66	1.4463	21.66				1049.1	96.2076	94.1875	90.2961	81.5182	57.7784	87.3022	80.1847	81.5241	90.3531	87.9388	45.0366	71.0935	87.504	81.6729	91.1428
		0.7507	21.69	1.4461	21.69	0.5584	21.69	1.4459	21.69				1049.59	96.2195	94.1876	90.2747	81.4727	57.7283	87.3068	80.1136	81.45	90.366	87.9377	45.0217	71.0314	87.5124	81.6563	91.1958
		0.7513	21.72	1.4457	21.72	0.5588	21.72	1.4455	21.72				1050.07	96.2352	94.1877	90.266	81.4413	57.7014	87.3368	80.0646	81.3962	90.3933	87.9548	45.0446	70.9749	87.4904	81.6679	91.2548
		0.752	21.75	1.4453	21.75	0.5593	21.75	1.445	21.75				1050.55	96.2555	94.1867	90.2683	81.4248	57.7007	87.3891	80.0387	81.3652	90.4332	87.9877	45.1065	70.9227	87.4362	81.7063	91.318
		0.7526	21.77	1.4449	21.77	0.5597	21.77	1.4447	21.77				1051.03	96.2806	94.184	90.2779	81.4211	57.7243	87.4561	80.033	81.3551	90.4827	88.0324	45.2035	70.8737	87.3575	81.7662	91.3858
		0.7532	21.8	1.4445	21.8	0.5601	21.8	1.4442	21.8				1051.51	96.3095	94.18	90.29	81.4266	57.7667	87.5278	80.0415	81.3614	90.5376	88.0844	45.3273	70.8273	87.2697	81.8407	91.4595
		0.7539	21.83	1.4441	21.83	0.5605	21.83	1.4438	21.83				1052	96.3409	94.176	90.3007	81.4368	57.822	87.5954	80.0575	81.3803	90.5942	88.1403	45.47	70.7858	87.1918	81.9239	91.5413
		0.7545	21.85	1.4437	21.85	0.5609	21.85	1.4434	21.85				1052.48	96.3733	94.174	90.308	81.4486	57.8874	87.6538	80.076	81.4106	90.6503	88.1989	45.6279	70.7545	87.141	82.014	91.6329
		0.7551	21.88	1.4433	21.88	0.5613	21.88	1.443	21.88				1052.96	96.4055	94.1761	90.3133	81.4609	57.9651	87.7031	80.0952	81.455	90.7063	88.2622	45.8035	70.7414	87.1298	82.1138	91.7345
		0.7558	21.91	1.4429	21.91	0.5618	21.91	1.4426	21.91				1053.44	96.4367	94.1834	90.3205	81.4747	58.0608	87.748	80.1167	81.5188	90.7642	88.3341	46.0042	70.7548	87.163	82.229	91.8442
		0.7564	21.94	1.4425	21.94	0.5621	21.94	1.4422	21.94				1053.92	96.4665	94.1956	90.3354	81.4923	58.1805	87.7952	80.1442	81.6065	90.8274	88.4185	46.2373	70.799	87.2381	82.3649	91.9581
		0.757	21.96	1.4421	21.96	0.5626	21.96	1.4418	21.96				1054.41	96.494	94.2115	90.3635	81.5159	58.3274	87.8506	80.181	81.7194	90.8991	88.5174	46.5056	70.872	87.3473	82.5237	92.0708
		0.7577	21.99	1.4417	21.99	0.563	21.99	1.4414	21.99				1054.89	96.5181	94.2291	90.4082	81.5469	58.4995	87.9176	80.2296	81.8538	90.981	88.6295	46.8048	70.9651	87.4792	82.7022	92.1776
		0.7583	22.02	1.4414	22.02	0.5634	22.02	1.441	22.02				1055.37	96.5368	94.2472	90.4697	81.5862	58.6916	87.9967	80.291	82.0027	91.0736	88.7507	47.1245	71.0653	87.6221	82.893	92.2759
		0.759	22.04	1.441	22.04	0.5638	22.05	1.4406	22.05				1055.85	96.5482	94.2658	90.545	81.6344	58.8985	88.0872	80.3663	82.1591	91.1762	88.875	47.4527	71.1608	87.7649	83.0872	92.3671
		0.7596	22.07	1.4405	22.07	0.5642	22.07	1.4402	22.07				1056.34	96.5502	94.2867	90.629	81.6928	59.1181	88.1885	80.4575	82.3195	91.2878	88.9978	47.7805	71.2451	87.8985	83.2777	92.4561
		0.7602	22.1	1.4402	22.1	0.5646	22.1	1.4398	22.1				1056.82	96.5423	94.313	90.7159	81.7636	59.3528	88.3015	80.5681	82.4849	91.4069	89.1168	48.1052	71.3199	88.0156	83.4611	92.5496
		0.7608	22.13	1.4398	22.13	0.565	22.13	1.4394	22.13				1057.3	96.5253	94.3474	90.8009	81.849	59.608	88.4279	80.7015	82.6605	91.5321	89.2328	48.4289	71.3935	88.1114	83.6385	92.6543
		0.7614	22.15	1.4394	22.15	0.5655	22.15	1.439	22.15				1057.78	96.5022	94.3914	90.8808	81.9498	59.888	88.5692	80.8591	82.8519	91.6606	89.3487	48.7555	71.4774	88.1842	83.8135	92.7738
		0.7621	22.18	1.439	22.18	0.5659	22.18	1.4386	22.18				1058.26	96.4778	94.4438	90.9549	82.0643	60.1927	88.7245	81.038	83.0614	91.7883	89.4679	49.0864	71.5806	88.2367	83.9896	92.9066
		0.7627	22.21	1.4386	22.21	0.5663	22.21	1.4382	22.21				1058.75	96.4576	94.5008	91.024	82.1878	60.5158	88.89	81.2309	83.2859	91.9099	89.5923	49.4179	71.7065	88.2769	84.1689	93.0464
		0.7634	22.24	1.4382	22.24	0.5667	22.24	1.4378	22.24				1059.23	96.4473	94.557	91.0897	82.3137	60.8467	89.0596	81.4277	83.517	92.0197	89.7218	49.7429	71.8511	88.3173	84.3508	93.1839
		0.764	22.26	1.4378	22.26	0.5671	22.26	1.4374	22.26				1059.71	96.451	94.6067	91.1532	82.4356	61.1744	89.2264	81.6181	83.7443	92.1136	89.8545	50.0535	72.0063	88.3719	84.5332	93.3094
		0.7646	22.29	1.4374	22.29	0.5675	22.29	1.437	22.29				1060.19	96.4702	94.6458	91.2152	82.5486	61.4909	89.3849	81.7947	83.9587	92.1899	89.9876	50.346	72.163	88.4531	84.7138	93.4162
		0.7653	22.32	1.4371	22.32	0.5679	22.32	1.4366	22.32				1060.67	96.5034	94.6727	91.2751	82.6515	61.7937	89.5319	81.9555	84.1551	92.2504	90.1185	50.6219	72.3151	88.5662	84.8909	93.5013
		0.766	22.34	1.4367	22.34	0.5683	22.34	1.4362	22.34				1061.16	96.5461	94.6891	91.332	82.7456	62.0843	89.6664	82.1025	84.3333	92.2994	90.2455	50.887	72.4608	88.7074	85.0637	93.5666
		0.7666	22.37	1.4363	22.37	0.5687	22.37	1.4357	22.37				1061.64	96.5914	94.6987	91.3855	82.8344	62.3655	89.7886	82.2412	84.4966	92.3428	90.3674	51.1481	72.602	88.8629	85.2314	93.6167
		0.7672	22.4	1.4359	22.4	0.5692	22.4	1.4354	22.4				1062.12	96.6315	94.707	91.4357	82.9214	62.638	89.899	82.3771	84.6485	92.3856	90.483	51.4087	72.7417	89.0129	85.3925	93.6572
		0.7678	22.43	1.4355	22.43	0.5696	22.43	1.4349	22.43				1062.6	96.6599	94.7192	91.4844	83.0092	62.8993	89.9974	82.5144	84.7911	92.4304	90.5906	51.667	72.8818	89.1373	85.544	93.6921
		0.7685	22.45	1.4351	22.45	0.57	22.45	1.4345	22.45				1063.09	96.6722	94.7393	91.5336	83.0991	63.1441	90.0839	82.6548	84.9238	92.4769	90.6878	51.917	73.0219	89.2229	85.6826	93.7231
		0.7691	22.48	1.4347	22.48	0.5704	22.48	1.4342	22.48				1063.57	96.6674	94.7689	91.5852	83.1908	63.3675	90.1594	82.7982	85.0442	92.5221	90.7719	52.1514	73.159	89.2682	85.8055	93.7491
		0.7697	22.51	1.4343	22.51	0.5708	22.51	1.4337	22.51				1064.05	96.6475	94.8067	91.6397	83.2836	63.5666	90.2264	82.9431	85.1498	92.5617	90.8406	52.3643	73.2891	89.2844	85.9113	93.7679
		0.7704	22.53	1.4339	22.53	0.5712	22.53	1.4333	22.53				1064.53	96.6168	94.8486	91.6955	83.3758	63.742	90.2884	83.0872	85.2392	92.5915	90.8929	52.5531	73.4081	89.2919	86.0006	93.7767
		0.771	22.56	1.4335	22.56	0.5716	22.56	1.4329	22.56				1065.01	96.5803	94.8881	91.7488	83.4653	63.8958	90.3486	83.227	85.3131	92.6087	90.929	52.7169	73.5122	89.3141	86.075	93.7742
		0.7716	22.59	1.4332	22.59	0.572	22.59	1.4325	22.59				1065.49	96.5429	94.9182	91.7947	83.5486	64.0298	90.4084	83.3572	85.3733	92.6123	90.9499	52.854	73.5977	89.3693	86.1359	93.761
		0.7723	22.62	1.4327	22.62	0.5724	22.62	1.4321	22.62				1065.98	96.5084	94.9327	91.8291	83.6215	64.143	90.4662	83.4711	85.422	92.6033	90.9574	52.9598	73.6613	89.465	86.1839	93.74
		0.7729	22.64	1.4324	22.64	0.5728	22.64	1.4318	22.64				1066.46	96.4791	94.9284	91.8498	83.6791	64.2317	90.5175	83.5611	85.4604	92.5838	90.9533	53.0271	73.6998	89.5954	86.2179	93.7153
		0.7735	22.67	1.432	22.67	0.5732	22.67	1.4313	22.67				1066.94	96.4561	94.906	91.8577	83.7175	64.2916	90.5569	83.6211	85.4889	92.5573	90.9397	53.0484	73.7115	89.7437	86.2365	93.6917
		0.7742	22.7	1.4316	22.7	0.5737	22.7	1.4309	22.7				1067.42	96.4397	94.8707	91.8571	83.7352	64.3207	90.5804	83.6487	85.507	92.5273	90.9188	53.0205	73.6973	89.8868	86.2387	93.6737
		0.7748	22.72	1.4312	22.72	0.574	22.72	1.4305	22.72				1067.91	96.4294	94.8306	91.8534	83.7335	64.3215	90.5874	83.6461	85.5145	92.4973	90.8932	52.9471	73.6618	90.0025	86.2254	93.6642
		0.7755	22.75	1.4308	22.75	0.5745	22.75	1.4301	22.75				1068.39	96.4238	94.7946	91.8521	83.7165	64.3014	90.5806	83.6195	85.5111	92.4702	90.8656	52.8396	73.6119	90.0752	86.1988	93.6637
		0.7761	22.78	1.4304	22.78	0.5749	22.78	1.4297	22.78				1068.87	96.4209	94.7699	91.8562	83.6896	64.2699	90.5652	83.5776	85.4965	92.4476	90.8379	52.7135	73.5559	90.0981	86.1621	93.6702
		0.7767	22.81	1.4301	22.81	0.5753	22.81	1.4293	22.81				1069.35	96.4184	94.7597	91.8657	83.6579	64.2354	90.5463	83.528	85.4699	92.4295	90.8102	52.5832	73.5005	90.0739	86.1178	93.6792
		0.7774	22.83	1.4297	22.83	0.5757	22.83	1.429	22.83				1069.84	96.4136	94.7627	91.8775	83.6245	64.2012	90.5263	83.4758	85.4291	92.4141	90.7806	52.4573	73.4488	90.0118	86.0667	93.684
		0.778	22.86	1.4293	22.86	0.5761	22.86	1.4285	22.86				1070.32	96.4043	94.7738	91.8873	83.5905	64.1653	90.5044	83.4226	85.3717	92.3979	90.745	52.3361	73.3999	89.9234	86.0078	93.6779
		0.7786	22.89	1.4289	22.89	0.5765	22.89	1.4281	22.89				1070.8	96.3897	94.7863	91.8905	83.5553	64.1214	90.4769	83.3676	85.2959	92.3773	90.6988	52.213	73.3504	89.8201	85.9393	93.6552
		0.7793	22.91	1.4285	22.91	0.5769	22.91	1.4278	22.91				1071.28	96.3704	94.7941	91.8847	83.5183	64.0629	90.4396	83.3099	85.2019	92.349	90.6389	52.079	73.2968	89.7102	85.86	93.6132
		0.7799	22.94	1.4281	22.94	0.5773	22.94	1.4274	22.94				1071.76	96.3479	94.794	91.8696	83.4801	63.986	90.3902	83.2501	85.0925	92.3114	90.5653	51.9278	73.2379	89.5992	85.7709	93.5527
		0.7805	22.97	1.4277	22.97	0.5777	22.97	1.4269	22.97				1072.24	96.3242	94.7859	91.847	83.4423	63.8912	90.3295	83.1911	84.9729	92.2652	90.4823	51.7587	73.1759	89.4904	85.675	93.4777
		0.7812	23	1.4273	23	0.5781	23	1.4266	23				1072.73	96.3003	94.7725	91.8197	83.4073	63.7826	90.2615	83.1364	84.849	92.2129	90.3972	51.5764	73.1153	89.3861	85.5771	93.3946
		0.7818	23.02	1.4269	23.02	0.5785	23.02	1.4261	23.02				1073.21	96.2767	94.7571	91.7901	83.3762	63.6652	90.1917	83.0879	84.7254	92.1583	90.3186	51.3884	73.0605	89.2889	85.4815	93.3107
		0.7824	23.05	1.4265	23.05	0.5789	23.05	1.4258	23.05				1073.69	96.253	94.7429	91.7598	83.3482	63.5427	90.1252	83.044	84.6048	92.1054	90.2535	51.2015	73.0134	89.2018	85.3911	93.2322
		0.7831	23.08	1.4261	23.08	0.5794	23.08	1.4254	23.08				1074.17	96.2291	94.7313	91.7294	83.3198	63.4167	90.065	82.9997	84.4877	92.057	90.2045	51.0197	72.9722	89.1277	85.3066	93.1633
		0.7837	23.11	1.4258	23.1	0.5797	23.11	1.4249	23.11				1074.66	96.2058	94.7225	91.6986	83.2869	63.2877	90.0117	82.9483	84.3742	92.0148	90.1698	50.8451	72.9323	89.0692	85.2271	93.1063
		0.7843	23.13	1.4254	23.13	0.5802	23.13	1.4246	23.13				1075.14	96.1858	94.7159	91.6672	83.246	63.1578	89.9644	82.8844	84.2654	91.9787	90.1431	50.6795	72.8884	89.0276	85.1517	93.0608
		0.7849	23.16	1.425	23.16	0.5805	23.16	1.4242	23.16				1075.62	96.1722	94.7112	91.6354	83.1964	63.0323	89.9221	82.8068	84.1654	91.9475	90.1163	50.5277	72.837	89.0024	85.0798	93.0256
		0.7856	23.19	1.4246	23.19	0.5809	23.19	1.4237	23.19				1076.1	96.1676	94.7087	91.6032	83.1404	62.9193	89.885	82.7194	84.079	91.9189	90.0819	50.3968	72.7779	88.9915	85.0122	92.9978
		0.7862	23.21	1.4242	23.21	0.5813	23.21	1.4234	23.21				1076.58	96.1723	94.7088	91.5707	83.0828	62.8266	89.8541	82.6293	84.0108	91.8906	90.0351	50.2947	72.7134	88.9907	84.9494	92.9744
		0.7868	23.24	1.4238	23.24	0.5817	23.24	1.423	23.24				1077.07	96.1834	94.7111	91.5371	83.0281	62.7582	89.8307	82.5439	83.9614	91.8601	89.9751	50.2258	72.6468	88.995	84.8911	92.9515
		0.7875	23.27	1.4235	23.27	0.5822	23.27	1.4226	23.27				1077.55	96.1947	94.7142	91.5014	82.9791	62.7113	89.815	82.4673	83.9265	91.8259	89.9048	50.1878	72.5805	88.9991	84.8358	92.9259
		0.7882	23.3	1.423	23.3	0.5826	23.3	1.4222	23.3				1078.03	96.1992	94.7147	91.4626	82.9354	62.6763	89.8059	82.3991	83.8976	91.7878	89.8302	50.1713	72.5147	88.9987	84.7808	92.895
		0.7888	23.32	1.4227	23.32	0.583	23.32	1.4217	23.32				1078.51	96.1912	94.709	91.4209	82.8941	62.6409	89.8005	82.3346	83.8653	91.7474	89.7586	50.1628	72.4483	88.992	84.7243	92.8584
		0.7894	23.35	1.4223	23.35	0.5833	23.35	1.4214	23.35				1078.99	96.1691	94.6939	91.378	82.8519	62.5951	89.7958	82.2685	83.8231	91.7079	89.6975	50.1501	72.3806	88.9797	84.6672	92.8182
		0.79	23.38	1.4219	23.38	0.5837	23.38	1.421	23.38				1079.48	96.1354	94.6686	91.3372	82.8067	62.5354	89.7893	82.198	83.7712	91.6735	89.6527	50.1267	72.313	88.9655	84.6137	92.7788
		0.7907	23.4	1.4215	23.4	0.5842	23.4	1.4206	23.4				1079.96	96.0964	94.6349	91.3021	82.7594	62.4663	89.7797	82.1241	83.7154	91.6479	89.6272	50.0934	72.2491	88.954	84.57	92.7457
		0.7913	23.43	1.4211	23.43	0.5846	23.43	1.4202	23.43				1080.44	96.0595	94.5972	91.2757	82.7132	62.3969	89.7665	82.0519	83.6652	91.6331	89.6204	50.056	72.193	88.9496	84.5418	92.7238
		0.7919	23.46	1.4207	23.46	0.585	23.46	1.4198	23.46				1080.92	96.0306	94.5606	91.2584	82.672	62.3362	89.7496	81.9875	83.6285	91.6286	89.6279	50.0201	72.1474	88.9542	84.5311	92.7155
		0.7926	23.49	1.4203	23.49	0.5854	23.49	1.4194	23.49				1081.41	96.0119	94.53	91.2481	82.6381	62.2874	89.7283	81.9344	83.6075	91.631	89.6419	49.9872	72.1108	88.9665	84.5341	92.7194
		0.7932	23.51	1.42	23.51	0.5858	23.51	1.419	23.51				1081.89	96.002	94.5075	91.2405	82.6109	62.2462	89.7014	81.8921	83.5975	91.6358	89.6536	49.953	72.0777	88.9818	84.5426	92.731
		0.7938	23.54	1.4196	23.54	0.5862	23.54	1.4186	23.54				1082.37	95.997	94.4931	91.2306	82.5874	62.2031	89.6681	81.8553	83.5883	91.6388	89.6557	49.9095	72.0408	88.9943	84.546	92.744
		0.7945	23.57	1.4192	23.57	0.5866	23.57	1.4182	23.57				1082.85	95.9931	94.4847	91.2147	82.5629	62.1485	89.6293	81.817	83.5691	91.638	89.6443	49.8507	71.9941	88.9989	84.5366	92.7527
		0.7951	23.59	1.4188	23.59	0.587	23.59	1.4178	23.59				1083.33	95.9882	94.4792	91.1913	82.5339	62.0784	89.5875	81.7717	83.5325	91.6339	89.6207	49.7766	71.9364	88.993	84.5121	92.7539
		0.7957	23.62	1.4184	23.62	0.5874	23.62	1.4174	23.62				1083.82	95.9829	94.4747	91.1617	82.4991	61.9973	89.5473	81.7174	83.4784	91.6297	89.5909	49.6955	71.8724	88.9779	84.4768	92.7478
		0.7964	23.65	1.4181	23.65	0.5878	23.65	1.417	23.65				1084.3	95.9794	94.4704	91.129	82.4601	61.917	89.513	81.6564	83.4128	91.6287	89.5633	49.6204	71.8108	88.9578	84.4394	92.7374
		0.797	23.68	1.4176	23.68	0.5882	23.68	1.4166	23.68				1084.78	95.9801	94.467	91.097	82.4195	61.8513	89.4869	81.593	83.3453	91.6334	89.5455	49.5638	71.7605	88.9383	84.4091	92.727
		0.7976	23.7	1.4173	23.7	0.5886	23.7	1.4163	23.7				1085.26	95.9859	94.4659	91.0692	82.3801	61.8108	89.4684	81.5314	83.2851	91.6441	89.5421	49.5312	71.7273	88.9242	84.3915	92.7208
		0.7983	23.73	1.4169	23.73	0.589	23.73	1.4158	23.73				1085.74	95.996	94.4683	91.0482	82.3427	61.7977	89.4535	81.473	83.2371	91.6587	89.5523	49.5186	71.7108	88.9184	84.3866	92.7218
		0.7989	23.76	1.4165	23.76	0.5894	23.76	1.4154	23.76				1086.23	96.0084	94.4748	91.0353	82.3064	61.806	89.4372	81.4162	83.2019	91.6745	89.5711	49.5143	71.7053	88.9213	84.3898	92.7309
		0.7996	23.78	1.4161	23.78	0.5898	23.78	1.4151	23.78				1086.71	96.0213	94.4851	91.0311	82.2692	61.824	89.4157	81.3581	83.1763	91.6889	89.591	49.504	71.7033	88.9312	84.3945	92.7479
		0.8002	23.81	1.4157	23.81	0.5901	23.81	1.4147	23.81				1087.19	96.0342	94.4977	91.0354	82.2296	61.8395	89.3884	81.2962	83.1566	91.7013	89.6045	49.4775	71.6982	88.9459	84.3959	92.7714
		0.8008	23.84	1.4153	23.84	0.5906	23.84	1.4143	23.84				1087.67	96.0486	94.5109	91.0467	82.1878	61.8432	89.3583	81.231	83.1402	91.7119	89.6066	49.4323	71.6879	88.9638	84.393	92.7995
		0.8015	23.87	1.4149	23.87	0.591	23.87	1.4139	23.87				1088.15	96.0662	94.5228	91.0618	82.1461	61.831	89.3307	81.1657	83.1264	91.7218	89.5955	49.3741	71.6745	88.9843	84.3889	92.8296
		0.8021	23.89	1.4146	23.89	0.5913	23.89	1.4135	23.89				1088.64	96.0883	94.5314	91.0757	82.1072	61.8027	89.3103	81.105	83.1152	91.7312	89.5726	49.3125	71.6629	89.0075	84.3881	92.8577
		0.8027	23.92	1.4142	23.92	0.5918	23.92	1.4131	23.92				1089.12	96.1135	94.5351	91.0822	82.0738	61.76	89.299	81.0528	83.1062	91.739	89.5412	49.2564	71.6573	89.0334	84.3945	92.8793
		0.8034	23.95	1.4138	23.95	0.5921	23.95	1.4127	23.95				1089.6	96.1381	94.5331	91.0756	82.0468	61.705	89.2948	81.0105	83.0974	91.7432	89.5055	49.2108	71.6594	89.0609	84.4086	92.89
		0.804	23.97	1.4134	23.97	0.5925	23.97	1.4123	23.97				1090.08	96.1569	94.5254	91.0524	82.025	61.64	89.2929	80.9766	83.0858	91.7424	89.4693	49.176	71.668	89.0877	84.4283	92.8872
		0.8047	24	1.413	24	0.593	24	1.4119	24				1090.57	96.1651	94.5134	91.0134	82.0065	61.5686	89.2876	80.9477	83.0694	91.7367	89.4363	49.1512	71.6802	89.1103	84.4502	92.8715
		0.8053	24.03	1.4126	24.03	0.5934	24.03	1.4115	24.03				1091.05	96.1604	94.4996	90.963	81.9894	61.4968	89.2753	80.921	83.0481	91.7286	89.4095	49.1364	71.6937	89.1248	84.4721	92.8474
		0.8059	24.06	1.4123	24.06	0.5937	24.06	1.4111	24.06				1091.53	96.1434	94.4871	90.9084	81.9724	61.4325	89.2555	80.8944	83.0246	91.722	89.3913	49.1349	71.708	89.128	84.4942	92.822
		0.8066	24.08	1.4119	24.08	0.5941	24.08	1.4108	24.08				1092.01	96.1173	94.4788	90.8568	81.9552	61.3832	89.2304	80.8675	83.0036	91.7199	89.3826	49.1505	71.7246	89.1184	84.5186	92.8038
		0.8072	24.11	1.4115	24.11	0.5945	24.11	1.4103	24.11				1092.49	96.0865	94.4762	90.8135	81.9375	61.3527	89.2032	80.8398	82.9887	91.7228	89.3822	49.185	71.7452	89.0965	84.548	92.7989
		0.8079	24.14	1.4111	24.14	0.5949	24.14	1.41	24.14				1092.98	96.0546	94.479	90.7795	81.9183	61.3389	89.1766	80.8098	82.9813	91.7278	89.3868	49.234	71.7707	89.0652	84.5833	92.8101
		0.8085	24.17	1.4107	24.17	0.5953	24.17	1.4096	24.17				1093.46	96.0238	94.4852	90.7529	81.8955	61.334	89.1505	80.7742	82.979	91.729	89.391	49.2873	71.7993	89.0296	84.6226	92.835
		0.8091	24.19	1.4103	24.19	0.5957	24.19	1.4092	24.19				1093.94	95.9947	94.4919	90.7299	81.8669	61.3277	89.1232	80.7295	82.9777	91.7208	89.3895	49.3315	71.8279	88.9959	84.6624	92.8683
		0.8098	24.22	1.4099	24.22	0.5961	24.22	1.4088	24.22				1094.42	95.9678	94.497	90.708	81.8311	61.3118	89.0923	80.6736	82.9732	91.7005	89.3792	49.3561	71.8536	88.9709	84.6991	92.9036
		0.8104	24.25	1.4096	24.25	0.5965	24.25	1.4084	24.25				1094.9	95.944	94.4997	90.6868	81.7888	61.2838	89.0563	80.6075	82.9637	91.6705	89.3598	49.358	71.875	88.9599	84.7314	92.9363
		0.8111	24.27	1.4092	24.27	0.5969	24.27	1.408	24.27				1095.39	95.9249	94.5008	90.6686	81.743	61.2475	89.0154	80.5359	82.9501	91.6375	89.3348	49.3428	71.893	88.9652	84.7614	92.9646
		0.8117	24.3	1.4088	24.3	0.5973	24.3	1.4076	24.3				1095.87	95.9126	94.5021	90.6561	81.6976	61.2104	88.971	80.465	82.9351	91.6107	89.3092	49.322	71.9094	88.9853	84.7929	92.9899
		0.8123	24.33	1.4084	24.33	0.5977	24.33	1.4072	24.33				1096.35	95.9073	94.5045	90.6504	81.6559	61.178	88.9245	80.3998	82.9209	91.5981	89.2875	49.3072	71.9254	89.0138	84.8292	93.0149
		0.813	24.36	1.408	24.36	0.5981	24.36	1.4068	24.36				1096.83	95.9069	94.5075	90.6491	81.6182	61.1506	88.8761	80.341	82.9066	91.603	89.2717	49.304	71.9397	89.0407	84.8711	93.0416
		0.8136	24.38	1.4076	24.38	0.5985	24.38	1.4064	24.38				1097.32	95.9061	94.5078	90.6458	81.582	61.1217	88.8239	80.2845	82.8891	91.6228	89.2598	49.3094	71.9492	89.0547	84.915	93.0701
		0.8143	24.41	1.4072	24.41	0.5989	24.41	1.406	24.41				1097.8	95.8986	94.501	90.6328	81.5425	61.0818	88.7661	80.2227	82.8637	91.6506	89.2477	49.315	71.951	89.0459	84.955	93.0988
		0.8149	24.44	1.4068	24.44	0.5993	24.44	1.4057	24.44				1098.28	95.8791	94.4826	90.6035	81.495	61.0238	88.7016	80.1484	82.8275	91.6783	89.2309	49.3117	71.9449	89.0092	84.9856	93.1247
		0.8155	24.46	1.4065	24.46	0.5997	24.46	1.4053	24.46				1098.76	95.8458	94.4502	90.5561	81.4376	60.9481	88.6322	80.0587	82.7819	91.6994	89.2073	49.2961	71.9361	88.9456	85.005	93.1462
		0.8162	24.49	1.4061	24.49	0.6	24.49	1.4049	24.49				1099.24	95.8021	94.4049	90.4939	81.3724	60.8644	88.5622	79.9568	82.7324	91.7117	89.1789	49.2736	71.9345	88.8624	85.0166	93.1634
		0.8168	24.52	1.4057	24.52	0.6005	24.52	1.4045	24.52				1099.73	95.7554	94.351	90.425	81.3049	60.7882	88.4971	79.8515	82.6867	91.7166	89.151	49.2559	71.9515	88.7707	85.0284	93.1789
		0.8174	24.55	1.4053	24.55	0.6008	24.55	1.4041	24.55				1100.21	95.7147	94.2957	90.3586	81.2421	60.7343	88.4408	79.7533	82.6513	91.7176	89.1299	49.2553	71.9957	88.6832	85.0493	93.1963
		0.8181	24.57	1.4049	24.57	0.6012	24.57	1.4037	24.57				1100.69	95.6877	94.2459	90.3027	81.1891	60.7102	88.3936	79.6705	82.6283	91.7179	89.1204	49.2789	72.0689	88.6099	85.0858	93.2183
		0.8187	24.6	1.4045	24.6	0.6016	24.6	1.4033	24.6				1101.17	95.6782	94.2072	90.2603	81.1473	60.7122	88.3515	79.6052	82.615	91.7186	89.1231	49.3242	72.1644	88.557	85.139	93.2457
		0.8194	24.63	1.4041	24.63	0.602	24.63	1.4029	24.63				1101.65	95.685	94.1819	90.2299	81.1142	60.7275	88.3085	79.5534	82.605	91.7187	89.1346	49.3814	72.2693	88.5257	85.2044	93.2767
		0.82	24.65	1.4038	24.65	0.6024	24.65	1.4025	24.65				1102.14	95.7031	94.1696	90.2066	81.0844	60.74	88.2587	79.5068	82.5928	91.7168	89.1488	49.438	72.3696	88.5135	85.2742	93.3079
		0.8207	24.68	1.4034	24.68	0.6028	24.68	1.4021	24.68				1102.62	95.726	94.1677	90.185	81.0524	60.7378	88.2002	79.457	82.5766	91.713	89.1593	49.4857	72.4547	88.5159	85.3414	93.3361
		0.8213	24.71	1.403	24.71	0.6032	24.71	1.4017	24.71				1103.1	95.7477	94.1732	90.1608	81.0152	60.718	88.1357	79.3987	82.5597	91.71	89.1626	49.5239	72.521	88.5275	85.4025	93.3596
		0.822	24.74	1.4026	24.74	0.6036	24.74	1.4013	24.74				1103.58	95.7645	94.1837	90.1324	80.9722	60.6865	88.0717	79.3316	82.5487	91.7124	89.1583	49.5592	72.5717	88.5433	85.4592	93.3796
		0.8226	24.76	1.4022	24.76	0.6039	24.76	1.401	24.76				1104.07	95.7746	94.1979	90.1002	80.9258	60.6544	88.0152	79.2591	82.5496	91.7246	89.149	49.6005	72.6139	88.5584	85.5169	93.3991
		0.8232	24.79	1.4018	24.79	0.6044	24.79	1.4006	24.79				1104.55	95.778	94.2153	90.0648	80.8787	60.6309	87.9709	79.1855	82.5641	91.7488	89.1384	49.6537	72.6548	88.5684	85.582	93.4218
		0.8239	24.82	1.4014	24.82	0.6047	24.82	1.4002	24.82				1105.03	95.775	94.2354	90.0259	80.8328	60.6186	87.9382	79.1137	82.5875	91.7829	89.1287	49.7176	72.6988	88.5688	85.6586	93.4504
		0.8246	24.84	1.401	24.84	0.6051	24.84	1.3998	24.84				1105.51	95.7658	94.2571	89.9819	80.7878	60.6123	87.9118	79.0435	82.6101	91.821	89.1199	49.7843	72.7465	88.5562	85.747	93.4852
		0.8252	24.87	1.4007	24.87	0.6055	24.87	1.3994	24.87				1105.99	95.7507	94.278	89.9309	80.742	60.6022	87.8839	78.9718	82.621	91.8555	89.1097	49.8437	72.7966	88.529	85.8429	93.5236
		0.8258	24.9	1.4003	24.9	0.6059	24.9	1.399	24.9				1106.48	95.7305	94.2952	89.8715	80.6928	60.5792	87.8472	78.895	82.6118	91.8799	89.0949	49.8886	72.848	88.4884	85.9394	93.5612
		0.8265	24.93	1.3999	24.93	0.6063	24.93	1.3986	24.93				1106.96	95.7072	94.3057	89.8045	80.6386	60.539	87.7979	78.8104	82.5803	91.8912	89.0734	49.918	72.9021	88.4382	86.0289	93.5925
		0.8271	24.95	1.3995	24.95	0.6067	24.95	1.3983	24.95				1107.44	95.6841	94.307	89.7328	80.579	60.4841	87.7362	78.7172	82.5297	91.8905	89.0448	49.9371	72.9618	88.3842	86.1049	93.6133
		0.8278	24.98	1.3991	24.98	0.6071	24.98	1.3979	24.98				1107.92	95.6644	94.2981	89.6606	80.5146	60.4215	87.6654	78.6165	82.4666	91.882	89.011	49.9529	73.0302	88.3323	86.1632	93.621
		0.8284	25.01	1.3987	25.01	0.6075	25.01	1.3975	25.01				1108.4	95.6499	94.2797	89.5918	80.4468	60.3581	87.5901	78.5106	82.3981	91.871	88.9748	49.9695	73.1075	88.2869	86.2021	93.6157
		0.8291	25.04	1.3983	25.03	0.6079	25.04	1.3971	25.04				1108.89	95.64	94.2537	89.5283	80.3773	60.2978	87.5148	78.4019	82.3289	91.8614	88.9392	49.9845	73.1901	88.2491	86.2225	93.5999
		0.8297	25.06	1.3979	25.06	0.6083	25.06	1.3967	25.06				1109.37	95.6318	94.223	89.4696	80.3076	60.2399	87.4423	78.2931	82.2611	91.8542	88.9056	49.9905	73.2712	88.2176	86.2277	93.5779
		0.8304	25.09	1.3975	25.09	0.6086	25.09	1.3963	25.09				1109.85	95.6206	94.1909	89.4136	80.2399	60.1808	87.3745	78.1874	82.1961	91.8479	88.8743	49.9785	73.3434	88.189	86.2238	93.5546
		0.831	25.12	1.3972	25.12	0.609	25.12	1.3959	25.12				1110.33	95.602	94.1606	89.3578	80.1772	60.1172	87.3133	78.0893	82.1356	91.84	88.8445	49.9433	73.4024	88.1606	86.2187	93.5345
		0.8316	25.14	1.3968	25.14	0.6094	25.14	1.3955	25.14				1110.82	95.5741	94.1346	89.3011	80.1226	60.0492	87.2605	78.0041	82.0832	91.8281	88.8158	49.8872	73.4487	88.1316	86.2215	93.5208
		0.8323	25.17	1.3964	25.17	0.6098	25.17	1.3952	25.17				1111.3	95.5378	94.1151	89.2439	80.079	59.98	87.217	77.936	82.0433	91.8114	88.7884	49.8189	73.4878	88.1045	86.24	93.5145
		0.8329	25.2	1.396	25.2	0.6102	25.2	1.3948	25.2				1111.78	95.4976	94.1033	89.1884	80.047	59.9149	87.1818	77.8859	82.0182	91.7905	88.7633	49.7502	73.5284	88.084	86.279	93.5147
		0.8336	25.23	1.3956	25.23	0.6106	25.23	1.3944	25.23				1112.26	95.46	94.0996	89.1368	80.0241	59.8578	87.1509	77.8502	82.0067	91.7665	88.742	49.6908	73.5784	88.0756	86.3378	93.5185
		0.8343	25.25	1.3952	25.25	0.611	25.25	1.394	25.25				1112.74	95.4319	94.1038	89.0907	80.0053	59.809	87.1169	77.8208	82.003	91.7405	88.7252	49.6448	73.643	88.0837	86.4105	93.5224
		0.8349	25.28	1.3949	25.28	0.6113	25.28	1.3936	25.28				1113.23	95.4185	94.1148	89.0501	79.9843	59.7659	87.0718	77.788	81.9985	91.7127	88.7127	49.6105	73.7228	88.109	86.4874	93.5229
		0.8355	25.31	1.3945	25.31	0.6118	25.31	1.3932	25.31				1113.71	95.4225	94.1307	89.0134	79.9557	59.7246	87.009	77.7433	81.9857	91.6823	88.7032	49.583	73.8153	88.1482	86.5579	93.518
		0.8362	25.33	1.3941	25.33	0.6121	25.33	1.3928	25.33				1114.19	95.4427	94.1486	88.9784	79.9173	59.6825	86.9263	77.6832	81.9607	91.6484	88.6939	49.5585	73.916	88.1938	86.6138	93.5066
		0.8368	25.36	1.3937	25.36	0.6125	25.36	1.3924	25.36				1114.67	95.4746	94.1649	88.9426	79.8702	59.64	86.8264	77.6097	81.9253	91.6101	88.6819	49.5367	74.0203	88.2361	86.651	93.4892
		0.8375	25.39	1.3933	25.39	0.6129	25.39	1.3921	25.39				1115.15	95.511	94.1752	88.9037	79.8184	59.5997	86.7162	77.5288	81.8849	91.5671	88.664	49.52	74.124	88.2651	86.6702	93.4661
		0.8381	25.42	1.3929	25.42	0.6133	25.42	1.3916	25.42				1115.64	95.5431	94.1752	88.8598	79.7661	59.563	86.6041	77.447	81.8461	91.519	88.6377	49.5104	74.2233	88.2732	86.6751	93.4377
		0.8388	25.44	1.3926	25.44	0.6137	25.44	1.3913	25.44				1116.12	95.5621	94.162	88.8093	79.7157	59.5282	86.4968	77.3682	81.8123	91.4656	88.6015	49.5065	74.3145	88.2576	86.671	93.4032
		0.8395	25.47	1.3921	25.47	0.614	25.47	1.3909	25.47				1116.6	95.5611	94.135	88.7511	79.6668	59.4887	86.3978	77.2919	81.7826	91.4066	88.5551	49.5023	74.3941	88.2208	86.6624	93.362
		0.8401	25.5	1.3918	25.5	0.6144	25.5	1.3905	25.5				1117.08	95.537	94.0967	88.6852	79.617	59.4353	86.3071	77.214	81.7524	91.3418	88.4998	49.489	74.4594	88.1702	86.6524	93.3143
		0.8408	25.52	1.3914	25.52	0.6148	25.52	1.3901	25.52				1117.57	95.4916	94.0522	88.6136	79.5631	59.3599	86.2228	77.1299	81.7163	91.2724	88.4383	49.46	74.5102	88.1149	86.643	93.2618
		0.8414	25.55	1.391	25.55	0.6152	25.55	1.3897	25.55				1118.05	95.4314	94.0079	88.5402	79.5041	59.2596	86.1436	77.0377	81.6712	91.2008	88.3741	49.4147	74.5489	88.0632	86.6361	93.2083
		0.842	25.58	1.3906	25.58	0.6156	25.58	1.3893	25.58				1118.53	95.3664	93.9701	88.4709	79.4414	59.1383	86.0696	76.9397	81.6181	91.1308	88.3105	49.3605	74.5804	88.0193	86.6337	93.159
		0.8427	25.61	1.3902	25.61	0.616	25.61	1.389	25.61				1119.01	95.3078	93.9422	88.4117	79.3785	59.0056	86.0023	76.8414	81.5618	91.0661	88.2493	49.3096	74.6098	87.9816	86.6382	93.119
		0.8433	25.63	1.3898	25.63	0.6164	25.63	1.3886	25.63				1119.49	95.2647	93.924	88.3672	79.3191	58.8725	85.9427	76.7486	81.5077	91.0096	88.1905	49.2735	74.6402	87.9437	86.6507	93.0915
		0.844	25.66	1.3894	25.66	0.6168	25.66	1.3882	25.66				1119.98	95.242	93.9116	88.3382	79.2649	58.7474	85.8898	76.6639	81.4586	90.9613	88.132	49.2569	74.6715	87.8971	86.6707	93.0766
		0.8447	25.69	1.3891	25.69	0.6171	25.69	1.3878	25.69				1120.46	95.2392	93.8991	88.3215	79.2144	58.6327	85.839	76.585	81.4133	90.9186	88.0707	49.2544	74.7	87.8349	86.6948	93.0711
		0.8453	25.71	1.3887	25.71	0.6175	25.71	1.3874	25.71				1120.94	95.2505	93.8803	88.31	79.1635	58.5251	85.7839	76.5054	81.3667	90.8769	88.0041	49.2527	74.7205	87.7552	86.7176	93.0693
		0.846	25.74	1.3883	25.74	0.6179	25.74	1.387	25.74				1121.42	95.2674	93.8513	88.2956	79.1072	58.4188	85.7177	76.4176	81.3126	90.8318	87.9322	49.2364	74.7287	87.663	86.7332	93.0651
		0.8466	25.77	1.3879	25.77	0.6183	25.77	1.3867	25.77				1121.9	95.2806	93.8117	88.2707	79.0427	58.3092	85.6361	76.3167	81.2462	90.7804	87.8576	49.1946	74.7231	87.5686	86.7371	93.0533
		0.8473	25.8	1.3875	25.8	0.6187	25.8	1.3863	25.8				1122.39	95.2824	93.7641	88.2309	78.9698	58.1948	85.5382	76.2028	81.1663	90.7226	87.7846	49.1265	74.7058	87.4846	86.7272	93.0303
		0.848	25.82	1.3871	25.82	0.6191	25.82	1.3859	25.82				1122.87	95.2676	93.7125	88.1754	78.8918	58.0775	85.4263	76.081	81.0747	90.6607	87.7177	49.0413	74.6799	87.4206	86.7041	92.9947
		0.8486	25.85	1.3867	25.85	0.6194	25.85	1.3855	25.85				1123.35	95.2343	93.6602	88.1064	78.8133	57.9601	85.3042	75.9583	80.9748	90.5982	87.6584	48.9539	74.6475	87.3805	86.6699	92.9462
		0.8493	25.88	1.3863	25.88	0.6198	25.88	1.3851	25.88				1123.83	95.1827	93.6087	88.0277	78.7381	57.8429	85.1751	75.8407	80.8689	90.538	87.6048	48.8788	74.6075	87.3611	86.6268	92.8851
		0.8499	25.9	1.3859	25.9	0.6202	25.9	1.3847	25.9				1124.32	95.1154	93.5572	87.9432	78.6675	57.7229	85.0405	75.7304	80.7575	90.4812	87.551	48.8248	74.5554	87.3534	86.5768	92.8128
		0.8506	25.93	1.3855	25.93	0.6206	25.93	1.3843	25.93				1124.8	95.0365	93.5041	87.8561	78.6006	57.5958	84.9009	75.6259	80.6402	90.4277	87.4899	48.7928	74.4857	87.3467	86.5206	92.7313
		0.8512	25.96	1.3852	25.96	0.621	25.96	1.384	25.96				1125.28	94.9518	93.4488	87.7685	78.5357	57.4589	84.7582	75.5245	80.5179	90.3765	87.4163	48.7778	74.3953	87.332	86.4596	92.6448
		0.8519	25.99	1.3848	25.99	0.6214	25.99	1.3836	25.99				1125.76	94.8688	93.3929	87.6825	78.4721	57.3151	84.6169	75.4251	80.3953	90.3273	87.3292	48.7735	74.2865	87.3049	86.3959	92.5597
		0.8525	26.01	1.3844	26.01	0.6218	26.01	1.3832	26.01				1126.24	94.7956	93.3405	87.6003	78.4116	57.1744	84.4853	75.3306	80.2812	90.2812	87.2332	48.7761	74.1681	87.2651	86.3336	92.4842
		0.8532	26.04	1.384	26.04	0.6221	26.04	1.3828	26.04				1126.72	94.7396	93.2967	87.525	78.3584	57.0511	84.3738	75.2475	80.1861	90.2401	87.1372	48.7857	74.0534	87.2148	86.2777	92.4261
		0.8538	26.07	1.3836	26.07	0.6225	26.07	1.3824	26.07				1127.21	94.7055	93.2658	87.46	78.3178	56.9593	84.2916	75.184	80.1188	90.206	87.0514	48.8051	73.9561	87.1565	86.2332	92.3908
		0.8545	26.1	1.3832	26.1	0.6229	26.1	1.3821	26.1				1127.69	94.6934	93.2487	87.408	78.2933	56.9071	84.2434	75.1458	80.0826	90.1791	86.9842	48.8372	73.8859	87.0912	86.2029	92.3796
		0.8552	26.12	1.3828	26.12	0.6233	26.12	1.3817	26.12				1128.17	94.6983	93.2423	87.3709	78.286	56.8941	84.2274	75.1344	80.0737	90.1574	86.9395	48.8827	73.8456	87.0188	86.1871	92.3886
		0.8558	26.15	1.3825	26.15	0.6236	26.15	1.3813	26.15				1128.65	94.7109	93.2402	87.3489	78.2935	56.9121	84.2362	75.1461	80.0828	90.1374	86.9163	48.9403	73.8311	86.9407	86.1833	92.41
		0.8565	26.18	1.382	26.18	0.624	26.18	1.3809	26.18				1129.14	94.72	93.2354	87.3416	78.3117	56.9499	84.259	75.1746	80.0993	90.115	86.9105	49.0082	73.8341	86.8613	86.1878	92.4346
		0.8571	26.2	1.3817	26.2	0.6244	26.2	1.3805	26.2				1129.62	94.7161	93.223	87.3475	78.3367	56.999	84.2861	75.2135	80.1157	90.0879	86.9172	49.087	73.8453	86.7897	86.1977	92.4547
		0.8578	26.23	1.3813	26.23	0.6248	26.23	1.3801	26.23				1130.1	94.6935	93.202	87.3653	78.3659	57.0571	84.3114	75.2592	80.1307	90.0565	86.933	49.1813	73.8577	86.7381	86.2121	92.4663
		0.8585	26.26	1.3809	26.26	0.6252	26.26	1.3798	26.26				1130.58	94.6523	93.1761	87.3931	78.3991	57.1287	84.3334	75.3111	80.1483	90.0239	86.9571	49.2982	73.8672	86.7183	86.2323	92.4699
		0.8591	26.29	1.3805	26.29	0.6256	26.29	1.3794	26.29				1131.06	94.5978	93.152	87.429	78.4371	57.2212	84.3544	75.3704	80.1761	89.995	86.9908	49.4447	73.8721	86.7379	86.261	92.4699
		0.8598	26.31	1.3801	26.31	0.6259	26.31	1.379	26.31				1131.55	94.5387	93.1368	87.4701	78.4804	57.3406	84.3781	75.4382	80.2202	89.9748	87.0357	49.6244	73.8714	86.797	86.3014	92.4722
		0.8604	26.34	1.3797	26.34	0.6263	26.34	1.3786	26.34				1132.03	94.4845	93.1362	87.5135	78.5287	57.4869	84.4073	75.5135	80.2829	89.967	87.0922	49.8353	73.8643	86.8881	86.3554	92.4825
		0.8611	26.37	1.3793	26.37	0.6267	26.37	1.3782	26.37				1132.51	94.4431	93.1519	87.5567	78.5801	57.6544	84.4439	75.5939	80.3621	89.9733	87.1589	50.0711	73.8501	86.9988	86.4236	92.5047
		0.8618	26.39	1.3789	26.39	0.6271	26.39	1.3778	26.39				1132.99	94.4191	93.1824	87.5986	78.633	57.8328	84.4884	75.6766	80.4529	89.9942	87.2326	50.3234	73.83	87.1158	86.5055	92.5403
		0.8624	26.42	1.3785	26.42	0.6275	26.42	1.3774	26.42				1133.47	94.4131	93.2235	87.6394	78.6868	58.0125	84.542	75.7607	80.5508	90.029	87.3095	50.5853	73.8084	87.2292	86.6001	92.5886
		0.8631	26.45	1.3782	26.45	0.6278	26.45	1.377	26.45				1133.96	94.4221	93.2702	87.6813	78.7427	58.1869	84.6065	75.848	80.6533	90.077	87.3862	50.8523	73.7926	87.3338	86.7064	92.6471
		0.8637	26.48	1.3778	26.48	0.6282	26.48	1.3767	26.48				1134.44	94.4404	93.3177	87.7262	78.8032	58.3537	84.6843	75.9425	80.7606	90.1363	87.4604	51.1217	73.7912	87.4283	86.8231	92.7125
		0.8644	26.5	1.3774	26.5	0.6286	26.5	1.3763	26.5				1134.92	94.4608	93.3622	87.7754	78.8705	58.5139	84.7763	76.0477	80.8737	90.2041	87.5306	51.3898	73.8103	87.513	86.9482	92.7807
		0.8651	26.53	1.377	26.53	0.629	26.53	1.3759	26.53				1135.4	94.4762	93.4009	87.8281	78.9451	58.669	84.8803	76.1643	80.9923	90.2751	87.5963	51.6499	73.8507	87.5875	87.0784	92.8472
		0.8657	26.56	1.3766	26.56	0.6294	26.56	1.3755	26.56				1135.89	94.4803	93.432	87.8816	79.0246	58.8188	84.99	76.2884	81.1133	90.3431	87.6569	51.892	73.9064	87.6501	87.2092	92.9071
		0.8664	26.58	1.3762	26.58	0.6298	26.58	1.3751	26.58				1136.37	94.4697	93.4542	87.9317	79.104	58.9618	85.0962	76.4124	81.2314	90.401	87.7119	52.1055	73.9666	87.6989	87.3358	92.9565
		0.8671	26.61	1.3758	26.61	0.6301	26.61	1.3747	26.61				1136.85	94.4436	93.467	87.9751	79.1778	59.096	85.1889	76.5278	81.3408	90.4438	87.7614	52.2831	74.0195	87.7349	87.4544	92.9924
		0.8677	26.64	1.3754	26.64	0.6305	26.64	1.3744	26.64				1137.33	94.4044	93.4708	88.0098	79.2419	59.2211	85.2604	76.6279	81.4375	90.4693	87.8054	52.4242	74.0568	87.7635	87.5626	93.0139
		0.8683	26.67	1.375	26.67	0.6309	26.67	1.374	26.67				1137.81	94.3563	93.4675	88.0361	79.2946	59.3397	85.3073	76.7104	81.5203	90.4789	87.8449	52.5355	74.0762	87.794	87.6602	93.0216
		0.869	26.69	1.3747	26.69	0.6313	26.69	1.3736	26.69				1138.3	94.3041	93.46	88.0559	79.3374	59.4558	85.331	76.7771	81.5907	90.4767	87.8805	52.6286	74.0815	87.8372	87.7482	93.018
		0.8697	26.72	1.3743	26.72	0.6316	26.72	1.3732	26.72				1138.78	94.2516	93.4521	88.0723	79.3729	59.5729	85.336	76.8327	81.6509	90.4673	87.9125	52.7149	74.0799	87.9003	87.828	93.0064
		0.8703	26.75	1.3739	26.75	0.632	26.75	1.3729	26.75				1139.26	94.2005	93.4476	88.0878	79.4042	59.6914	85.3287	76.8816	81.7023	90.4545	87.94	52.8012	74.0777	87.9836	87.9005	92.9904
		0.871	26.77	1.3735	26.77	0.6324	26.77	1.3725	26.77				1139.74	94.1501	93.4492	88.1043	79.4329	59.808	85.3145	76.9264	81.7444	90.4395	87.9617	52.8876	74.0778	88.079	87.9662	92.973
		0.8717	26.8	1.3731	26.8	0.6328	26.8	1.3721	26.8				1140.22	94.0979	93.4587	88.123	79.4591	59.9166	85.2971	76.9673	81.7763	90.4217	87.9761	52.9685	74.0784	88.1726	88.0254	92.9565
		0.8723	26.83	1.3727	26.83	0.6332	26.83	1.3717	26.83				1140.71	94.0407	93.4759	88.1449	79.482	60.0112	85.2783	77.0032	81.7981	90.3996	87.9826	53.0369	74.074	88.2491	88.0796	92.9424
		0.873	26.86	1.3723	26.86	0.6335	26.86	1.3713	26.86				1141.19	93.9759	93.4992	88.171	79.5011	60.0881	85.2589	77.033	81.8124	90.3728	87.9822	53.0887	74.0586	88.2977	88.1311	92.9309
		0.8736	26.88	1.3719	26.88	0.6339	26.88	1.3709	26.88				1141.67	93.9025	93.5252	88.2021	79.5165	60.1471	85.2385	77.0571	81.8244	90.3421	87.9767	53.1249	74.0273	88.3149	88.1833	92.9208
		0.8743	26.91	1.3715	26.91	0.6343	26.91	1.3705	26.91				1142.15	93.8203	93.5496	88.238	79.5294	60.19	85.216	77.0772	81.8391	90.3099	87.9684	53.1515	73.978	88.3044	88.2389	92.9097
		0.875	26.94	1.3712	26.94	0.6347	26.94	1.3702	26.94				1142.63	93.7302	93.5673	88.2762	79.5406	60.218	85.1892	77.0946	81.8586	90.278	87.9583	53.1754	73.9103	88.2742	88.2985	92.8935
		0.8756	26.97	1.3707	26.96	0.635	26.97	1.3698	26.97				1143.12	93.6337	93.5738	88.3124	79.5502	60.2297	85.1544	77.1097	81.8799	90.2466	87.9453	53.2007	73.8249	88.2314	88.3601	92.8676
		0.8763	26.99	1.3704	26.99	0.6354	26.99	1.3694	26.99				1143.6	93.5317	93.5656	88.3409	79.557	60.2201	85.1074	77.1203	81.8939	90.2127	87.9267	53.2265	73.7224	88.1795	88.419	92.8283
		0.8769	27.02	1.37	27.02	0.6358	27.02	1.369	27.02				1144.08	93.4256	93.5421	88.3564	79.5589	60.1833	85.0446	77.1232	81.8894	90.1709	87.8985	53.2468	73.6033	88.1173	88.4694	92.7741
		0.8777	27.05	1.3696	27.05	0.6362	27.05	1.3686	27.05				1144.56	93.3171	93.5059	88.3561	79.5542	60.1149	84.9643	77.1159	81.8564	90.1146	87.8575	53.2537	73.4687	88.0418	88.5062	92.7067
		0.8783	27.07	1.3692	27.07	0.6365	27.07	1.3683	27.07				1145.05	93.2082	93.4623	88.3408	79.5428	60.0159	84.8677	77.0981	81.7908	90.0387	87.8025	53.2411	73.3218	87.9517	88.527	92.631
		0.879	27.1	1.3688	27.1	0.6369	27.1	1.3679	27.1				1145.53	93.1009	93.4188	88.3146	79.5261	59.8924	84.7583	77.0721	81.6957	89.9407	87.7351	53.207	73.168	87.851	88.5323	92.5536
		0.8796	27.13	1.3684	27.13	0.6373	27.13	1.3675	27.13				1146.01	92.9964	93.3824	88.2834	79.5071	59.7542	84.6407	77.0423	81.5804	89.822	87.6585	53.1536	73.0135	87.7494	88.5246	92.4808
		0.8803	27.16	1.368	27.16	0.6376	27.16	1.3671	27.16				1146.49	92.894	93.3577	88.2532	79.4882	59.611	84.5179	77.0128	81.4561	89.6869	87.5768	53.0854	72.8636	87.6596	88.5071	92.4162
		0.8809	27.18	1.3676	27.18	0.6381	27.18	1.3668	27.18				1146.97	92.791	93.3456	88.2275	79.4709	59.4693	84.3904	76.9858	81.3317	89.5416	87.4931	53.0065	72.7206	87.5925	88.4821	92.3597
		0.8816	27.21	1.3672	27.21	0.6384	27.21	1.3664	27.21				1147.46	92.6836	93.3427	88.2076	79.4548	59.3309	84.2566	76.9606	81.2114	89.3923	87.4089	52.9196	72.5834	87.5524	88.4505	92.3077
		0.8823	27.24	1.3669	27.24	0.6388	27.24	1.366	27.24				1147.94	92.5682	93.3431	88.1923	79.4383	59.1952	84.1145	76.9348	81.0945	89.2444	87.3244	52.8268	72.4486	87.535	88.4126	92.2549
		0.8829	27.26	1.3665	27.26	0.6392	27.26	1.3656	27.26				1148.42	92.4437	93.34	88.1805	79.4205	59.0629	83.9644	76.9071	80.9784	89.1022	87.2394	52.7319	72.3132	87.5285	88.3689	92.197
		0.8836	27.29	1.3661	27.29	0.6396	27.29	1.3652	27.29				1148.9	92.3127	93.3285	88.1723	79.4022	58.9387	83.8108	76.8785	80.8615	88.969	87.1545	52.6426	72.177	87.518	88.3215	92.1325
		0.8843	27.32	1.3657	27.32	0.64	27.32	1.3649	27.32				1149.38	92.1813	93.3068	88.1692	79.3865	58.8325	83.6626	76.8539	80.7465	88.8473	87.0715	52.5708	72.0441	87.4905	88.2741	92.063
		0.8849	27.35	1.3653	27.35	0.6403	27.35	1.3645	27.35				1149.87	92.0576	93.2768	88.174	79.3778	58.7571	83.5306	76.8403	80.6395	88.7387	86.9934	52.5306	71.9221	87.4399	88.2314	91.9925
		0.8856	27.37	1.3649	27.37	0.6407	27.37	1.3641	27.37				1150.35	91.9487	93.2431	88.1886	79.3804	58.7225	83.4238	76.8445	80.5479	88.6436	86.9228	52.534	71.8189	87.368	88.1967	91.9245
		0.8862	27.4	1.3645	27.4	0.6411	27.4	1.3637	27.4				1150.83	91.8588	93.2113	88.2126	79.3968	58.7326	83.3467	76.87	80.477	88.561	86.8618	52.5875	71.7402	87.2832	88.1703	91.8605
		0.8869	27.43	1.3641	27.43	0.6414	27.43	1.3633	27.43				1151.31	91.7877	93.1869	88.2431	79.4266	58.7826	83.2978	76.9166	80.4279	88.489	86.8109	52.6897	71.688	87.197	88.1498	91.7991
		0.8876	27.45	1.3637	27.45	0.6418	27.45	1.3629	27.45				1151.8	91.7318	93.1735	88.2754	79.4678	58.8619	83.271	76.9809	80.3974	88.4256	86.7696	52.8336	71.6606	87.1198	88.1301	91.7367
		0.8882	27.48	1.3633	27.48	0.6422	27.48	1.3626	27.48				1152.28	91.686	93.1733	88.3056	79.5179	58.9588	83.2593	77.0592	80.3808	88.3707	86.7377	53.0096	71.655	87.058	88.1059	91.6699
		0.8889	27.51	1.3629	27.51	0.6425	27.51	1.3622	27.51				1152.76	91.6466	93.1873	88.3321	79.5758	59.0657	83.2587	77.1497	80.3747	88.3263	86.7161	53.2098	71.6697	87.0132	88.0746	91.5982
		0.8895	27.54	1.3626	27.54	0.6429	27.54	1.3618	27.54				1153.24	91.6121	93.2152	88.3573	79.6424	59.1817	83.2699	77.2538	80.3789	88.2962	86.7068	53.4298	71.7051	86.9834	88.0365	91.5245
		0.8902	27.56	1.3622	27.56	0.6433	27.56	1.3614	27.56				1153.72	91.5838	93.2561	88.3864	79.7203	59.3113	83.2977	77.3754	80.3969	88.2845	86.7126	53.6681	71.764	86.9649	87.9958	91.4557
		0.8908	27.59	1.3618	27.59	0.6437	27.59	1.361	27.59				1154.21	91.5648	93.3078	88.4257	79.8117	59.4608	83.3488	77.5182	80.4331	88.2937	86.7355	53.9236	71.8491	86.9547	87.9583	91.3996
		0.8915	27.62	1.3614	27.62	0.644	27.62	1.3606	27.62				1154.69	91.5577	93.3674	88.4802	79.9174	59.6339	83.4279	77.6834	80.4906	88.3231	86.7755	54.193	71.9611	86.9514	87.9302	91.3631
		0.8922	27.64	1.361	27.64	0.6444	27.64	1.3603	27.64				1155.17	91.5639	93.4312	88.5518	80.0358	59.8286	83.5353	77.8685	80.5694	88.3686	86.8307	54.47	72.0978	86.9557	87.9153	91.3494
		0.8928	27.67	1.3606	27.67	0.6448	27.67	1.3599	27.67				1155.65	91.5829	93.4952	88.639	80.1636	60.0383	83.6668	78.0681	80.6662	88.4247	86.8979	54.7468	72.2549	86.9696	87.9152	91.3578
		0.8935	27.7	1.3602	27.7	0.6452	27.7	1.3595	27.7				1156.13	91.6134	93.5567	88.7376	80.2969	60.2549	83.8147	78.2764	80.7766	88.4867	86.9742	55.0166	72.4283	86.9956	87.9293	91.3842
		0.8941	27.73	1.3598	27.73	0.6456	27.73	1.3591	27.73				1156.62	91.6543	93.6142	88.843	80.433	60.4727	83.971	78.4891	80.8976	88.5528	87.0584	55.2769	72.6152	87.0353	87.9556	91.4233
		0.8948	27.75	1.3594	27.75	0.6459	27.75	1.3587	27.75				1157.1	91.7052	93.6682	88.9513	80.5715	60.6904	84.1295	78.7055	81.0286	88.625	87.1516	55.5296	72.8157	87.089	87.9917	91.4704
		0.8955	27.78	1.359	27.78	0.6463	27.78	1.3584	27.78				1157.58	91.7667	93.7203	89.0602	80.7134	60.9113	84.2869	78.9271	81.1718	88.7076	87.256	55.7797	73.031	87.1547	88.0352	91.5224
		0.8961	27.81	1.3587	27.81	0.6467	27.81	1.358	27.81				1158.06	91.8391	93.7726	89.1688	80.8602	61.1397	84.4423	79.1565	81.3297	88.8052	87.3745	56.0317	73.2612	87.2287	88.0829	91.5778
		0.8968	27.83	1.3583	27.83	0.6471	27.83	1.3576	27.83				1158.55	91.9218	93.8263	89.2768	81.0125	61.378	84.5965	79.3945	81.5031	88.9196	87.5079	56.2867	73.5038	87.3062	88.1312	91.6362
		0.8975	27.86	1.3579	27.86	0.6474	27.86	1.3572	27.86				1159.03	92.0127	93.8815	89.3838	81.1692	61.6243	84.7511	79.6393	81.6899	89.0488	87.6549	56.5408	73.7528	87.3824	88.1756	91.6973
		0.8981	27.89	1.3575	27.89	0.6478	27.89	1.3568	27.89				1159.51	92.1091	93.9373	89.4887	81.3274	61.8731	84.9076	79.8866	81.8849	89.1875	87.8119	56.7867	74.0004	87.4543	88.2118	91.7604
		0.8988	27.92	1.3571	27.92	0.6482	27.92	1.3565	27.92				1159.99	92.2078	93.9926	89.5899	81.4839	62.1172	85.0681	80.1312	82.082	89.3285	87.9737	57.0157	74.2393	87.5214	88.2367	91.8246
		0.8994	27.94	1.3567	27.94	0.6485	27.94	1.3561	27.94				1160.47	92.3069	94.0464	89.6859	81.636	62.3513	85.2346	80.3688	82.2759	89.4656	88.1348	57.2219	74.4654	87.5859	88.2488	91.8894
		0.9001	27.97	1.3563	27.97	0.6489	27.97	1.3557	27.97				1160.96	92.4055	94.0989	89.7759	81.7822	62.5732	85.4089	80.5972	82.4628	89.5949	88.2903	57.4028	74.6786	87.6513	88.2488	91.9547
		0.9008	28	1.3559	28	0.6493	28	1.3553	28				1161.44	92.5035	94.1505	89.8595	81.9219	62.7834	85.591	80.8155	82.641	89.7154	88.4362	57.5594	74.8815	87.7207	88.2387	92.0208
		0.9014	28.03	1.3555	28.02	0.6496	28.03	1.3549	28.03				1161.92	92.6005	94.2022	89.9368	82.055	62.9832	85.778	81.0234	82.8086	89.8279	88.569	57.6944	75.0777	87.7951	88.2204	92.0875
		0.9021	28.05	1.3551	28.05	0.6501	28.05	1.3546	28.05				1162.4	92.6951	94.2541	90.0076	82.1805	63.1712	85.964	81.2195	82.9633	89.9334	88.6865	57.8096	75.2689	87.872	88.1943	92.1543
		0.9027	28.08	1.3547	28.08	0.6504	28.08	1.3542	28.08				1162.88	92.7853	94.3055	90.0714	82.2969	63.3427	86.1411	81.4013	83.1015	90.0319	88.7874	57.9052	75.4543	87.9464	88.1595	92.219
		0.9033	28.11	1.3543	28.11	0.6508	28.11	1.3538	28.11				1163.37	92.8689	94.3549	90.1275	82.402	63.4908	86.3014	81.5656	83.2202	90.1225	88.872	57.9804	75.6305	88.0121	88.1137	92.2792
		0.904	28.13	1.3539	28.13	0.6512	28.13	1.3534	28.13				1163.85	92.9455	94.4007	90.1761	82.4945	63.6088	86.4404	81.7101	83.3182	90.2043	88.9429	58.0351	75.794	88.0648	88.0555	92.3328
		0.9046	28.16	1.3536	28.16	0.6515	28.16	1.353	28.16				1164.33	93.0171	94.4419	90.218	82.5746	63.6938	86.5586	81.8353	83.3987	90.2774	89.0045	58.0714	75.9433	88.1037	87.9853	92.3792
		0.9053	28.19	1.3532	28.19	0.6519	28.19	1.3526	28.19				1164.81	93.088	94.4786	90.2558	82.6444	63.7482	86.6613	81.9443	83.4683	90.3442	89.0623	58.0936	76.0795	88.1323	87.9063	92.4202
		0.906	28.22	1.3528	28.22	0.6523	28.22	1.3523	28.22				1165.3	93.1637	94.5122	90.2928	82.7072	63.779	86.7568	82.0425	83.5355	90.4089	89.1214	58.1066	76.2064	88.1574	87.824	92.4593
		0.9066	28.24	1.3524	28.24	0.6526	28.24	1.3519	28.24				1165.78	93.2488	94.545	90.3327	82.7662	63.7945	86.8531	82.1348	83.6072	90.476	89.185	58.1135	76.3284	88.1865	87.7446	92.5008
		0.9073	28.27	1.352	28.27	0.653	28.27	1.3515	28.27				1166.26	93.345	94.5791	90.378	82.8235	63.801	86.9548	82.2242	83.6856	90.5486	89.2532	58.1131	76.4487	88.2251	87.6723	92.5482
		0.9079	28.3	1.3516	28.3	0.6534	28.3	1.3512	28.3				1166.74	93.451	94.6161	90.4296	82.8787	63.7998	87.0614	82.3104	83.7677	90.627	89.3236	58.1001	76.5684	88.2748	87.6081	92.6034
		0.9086	28.32	1.3512	28.32	0.6537	28.32	1.3508	28.32				1167.22	93.5629	94.6568	90.4865	82.93	63.7878	87.1682	82.3907	83.8459	90.7087	89.3918	58.067	76.6868	88.3333	87.5498	92.6657
		0.9092	28.35	1.3508	28.35	0.6541	28.35	1.3504	28.35				1167.71	93.6764	94.701	90.5464	82.9754	63.7595	87.2689	82.4616	83.9116	90.7895	89.454	58.0074	76.8026	88.395	87.4923	92.7329
		0.9098	28.38	1.3504	28.38	0.6545	28.38	1.35	28.38				1168.19	93.7892	94.7484	90.6064	83.0136	63.7107	87.3583	82.5213	83.9592	90.8653	89.508	57.9199	76.9152	88.4536	87.4301	92.8025
		0.9105	28.41	1.35	28.41	0.6549	28.41	1.3496	28.41				1168.67	93.9016	94.7983	90.664	83.0451	63.6418	87.435	82.5704	83.9882	90.9336	89.5538	57.8089	77.0253	88.5042	87.3594	92.8722
		0.9112	28.43	1.3496	28.43	0.6552	28.43	1.3493	28.43				1169.15	94.0165	94.8501	90.7172	83.0722	63.5574	87.5011	82.6128	84.0026	90.9947	89.5936	57.6838	77.1339	88.5442	87.2787	92.9413
		0.9118	28.46	1.3493	28.46	0.6556	28.46	1.3489	28.46				1169.63	94.1376	94.9031	90.7648	83.0979	63.4656	87.5614	82.653	84.0089	91.0505	89.63	57.5556	77.2406	88.5735	87.1894	93.01
		0.9124	28.49	1.3489	28.49	0.656	28.49	1.3485	28.49				1170.12	94.2672	94.9564	90.8062	83.1248	63.3745	87.6207	82.695	84.0127	91.104	89.6658	57.4335	77.3423	88.5944	87.0948	93.0792
		0.9131	28.51	1.3485	28.51	0.6564	28.51	1.3481	28.51				1170.6	94.4048	95.0092	90.8409	83.1539	63.2895	87.6823	82.7404	84.0162	91.1573	89.7023	57.3225	77.4334	88.6096	86.999	93.1494
		0.9137	28.54	1.3481	28.54	0.6567	28.54	1.3477	28.54				1171.08	94.547	95.061	90.869	83.1846	63.2125	87.7472	82.7884	84.0181	91.2112	89.7404	57.2233	77.508	88.6227	86.9059	93.2207
		0.9144	28.57	1.3477	28.57	0.6571	28.57	1.3474	28.57				1171.56	94.6887	95.1116	90.8911	83.2155	63.1425	87.8141	82.8367	84.015	91.2655	89.7806	57.1344	77.5621	88.6367	86.8188	93.2925
		0.915	28.6	1.3473	28.6	0.6574	28.6	1.347	28.6				1172.05	94.8249	95.1616	90.9085	83.2452	63.0779	87.8818	82.8831	84.0045	91.3194	89.824	57.0544	77.5964	88.6539	86.7407	93.3643
		0.9156	28.62	1.3469	28.62	0.6578	28.62	1.3466	28.62				1172.53	94.9531	95.2118	90.9225	83.2733	63.0181	87.9492	82.9271	83.9875	91.3727	89.8725	56.9838	77.6162	88.6758	86.6739	93.4357
		0.9163	28.65	1.3465	28.65	0.6582	28.65	1.3462	28.65				1173.01	95.0727	95.2626	90.9348	83.3003	62.9643	88.0163	82.9693	83.9679	91.4263	89.9277	56.9243	77.6305	88.702	86.62	93.5071
		0.9169	28.68	1.3462	28.68	0.6586	28.68	1.3458	28.68				1173.49	95.1858	95.3132	90.946	83.3269	62.9176	88.0832	83.0108	83.9515	91.481	89.99	56.8768	77.6473	88.7301	86.5793	93.5791
		0.9176	28.7	1.3457	28.7	0.659	28.7	1.3454	28.7				1173.97	95.2947	95.3617	90.9558	83.3531	62.8781	88.1493	83.0517	83.9426	91.5377	90.0577	56.8399	77.6705	88.7555	86.5501	93.6519
		0.9182	28.73	1.3453	28.73	0.6593	28.73	1.3451	28.73				1174.46	95.4009	95.4047	90.9626	83.3777	62.843	88.2123	83.0901	83.9417	91.5961	90.1266	56.809	77.6974	88.7727	86.529	93.7254
		0.9188	28.76	1.3449	28.76	0.6597	28.76	1.3447	28.76				1174.94	95.5042	95.4389	90.9645	83.3983	62.8077	88.2693	83.1224	83.9454	91.6546	90.1913	56.7781	77.7194	88.7765	86.5115	93.7982
		0.9195	28.79	1.3446	28.79	0.66	28.79	1.3443	28.79				1175.42	95.6029	95.4619	90.9605	83.4125	62.7678	88.3175	83.1445	83.9474	91.7113	90.2468	56.7429	77.7252	88.7643	86.4938	93.8687
		0.9201	28.81	1.3441	28.81	0.6604	28.81	1.3439	28.81				1175.9	95.6948	95.4732	90.951	83.4186	62.721	88.3559	83.1541	83.9425	91.7642	90.2901	56.7038	77.7054	88.7368	86.4737	93.9352
		0.9208	28.84	1.3438	28.84	0.6608	28.84	1.3435	28.84				1176.38	95.778	95.4748	90.9384	83.4172	62.6684	88.386	83.1519	83.9287	91.8127	90.3211	56.6665	77.6558	88.6982	86.4516	93.9965
		0.9214	28.87	1.3434	28.87	0.6612	28.87	1.3432	28.87				1176.87	95.8515	95.4699	90.9266	83.4104	62.614	88.4111	83.1412	83.908	91.8571	90.3424	56.6406	77.5787	88.6545	86.43	94.0528
		0.922	28.89	1.343	28.89	0.6615	28.89	1.3428	28.89				1177.35	95.9156	95.4626	90.9197	83.4018	62.5621	88.4346	83.1278	83.8855	91.8983	90.3582	56.6357	77.4811	88.6115	86.4123	94.1046
		0.9227	28.92	1.3426	28.92	0.6619	28.92	1.3424	28.92				1177.83	95.9711	95.4561	90.9209	83.3949	62.5154	88.459	83.117	83.8667	91.9372	90.3728	56.6578	77.3723	88.5729	86.4007	94.153
		0.9233	28.95	1.3422	28.95	0.6623	28.95	1.342	28.95				1178.31	96.0186	95.4522	90.9312	83.3919	62.473	88.484	83.1124	83.8541	91.9735	90.3891	56.7074	77.2597	88.5398	86.3958	94.1989
		0.9239	28.98	1.3418	28.98	0.6626	28.98	1.3417	28.98				1178.8	96.059	95.4509	90.949	83.3935	62.4323	88.5076	83.1148	83.847	92.0063	90.4084	56.7804	77.1477	88.5113	86.3964	94.2426
		0.9246	29	1.3414	29	0.663	29	1.3413	29				1179.28	96.0931	95.4514	90.9714	83.3985	62.3907	88.5271	83.1226	83.842	92.0349	90.4309	56.8708	77.0374	88.4863	86.4004	94.2836
		0.9251	29.03	1.341	29.03	0.6634	29.03	1.3409	29.03				1179.76	96.1235	95.4528	90.9948	83.405	62.3494	88.5411	83.1328	83.8357	92.0595	90.4557	56.9748	76.9284	88.466	86.4063	94.321
		0.9258	29.06	1.3406	29.06	0.6637	29.06	1.3405	29.06				1180.24	96.1539	95.455	91.0165	83.4111	62.3139	88.5508	83.1423	83.827	92.0822	90.4827	57.0916	76.8209	88.4537	86.4142	94.3538
		0.9264	29.09	1.3402	29.09	0.6641	29.09	1.3402	29.09				1180.72	96.1894	95.459	91.035	83.4153	62.2933	88.5602	83.1489	83.8188	92.1061	90.5116	57.2235	76.7164	88.4547	86.4258	94.3812
		0.927	29.11	1.3399	29.11	0.6645	29.11	1.3398	29.11				1181.2	96.2355	95.4666	91.0508	83.4171	62.2962	88.5738	83.1517	83.8173	92.1346	90.5425	57.3723	76.6178	88.4743	86.4442	94.4033
		0.9277	29.14	1.3395	29.14	0.6648	29.14	1.3394	29.14				1181.69	96.2955	95.4793	91.0654	83.4164	62.3272	88.5953	83.1506	83.8291	92.1693	90.5755	57.5365	76.5273	88.5151	86.4714	94.4207
		0.9283	29.17	1.3391	29.17	0.6652	29.17	1.339	29.17				1182.17	96.3701	95.4979	91.0808	83.4136	62.3848	88.6254	83.1462	83.8589	92.2096	90.6103	57.7103	76.4455	88.5764	86.5084	94.4342
		0.9289	29.19	1.3387	29.19	0.6656	29.19	1.3386	29.19				1182.65	96.4559	95.5221	91.0985	83.4096	62.4622	88.6618	83.1399	83.9076	92.2518	90.6463	57.8852	76.3709	88.6544	86.554	94.4451
		0.9295	29.22	1.3383	29.22	0.6659	29.22	1.3383	29.22				1183.13	96.5474	95.5503	91.1195	83.4059	62.5509	88.7006	83.1342	83.9725	92.2916	90.6834	58.0542	76.3009	88.7434	86.606	94.4542
		0.9301	29.25	1.3379	29.25	0.6663	29.25	1.3379	29.25				1183.62	96.6374	95.5807	91.1441	83.4049	62.645	88.738	83.1326	84.0492	92.3252	90.7223	58.215	76.2338	88.8379	86.6622	94.4621
		0.9307	29.28	1.3375	29.28	0.6667	29.28	1.3375	29.28				1184.1	96.7198	95.6113	91.1715	83.4091	62.7439	88.7722	83.1392	84.1327	92.3517	90.7642	58.372	76.1702	88.9329	86.7211	94.4688
		0.9314	29.3	1.3371	29.3	0.6671	29.3	1.3371	29.3				1184.58	96.7904	95.6403	91.2006	83.421	62.8512	88.8042	83.1579	84.2193	92.3728	90.8103	58.5347	76.1129	89.0234	86.7826	94.4737
		0.932	29.33	1.3367	29.33	0.6674	29.33	1.3368	29.33				1185.06	96.8476	95.666	91.2295	83.4421	62.9728	88.8363	83.1908	84.3068	92.3932	90.8615	58.7139	76.0662	89.1041	86.8478	94.4761
		0.9326	29.36	1.3363	29.36	0.6678	29.36	1.3364	29.36				1185.54	96.8918	95.6871	91.2564	83.4722	63.1118	88.8718	83.2379	84.3936	92.4175	90.9178	58.9173	76.0336	89.1679	86.918	94.4757
		0.9332	29.38	1.3359	29.38	0.6682	29.38	1.336	29.38				1186.03	96.9251	95.7026	91.2795	83.5097	63.267	88.9128	83.2964	84.4783	92.4491	90.9779	59.1469	76.0163	89.2079	86.9947	94.473
		0.9338	29.41	1.3356	29.41	0.6685	29.41	1.3356	29.41				1186.51	96.9498	95.712	91.2985	83.5521	63.4326	88.96	83.3626	84.5592	92.4885	91.0404	59.3992	76.0133	89.2192	87.0791	94.4699
		0.9344	29.44	1.3352	29.44	0.6689	29.44	1.3353	29.44				1186.99	96.9682	95.7166	91.3147	83.5972	63.601	89.0135	83.4331	84.6353	92.5339	91.1045	59.668	76.0222	89.2026	87.1723	94.4699
		0.935	29.47	1.3348	29.47	0.6692	29.47	1.3349	29.47				1187.47	96.9824	95.7186	91.3317	83.6439	63.767	89.0735	83.5061	84.707	92.582	91.1701	59.9479	76.0406	89.1659	87.275	94.4774
		0.9357	29.49	1.3344	29.49	0.6696	29.49	1.3345	29.49				1187.95	96.9941	95.722	91.3542	83.6921	63.9303	89.1411	83.5814	84.7766	92.6305	91.2379	60.2372	76.0674	89.124	87.388	94.4968
		0.9363	29.52	1.334	29.52	0.67	29.52	1.3341	29.52				1188.44	97.0052	95.7308	91.3874	83.7424	64.0961	89.2182	83.6599	84.8484	92.6791	91.3093	60.5372	76.103	89.095	87.5111	94.5308
		0.9369	29.55	1.3336	29.55	0.6703	29.55	1.3338	29.55				1188.92	97.0173	95.7487	91.4353	83.7948	64.2719	89.3066	83.742	84.9274	92.7302	91.3847	60.8507	76.1478	89.0952	87.6435	94.5798
		0.9375	29.57	1.3332	29.57	0.6707	29.57	1.3334	29.57				1189.4	97.032	95.7776	91.4994	83.8488	64.4644	89.4069	83.8263	85.0178	92.7877	91.4642	61.1787	76.2007	89.1343	87.7833	94.6414
		0.9381	29.6	1.3328	29.6	0.6711	29.6	1.333	29.6				1189.88	97.0499	95.8172	91.5785	83.9028	64.6766	89.5176	83.9107	85.122	92.8551	91.5466	61.5191	76.2589	89.2122	87.9282	94.711
		0.9387	29.63	1.3325	29.63	0.6714	29.63	1.3326	29.63				1190.37	97.0708	95.8653	91.6688	83.9553	64.9067	89.6352	83.9926	85.2407	92.9344	91.6314	61.8669	76.3186	89.3204	88.0769	94.7835
		0.9393	29.66	1.3321	29.66	0.6718	29.66	1.3323	29.66				1190.85	97.0934	95.9187	91.7649	84.0059	65.1505	89.7553	84.0717	85.3734	93.0242	91.7182	62.2165	76.377	89.446	88.229	94.8547
		0.9399	29.68	1.3317	29.68	0.6722	29.68	1.3319	29.68				1191.33	97.1158	95.9736	91.861	84.0559	65.4034	89.8737	84.1499	85.5188	93.1199	91.808	62.5639	76.4337	89.5764	88.3855	94.9226
		0.9405	29.71	1.3313	29.71	0.6725	29.71	1.3315	29.71				1191.81	97.1354	96.027	91.9514	84.1081	65.6625	89.9872	84.2313	85.6755	93.215	91.9014	62.9079	76.4918	89.7043	88.5476	94.9873
		0.9411	29.74	1.3309	29.74	0.6729	29.74	1.3311	29.74				1192.29	97.149	96.076	92.0312	84.165	65.9271	90.0941	84.3203	85.841	93.3019	91.9983	63.2498	76.5561	89.8283	88.7154	95.05
		0.9416	29.76	1.3305	29.76	0.6733	29.76	1.3307	29.76				1192.78	97.1533	96.1183	92.0968	84.2282	66.197	90.1933	84.4191	86.0113	93.3738	92.0968	63.5921	76.6311	89.9518	88.887	95.1125
		0.9422	29.79	1.3301	29.79	0.6736	29.79	1.3304	29.79				1193.26	97.1452	96.1517	92.1461	84.2969	66.4707	90.2836	84.5264	86.1802	93.4268	92.193	63.9367	76.718	90.079	89.0587	95.175
		0.9428	29.82	1.3297	29.82	0.674	29.82	1.33	29.82				1193.74	97.1225	96.1748	92.179	84.3681	66.7444	90.364	84.6376	86.3404	93.46	92.2826	64.2847	76.8142	90.2116	89.2263	95.237
		0.9434	29.85	1.3293	29.85	0.6744	29.85	1.3296	29.85				1194.22	97.0851	96.1873	92.1979	84.4381	67.0131	90.4339	84.7469	86.4862	93.4767	92.3628	64.6377	76.9141	90.3469	89.3876	95.2968
		0.944	29.87	1.3289	29.87	0.6748	29.87	1.3293	29.87				1194.7	97.0356	96.1913	92.2078	84.5043	67.2726	90.4943	84.8504	86.6153	93.4832	92.4339	64.9989	77.0122	90.4788	89.5446	95.3534
		0.9446	29.9	1.3285	29.9	0.6751	29.9	1.3289	29.9				1195.19	96.9794	96.1914	92.216	84.5666	67.522	90.5478	84.9479	86.7313	93.4884	92.5004	65.3739	77.1061	90.6003	89.7035	95.4074
		0.9452	29.93	1.3282	29.93	0.6755	29.93	1.3285	29.93				1195.67	96.9237	96.1941	92.2309	84.6277	67.7644	90.5993	85.0433	86.843	93.5013	92.5696	65.7693	77.198	90.7064	89.8738	95.461
		0.9458	29.96	1.3277	29.95	0.6759	29.96	1.3281	29.96				1196.15	96.8755	96.2065	92.2602	84.6913	68.0063	90.6541	85.1427	86.9625	93.5298	92.6496	66.1896	77.2944	90.7957	90.0648	95.5177
		0.9463	29.98	1.3274	29.98	0.6762	29.98	1.3277	29.98				1196.63	96.8394	96.2338	92.3098	84.7611	68.2544	90.7163	85.2517	87.1011	93.5786	92.7463	66.6342	77.4029	90.8702	90.2824	95.581
		0.9469	30.01	1.327	30.01	0.6766	30.01	1.3273	30.01				1197.12	96.8155	96.2777	92.3818	84.8383	68.5136	90.7871	85.3723	87.2658	93.6482	92.8616	67.0952	77.5299	90.9337	90.5269	95.6529
		0.9475	30.04	1.3266	30.04	0.677	30.04	1.327	30.04				1197.6	96.7993	96.3354	92.4745	84.9217	68.7853	90.8648	85.5026	87.4573	93.7353	92.9933	67.5592	77.6775	90.9894	90.7922	95.7333
		0.9481	30.06	1.3262	30.06	0.6773	30.06	1.3266	30.06				1198.08	96.7826	96.4	92.5837	85.0082	69.068	90.9452	85.6378	87.6703	93.8334	93.1356	68.0114	77.8441	91.0395	91.0688	95.8202
		0.9487	30.09	1.3258	30.09	0.6777	30.09	1.3262	30.09				1198.56	96.7566	96.4634	92.7036	85.0947	69.3601	91.0245	85.773	87.8965	93.9356	93.2824	68.4411	78.026	91.0842	91.3464	95.9104
		0.9492	30.12	1.3254	30.12	0.678	30.12	1.3259	30.12				1199.04	96.7151	96.5186	92.8288	85.1799	69.6617	91.1004	85.906	88.1279	94.0363	93.4289	68.8461	78.2198	91.124	91.6172	96.0014
		0.9498	30.15	1.325	30.15	0.6784	30.15	1.3255	30.15				1199.53	96.6564	96.5621	92.9544	85.2642	69.9756	91.1741	86.0378	88.3597	94.1322	93.5725	69.2337	78.4245	91.1601	91.8781	96.0914
		0.9504	30.17	1.3246	30.17	0.6788	30.17	1.3251	30.17				1200.01	96.5835	96.5944	93.0766	85.35	70.3059	91.2491	86.1719	88.5902	94.223	93.7128	69.6179	78.6406	91.1953	92.1296	96.1803
		0.951	30.2	1.3243	30.2	0.6791	30.2	1.3247	30.2				1200.49	96.5029	96.6197	93.1923	85.4393	70.6554	91.3296	86.3114	88.8205	94.3102	93.8499	70.0148	78.8688	91.233	92.3756	96.2686
		0.9516	30.23	1.3239	30.23	0.6795	30.23	1.3243	30.23				1200.97	96.4212	96.6434	93.2983	85.5326	71.0227	91.4185	86.4572	89.0517	94.3957	93.9832	70.4367	79.1073	91.2764	92.6202	96.3565
		0.9521	30.25	1.3235	30.25	0.6799	30.25	1.324	30.25				1201.45	96.3432	96.6705	93.3919	85.628	71.4018	91.5156	86.6062	89.2832	94.4806	94.1114	70.8888	79.3508	91.3276	92.8673	96.4437
		0.9527	30.28	1.3231	30.28	0.6802	30.28	1.3236	30.28				1201.94	96.2699	96.7034	93.4715	85.7218	71.7835	91.6181	86.7528	89.5121	94.5646	94.2327	71.3686	79.5912	91.3871	93.1199	96.5292
		0.9533	30.31	1.3227	30.31	0.6806	30.31	1.3232	30.31				1202.42	96.1998	96.7421	93.5376	85.8107	72.1589	91.7219	86.8917	89.7347	94.6465	94.3467	71.8676	79.82	91.4559	93.3804	96.612
		0.9538	30.34	1.3223	30.34	0.681	30.34	1.3229	30.34				1202.9	96.1307	96.7847	93.593	85.8928	72.5217	91.8234	87.0199	89.9474	94.7242	94.4544	72.3745	80.0315	91.5358	93.6506	96.6919
		0.9544	30.36	1.3219	30.36	0.6813	30.36	1.3225	30.36				1203.38	96.0615	96.8286	93.643	85.9687	72.8705	91.9209	87.1386	90.1488	94.7969	94.5587	72.8779	80.2245	91.6305	93.9314	96.7702
		0.955	30.39	1.3215	30.39	0.6817	30.39	1.3221	30.39				1203.87	95.9935	96.8716	93.6939	86.0415	73.2069	92.0152	87.2523	90.3397	94.864	94.6632	73.3678	80.4024	91.7438	94.2219	96.8493
		0.9555	30.42	1.3211	30.42	0.682	30.42	1.3217	30.42				1204.35	95.93	96.9125	93.7509	86.1145	73.5336	92.108	87.3664	90.5225	94.9264	94.7696	73.8359	80.5708	91.8778	94.5179	96.9321
		0.9561	30.44	1.3207	30.44	0.6824	30.44	1.3213	30.44				1204.83	95.8743	96.9505	93.817	86.1902	73.8513	92.2008	87.4847	90.6999	94.9851	94.8773	74.2767	80.7353	92.0296	94.8127	97.02
		0.9566	30.47	1.3204	30.47	0.6828	30.47	1.321	30.47				1205.31	95.8275	96.9848	93.8913	86.2688	74.1573	92.2931	87.6075	90.8731	95.0409	94.9825	74.6867	80.8987	92.1908	95.0972	97.1124
		0.9572	30.5	1.32	30.5	0.6831	30.5	1.3206	30.5				1205.79	95.7875	97.0147	93.9698	86.3482	74.4471	92.383	87.7315	91.0419	95.0942	95.0795	75.0657	81.0606	92.3485	95.3629	97.2063
		0.9578	30.53	1.3196	30.53	0.6835	30.53	1.3203	30.53				1206.28	95.7493	97.0386	94.0463	86.425	74.7164	92.4673	87.8515	91.2043	95.1447	95.1631	75.4163	81.2183	92.4896	95.604	97.2966
		0.9583	30.55	1.3192	30.55	0.6839	30.55	1.3199	30.55				1206.76	95.707	97.0556	94.1142	86.4962	74.9638	92.5436	87.9628	91.3582	95.1919	95.2304	75.7432	81.3691	92.6044	95.8192	97.378
		0.9589	30.58	1.3188	30.58	0.6842	30.58	1.3195	30.58				1207.24	95.6559	97.0655	94.1682	86.56	75.1922	92.611	88.0624	91.5012	95.2352	95.282	76.0508	81.5113	92.6904	96.0116	97.4464
		0.9594	30.61	1.3184	30.61	0.6846	30.61	1.3191	30.61				1207.72	95.5947	97.0692	94.2054	86.6161	75.4067	92.6702	88.1501	91.6312	95.2735	95.3216	76.3413	81.6452	92.7525	96.1869	97.4997
		0.96	30.63	1.318	30.63	0.685	30.63	1.3188	30.63				1208.2	95.5256	97.0682	94.2258	86.6651	75.6122	92.7231	88.2267	91.746	95.3055	95.3542	76.6118	81.7715	92.8006	96.351	97.5381
		0.9605	30.66	1.3176	30.66	0.6853	30.66	1.3184	30.66				1208.69	95.453	97.064	94.2313	86.7079	75.81	92.7713	88.2935	91.8428	95.329	95.3841	76.8551	81.8902	92.8452	96.5074	97.5634
		0.9611	30.69	1.3172	30.69	0.6857	30.69	1.318	30.69				1209.17	95.3816	97.0565	94.2248	86.7444	75.9961	92.8145	88.3506	91.9185	95.3411	95.4128	77.0609	81.9997	92.8932	96.6555	97.5775
		0.9616	30.72	1.3169	30.72	0.686	30.72	1.3176	30.72				1209.65	95.3146	97.0443	94.2095	86.7741	76.1621	92.8509	88.397	91.9702	95.3386	95.439	77.2191	82.097	92.9454	96.7908	97.5813
		0.9622	30.74	1.3164	30.74	0.6864	30.74	1.3173	30.74				1210.13	95.2525	97.0243	94.1878	86.796	76.2988	92.8772	88.4313	91.9962	95.3189	95.4591	77.3232	82.1793	92.9975	96.9063	97.5739
		0.9627	30.77	1.316	30.77	0.6868	30.77	1.3169	30.77				1210.62	95.1936	96.993	94.1607	86.8097	76.3996	92.8904	88.4526	91.9968	95.281	95.4683	77.3728	82.246	93.0429	96.9954	97.5533
		0.9633	30.8	1.3157	30.8	0.6871	30.8	1.3165	30.8				1211.1	95.1355	96.9481	94.1282	86.8153	76.4639	92.8885	88.4613	91.9745	95.2259	95.4621	77.3731	82.2991	93.0762	97.0534	97.5167
		0.9638	30.82	1.3153	30.82	0.6875	30.82	1.3161	30.82				1211.58	95.0762	96.8891	94.0889	86.8134	76.4972	92.8711	88.4584	91.9334	95.1566	95.4375	77.3334	82.3428	93.0955	97.0794	97.4624
		0.9643	30.85	1.3149	30.85	0.6879	30.85	1.3158	30.85				1212.06	95.0144	96.8179	94.0413	86.8046	76.5089	92.8392	88.4447	91.8772	95.0769	95.3927	77.264	82.3813	93.1026	97.0761	97.3901
		0.9649	30.88	1.3145	30.88	0.6882	30.88	1.3154	30.88				1212.54	94.95	96.738	93.9837	86.7886	76.5085	92.794	88.4197	91.8079	94.9899	95.3267	77.1725	82.4163	93.1008	97.0484	97.3016
		0.9654	30.91	1.3141	30.91	0.6886	30.91	1.315	30.91				1213.03	94.8825	96.6534	93.9153	86.7643	76.5014	92.7364	88.3818	91.7253	94.8968	95.2395	77.0624	82.445	93.0921	97.0016	97.1998
		0.966	30.93	1.3137	30.93	0.689	30.93	1.3146	30.93				1213.51	94.8113	96.5667	93.8357	86.7301	76.4869	92.6662	88.3282	91.627	94.797	95.1315	76.933	82.4611	93.0757	96.9395	97.0875
		0.9665	30.96	1.3133	30.96	0.6893	30.96	1.3143	30.96				1213.99	94.7353	96.4793	93.7462	86.6846	76.4589	92.5828	88.2572	91.5104	94.6884	95.0039	76.7811	82.4571	93.0488	96.8636	96.9669
		0.967	30.99	1.3129	30.99	0.6897	30.99	1.3139	30.99				1214.47	94.6538	96.3909	93.6486	86.628	76.4094	92.4867	88.1687	91.3741	94.5692	94.8594	76.6034	82.4274	93.008	96.7734	96.8391
		0.9676	31.02	1.3126	31.02	0.69	31.02	1.3135	31.02				1214.95	94.5672	96.3007	93.5452	86.5617	76.3312	92.3794	88.0652	91.2198	94.4396	94.7021	76.3978	82.3711	92.9528	96.6671	96.7043
		0.9681	31.04	1.3122	31.04	0.6904	31.04	1.3132	31.04				1215.44	94.4783	96.2091	93.4386	86.4885	76.2217	92.2647	87.9509	91.0517	94.3025	94.5373	76.1645	82.293	92.8873	96.5428	96.563
		0.9686	31.07	1.3118	31.07	0.6908	31.07	1.3128	31.07				1215.92	94.3915	96.1178	93.3307	86.4114	76.0838	92.1475	87.8303	90.8757	94.1633	94.3709	75.9057	82.202	92.8188	96.4002	96.4167
		0.9692	31.1	1.3114	31.1	0.6911	31.1	1.3124	31.1				1216.4	94.3123	96.0303	93.2233	86.3325	75.925	92.0327	87.707	90.6976	94.0288	94.208	75.6252	82.1086	92.7557	96.2401	96.2682
		0.9697	31.12	1.311	31.12	0.6915	31.12	1.312	31.12				1216.88	94.2456	95.9513	93.1181	86.2531	75.7561	91.9243	87.583	90.522	93.9053	94.0523	75.3274	82.022	92.7035	96.0652	96.1214
		0.9702	31.15	1.3106	31.15	0.6919	31.15	1.3117	31.15				1217.37	94.1945	95.8856	93.0168	86.1735	75.5886	91.8242	87.4587	90.351	93.7972	93.9057	75.0182	81.9478	92.6621	95.8795	95.9809
		0.9708	31.18	1.3102	31.18	0.6922	31.18	1.3113	31.18				1217.85	94.1596	95.8372	92.9221	86.0941	75.4331	91.7327	87.3345	90.1859	93.7061	93.7692	74.7052	81.888	92.6251	95.6875	95.8507
		0.9713	31.21	1.3098	31.21	0.6926	31.21	1.3109	31.21				1218.33	94.1395	95.8081	92.8371	86.0159	75.2981	91.65	87.2124	90.0275	93.6311	93.6435	74.3976	81.8427	92.5829	95.4947	95.734
		0.9718	31.23	1.3094	31.23	0.693	31.23	1.3105	31.23				1218.81	94.1315	95.7986	92.7652	85.9417	75.1893	91.5761	87.0964	89.8782	93.5697	93.5298	74.1065	81.8114	92.526	95.3064	95.6326
		0.9723	31.26	1.309	31.26	0.6934	31.26	1.3102	31.26				1219.29	94.1329	95.8066	92.7086	85.875	75.1097	91.5126	86.9922	89.7416	93.5186	93.4305	73.8424	81.7945	92.45	95.128	95.5469
		0.9728	31.29	1.3087	31.29	0.6937	31.29	1.3098	31.29				1219.78	94.1413	95.8283	92.6681	85.8197	75.0588	91.4616	86.9057	89.6222	93.475	93.3474	73.6135	81.793	92.3567	94.9637	95.4759
		0.9734	31.31	1.3083	31.31	0.694	31.31	1.3094	31.31				1220.26	94.1552	95.8587	92.6422	85.7782	75.0327	91.4254	86.841	89.5241	93.4364	93.2816	73.4238	81.8076	92.2543	94.8166	95.4177
		0.9738	31.34	1.3079	31.34	0.6944	31.34	1.3091	31.34				1220.74	94.1735	95.8923	92.6277	85.7516	75.0256	91.405	86.7993	89.4492	93.4017	93.2324	73.2728	81.8373	92.1544	94.6877	95.3699
		0.9744	31.37	1.3075	31.37	0.6948	31.37	1.3087	31.37				1221.22	94.1953	95.9242	92.6205	85.7388	75.0308	91.3997	86.7794	89.3973	93.3704	93.1972	73.1569	81.8791	92.0677	94.5763	95.3304
		0.9749	31.4	1.3071	31.4	0.6951	31.4	1.3083	31.4				1221.7	94.2202	95.9512	92.6176	85.7382	75.0431	91.4075	86.7784	89.3663	93.3436	93.1731	73.0719	81.9289	92.0013	94.4807	95.2979
		0.9754	31.42	1.3067	31.42	0.6955	31.42	1.3079	31.42				1222.19	94.2473	95.972	92.6169	85.7479	75.0609	91.4252	86.7937	89.3532	93.3241	93.1572	73.0154	81.9824	91.9572	94.3992	95.2724
		0.9759	31.45	1.3063	31.45	0.6959	31.45	1.3076	31.45				1222.67	94.2762	95.9876	92.6184	85.7672	75.0865	91.45	86.8237	89.3554	93.3156	93.1485	72.9883	82.0379	91.9333	94.331	95.2549
		0.9764	31.48	1.3059	31.48	0.6962	31.48	1.3072	31.48				1223.15	94.3063	96.0009	92.6227	85.7956	75.1255	91.4804	86.8682	89.3704	93.3224	93.1478	72.9944	82.0967	91.9257	94.2765	95.2477
		0.9769	31.5	1.3055	31.5	0.6966	31.5	1.3068	31.5				1223.63	94.3372	96.0153	92.6305	85.8334	75.1847	91.5161	86.9272	89.3961	93.3479	93.1568	73.0379	82.1628	91.931	94.2369	95.253
		0.9775	31.53	1.3051	31.53	0.697	31.53	1.3065	31.53				1224.12	94.3681	96.0339	92.6418	85.8801	75.2695	91.558	87.0001	89.4307	93.3938	93.1774	73.1214	82.2418	91.9481	94.214	95.2723
		0.978	31.56	1.3047	31.56	0.6973	31.56	1.3061	31.56				1224.6	94.3982	96.0585	92.6556	85.9347	75.3827	91.6081	87.0854	89.4721	93.4587	93.2106	73.2446	82.3389	91.978	94.2087	95.306
		0.9785	31.59	1.3043	31.59	0.6977	31.59	1.3057	31.59				1225.08	94.4265	96.0888	92.6708	85.9956	75.5235	91.6682	87.1807	89.5197	93.5386	93.2559	73.404	82.4573	92.0234	94.2208	95.3529
		0.979	31.61	1.3039	31.61	0.698	31.61	1.3054	31.61				1225.56	94.4532	96.1232	92.6879	86.0618	75.6894	91.7401	87.284	89.5744	93.6284	93.3121	73.5946	82.5981	92.0867	94.2494	95.4109
		0.9795	31.64	1.3036	31.64	0.6984	31.64	1.305	31.64				1226.04	94.4795	96.1592	92.709	86.1327	75.8775	91.8246	87.3949	89.6401	93.7233	93.3777	73.8116	82.76	92.1688	94.293	95.4778
		0.98	31.67	1.3032	31.67	0.6988	31.67	1.3046	31.67				1226.53	94.5077	96.1942	92.7384	86.209	76.0858	91.9219	87.5141	89.7221	93.8204	93.4519	74.0511	82.9412	92.2683	94.3504	95.5515
		0.9805	31.69	1.3028	31.69	0.6991	31.69	1.3042	31.69				1227.01	94.5407	96.2265	92.7807	86.2913	76.3131	92.0306	87.6426	89.826	93.9188	93.5349	74.3101	83.1389	92.3816	94.4209	95.6303
		0.981	31.72	1.3024	31.72	0.6995	31.72	1.3039	31.72				1227.49	94.5812	96.2554	92.8391	86.3794	76.5585	92.1486	87.7804	89.9547	94.0193	93.6266	74.585	83.3501	92.5028	94.5042	95.7132
		0.9815	31.75	1.302	31.75	0.6998	31.75	1.3035	31.75				1227.97	94.6303	96.2811	92.9135	86.472	76.8198	92.2724	87.925	90.1063	94.1226	93.7265	74.8706	83.5709	92.6251	94.5999	95.7985
		0.982	31.78	1.3016	31.78	0.7002	31.78	1.3031	31.78				1228.45	94.6864	96.3042	92.9999	86.5659	77.0927	92.398	88.0717	90.2734	94.228	93.832	75.1606	83.7963	92.7413	94.7066	95.8837
		0.9825	31.8	1.3012	31.8	0.7006	31.8	1.3028	31.8				1228.94	94.7462	96.325	93.0911	86.6577	77.3714	92.5216	88.2152	90.4449	94.3324	93.9389	75.448	84.0205	92.8451	94.8223	95.9656
		0.983	31.83	1.3008	31.83	0.7009	31.83	1.3024	31.83				1229.42	94.8046	96.3442	93.1787	86.7451	77.65	92.6403	88.3517	90.6088	94.4311	94.0419	75.7278	84.2377	92.9322	94.944	96.0401
		0.9835	31.86	1.3004	31.86	0.7013	31.86	1.302	31.86				1229.9	94.8571	96.3622	93.2553	86.8274	77.9233	92.7526	88.4803	90.7559	94.5186	94.1359	75.9978	84.4439	93.0008	95.068	96.1033
		0.984	31.89	1.3001	31.88	0.7016	31.89	1.3017	31.89				1230.38	94.9008	96.3797	93.3168	86.9065	78.1883	92.8581	88.6039	90.8822	94.591	94.2176	76.2587	84.6377	93.0521	95.1907	96.1527
		0.9845	31.91	1.2997	31.91	0.702	31.91	1.3013	31.91				1230.86	94.9351	96.3974	93.3628	86.9855	78.4437	92.9575	88.7274	90.9896	94.647	94.2863	76.5128	84.8208	93.0898	95.3085	96.1874
		0.985	31.94	1.2993	31.94	0.7023	31.94	1.3009	31.94				1231.35	94.9624	96.4164	93.3961	87.0674	78.6891	93.0518	88.8554	91.0842	94.6892	94.344	76.7617	84.998	93.1192	95.4186	96.2092
		0.9855	31.97	1.2989	31.97	0.7027	31.97	1.3006	31.97				1231.83	94.9863	96.4372	93.4211	87.1533	78.9242	93.1415	88.9895	91.1738	94.7228	94.3948	77.0047	85.1747	93.145	95.5191	96.2215
		0.9859	31.99	1.2985	31.99	0.7031	31.99	1.3002	31.99				1232.31	95.0108	96.4598	93.4425	87.2415	79.1481	93.227	89.1274	91.265	94.7542	94.4434	77.238	85.3563	93.1708	95.6088	96.2286
		0.9865	32.02	1.2981	32.02	0.7034	32.02	1.2998	32.02				1232.79	95.0394	96.4833	93.4637	87.3286	79.3595	93.3083	89.2635	91.3615	94.7895	94.4937	77.4565	85.5457	93.1975	95.6874	96.2344
		0.9869	32.05	1.2977	32.05	0.7038	32.05	1.2994	32.05				1233.28	95.0739	96.506	93.4864	87.4102	79.5577	93.386	89.391	91.4638	94.8322	94.5483	77.6555	85.7432	93.2244	95.7558	96.2414
		0.9874	32.08	1.2973	32.08	0.7042	32.08	1.2991	32.08				1233.76	95.1148	96.5258	93.5112	87.4832	79.7432	93.461	89.505	91.5702	94.8835	94.6076	77.8326	85.9468	93.2501	95.8151	96.2501
		0.9879	32.1	1.2969	32.1	0.7045	32.1	1.2987	32.1				1234.24	95.1616	96.5408	93.5381	87.5467	79.9184	93.5345	89.6042	91.678	94.9419	94.6698	77.989	86.1527	93.274	95.8662	96.2595
		0.9884	32.13	1.2965	32.13	0.7049	32.13	1.2983	32.13				1234.72	95.2135	96.5495	93.5669	87.6022	80.0863	93.6076	89.6909	91.7845	95.0042	94.7319	78.1291	86.357	93.2975	95.9101	96.2675
		0.9889	32.16	1.2962	32.16	0.7053	32.16	1.298	32.16				1235.2	95.2689	96.5519	93.5974	87.6532	80.2505	93.6812	89.7706	91.8876	95.0669	94.7899	78.2587	86.5559	93.3238	95.9466	96.2725
		0.9894	32.18	1.2957	32.18	0.7056	32.18	1.2976	32.18				1235.69	95.3262	96.5491	93.6294	87.7036	80.4135	93.755	89.8493	91.9852	95.1268	94.8404	78.3841	86.7471	93.3571	95.9752	96.2739
		0.9899	32.21	1.2954	32.21	0.706	32.21	1.2973	32.21				1236.17	95.3831	96.5433	93.6621	87.7567	80.5763	93.8283	89.9323	92.0753	95.1815	94.8806	78.5103	86.929	93.4012	95.9947	96.2726
		0.9903	32.24	1.295	32.24	0.7063	32.24	1.2969	32.24				1236.65	95.4375	96.5379	93.6946	87.8146	80.7392	93.9005	90.0228	92.1563	95.23	94.9102	78.6418	87.1017	93.4578	96.0046	96.2709
		0.9908	32.27	1.2946	32.27	0.7067	32.27	1.2965	32.27				1237.13	95.4871	96.5365	93.7263	87.8782	80.9025	93.9718	90.1221	92.2276	95.2721	94.9313	78.7824	87.2656	93.5259	96.0053	96.2722
		0.9913	32.29	1.2942	32.29	0.7071	32.29	1.2961	32.29				1237.61	95.5306	96.5426	93.7567	87.9476	81.0676	94.0439	90.2307	92.2904	95.3088	94.9484	78.9365	87.422	93.6024	95.9994	96.2796
		0.9918	32.32	1.2938	32.32	0.7074	32.32	1.2957	32.32				1238.1	95.5678	96.5588	93.7864	88.0229	81.237	94.1195	90.3483	92.3484	95.3419	94.9677	79.1085	87.5724	93.6829	95.9911	96.2953
		0.9923	32.35	1.2934	32.35	0.7078	32.35	1.2954	32.35				1238.58	95.5996	96.586	93.8167	88.1035	81.4138	94.2014	90.4743	92.4073	95.3738	94.9957	79.3018	87.7184	93.7636	95.9856	96.3203
		0.9927	32.37	1.293	32.37	0.7081	32.37	1.295	32.37				1239.06	95.6279	96.6227	93.8495	88.1885	81.6001	94.2918	90.607	92.4732	95.4069	95.0372	79.5169	87.8613	93.8414	95.9878	96.3539
		0.9932	32.4	1.2926	32.4	0.7085	32.4	1.2946	32.4				1239.54	95.6546	96.6656	93.8863	88.2758	81.7962	94.3905	90.7435	92.5514	95.443	95.094	79.7509	88.002	93.9146	96.0009	96.394
		0.9937	32.43	1.2922	32.43	0.7089	32.43	1.2943	32.43				1240.03	95.6808	96.709	93.928	88.3626	81.9994	94.4952	90.8791	92.644	95.4828	95.1635	79.9966	88.1408	93.9825	96.0252	96.4377
		0.9941	32.46	1.2919	32.46	0.7092	32.46	1.2939	32.46				1240.51	95.7066	96.7475	93.9746	88.4456	82.2053	94.6016	91.0088	92.7502	95.5256	95.2399	80.2449	88.2776	94.0439	96.058	96.4817
		0.9946	32.48	1.2915	32.48	0.7096	32.48	1.2935	32.48				1240.99	95.7315	96.7762	94.025	88.5224	82.4089	94.7045	91.1287	92.8663	95.5691	95.3151	80.4858	88.4122	94.097	96.0945	96.5226
		0.9951	32.51	1.291	32.51	0.71	32.51	1.2932	32.51				1241.47	95.7545	96.7931	94.0774	88.5919	82.6059	94.7998	91.2373	92.9875	95.6111	95.3813	80.7117	88.5446	94.1388	96.1294	96.558
		0.9955	32.54	1.2907	32.54	0.7103	32.54	1.2928	32.54				1241.95	95.7753	96.799	94.13	88.6552	82.7948	94.8846	91.3362	93.1088	95.6492	95.4331	80.9176	88.6758	94.1659	96.1589	96.5863
		0.996	32.56	1.2903	32.56	0.7107	32.56	1.2925	32.56				1242.43	95.7947	96.7977	94.1809	88.7151	82.976	94.9584	91.4298	93.227	95.6829	95.4691	81.102	88.8077	94.1757	96.1815	96.6067
		0.9965	32.59	1.2899	32.59	0.711	32.59	1.2921	32.59				1242.92	95.8146	96.7949	94.2283	88.7752	83.1518	95.0228	91.5238	93.3398	95.7131	95.4922	81.2656	88.9429	94.1679	96.1989	96.6201
		0.9969	32.62	1.2895	32.62	0.7114	32.62	1.2917	32.62				1243.4	95.8372	96.7963	94.2706	88.8389	83.3248	95.0804	91.6233	93.4466	95.7424	95.5091	81.4106	89.0837	94.1445	96.2149	96.6281
		0.9974	32.65	1.2891	32.65	0.7118	32.65	1.2913	32.65				1243.88	95.8648	96.806	94.3069	88.9082	83.497	95.1345	91.7315	93.5468	95.7739	95.5281	81.5396	89.2314	94.1108	96.234	96.6332
		0.9979	32.67	1.2887	32.67	0.7121	32.67	1.291	32.67				1244.36	95.8983	96.8258	94.3372	88.9834	83.6686	95.1879	91.8491	93.6398	95.8104	95.5565	81.6549	89.3856	94.0743	96.2599	96.638
		0.9983	32.7	1.2883	32.7	0.7125	32.7	1.2906	32.7				1244.85	95.9376	96.8543	94.3627	89.0636	83.8381	95.2428	91.9744	93.725	95.8531	95.5991	81.7589	89.5437	94.0435	96.2935	96.6444
		0.9988	32.73	1.2879	32.73	0.7128	32.73	1.2902	32.73				1245.33	95.9819	96.8889	94.3858	89.1471	84.0028	95.3002	92.1048	93.8012	95.9015	95.6565	81.8543	89.7019	94.0266	96.3332	96.6535
		0.9992	32.75	1.2876	32.75	0.7132	32.75	1.2898	32.75				1245.81	96.0296	96.9261	94.4096	89.2321	84.1596	95.3604	92.2376	93.8683	95.9535	95.7257	81.9436	89.8558	94.0297	96.3751	96.6649
		0.9997	32.78	1.2872	32.78	0.7136	32.78	1.2895	32.78				1246.29	96.08	96.9635	94.4377	89.3169	84.3052	95.4233	92.3702	93.9265	96.0067	95.8008	82.0294	90.0022	94.056	96.4149	96.6773
		1.0002	32.81	1.2868	32.81	0.7139	32.81	1.2891	32.81				1246.77	96.1329	97.0001	94.4726	89.4	84.4366	95.4883	92.5001	93.9771	96.0587	95.8749	82.1137	90.1399	94.1054	96.449	96.6892
		1.0006	32.84	1.2864	32.84	0.7143	32.84	1.2888	32.84				1247.26	96.1888	97.0363	94.5155	89.4799	84.552	95.555	92.6248	94.0221	96.1078	95.942	82.1981	90.27	94.174	96.4762	96.6995
		1.0011	32.86	1.286	32.86	0.7147	32.86	1.2884	32.86				1247.74	96.2486	97.0733	94.5659	89.5547	84.6509	95.6226	92.7417	94.0639	96.1535	95.9981	82.2832	90.3959	94.2553	96.4977	96.7081
		1.0015	32.89	1.2856	32.89	0.715	32.89	1.288	32.89				1248.22	96.3129	97.1123	94.6213	89.6232	84.7349	95.6905	92.8488	94.1051	96.196	96.0419	82.3697	90.522	94.341	96.517	96.7162
		1.002	32.92	1.2852	32.92	0.7154	32.92	1.2876	32.92				1248.7	96.3819	97.1536	94.6785	89.6851	84.8078	95.7577	92.9455	94.1481	96.2354	96.0752	82.458	90.6523	94.4232	96.5381	96.7256
		1.0024	32.95	1.2848	32.94	0.7157	32.95	1.2873	32.95				1249.18	96.4548	97.1967	94.7339	89.7412	84.875	95.8232	93.0332	94.1951	96.2719	96.1008	82.549	90.7888	94.4956	96.5641	96.7385
		1.0029	32.97	1.2844	32.97	0.7161	32.97	1.2869	32.97				1249.67	96.5302	97.2401	94.7845	89.7935	84.943	95.8854	93.1149	94.2478	96.3052	96.1226	82.6432	90.9312	94.5548	96.5963	96.7559
		1.0033	33	1.284	33	0.7165	33	1.2866	33				1250.15	96.6062	97.2816	94.8283	89.8447	85.0174	95.9422	93.1949	94.3066	96.3351	96.1432	82.7396	91.0768	94.6	96.6328	96.7778
		1.0038	33.03	1.2837	33.03	0.7168	33.03	1.2862	33.03				1250.63	96.6802	97.3189	94.8641	89.8968	85.1012	95.9916	93.2763	94.3705	96.3615	96.1635	82.8362	91.2214	94.6324	96.6696	96.8022
		1.0043	33.05	1.2833	33.05	0.7172	33.05	1.2858	33.05				1251.11	96.7497	97.35	94.8921	89.9507	85.1941	96.0312	93.3604	94.4372	96.3851	96.1829	82.9286	91.361	94.6548	96.7015	96.8262
		1.0047	33.08	1.2828	33.08	0.7176	33.08	1.2854	33.08				1251.6	96.8127	97.3729	94.9127	90.0052	85.2924	96.0597	93.4457	94.5031	96.4069	96.1995	83.0121	91.4928	94.6697	96.7235	96.8461
		1.0051	33.11	1.2825	33.11	0.7179	33.11	1.2851	33.11				1252.08	96.8677	97.3868	94.9271	90.0581	85.3897	96.0763	93.5283	94.5643	96.4281	96.2112	83.0826	91.6158	94.6798	96.7327	96.8589
		1.0056	33.14	1.2821	33.14	0.7183	33.14	1.2847	33.14				1252.56	96.9147	97.3915	94.937	90.1067	85.4793	96.0817	93.6042	94.6183	96.4497	96.2168	83.1384	91.731	94.6874	96.7293	96.8628
		1.006	33.16	1.2817	33.16	0.7186	33.16	1.2844	33.16				1253.04	96.9555	97.388	94.9439	90.1494	85.5558	96.0777	93.6709	94.6642	96.4721	96.217	83.1808	91.8403	94.6951	96.7161	96.8576
		1.0065	33.19	1.2813	33.19	0.719	33.19	1.284	33.19				1253.52	96.9935	97.3785	94.9496	90.1865	85.6169	96.0673	93.7289	94.7035	96.4951	96.214	83.2144	91.9461	94.7061	96.6984	96.8448
		1.0069	33.22	1.2809	33.22	0.7194	33.22	1.2836	33.22				1254.01	97.0332	97.3667	94.9553	90.2203	85.6631	96.054	93.7816	94.739	96.518	96.2114	83.2451	92.0501	94.724	96.6821	96.8266
		1.0074	33.24	1.2805	33.24	0.7197	33.24	1.2832	33.24				1254.49	97.0793	97.3566	94.9617	90.2542	85.6982	96.0417	93.8347	94.7741	96.5399	96.2128	83.2781	92.1536	94.7517	96.6724	96.8061
		1.0078	33.27	1.2801	33.27	0.72	33.27	1.2829	33.27				1254.97	97.1354	97.3523	94.9685	90.2918	85.7269	96.0336	93.8935	94.811	96.56	96.2208	83.3163	92.2569	94.791	96.6721	96.7854
		1.0083	33.3	1.2797	33.3	0.7204	33.3	1.2825	33.3				1255.45	97.203	97.3569	94.9747	90.335	85.7543	96.0322	93.9609	94.8498	96.5777	96.2356	83.3592	92.3599	94.841	96.6811	96.7659
		1.0087	33.33	1.2793	33.33	0.7208	33.33	1.2821	33.33				1255.93	97.2809	97.3709	94.9792	90.3834	85.7841	96.0384	94.0365	94.8886	96.5925	96.2549	83.4031	92.4621	94.8986	96.6964	96.7476
		1.0091	33.35	1.2789	33.35	0.7211	33.35	1.2818	33.35				1256.42	97.3655	97.3928	94.9809	90.4345	85.8187	96.0516	94.1165	94.9242	96.6038	96.2743	83.4427	92.5623	94.9593	96.7128	96.7287
		1.0096	33.38	1.2785	33.38	0.7215	33.38	1.2814	33.38				1256.9	97.4518	97.4187	94.9793	90.4844	85.859	96.0692	94.1944	94.9537	96.611	96.2886	83.4728	92.6581	95.0186	96.7242	96.7072
		1.01	33.41	1.2781	33.41	0.7219	33.41	1.281	33.41				1257.38	97.5347	97.4434	94.9747	90.529	85.9047	96.0875	94.264	94.9757	96.6132	96.293	83.4897	92.7462	95.0737	96.7253	96.6805
		1.0104	33.43	1.2778	33.43	0.7222	33.43	1.2807	33.43				1257.86	97.6097	97.4619	94.968	90.5651	85.9548	96.1026	94.3204	94.9907	96.6101	96.2843	83.4926	92.8223	95.1232	96.7127	96.6471
		1.0109	33.46	1.2774	33.46	0.7226	33.46	1.2803	33.46				1258.35	97.6743	97.4707	94.9603	90.5914	86.0075	96.111	94.3616	95.001	96.6023	96.2623	83.483	92.8825	95.168	96.6858	96.6072
		1.0113	33.49	1.277	33.49	0.7229	33.49	1.2799	33.49				1258.83	97.7275	97.4683	94.9526	90.6089	86.0606	96.111	94.3889	95.0096	96.5913	96.2296	83.4638	92.9245	95.209	96.647	96.5629
		1.0118	33.52	1.2766	33.52	0.7233	33.52	1.2796	33.52				1259.31	97.7697	97.4565	94.9459	90.6201	86.1112	96.1035	94.4065	95.0188	96.5794	96.1911	83.4381	92.9487	95.2463	96.6015	96.5182
		1.0122	33.54	1.2762	33.54	0.7237	33.54	1.2792	33.54				1259.79	97.8022	97.4393	94.9409	90.6289	86.156	96.0922	94.4202	95.0291	96.5694	96.1527	83.4078	92.9589	95.2782	96.5556	96.4777
		1.0126	33.57	1.2758	33.57	0.724	33.57	1.2788	33.57				1260.27	97.8261	97.4221	94.9384	90.639	86.1918	96.0821	94.4359	95.039	96.5636	96.1195	83.3725	92.9609	95.3015	96.5153	96.4457
		1.013	33.6	1.2754	33.6	0.7244	33.6	1.2785	33.6				1260.76	97.8429	97.4102	94.9391	90.653	86.2161	96.0778	94.4578	95.0456	96.5631	96.0945	83.3294	92.9611	95.313	96.4849	96.4245
		1.0135	33.62	1.275	33.62	0.7247	33.62	1.2781	33.62				1261.24	97.8531	97.4072	94.9434	90.6718	86.2271	96.082	94.4871	95.0457	96.5677	96.078	83.2739	92.9636	95.311	96.4651	96.4137
		1.0139	33.65	1.2746	33.65	0.7251	33.65	1.2778	33.65				1261.72	97.8581	97.4146	94.9515	90.6942	86.2242	96.0939	94.5221	95.0374	96.5764	96.0677	83.201	92.9692	95.2966	96.4537	96.4106
		1.0143	33.68	1.2742	33.68	0.7254	33.68	1.2774	33.68				1262.2	97.8587	97.4312	94.9622	90.717	86.2075	96.1093	94.5578	95.02	96.5875	96.0598	83.1068	92.9745	95.2733	96.4457	96.4109
		1.0148	33.71	1.2738	33.71	0.7258	33.71	1.277	33.71				1262.68	97.8566	97.4541	94.9736	90.7361	86.1778	96.1222	94.5877	94.9946	96.5995	96.0505	82.9899	92.9734	95.246	96.4351	96.4106
		1.0152	33.73	1.2734	33.73	0.7262	33.73	1.2767	33.73				1263.17	97.8529	97.479	94.983	90.7471	86.136	96.1262	94.6048	94.9631	96.6108	96.0366	82.852	92.9591	95.2186	96.4159	96.4061
		1.0156	33.76	1.2731	33.76	0.7266	33.76	1.2763	33.76				1263.65	97.8486	97.5014	94.9876	90.7463	86.0837	96.1166	94.6036	94.9276	96.6198	96.0163	82.6976	92.9261	95.1929	96.3837	96.3955
		1.0161	33.79	1.2726	33.79	0.7269	33.79	1.2759	33.79				1264.13	97.8437	97.5174	94.9853	90.7319	86.0228	96.0914	94.5812	94.8897	96.6243	95.9891	82.5338	92.8715	95.1676	96.3364	96.3776
		1.0165	33.82	1.2722	33.81	0.7273	33.81	1.2756	33.81				1264.61	97.8375	97.5239	94.9754	90.7042	85.9555	96.0516	94.5379	94.85	96.6213	95.9549	82.3675	92.7957	95.1397	96.274	96.3518
		1.0169	33.84	1.2719	33.84	0.7276	33.84	1.2752	33.84				1265.1	97.8285	97.519	94.9584	90.6654	85.8835	96.0002	94.4771	94.8084	96.6074	95.9138	82.2048	92.7015	95.1057	96.1986	96.3174
		1.0173	33.87	1.2715	33.87	0.728	33.87	1.2748	33.87				1265.58	97.8148	97.5024	94.936	90.6191	85.8077	95.9412	94.4048	94.7641	96.5793	95.8654	82.0482	92.5927	95.0646	96.1134	96.2732
		1.0178	33.9	1.2711	33.9	0.7283	33.9	1.2745	33.9				1266.06	97.7952	97.4747	94.9101	90.5692	85.7279	95.8784	94.327	94.7157	96.5352	95.809	81.8967	92.4727	95.0184	96.0221	96.2185
		1.0182	33.92	1.2707	33.92	0.7287	33.92	1.2741	33.92				1266.54	97.7691	97.4383	94.882	90.5194	85.6423	95.8147	94.249	94.6616	96.4752	95.7435	81.7465	92.3438	94.9719	95.9277	96.1534
		1.0186	33.95	1.2703	33.95	0.7291	33.95	1.2737	33.95				1267.02	97.7372	97.3958	94.852	90.4715	85.5482	95.7518	94.1741	94.6003	96.4021	95.6685	81.5923	92.2063	94.9321	95.8321	96.0795
		1.019	33.98	1.2699	33.98	0.7294	33.98	1.2734	33.98				1267.51	97.7009	97.3504	94.8195	90.426	85.4434	95.6908	94.1031	94.5306	96.3205	95.5846	81.4299	92.0599	94.9051	95.7363	96.0006
		1.0194	34.01	1.2695	34.01	0.7298	34.01	1.273	34.01				1267.99	97.6624	97.3053	94.7838	90.3825	85.3271	95.6327	94.0352	94.4519	96.2359	95.4937	81.2575	91.9041	94.8944	95.6406	95.9219
		1.0199	34.03	1.2691	34.03	0.7302	34.03	1.2727	34.03				1268.47	97.6242	97.2632	94.7446	90.3401	85.2009	95.579	93.9689	94.3653	96.1536	95.3995	81.0766	91.74	94.9	95.5457	95.8487
		1.0203	34.06	1.2687	34.06	0.7305	34.06	1.2723	34.06				1268.95	97.5884	97.2263	94.7029	90.298	85.0687	95.5307	93.9032	94.2728	96.078	95.3065	80.8908	91.5707	94.9182	95.4528	95.7853
		1.0207	34.09	1.2683	34.09	0.7309	34.09	1.272	34.09				1269.43	97.5571	97.1956	94.661	90.256	84.9356	95.4884	93.8375	94.1781	96.0117	95.22	80.7039	91.4013	94.9427	95.3641	95.7338
		1.0211	34.11	1.2679	34.11	0.7312	34.11	1.2716	34.11				1269.92	97.5311	97.1714	94.6217	90.2139	84.8064	95.4513	93.7718	94.0856	95.9565	95.1447	80.5186	91.2376	94.9661	95.2821	95.6937
		1.0215	34.14	1.2675	34.14	0.7316	34.14	1.2712	34.14				1270.4	97.5105	97.1529	94.5876	90.1718	84.6841	95.4175	93.706	93.9997	95.9131	95.0846	80.3351	91.0855	94.9814	95.2094	95.6629
		1.0219	34.17	1.2671	34.17	0.732	34.17	1.2709	34.17				1270.88	97.4944	97.1387	94.5604	90.1292	84.5688	95.3842	93.6394	93.9238	95.8814	95.0416	80.1514	90.9487	94.9836	95.1471	95.6383
		1.0224	34.2	1.2667	34.2	0.7323	34.2	1.2705	34.2				1271.36	97.4808	97.1272	94.5399	90.0852	84.4581	95.349	93.5707	93.8596	95.8608	95.0153	79.9644	90.8279	94.9705	95.095	95.6174
		1.0228	34.22	1.2663	34.22	0.7327	34.22	1.2701	34.22				1271.85	97.4675	97.1172	94.5249	90.0391	84.3479	95.31	93.4987	93.8067	95.8496	95.0033	79.7717	90.7206	94.943	95.0507	95.5995
		1.0232	34.25	1.2659	34.25	0.733	34.25	1.2697	34.25				1272.33	97.4524	97.108	94.5135	89.9905	84.2345	95.2669	93.4226	93.7627	95.8443	95.001	79.5727	90.6219	94.9053	95.0104	95.5847
		1.0236	34.28	1.2656	34.28	0.7334	34.28	1.2694	34.28				1272.81	97.4346	97.0996	94.5042	89.9395	84.1156	95.2202	93.3429	93.7243	95.8405	95.0029	79.3684	90.5254	94.8638	94.9702	95.5738
		1.024	34.3	1.2651	34.3	0.7337	34.3	1.269	34.3				1273.29	97.4144	97.092	94.4958	89.8871	83.9908	95.1702	93.2611	93.6875	95.8329	95.0034	79.1605	90.4249	94.826	94.9271	95.5669
		1.0244	34.33	1.2648	34.33	0.7341	34.33	1.2687	34.33				1273.77	97.3931	97.0857	94.488	89.8345	83.861	95.1172	93.1788	93.6485	95.8165	94.9978	78.9503	90.3161	94.7977	94.8795	95.5625
		1.0248	34.36	1.2644	34.36	0.7344	34.36	1.2683	34.36				1274.26	97.373	97.0803	94.4807	89.7825	83.7276	95.0603	93.0977	93.6043	95.788	94.983	78.7378	90.1966	94.7818	94.8274	95.5579
		1.0252	34.39	1.264	34.39	0.7348	34.39	1.2679	34.39				1274.74	97.3559	97.0753	94.4732	89.7316	83.5917	94.9985	93.0181	93.5522	95.7469	94.9577	78.5221	90.0661	94.7765	94.7723	95.5496
		1.0256	34.41	1.2636	34.41	0.7352	34.41	1.2676	34.41				1275.22	97.3428	97.0698	94.4642	89.6813	83.4535	94.9312	92.9394	93.4903	95.6949	94.9226	78.3021	89.9261	94.7749	94.7158	95.5348
		1.0261	34.44	1.2632	34.44	0.7355	34.44	1.2672	34.44				1275.7	97.3329	97.0625	94.4515	89.6305	83.313	94.8587	92.8602	93.4175	95.6363	94.8793	78.0776	89.7788	94.7671	94.6591	95.512
		1.0264	34.47	1.2628	34.47	0.7359	34.47	1.2668	34.47				1276.18	97.3239	97.0524	94.4328	89.5782	83.1703	94.7827	92.7784	93.3334	95.5762	94.8299	77.8498	89.6261	94.7424	94.6024	95.4817
		1.0269	34.49	1.2624	34.49	0.7362	34.49	1.2665	34.49				1276.67	97.3121	97.039	94.406	89.5233	83.0254	94.7056	92.6927	93.2381	95.5187	94.7757	77.6209	89.4691	94.6931	94.5443	95.4459
		1.0273	34.52	1.262	34.52	0.7366	34.52	1.2661	34.52				1277.15	97.2936	97.022	94.3701	89.4653	82.8788	94.6296	92.602	93.1324	95.4666	94.7174	77.393	89.3076	94.6174	94.483	95.4072
		1.0277	34.55	1.2616	34.55	0.737	34.55	1.2658	34.55				1277.63	97.2653	97.0016	94.3252	89.4037	82.7305	94.5558	92.5058	93.0175	95.4198	94.6544	77.1666	89.14	94.5204	94.4166	95.3677
		1.0281	34.58	1.2612	34.58	0.7373	34.58	1.2654	34.58				1278.11	97.2256	96.9784	94.2732	89.3383	82.5798	94.4835	92.4036	92.8948	95.3768	94.5856	76.94	88.9651	94.4134	94.3444	95.3286
		1.0284	34.6	1.2608	34.6	0.7377	34.6	1.2651	34.6				1278.6	97.1755	96.9531	94.2168	89.269	82.4254	94.4112	92.2953	92.7661	95.3346	94.5105	76.7101	88.7822	94.3103	94.2674	95.2894
		1.0289	34.63	1.2604	34.63	0.738	34.63	1.2647	34.63				1279.08	97.1179	96.9266	94.1594	89.1957	82.2655	94.3367	92.1808	92.6334	95.2908	94.4293	76.4741	88.5924	94.224	94.1883	95.249
		1.0293	34.66	1.26	34.66	0.7384	34.66	1.2643	34.66				1279.56	97.0572	96.9001	94.1041	89.1187	82.0994	94.2591	92.0605	92.4993	95.244	94.3438	76.231	88.3988	94.1628	94.1106	95.2064
		1.0297	34.68	1.2596	34.68	0.7388	34.68	1.264	34.68				1280.04	96.9982	96.8747	94.0533	89.0388	81.928	94.1788	91.9357	92.3665	95.1943	94.2566	75.9831	88.2057	94.1291	94.0383	95.1611
		1.0301	34.71	1.2592	34.71	0.7391	34.71	1.2636	34.71				1280.52	96.9454	96.8512	94.0085	88.9577	81.7542	94.0975	91.8089	92.2372	95.1428	94.1705	75.7352	88.0177	94.1195	93.9741	95.1136
		1.0305	34.74	1.2588	34.74	0.7395	34.74	1.2632	34.74				1281.01	96.9015	96.83	93.9692	88.8771	81.5815	94.0174	91.6829	92.1134	95.0911	94.0875	75.4928	87.8377	94.1271	93.9189	95.0654
		1.0309	34.77	1.2584	34.77	0.7398	34.77	1.2629	34.77				1281.49	96.8671	96.8101	93.9338	88.7986	81.4134	93.9394	91.5603	91.9955	95.0398	94.0084	75.26	87.666	94.1437	93.8714	95.018
		1.0313	34.79	1.258	34.79	0.7402	34.79	1.2625	34.79				1281.97	96.8408	96.7898	93.8995	88.7231	81.2518	93.863	91.4423	91.8824	94.9889	93.9324	75.0374	87.5003	94.1622	93.8288	94.9728
		1.0317	34.82	1.2576	34.82	0.7406	34.82	1.2621	34.82				1282.45	96.8191	96.7666	93.8631	88.6502	81.0964	93.7858	91.3284	91.772	94.9372	93.8576	74.8222	87.3359	94.1773	93.7872	94.9302
		1.0321	34.85	1.2573	34.85	0.7409	34.85	1.2618	34.85				1282.93	96.7981	96.7384	93.8215	88.5786	80.9452	93.7044	91.2165	91.6621	94.8829	93.7817	74.6098	87.1681	94.1856	93.7428	94.89
		1.0325	34.88	1.2568	34.87	0.7413	34.88	1.2614	34.88				1283.42	96.7736	96.7039	93.7729	88.5061	80.796	93.6162	91.1032	91.5505	94.8242	93.7026	74.3956	86.9931	94.185	93.6919	94.8513
		1.0329	34.9	1.2565	34.9	0.7416	34.9	1.2611	34.9				1283.9	96.7428	96.6635	93.7165	88.4306	80.6477	93.5203	90.9853	91.4365	94.7601	93.6185	74.1776	86.8095	94.1736	93.6322	94.8127
		1.0333	34.93	1.256	34.93	0.742	34.93	1.2607	34.93				1284.38	96.7044	96.6196	93.6533	88.3508	80.5016	93.4181	90.8606	91.3206	94.6907	93.5286	73.9569	86.6179	94.1502	93.5622	94.7728
		1.0337	34.96	1.2557	34.96	0.7424	34.96	1.2603	34.96				1284.86	96.6595	96.5762	93.5853	88.2658	80.3605	93.313	90.7278	91.2042	94.6174	93.4321	73.7369	86.4209	94.1142	93.4818	94.7307
		1.0341	34.98	1.2553	34.98	0.7427	34.98	1.26	34.98				1285.34	96.6113	96.5373	93.515	88.176	80.228	93.2097	90.5875	91.0892	94.5437	93.3296	73.5224	86.222	94.0668	93.3925	94.6861
		1.0345	35.01	1.2549	35.01	0.7431	35.01	1.2596	35.01				1285.83	96.5637	96.5065	93.4454	88.0825	80.1066	93.1126	90.4414	90.9777	94.4741	93.2225	73.3174	86.0249	94.0109	93.2979	94.64
		1.0349	35.04	1.2545	35.04	0.7435	35.04	1.2593	35.04				1286.31	96.5213	96.4854	93.3794	87.987	79.9968	93.0258	90.2922	90.8717	94.4139	93.1144	73.1249	85.8337	93.9512	93.2035	94.5944
		1.0353	35.07	1.2541	35.07	0.7438	35.07	1.2589	35.07				1286.79	96.4874	96.4736	93.3194	87.8917	79.8968	92.9515	90.1433	90.7733	94.3684	93.0107	72.9473	85.6529	93.8929	93.1162	94.5529
		1.0357	35.09	1.2537	35.09	0.7441	35.09	1.2585	35.09				1287.27	96.4632	96.4685	93.2678	87.7991	79.8034	92.8907	89.9986	90.6845	94.341	92.9181	72.7867	85.4885	93.8409	93.0428	94.5189
		1.036	35.12	1.2533	35.12	0.7445	35.12	1.2582	35.12				1287.76	96.4476	96.4661	93.2259	87.7118	79.7132	92.843	89.8621	90.6073	94.3327	92.843	72.6452	85.3472	93.7981	92.9883	94.4958
		1.0364	35.15	1.2529	35.15	0.7449	35.15	1.2578	35.15				1288.24	96.4372	96.4625	93.1941	87.6317	79.6245	92.8064	89.7371	90.5426	94.3405	92.789	72.524	85.2358	93.7657	92.9543	94.4847
		1.0368	35.17	1.2525	35.17	0.7452	35.17	1.2574	35.17				1288.72	96.4275	96.4547	93.1709	87.5599	79.5369	92.7778	89.6248	90.4896	94.3586	92.7558	72.4226	85.1592	93.7433	92.9376	94.4844
		1.0372	35.2	1.2521	35.2	0.7456	35.2	1.2571	35.2				1289.2	96.4142	96.4411	93.1531	87.4955	79.4516	92.753	89.5242	90.4452	94.3793	92.738	72.3372	85.1193	93.7295	92.9321	94.4915
		1.0376	35.23	1.2517	35.23	0.7459	35.23	1.2567	35.23				1289.68	96.3949	96.422	93.1366	87.4363	79.3701	92.7282	89.4317	90.4042	94.3958	92.7272	72.2613	85.1145	93.7225	92.9298	94.5015
		1.0379	35.26	1.2513	35.26	0.7463	35.26	1.2563	35.26				1290.17	96.3692	96.3987	93.1166	87.379	79.2931	92.7002	89.3422	90.3611	94.4036	92.7146	72.1875	85.1403	93.7203	92.9247	94.5106
		1.0384	35.28	1.2509	35.28	0.7466	35.28	1.256	35.28				1290.65	96.3389	96.3736	93.0897	87.3204	79.2209	92.6677	89.2507	90.3114	94.402	92.6937	72.1103	85.1907	93.7204	92.9138	94.5169
		1.0388	35.31	1.2505	35.31	0.747	35.31	1.2556	35.31				1291.13	96.3072	96.3488	93.0538	87.2582	79.1532	92.6315	89.1534	90.2532	94.393	92.6619	72.028	85.2597	93.7196	92.8981	94.5208
		1.0391	35.34	1.2501	35.34	0.7474	35.34	1.2552	35.34				1291.61	96.2772	96.3268	93.0092	87.1915	79.0902	92.5936	89.0492	90.188	94.3805	92.6212	71.9437	85.3415	93.7144	92.8813	94.5246
		1.0395	35.36	1.2497	35.36	0.7477	35.36	1.2549	35.36				1292.09	96.2513	96.3088	92.9576	87.1211	79.0321	92.5569	88.9393	90.1198	94.3682	92.5758	71.8633	85.4306	93.7014	92.8678	94.5307
		1.0399	35.39	1.2493	35.39	0.7481	35.39	1.2545	35.39				1292.58	96.2304	96.2955	92.9018	87.0492	78.9795	92.5234	88.8269	90.0538	94.3579	92.5307	71.7928	85.5212	93.6787	92.8605	94.5403
		1.0403	35.42	1.2489	35.42	0.7484	35.42	1.2542	35.42				1293.06	96.2137	96.2862	92.844	86.9782	78.9324	92.4932	88.7159	89.9942	94.3493	92.4891	71.735	85.6073	93.6471	92.8593	94.5524
		1.0407	35.45	1.2485	35.45	0.7488	35.45	1.2538	35.45				1293.54	96.1993	96.2791	92.7856	86.9104	78.8894	92.4648	88.61	89.9427	94.3407	92.4514	71.6884	85.683	93.6097	92.8615	94.5642
		1.0411	35.47	1.2481	35.47	0.7492	35.47	1.2534	35.47				1294.02	96.1854	96.2717	92.7265	86.8475	78.8475	92.4355	88.5118	89.8985	94.3301	92.4156	71.6472	85.7436	93.5717	92.8628	94.5717
		1.0415	35.5	1.2477	35.5	0.7495	35.5	1.2531	35.5				1294.51	96.1699	96.2608	92.666	86.7908	78.8031	92.4027	88.4231	89.8589	94.3167	92.3792	71.6051	85.7871	93.5387	92.86	94.5715
		1.0419	35.53	1.2473	35.53	0.7499	35.53	1.2527	35.53				1294.99	96.1516	96.2438	92.6034	86.7405	78.7524	92.3653	88.3446	89.8205	94.3018	92.3403	71.5577	85.8148	93.5141	92.8515	94.5623
		1.0422	35.55	1.2469	35.55	0.7502	35.55	1.2524	35.55				1295.47	96.1294	96.2192	92.5388	86.6969	78.6926	92.3235	88.2764	89.7811	94.288	92.2993	71.5053	85.8313	93.4982	92.8385	94.5453
		1.0426	35.58	1.2465	35.58	0.7506	35.58	1.252	35.58				1295.95	96.1018	96.1867	92.4736	86.6593	78.623	92.2786	88.2177	89.7403	94.2778	92.2581	71.4524	85.8428	93.4875	92.8238	94.5234
		1.043	35.61	1.2461	35.61	0.751	35.61	1.2516	35.61				1296.43	96.0675	96.1478	92.4099	86.6261	78.5447	92.2317	88.1658	89.6993	94.2721	92.2195	71.406	85.8556	93.4763	92.8096	94.5007
		1.0434	35.64	1.2457	35.64	0.7513	35.64	1.2513	35.64				1296.91	96.0247	96.1048	92.3497	86.595	78.4604	92.1829	88.1172	89.6602	94.2695	92.1852	71.3717	85.874	93.4588	92.7965	94.4807
		1.0438	35.66	1.2453	35.66	0.7517	35.66	1.2509	35.66				1297.4	95.9729	96.0609	92.2947	86.5631	78.3735	92.1314	88.0674	89.6247	94.2663	92.1558	71.3513	85.8999	93.4312	92.7832	94.4657
		1.0441	35.69	1.2449	35.69	0.752	35.69	1.2505	35.69				1297.88	95.9132	96.0192	92.2458	86.5285	78.2879	92.0765	88.0133	89.5945	94.2588	92.1299	71.3431	85.9326	93.3942	92.767	94.4569
		1.0445	35.72	1.2445	35.72	0.7524	35.72	1.2502	35.72				1298.36	95.8489	95.9821	92.2038	86.4908	78.2077	92.0191	87.9544	89.5705	94.2447	92.1067	71.3433	85.9707	93.3524	92.7461	94.4546
		1.0449	35.74	1.2441	35.74	0.7527	35.74	1.2498	35.74				1298.84	95.7859	95.9516	92.1697	86.4521	78.1372	91.9626	87.8938	89.5537	94.2252	92.0861	71.3491	86.0132	93.3127	92.7209	94.459
		1.0453	35.77	1.2437	35.77	0.7531	35.77	1.2494	35.77				1299.33	95.7308	95.9291	92.145	86.4163	78.0812	91.9132	87.838	89.5452	94.2041	92.0703	71.361	86.0603	93.2824	92.6946	94.4705
		1.0456	35.8	1.2433	35.8	0.7535	35.8	1.2491	35.8				1299.81	95.6895	95.9151	92.1311	86.3886	78.0435	91.8775	87.7947	89.5459	94.1873	92.0623	71.3821	86.1124	93.2665	92.672	94.4887
		1.046	35.83	1.2429	35.83	0.7539	35.83	1.2488	35.83				1300.29	95.6653	95.9095	92.1286	86.3727	78.026	91.8609	87.7699	89.5556	94.1797	92.0652	71.4166	86.1698	93.2666	92.6576	94.5123
		1.0464	35.85	1.2425	35.85	0.7542	35.85	1.2484	35.85				1300.77	95.6576	95.9105	92.1362	86.3706	78.0278	91.8647	87.7665	89.5721	94.1837	92.0799	71.4666	86.2311	93.2802	92.6534	94.5385
		1.0468	35.88	1.2421	35.88	0.7545	35.88	1.248	35.88				1301.25	95.6624	95.9159	92.15	86.381	78.0448	91.8857	87.7829	89.5914	94.1982	92.1049	71.5309	86.2931	93.3024	92.6579	94.563
		1.0471	35.91	1.2417	35.91	0.7549	35.91	1.2477	35.91				1301.74	95.673	95.9225	92.165	86.4008	78.0709	91.9166	87.8138	89.6084	94.2188	92.1361	71.6044	86.3522	93.3274	92.6666	94.582
		1.0475	35.94	1.2413	35.94	0.7553	35.94	1.2473	35.94				1302.22	95.683	95.9274	92.1759	86.4262	78.1007	91.9496	87.8534	89.6187	94.24	92.1689	71.6814	86.4052	93.3505	92.6735	94.5928
		1.0479	35.96	1.2409	35.96	0.7556	35.96	1.2469	35.96				1302.7	95.6881	95.9288	92.1791	86.4544	78.1309	91.9782	87.8975	89.6203	94.257	92.1999	71.7579	86.4515	93.3691	92.6738	94.595
		1.0483	35.99	1.2405	35.99	0.756	35.99	1.2466	35.99				1303.18	95.6878	95.9265	92.1739	86.4845	78.1626	92.0003	87.9445	89.6143	94.2672	92.228	71.834	86.4928	93.3827	92.6658	94.5905
		1.0486	36.02	1.2401	36.02	0.7564	36.02	1.2462	36.02				1303.66	95.6848	95.922	92.1626	86.5172	78.1999	92.0175	87.9956	89.6051	94.2706	92.2542	71.9137	86.5326	93.3922	92.6506	94.5823
		1.049	36.04	1.2397	36.04	0.7567	36.04	1.2459	36.04				1304.15	95.6838	95.9176	92.1498	86.5536	78.248	92.0339	88.0525	89.5986	94.2688	92.2809	72.0028	86.5743	93.3988	92.6316	94.5735
		1.0494	36.07	1.2393	36.07	0.7571	36.07	1.2455	36.07				1304.63	95.6898	95.9163	92.1402	86.5938	78.3105	92.054	88.1153	89.6006	94.2641	92.3097	72.1057	86.6197	93.4031	92.6129	94.5654
		1.0498	36.1	1.2389	36.1	0.7574	36.1	1.2451	36.1				1305.11	95.7057	95.92	92.1378	86.6367	78.3879	92.0807	88.1823	89.6151	94.2586	92.3413	72.2233	86.6682	93.4052	92.597	94.5581
		1.0501	36.13	1.2385	36.13	0.7578	36.13	1.2448	36.13				1305.59	95.7321	95.9295	92.145	86.6802	78.4765	92.1147	88.2502	89.6444	94.2538	92.3748	72.3527	86.7176	93.4045	92.5852	94.5508
		1.0505	36.15	1.2381	36.15	0.7581	36.15	1.2444	36.15				1306.08	95.7669	95.9446	92.1627	86.7227	78.5707	92.1553	88.3167	89.6889	94.2519	92.4092	72.489	86.7655	93.401	92.5772	94.5437
		1.0509	36.18	1.2377	36.18	0.7585	36.18	1.2441	36.18				1306.56	95.8065	95.9646	92.1912	86.7646	78.6646	92.202	88.3822	89.7485	94.2556	92.4442	72.6281	86.8111	93.3952	92.5726	94.5388
		1.0512	36.21	1.2374	36.21	0.7588	36.21	1.2437	36.21				1307.04	95.847	95.9885	92.2305	86.8086	78.7548	92.2549	88.451	89.8222	94.2687	92.4808	72.7681	86.8561	93.3885	92.5715	94.5399
		1.0516	36.23	1.2369	36.23	0.7592	36.23	1.2433	36.23				1307.52	95.8846	96.0156	92.2804	86.8588	78.8401	92.3144	88.5294	89.9084	94.2948	92.5203	72.9092	86.9033	93.3831	92.5743	94.5509
		1.052	36.26	1.2365	36.26	0.7596	36.26	1.243	36.26				1308	95.9167	96.0455	92.3395	86.9187	78.9216	92.3805	88.623	90.0033	94.3353	92.5634	73.0526	86.9555	93.3814	92.5813	94.5737
		1.0523	36.29	1.2361	36.29	0.7599	36.29	1.2426	36.29				1308.49	95.9421	96.0773	92.4047	86.9891	79.0002	92.4507	88.7329	90.1004	94.3881	92.6082	73.1969	87.0126	93.3854	92.5909	94.6055
		1.0527	36.32	1.2357	36.32	0.7603	36.32	1.2422	36.32				1308.97	95.9608	96.1098	92.4707	87.0668	79.0753	92.5203	88.8543	90.1913	94.4473	92.6502	73.3377	87.0715	93.3965	92.5994	94.6395
		1.053	36.34	1.2353	36.34	0.7606	36.34	1.2419	36.34				1309.45	95.9741	96.1411	92.5314	87.1457	79.144	92.5829	88.9777	90.2674	94.5043	92.6835	73.4681	87.1264	93.4155	92.602	94.6657
		1.0534	36.37	1.2349	36.37	0.761	36.37	1.2415	36.37				1309.93	95.9845	96.1696	92.581	87.2188	79.2024	92.6331	89.0918	90.3228	94.5507	92.7028	73.5809	87.1712	93.4427	92.5937	94.6753
		1.0538	36.4	1.2345	36.4	0.7614	36.4	1.2412	36.4				1310.41	95.9952	96.1941	92.6166	87.2803	79.2476	92.668	89.188	90.3556	94.5806	92.706	73.6715	87.2022	93.4782	92.5718	94.6632
		1.0541	36.42	1.2341	36.42	0.7617	36.42	1.2408	36.42				1310.9	96.0101	96.2146	92.6384	87.3282	79.2793	92.6891	89.2629	90.3694	94.5927	92.6957	73.7402	87.2193	93.5215	92.5374	94.6303
		1.0545	36.45	1.2337	36.45	0.7621	36.45	1.2404	36.45				1311.38	96.0324	96.2328	92.6506	87.3642	79.3011	92.7018	89.3191	90.3722	94.5901	92.6788	73.7918	87.2264	93.5715	92.4953	94.5838
		1.0549	36.48	1.2333	36.48	0.7624	36.48	1.2401	36.48				1311.86	96.0636	96.2515	92.6602	87.3933	79.3202	92.7137	89.3645	90.3745	94.5801	92.6656	73.8344	87.2303	93.6261	92.4534	94.5361
		1.0552	36.51	1.2329	36.51	0.7628	36.51	1.2397	36.51				1312.34	96.1031	96.2739	92.6751	87.4219	79.3453	92.7318	89.4092	90.3863	94.5713	92.6665	73.8762	87.2377	93.6821	92.4202	94.5001
		1.0556	36.53	1.2325	36.53	0.7632	36.53	1.2393	36.53				1312.83	96.1473	96.3027	92.701	87.4556	79.3833	92.76	89.4618	90.4131	94.5704	92.6883	73.9227	87.2526	93.7362	92.4011	94.4858
		1.056	36.56	1.2321	36.56	0.7635	36.56	1.239	36.56				1313.31	96.1911	96.3387	92.7396	87.4968	79.436	92.7968	89.5263	90.4546	94.5801	92.7317	73.9747	87.2746	93.7856	92.3966	94.4955
		1.0563	36.59	1.2317	36.59	0.7639	36.59	1.2386	36.59				1313.79	96.2299	96.3802	92.7878	87.5449	79.4997	92.8369	89.6015	90.5049	94.5976	92.7912	74.029	87.2989	93.8289	92.4015	94.5241
		1.0567	36.61	1.2313	36.61	0.7642	36.61	1.2383	36.61				1314.27	96.261	96.4244	92.8393	87.5966	79.5657	92.8735	89.6822	90.5553	94.6167	92.8575	74.0813	87.3187	93.8666	92.4072	94.5607
		1.057	36.64	1.2309	36.64	0.7646	36.64	1.2379	36.64				1314.75	96.2849	96.4673	92.8871	87.6479	79.624	92.9013	89.7624	90.5981	94.6305	92.9208	74.1286	87.3281	93.9004	92.4045	94.5935
		1.0574	36.67	1.2305	36.67	0.7649	36.67	1.2375	36.67				1315.24	96.3045	96.506	92.9261	87.6955	79.6654	92.9188	89.8367	90.6287	94.6337	92.973	74.1709	87.3236	93.9318	92.3868	94.6138
		1.0578	36.7	1.2301	36.7	0.7653	36.7	1.2372	36.7				1315.72	96.3233	96.5382	92.9536	87.737	79.6843	92.9277	89.9016	90.6462	94.6248	93.0096	74.2103	87.305	93.9611	92.3509	94.6178
		1.0581	36.72	1.2297	36.72	0.7657	36.72	1.2368	36.72				1316.2	96.3446	96.5628	92.97	87.7708	79.6784	92.9323	89.9544	90.6523	94.6062	93.0289	74.2494	87.2747	93.9864	92.2977	94.6068
		1.0585	36.75	1.2293	36.75	0.7661	36.75	1.2364	36.75				1316.68	96.3701	96.5798	92.9778	87.7961	79.6493	92.9376	89.9939	90.6508	94.5833	93.0321	74.2906	87.2366	94.0041	92.2309	94.5862
		1.0588	36.78	1.2289	36.78	0.7664	36.78	1.2361	36.78				1317.16	96.4	96.5899	92.9815	87.8127	79.6024	92.9484	90.0198	90.6461	94.5641	93.0237	74.335	87.1959	94.0096	92.1571	94.5646
		1.0592	36.81	1.2285	36.8	0.7667	36.81	1.2357	36.81				1317.65	96.4335	96.5947	92.9867	87.8221	79.5461	92.9686	90.0345	90.6435	94.557	93.0105	74.3835	87.1591	93.9989	92.0844	94.5516
		1.0596	36.83	1.2281	36.83	0.7671	36.83	1.2354	36.83				1318.13	96.4697	96.5965	92.999	87.828	79.4915	93.0015	90.0437	90.6489	94.5693	93.0025	74.4375	87.1337	93.9706	92.0215	94.5563
		1.0599	36.86	1.2277	36.86	0.7674	36.86	1.235	36.86				1318.61	96.5086	96.5983	93.0235	87.8366	79.4504	93.0495	90.0572	90.6682	94.6052	93.0102	74.4995	87.1274	93.927	91.9765	94.5853
		1.0603	36.89	1.2273	36.89	0.7678	36.89	1.2347	36.89				1319.09	96.5506	96.6031	93.0629	87.8551	79.4326	93.1134	90.086	90.7055	94.6646	93.0425	74.5717	87.1463	93.8744	91.9541	94.6406
		1.0606	36.91	1.2269	36.91	0.7682	36.91	1.2343	36.91				1319.58	96.5964	96.6134	93.1165	87.8892	79.4433	93.1923	90.1393	90.7621	94.7422	93.1027	74.6541	87.1925	93.8212	91.9551	94.7193
		1.061	36.94	1.2265	36.94	0.7685	36.94	1.2339	36.94				1320.06	96.645	96.6303	93.1804	87.9408	79.4812	93.2827	90.22	90.8347	94.8295	93.1876	74.7428	87.2626	93.7766	91.975	94.8138
		1.0614	36.97	1.2261	36.97	0.7689	36.97	1.2336	36.97				1320.54	96.6945	96.653	93.2483	88.0075	79.5395	93.3788	90.3242	90.9161	94.9168	93.2876	74.8307	87.3481	93.7476	92.0057	94.9146
		1.0617	37	1.2257	37	0.7693	37	1.2332	37				1321.02	96.7417	96.6795	93.3137	88.083	79.6084	93.4743	90.4421	90.9975	94.9962	93.3906	74.9097	87.438	93.7386	92.0382	95.0126
		1.0621	37.02	1.2253	37.02	0.7696	37.02	1.2329	37.02				1321.5	96.7836	96.7071	93.3717	88.1601	79.6781	93.5637	90.5626	91.0705	95.0627	93.4858	74.9741	87.5218	93.7504	92.0649	95.1013
		1.0624	37.05	1.2249	37.05	0.77	37.05	1.2325	37.05				1321.99	96.8187	96.7334	93.4203	88.2327	79.7417	93.6433	90.6761	91.13	95.1154	93.5666	75.0229	87.5917	93.7815	92.0812	95.1775
		1.0628	37.08	1.2245	37.08	0.7703	37.08	1.2321	37.08				1322.47	96.8476	96.7571	93.4607	88.2974	79.7955	93.7124	90.7772	91.1748	95.1564	93.6314	75.0605	87.6444	93.829	92.0863	95.2414
		1.0631	37.1	1.2241	37.1	0.7707	37.1	1.2318	37.1				1322.95	96.8729	96.7782	93.4962	88.3538	79.8393	93.7721	90.8653	91.207	95.19	93.6836	75.0947	87.6807	93.8885	92.0818	95.2953
		1.0635	37.13	1.2236	37.13	0.771	37.13	1.2314	37.13				1323.43	96.8984	96.798	93.5313	88.4036	79.8752	93.8254	90.9431	91.2317	95.2214	93.7291	75.1343	87.7042	93.9555	92.0708	95.3426
		1.0638	37.16	1.2233	37.16	0.7714	37.16	1.2311	37.16				1323.91	96.9278	96.819	93.5694	88.4497	79.9056	93.8752	91.0152	91.2544	95.2551	93.7743	75.1853	87.7199	94.025	92.0562	95.3864
		1.0642	37.19	1.2228	37.19	0.7717	37.19	1.2307	37.19				1324.4	96.9634	96.8434	93.612	88.4944	79.9331	93.9239	91.085	91.2794	95.2943	93.8235	75.2487	87.7321	94.092	92.0398	95.4294
		1.0645	37.21	1.2224	37.21	0.7721	37.21	1.2303	37.21				1324.88	97.0057	96.8731	93.6578	88.5387	79.9598	93.9733	91.1541	91.3092	95.3403	93.8781	75.3211	87.7435	94.1523	92.0219	95.4734
		1.0649	37.24	1.222	37.24	0.7725	37.24	1.23	37.24				1325.36	97.0535	96.9086	93.7037	88.5821	79.9878	94.0243	91.2221	91.3441	95.393	93.9372	75.3971	87.7555	94.202	92.0026	95.5199
		1.0652	37.27	1.2216	37.27	0.7728	37.27	1.2296	37.27				1325.84	97.1044	96.9487	93.7461	88.6239	80.0202	94.0778	91.2873	91.384	95.4514	93.9985	75.4731	87.7686	94.2386	91.9831	95.5703
		1.0656	37.29	1.2212	37.29	0.7732	37.29	1.2293	37.29				1326.33	97.1563	96.9914	93.7825	88.6632	80.061	94.135	91.3487	91.4287	95.5143	94.0607	75.5495	87.7841	94.2609	91.9663	95.6265
		1.0659	37.32	1.2208	37.32	0.7735	37.32	1.2289	37.32				1326.81	97.2078	97.0337	93.8126	88.7003	80.1147	94.1968	91.4067	91.4789	95.5804	94.1233	75.631	87.804	94.2688	91.957	95.6897
		1.0663	37.35	1.2204	37.35	0.7739	37.35	1.2285	37.35				1327.29	97.2581	97.0729	93.8378	88.7362	80.1849	94.2636	91.4628	91.5358	95.6487	94.1872	75.7242	87.8311	94.2642	91.9601	95.7601
		1.0666	37.38	1.22	37.38	0.7742	37.38	1.2282	37.38				1327.77	97.3067	97.1066	93.8609	88.7724	80.2723	94.3344	91.5193	91.6004	95.7177	94.2531	75.8344	87.8675	94.2505	91.979	95.8361
		1.067	37.4	1.2196	37.4	0.7746	37.4	1.2278	37.4				1328.25	97.3529	97.1333	93.8847	88.81	80.374	94.407	91.5781	91.6721	95.7857	94.3212	75.9629	87.9138	94.2332	92.0136	95.9144
		1.0673	37.43	1.2192	37.43	0.775	37.43	1.2275	37.43				1328.74	97.3957	97.153	93.911	88.8495	80.4841	94.4787	91.6399	91.7493	95.8511	94.3903	76.1063	87.9692	94.2194	92.0605	95.9913
		1.0677	37.46	1.2188	37.46	0.7753	37.46	1.2271	37.46				1329.22	97.4339	97.1669	93.9406	88.891	80.5954	94.5478	91.7047	91.8298	95.9131	94.4589	76.2591	88.0317	94.2163	92.1139	96.0644
		1.068	37.48	1.2184	37.48	0.7757	37.48	1.2267	37.48				1329.7	97.4668	97.1775	93.9737	88.9343	80.7022	94.6143	91.7723	91.912	95.9717	94.5261	76.416	88.0999	94.2302	92.1684	96.1334
		1.0684	37.51	1.218	37.51	0.776	37.51	1.2264	37.51				1330.18	97.4945	97.1874	94.01	88.9793	80.8017	94.68	91.8427	91.9952	96.0276	94.5925	76.5747	88.1734	94.2648	92.2205	96.2008
		1.0687	37.54	1.2176	37.54	0.7764	37.54	1.226	37.54				1330.66	97.518	97.1997	94.0499	89.0264	80.8946	94.7469	91.9163	92.08	96.082	94.6599	76.7354	88.2534	94.3198	92.2702	96.2707
		1.0691	37.57	1.2172	37.57	0.7768	37.57	1.2257	37.57				1331.15	97.539	97.2164	94.0932	89.0756	80.9831	94.8159	91.9931	92.1667	96.1355	94.73	76.8989	88.3414	94.3909	92.3193	96.3461
		1.0694	37.59	1.2168	37.59	0.7771	37.59	1.2253	37.59				1331.63	97.5589	97.2385	94.1396	89.126	81.0698	94.8848	92.0719	92.2545	96.1873	94.8033	77.064	88.4376	94.4708	92.3706	96.4275
		1.0697	37.62	1.2164	37.62	0.7775	37.62	1.2249	37.62				1332.11	97.5783	97.2654	94.1871	89.1759	81.1553	94.9478	92.1498	92.3404	96.2352	94.8774	77.2258	88.5399	94.5509	92.4252	96.5117
		1.0701	37.65	1.2159	37.65	0.7778	37.65	1.2245	37.65				1332.59	97.5972	97.2956	94.2324	89.2224	81.2381	94.9972	92.2226	92.4196	96.2759	94.947	77.3762	88.6433	94.6239	92.4814	96.5916
		1.0704	37.67	1.2156	37.67	0.7782	37.67	1.2242	37.67				1333.08	97.6147	97.3267	94.2714	89.263	81.3145	95.0256	92.2859	92.4864	96.3056	95.0048	77.5062	88.7416	94.6857	92.5353	96.6589
		1.0708	37.7	1.2151	37.7	0.7785	37.7	1.2238	37.7				1333.56	97.6302	97.3566	94.2996	89.2952	81.3805	95.028	92.3363	92.5357	96.3206	95.0437	77.6091	88.8281	94.7357	92.5811	96.7051
		1.0711	37.73	1.2147	37.73	0.7789	37.73	1.2235	37.73				1334.04	97.644	97.3837	94.3136	89.318	81.432	95.0036	92.3719	92.5634	96.3177	95.0577	77.682	88.8972	94.776	92.6132	96.7239
		1.0715	37.76	1.2143	37.76	0.7792	37.76	1.2231	37.76				1334.52	97.6573	97.4073	94.3115	89.331	81.4653	94.9553	92.3922	92.5671	96.2941	95.0436	77.7253	88.9447	94.8094	92.6261	96.7109
		1.0718	37.78	1.2139	37.78	0.7796	37.78	1.2227	37.78				1335	97.6717	97.4272	94.2931	89.3337	81.4764	94.8881	92.3965	92.5454	96.2474	95.0005	77.7408	88.9669	94.8377	92.6154	96.664
		1.0721	37.81	1.2135	37.81	0.78	37.81	1.2224	37.81				1335.48	97.6891	97.4433	94.2596	89.3252	81.4603	94.8076	92.3832	92.4972	96.1756	94.9297	77.7289	88.9607	94.8609	92.5769	96.5819
		1.0725	37.84	1.2131	37.84	0.7803	37.84	1.222	37.84				1335.97	97.7096	97.4553	94.2132	89.3034	81.4108	94.7175	92.3491	92.4214	96.0773	94.8337	77.6862	88.9228	94.8767	92.5066	96.4639
		1.0728	37.87	1.2127	37.87	0.7807	37.87	1.2217	37.87				1336.45	97.732	97.4621	94.1567	89.2653	81.3207	94.6189	92.2895	92.317	95.9528	94.7153	77.6051	88.8498	94.8824	92.4013	96.3098
		1.0731	37.89	1.2123	37.89	0.781	37.89	1.2213	37.89				1336.93	97.7532	97.4619	94.0932	89.2083	81.1843	94.5113	92.2005	92.1846	95.8052	94.5781	77.4764	88.7402	94.8757	92.2591	96.121
		1.0735	37.92	1.2119	37.92	0.7814	37.92	1.2209	37.92				1337.41	97.7695	97.4527	94.0273	89.1323	80.9995	94.395	92.0818	92.0279	95.642	94.428	77.2929	88.5966	94.8561	92.0823	95.9031
		1.0738	37.95	1.2115	37.95	0.7817	37.95	1.2206	37.95				1337.9	97.7781	97.4333	93.9658	89.0421	80.7726	94.2753	91.9407	91.8573	95.478	94.2757	77.0561	88.4297	94.8252	91.8807	95.6711
		1.0742	37.97	1.2111	37.97	0.7821	37.97	1.2202	37.97				1338.38	97.7796	97.4046	93.919	88.9494	80.5212	94.1655	91.796	91.6914	95.3357	94.1391	76.7817	88.261	94.7858	91.6743	95.4522
		1.0745	38	1.2107	38	0.7825	38	1.2199	38				1338.86	97.7786	97.3715	93.8993	88.8729	80.2753	94.086	91.6764	91.5549	95.2424	94.0421	76.5014	88.1214	94.7411	91.4928	95.2848
		1.0748	38.03	1.2103	38.03	0.7828	38.03	1.2195	38.03				1339.34	97.7834	97.342	93.9159	88.8317	80.0692	94.0571	91.612	91.4709	95.2199	94.0063	76.2549	88.0412	94.6933	91.3662	95.206
		1.0752	38.06	1.2099	38.06	0.7832	38.06	1.2191	38.06				1339.82	97.8023	97.3247	93.9697	88.8371	79.9269	94.0878	91.6204	91.4486	95.2726	94.0393	76.0725	88.0352	94.6435	91.3105	95.233
		1.0755	38.08	1.2095	38.08	0.7836	38.08	1.2188	38.08				1340.31	97.8393	97.3247	94.0509	88.8858	79.8501	94.1689	91.6965	91.4777	95.3831	94.1292	75.9604	88.0935	94.5923	91.3186	95.3524
		1.0759	38.11	1.2091	38.11	0.7839	38.11	1.2184	38.11				1340.79	97.8926	97.3423	94.1448	88.9635	79.8209	94.279	91.818	91.5355	95.5212	94.2512	75.9017	88.1881	94.5402	91.3653	95.5278
		1.0762	38.14	1.2087	38.14	0.7843	38.14	1.2181	38.14				1341.27	97.9572	97.3737	94.2382	89.0537	79.8145	94.3956	91.9588	91.5991	95.6589	94.3802	75.8707	88.2876	94.4893	91.4219	95.7189
		1.0765	38.16	1.2083	38.16	0.7846	38.16	1.2177	38.16				1341.75	98.0277	97.4146	94.324	89.1438	79.8114	94.5036	92.0998	91.6541	95.7783	94.4994	75.8475	88.3693	94.4418	91.4675	95.8964
		1.0769	38.19	1.2078	38.19	0.785	38.19	1.2173	38.19				1342.23	98.1004	97.4618	94.4006	89.228	79.8022	94.5969	92.2313	91.6956	95.8726	94.6024	75.8235	88.4222	94.4002	91.4921	96.0452
		1.0772	38.22	1.2074	38.22	0.7853	38.22	1.217	38.22				1342.72	98.1733	97.5135	94.47	89.3049	79.7857	94.6761	92.3515	91.7255	95.9428	94.6896	75.8012	88.4445	94.366	91.4943	96.1618
		1.0775	38.25	1.207	38.25	0.7857	38.25	1.2166	38.25				1343.2	98.2461	97.5691	94.5356	89.3757	79.7661	94.7451	92.4621	91.7484	95.9943	94.7656	75.7895	88.4406	94.3395	91.4782	96.2497
		1.0779	38.27	1.2066	38.27	0.786	38.27	1.2162	38.27				1343.68	98.3187	97.6284	94.6002	89.4423	79.7494	94.8084	92.566	91.7689	96.0339	94.8361	75.8	88.4177	94.3202	91.45	96.316
		1.0782	38.3	1.2062	38.3	0.7864	38.3	1.2159	38.3				1344.16	98.3912	97.6908	94.6653	89.5062	79.7408	94.87	92.6659	91.7899	96.069	94.9055	75.8431	88.3842	94.3075	91.4159	96.3686
		1.0785	38.33	1.2058	38.33	0.7868	38.33	1.2155	38.33				1344.65	98.4634	97.7551	94.7307	89.5688	79.744	94.9322	92.7638	91.8119	96.1055	94.9765	75.9256	88.3478	94.3017	91.381	96.4148
		1.0789	38.35	1.2054	38.35	0.7871	38.35	1.2152	38.35				1345.13	98.5351	97.8195	94.7951	89.6315	79.7616	94.9962	92.8617	91.8346	96.1478	95.0496	76.0509	88.3151	94.3048	91.3489	96.46
		1.0792	38.38	1.205	38.38	0.7875	38.38	1.2148	38.38				1345.61	98.6062	97.882	94.8571	89.6958	79.7966	95.0629	92.9623	91.8584	96.1981	95.1243	76.2195	88.2906	94.3201	91.3225	96.5069
		1.0795	38.41	1.2046	38.41	0.7878	38.41	1.2144	38.41				1346.09	98.6768	97.9409	94.9168	89.7644	79.8541	95.134	93.0693	91.8861	96.2574	95.1997	76.4316	88.2777	94.3511	91.3051	96.5569
		1.0799	38.44	1.2042	38.44	0.7882	38.44	1.2141	38.44				1346.57	98.7476	97.9959	94.976	89.8398	79.9414	95.2122	93.1872	91.9243	96.3257	95.2767	76.6883	88.2789	94.3996	91.301	96.6106
		1.0802	38.46	1.2038	38.46	0.7885	38.46	1.2137	38.46				1347.06	98.8194	98.0476	95.0383	89.9248	80.0682	95.3016	93.3199	91.982	96.4039	95.3582	76.9926	88.2972	94.4645	91.3159	96.6689
		1.0805	38.49	1.2034	38.49	0.7889	38.49	1.2133	38.49				1347.54	98.8929	98.0983	95.1087	90.0213	80.2438	95.4065	93.4708	92.0698	96.4933	95.4491	77.3486	88.3361	94.5413	91.3564	96.7344
		1.0809	38.52	1.2029	38.52	0.7892	38.52	1.213	38.52				1348.02	98.968	98.1506	95.1919	90.1308	80.4754	95.5314	93.6419	92.1969	96.5963	95.5552	77.7604	88.3995	94.6241	91.4286	96.8111
		1.0812	38.54	1.2026	38.54	0.7896	38.54	1.2126	38.54				1348.5	99.0442	98.2077	95.2914	90.2541	80.7658	95.6794	93.8345	92.3695	96.7154	95.6827	78.2314	88.4914	94.7078	91.5373	96.904
		1.0815	38.57	1.2021	38.57	0.7899	38.57	1.2123	38.57				1348.98	99.1204	98.2718	95.4081	90.3915	81.113	95.8521	94.0493	92.5887	96.8525	95.8355	78.7631	88.615	94.7906	91.6844	97.0178
		1.0818	38.6	1.2017	38.6	0.7903	38.6	1.2119	38.6				1349.47	99.1953	98.3437	95.5396	90.5434	81.5101	96.0482	94.2866	92.8501	97.0066	96.0141	79.3533	88.7715	94.8755	91.8683	97.1549
		1.0822	38.63	1.2013	38.63	0.7907	38.63	1.2115	38.63				1349.95	99.2678	98.4224	95.681	90.709	81.9473	96.2639	94.5453	93.1445	97.174	96.2148	79.9957	88.9591	94.9688	92.084	97.3145
		1.0825	38.65	1.2009	38.65	0.791	38.65	1.2112	38.65				1350.43	99.3377	98.5058	95.8258	90.8861	82.4132	96.4927	94.822	93.4593	97.3483	96.4303	80.6788	89.1727	95.0775	92.3238	97.4919
		1.0828	38.68	1.2005	38.68	0.7914	38.68	1.2108	38.68				1350.91	99.4052	98.5906	95.9678	91.071	82.8976	96.7266	95.111	93.7815	97.5223	96.6515	81.3884	89.4052	95.2061	92.5784	97.6799
		1.0832	38.71	1.2001	38.71	0.7917	38.71	1.2104	38.71				1351.39	99.4712	98.6744	96.1029	91.2592	83.3932	96.958	95.405	94.1001	97.6899	96.8698	82.1111	89.6489	95.355	92.8399	97.8702
		1.0835	38.73	1.1997	38.73	0.7921	38.74	1.2101	38.73				1351.88	99.5359	98.7555	96.2299	91.4463	83.8975	97.1812	95.6973	94.4085	97.8488	97.0798	82.8393	89.8985	95.521	93.1034	98.056
		1.0838	38.76	1.1993	38.76	0.7925	38.76	1.2097	38.76				1352.36	99.5993	98.8337	96.3512	91.6299	84.4129	97.394	95.9842	94.7054	98.0003	97.2803	83.5749	90.1526	95.6997	93.3686	98.2329
		1.0841	38.79	1.1989	38.79	0.7928	38.79	1.2094	38.79				1352.84	99.6597	98.9098	96.4719	91.8104	84.9461	97.598	96.2662	94.9951	98.1498	97.4744	84.3295	90.4155	95.8881	93.6409	98.3995
		1.0845	38.82	1.1985	38.82	0.7932	38.82	1.209	38.82				1353.32	99.7144	98.9851	96.5977	91.9906	85.5054	97.7978	96.5478	95.2857	98.3038	97.668	85.1212	90.6952	96.0858	93.9293	98.5571
		1.0848	38.84	1.1981	38.84	0.7935	38.84	1.2086	38.84				1353.81	99.7602	99.0606	96.7341	92.1748	86.0969	97.9992	96.8357	95.5862	98.4682	97.8675	85.966	91.0021	96.2942	94.2437	98.7082
		1.0851	38.87	1.1977	38.87	0.7939	38.87	1.2083	38.87				1354.29	99.7946	99.1365	96.8833	92.3664	86.7204	98.2069	97.1351	95.9034	98.645	98.0775	86.8699	91.3439	96.5136	94.5906	98.8555
		1.0854	38.9	1.1973	38.9	0.7942	38.9	1.2079	38.9				1354.77	99.8173	99.2116	97.0439	92.5661	87.3676	98.4225	97.4471	96.2396	98.8315	98.2984	87.8225	91.7227	96.7405	94.9698	99.001
		1.0858	38.93	1.1968	38.93	0.7946	38.93	1.2075	38.93				1355.25	99.8308	99.2845	97.211	92.7714	88.0243	98.6439	97.7678	96.5916	99.0216	98.5272	88.7991	92.1334	96.9658	95.373	99.1456
		1.0861	38.95	1.1964	38.95	0.7949	38.95	1.2072	38.95				1355.73	99.8405	99.354	97.3778	92.9772	88.6748	98.8665	98.0894	96.9523	99.2074	98.7581	89.7688	92.5653	97.1765	95.7872	99.2894
		1.0864	38.98	1.196	38.98	0.7953	38.98	1.2068	38.98				1356.22	99.8519	99.4195	97.5378	93.1784	89.3069	99.0846	98.4037	97.3136	99.3826	98.9853	90.7064	93.0055	97.3604	96.1983	99.4316
		1.0867	39.01	1.1956	39.01	0.7956	39.01	1.2065	39.01				1356.7	99.8698	99.4813	97.686	93.3708	89.9139	99.2927	98.7044	97.668	99.5434	99.2037	91.5984	93.4423	97.5108	96.5955	99.5703
		1.087	39.03	1.1952	39.03	0.796	39.03	1.2061	39.03				1357.18	99.8954	99.5399	97.8188	93.5521	90.492	99.4856	98.9876	98.0085	99.687	99.4084	92.4416	93.8657	97.6288	96.9718	99.7017
		1.0874	39.06	1.1948	39.06	0.7964	39.06	1.2057	39.06				1357.66	99.9266	99.5954	97.9328	93.7205	91.037	99.6576	99.2508	98.3277	99.8106	99.5941	93.2374	94.2667	97.7241	97.3227	99.8194
		1.0877	39.09	1.1944	39.09	0.7967	39.09	1.2053	39.09				1358.14	99.9586	99.6472	98.0246	93.874	91.5414	99.8016	99.4906	98.6169	99.9088	99.7538	93.9847	94.6358	97.8105	97.6443	99.9148
		1.088	39.12	1.194	39.12	0.7971	39.12	1.205	39.12				1358.63	99.9851	99.6936	98.0904	94.0094	91.9948	99.9102	99.7021	98.8663	99.9746	99.8794	94.6776	94.9631	97.9023	97.9313	99.9779
		1.0883	39.14	1.1935	39.14	0.7974	39.14	1.2046	39.14				1359.11	100	99.7323	98.1272	94.1232	92.3875	99.9773	99.8801	99.0678	100	99.9631	95.3072	95.2397	98.0089	98.1784	100
		1.0886	39.17	1.1932	39.17	0.7978	39.17	1.2043	39.17				1359.59	99.9989	99.7608	98.1337	94.2127	92.7152	100	100.02	99.2176	99.979	100	95.8677	95.4615	98.1321	98.382	99.9755
		1.089	39.2	1.1927	39.2	0.7981	39.2	1.2039	39.2				1360.07	99.9788	99.7762	98.1112	94.277	92.9831	99.981	100.12	99.3186	99.9094	99.9895	96.3622	95.6312	98.2656	98.5429	99.9039
		1.0893	39.22	1.1923	39.22	0.7985	39.22	1.2035	39.22				1360.56	99.938	99.7752	98.0643	94.3185	93.2069	99.9299	100.185	99.382	99.7954	99.937	96.8058	95.761	98.3964	98.6688	99.7911
		1.0896	39.25	1.1919	39.25	0.7988	39.25	1.2032	39.25				1361.04	99.8758	99.7543	98.0009	94.3428	93.4107	99.864	100.223	99.4265	99.6496	99.8547	97.2226	95.8728	98.5082	98.7753	99.6509
		1.0899	39.28	1.1915	39.28	0.7992	39.28	1.2028	39.28				1361.52	99.7919	99.7104	97.9312	94.3584	93.6198	99.8061	100.247	99.4746	99.4939	99.7619	97.637	95.9945	98.5862	98.8844	99.5048
		1.0902	39.31	1.1911	39.31	0.7996	39.31	1.2024	39.31				1362	99.6887	99.6429	97.8665	94.3738	93.8492	99.7785	100.272	99.5455	99.3569	99.6814	98.059	96.1512	98.622	99.0177	99.3796
		1.0906	39.33	1.1907	39.33	0.7999	39.33	1.2021	39.33				1362.48	99.5727	99.556	97.8149	94.3941	94.0933	99.7924	100.303	99.6452	99.264	99.6322	98.4726	96.3515	98.6182	99.1857	99.2978
		1.0909	39.36	1.1903	39.36	0.8003	39.36	1.2017	39.36				1362.97	99.4538	99.4591	97.7779	94.4184	94.3269	99.8398	100.341	99.7615	99.2243	99.6197	98.8407	96.5795	98.5878	99.38	99.2662
		1.0912	39.39	1.1899	39.39	0.8006	39.39	1.2013	39.39				1363.45	99.3416	99.3625	97.7499	94.44	94.5202	99.8968	100.375	99.871	99.225	99.6332	99.1267	96.8021	98.5478	99.5762	99.2717
		1.0915	39.41	1.1895	39.41	0.8009	39.41	1.201	39.41				1363.93	99.2415	99.2728	97.7224	94.4518	94.6558	99.9372	100.393	99.9528	99.2407	99.6533	99.3147	96.9869	98.5118	99.7486	99.2897
		1.0918	39.44	1.1891	39.44	0.8013	39.44	1.2006	39.44				1364.41	99.1538	99.1917	97.6887	94.4491	94.7331	99.9438	100.389	99.9962	99.2467	99.6618	99.4108	97.1151	98.4852	99.8801	99.2972
		1.0921	39.47	1.1887	39.47	0.8017	39.47	1.2003	39.47				1364.89	99.0759	99.117	97.6452	94.4302	94.761	99.9099	100.36	100	99.2271	99.6469	99.4315	97.1811	98.4671	99.964	99.2782
		1.0925	39.5	1.1883	39.5	0.802	39.5	1.1999	39.5				1365.38	99.0041	99.0456	97.591	94.3955	94.7506	99.8367	100.305	99.9678	99.1744	99.6027	99.3928	97.1872	98.4528	100	99.2244
		1.0928	39.52	1.1879	39.52	0.8024	39.52	1.1996	39.52				1365.86	98.9353	98.9753	97.5267	94.3457	94.7101	99.729	100.228	99.9046	99.088	99.5276	99.3055	97.139	98.4376	99.9904	99.1328
		1.0931	39.55	1.1875	39.55	0.8027	39.55	1.1992	39.55				1366.34	98.8674	98.9048	97.4539	94.2818	94.6452	99.594	100.128	99.8153	98.9715	99.4231	99.1764	97.044	98.4172	99.9388	99.0044
		1.0934	39.58	1.187	39.58	0.8031	39.58	1.1988	39.58				1366.82	98.7993	98.8345	97.3747	94.2054	94.5606	99.4407	100.008	99.706	98.8323	99.2944	99.0119	96.9128	98.3892	99.851	98.8447
		1.0937	39.6	1.1866	39.6	0.8034	39.6	1.1985	39.6				1367.31	98.7308	98.766	97.2922	94.119	94.4626	99.2808	99.8734	99.5846	98.6814	99.1507	98.8213	96.7601	98.3517	99.7361	98.6639
		1.094	39.63	1.1862	39.63	0.8038	39.63	1.1981	39.63				1367.79	98.6623	98.701	97.2102	94.0269	94.3597	99.1266	99.7295	99.4609	98.5315	99.0046	98.6183	96.6037	98.3041	99.6073	98.4773
		1.0943	39.66	1.1858	39.66	0.8041	39.66	1.1977	39.66				1368.27	98.5941	98.6405	97.1327	93.9346	94.261	98.9887	99.5854	99.3444	98.3945	98.8694	98.4175	96.461	98.2464	99.4789	98.3019
		1.0947	39.69	1.1854	39.69	0.8045	39.69	1.1974	39.69				1368.75	98.5262	98.5847	97.0627	93.8478	94.1731	98.8726	99.4497	99.2407	98.2771	98.7544	98.2288	96.3432	98.18	99.3626	98.1512
		1.095	39.71	1.185	39.71	0.8049	39.71	1.197	39.71				1369.23	98.4587	98.5327	97.0008	93.77	94.0962	98.7761	99.3281	99.149	98.1791	98.6611	98.0512	96.2505	98.1082	99.2625	98.0301
		1.0953	39.74	1.1846	39.74	0.8052	39.74	1.1966	39.74				1369.72	98.3914	98.483	96.9454	93.7013	94.0234	98.6908	99.2208	99.0616	98.0931	98.5825	97.8731	96.1725	98.0358	99.174	97.9332
		1.0956	39.77	1.1842	39.77	0.8056	39.77	1.1963	39.77				1370.2	98.3248	98.4345	96.8924	93.6386	93.9433	98.6053	99.1228	98.9669	98.0085	98.5058	97.6766	96.0931	97.9686	99.0858	97.8472
		1.0959	39.8	1.1838	39.79	0.8059	39.8	1.1959	39.8				1370.68	98.2593	98.3863	96.8369	93.5762	93.8438	98.5087	99.0254	98.8531	97.9143	98.4168	97.4442	95.9956	97.9126	98.9842	97.7557
		1.0962	39.82	1.1834	39.82	0.8063	39.82	1.1955	39.82				1371.16	98.1954	98.3376	96.7732	93.5077	93.7152	98.393	98.9183	98.7113	97.8023	98.3034	97.164	95.8672	97.8719	98.8565	97.6428
		1.0965	39.85	1.183	39.85	0.8066	39.85	1.1952	39.85				1371.64	98.1335	98.287	96.6965	93.4269	93.5516	98.2545	98.792	98.5375	97.6675	98.1578	96.832	95.7004	97.8488	98.6939	97.497
		1.0968	39.88	1.1825	39.88	0.807	39.88	1.1948	39.88				1372.13	98.0738	98.2327	96.6031	93.3294	93.3517	98.0943	98.6398	98.3342	97.5095	97.9787	96.4526	95.4939	97.8418	98.4929	97.3128
		1.0971	39.9	1.1821	39.9	0.8073	39.9	1.1945	39.9				1372.61	98.0162	98.1725	96.4928	93.2148	93.1199	97.9196	98.4606	98.1122	97.3341	97.7732	96.0402	95.2539	97.8465	98.2593	97.0948
		1.0975	39.93	1.1817	39.93	0.8077	39.93	1.1941	39.93				1373.09	97.9616	98.1056	96.3706	93.0889	92.869	97.7454	98.2639	97.893	97.1553	97.5603	95.6207	94.9972	97.8554	98.011	96.8616
		1.0978	39.96	1.1813	39.96	0.808	39.96	1.1937	39.96				1373.57	97.9115	98.0349	96.2491	92.966	92.6212	97.5935	98.0719	97.7064	96.9953	97.3702	95.2308	94.7518	97.8598	97.7802	96.6466
		1.0981	39.99	1.1809	39.99	0.8084	39.99	1.1933	39.99				1374.06	97.8689	97.9678	96.1459	92.866	92.4048	97.4856	97.9156	97.581	96.878	97.2354	94.9074	94.5504	97.8529	97.6047	96.4891
		1.0984	40.01	1.1805	40.01	0.8088	40.01	1.193	40.01				1374.54	97.8367	97.9145	96.0759	92.8052	92.2422	97.4324	97.8206	97.528	96.8169	97.1738	94.671	94.416	97.8336	97.5103	96.4142
		1.0987	40.04	1.1801	40.04	0.8091	40.04	1.1926	40.04				1375.02	97.8164	97.8823	96.043	92.7874	92.139	97.4261	97.7928	97.5339	96.8063	97.1771	94.5142	94.3486	97.8055	97.4947	96.4174
		1.099	40.07	1.1797	40.07	0.8095	40.07	1.1923	40.07				1375.5	97.807	97.8721	96.0394	92.8029	92.0828	97.4469	97.8171	97.5692	96.826	97.2177	94.4091	94.3276	97.7752	97.5314	96.469
		1.0993	40.09	1.1793	40.09	0.8098	40.09	1.1919	40.09				1375.98	97.8063	97.8795	96.0524	92.8368	92.0536	97.4746	97.8701	97.6058	96.8537	97.2656	94.3243	94.3262	97.7468	97.5865	96.5335
		1.0996	40.12	1.1789	40.12	0.8101	40.12	1.1915	40.12				1376.47	97.8114	97.8979	96.0713	92.8764	92.0329	97.4965	97.9319	97.6268	96.8744	97.3005	94.2374	94.3227	97.7209	97.6337	96.5851
		1.0999	40.15	1.1785	40.15	0.8105	40.15	1.1911	40.15				1376.95	97.8195	97.9211	96.0905	92.9143	92.0079	97.5079	97.9911	97.627	96.882	97.3148	94.1368	94.305	97.6945	97.6579	96.6116
		1.1002	40.18	1.178	40.18	0.8109	40.18	1.1908	40.18				1377.43	97.828	97.9441	96.1086	92.9479	91.9713	97.5092	98.0436	97.609	96.8776	97.3101	94.0191	94.2696	97.6633	97.6546	96.6124
		1.1005	40.2	1.1777	40.2	0.8112	40.2	1.1904	40.2				1377.91	97.8343	97.9638	96.1272	92.9779	91.9201	97.5033	98.0904	97.5793	96.8659	97.294	93.886	94.2191	97.6236	97.6265	96.5947
		1.1008	40.23	1.1772	40.23	0.8116	40.23	1.1901	40.23				1378.39	97.8365	97.979	96.1484	93.0059	91.8557	97.4932	98.1342	97.545	96.8531	97.2758	93.7422	94.1603	97.5751	97.5812	96.569
		1.1011	40.26	1.1768	40.26	0.8119	40.26	1.1897	40.26				1378.88	97.8339	97.99	96.1735	93.0339	91.7832	97.4808	98.178	97.512	96.844	97.2641	93.5936	94.1022	97.5211	97.529	96.5462
		1.1015	40.28	1.1764	40.28	0.8123	40.28	1.1893	40.28				1379.36	97.8275	97.9993	96.2026	93.0631	91.71	97.467	98.2237	97.4836	96.8411	97.2636	93.4459	94.0535	97.468	97.4793	96.5337
		1.1018	40.31	1.176	40.31	0.8126	40.31	1.189	40.31				1379.84	97.8203	98.0102	96.2353	93.0942	91.6441	97.4524	98.2721	97.4606	96.8441	97.2751	93.3025	94.0206	97.4227	97.439	96.5342
		1.1021	40.34	1.1756	40.34	0.813	40.34	1.1886	40.34				1380.32	97.8161	98.0261	96.2709	93.127	91.5912	97.4377	98.3235	97.4421	96.8515	97.2961	93.1638	94.0061	97.3898	97.4102	96.5465
		1.1024	40.37	1.1752	40.37	0.8133	40.37	1.1882	40.37				1380.81	97.8182	98.0493	96.3097	93.1616	91.5534	97.4242	98.3775	97.4267	96.8615	97.3228	93.0273	94.0094	97.3703	97.3915	96.5664
		1.1027	40.39	1.1748	40.39	0.8137	40.39	1.1879	40.39				1381.29	97.8285	98.0802	96.3527	93.1973	91.5285	97.4134	98.4333	97.413	96.873	97.3511	92.8892	94.0271	97.3614	97.3786	96.5891
		1.103	40.42	1.1744	40.42	0.814	40.42	1.1875	40.42				1381.77	97.8459	98.1171	96.4	93.233	91.511	97.4054	98.489	97.3992	96.8849	97.377	92.7456	94.0531	97.3581	97.3661	96.6096
		1.1033	40.45	1.174	40.45	0.8144	40.45	1.1872	40.45				1382.25	97.8674	98.1562	96.4501	93.266	91.4927	97.398	98.5407	97.3825	96.8953	97.3963	92.5941	94.0792	97.3554	97.348	96.6219
		1.1036	40.47	1.1735	40.47	0.8148	40.47	1.1868	40.47				1382.73	97.8883	98.1922	96.4992	93.2931	91.4655	97.3867	98.583	97.3588	96.9003	97.4035	92.4339	94.0962	97.3498	97.3184	96.6192
		1.1039	40.5	1.1732	40.5	0.8151	40.5	1.1864	40.5				1383.22	97.9043	98.2202	96.5415	93.3104	91.422	97.3652	98.61	97.3224	96.8934	97.3925	92.2649	94.0941	97.3407	97.2716	96.5943
		1.1042	40.53	1.1727	40.53	0.8155	40.53	1.1861	40.53				1383.7	97.9129	98.2368	96.5706	93.3144	91.3571	97.3269	98.6162	97.2678	96.8673	97.3574	92.0866	94.0648	97.3296	97.2022	96.5401
		1.1045	40.56	1.1723	40.56	0.8158	40.56	1.1857	40.56				1384.18	97.9141	98.2406	96.5814	93.3027	91.2673	97.2667	98.598	97.1899	96.8144	97.293	91.8968	94.0019	97.3189	97.1056	96.4511
		1.1048	40.58	1.1719	40.58	0.8161	40.58	1.1853	40.58				1384.66	97.9103	98.2327	96.5705	93.2746	91.1503	97.1818	98.5541	97.0859	96.7291	97.1969	91.6918	93.9026	97.3105	96.978	96.3251
		1.1051	40.61	1.1715	40.61	0.8165	40.61	1.185	40.61				1385.14	97.9056	98.2162	96.5383	93.2317	91.0057	97.0732	98.487	96.9567	96.6102	97.0711	91.4684	93.7685	97.3045	96.8189	96.1653
		1.1054	40.64	1.1711	40.64	0.8169	40.64	1.1846	40.64				1385.63	97.9042	98.1961	96.4893	93.1786	90.8366	96.9472	98.404	96.809	96.4636	96.9249	91.2278	93.6089	97.2998	96.634	95.984
		1.1057	40.66	1.1707	40.66	0.8172	40.66	1.1842	40.66				1386.11	97.9093	98.1786	96.434	93.1246	90.6528	96.8171	98.3197	96.6583	96.3068	96.7776	90.9806	93.4437	97.2941	96.4399	95.805
		1.106	40.69	1.1703	40.69	0.8176	40.69	1.1838	40.69				1386.59	97.9206	98.169	96.3878	93.0832	90.4735	96.7028	98.2551	96.527	96.1679	96.6569	90.7494	93.3027	97.2869	96.2649	95.6617
		1.1063	40.72	1.1699	40.72	0.8179	40.72	1.1835	40.72				1387.07	97.9343	98.1693	96.3667	93.0678	90.3234	96.624	98.231	96.4383	96.0771	96.5896	90.5634	93.2164	97.2803	96.1413	95.5855
		1.1066	40.75	1.1695	40.75	0.8183	40.75	1.1831	40.75				1387.56	97.9441	98.1765	96.3793	93.085	90.2211	96.5911	98.2578	96.4033	96.0519	96.5869	90.4427	93.1999	97.28	96.0889	95.5882
		1.1069	40.77	1.1691	40.77	0.8186	40.77	1.1828	40.77				1388.04	97.9455	98.1843	96.4223	93.1307	90.1693	96.5995	98.3292	96.4148	96.0861	96.6371	90.3857	93.2436	97.2919	96.1037	95.6545
		1.1072	40.8	1.1687	40.8	0.819	40.8	1.1824	40.8				1388.52	97.9378	98.1877	96.4836	93.1932	90.1549	96.6335	98.4269	96.453	96.1565	96.7143	90.3712	93.3202	97.3195	96.1621	95.7532
		1.1075	40.83	1.1683	40.83	0.8193	40.83	1.1821	40.83				1389	97.9238	98.1849	96.5498	93.2595	90.1582	96.6766	98.5305	96.4972	96.2366	96.7925	90.3708	93.4008	97.3613	96.2357	95.8539
		1.1078	40.86	1.1678	40.86	0.8197	40.86	1.1817	40.86				1389.48	97.907	98.1779	96.6112	93.3197	90.1621	96.7161	98.6246	96.5331	96.3072	96.8545	90.3611	93.4644	97.412	96.3019	95.9373
		1.1081	40.88	1.1675	40.88	0.82	40.88	1.1813	40.88				1389.96	97.89	98.1709	96.6619	93.3678	90.1559	96.7448	98.6996	96.5535	96.358	96.8927	90.328	93.5004	97.4636	96.3475	95.9949
		1.1084	40.91	1.167	40.91	0.8204	40.91	1.181	40.91				1390.45	97.8742	98.1681	96.6995	93.4003	90.1346	96.7583	98.7505	96.5559	96.3847	96.9052	90.2662	93.5056	97.5081	96.3663	96.0245
		1.1087	40.94	1.1666	40.94	0.8207	40.94	1.1806	40.94				1390.93	97.8596	98.1729	96.7231	93.4162	90.0969	96.7541	98.7752	96.5396	96.3867	96.893	90.1759	93.4806	97.5386	96.3558	96.0261
		1.109	40.96	1.1662	40.96	0.8211	40.96	1.1802	40.96				1391.41	97.8458	98.1865	96.7326	93.4148	90.043	96.7294	98.7732	96.5042	96.3637	96.8566	90.0605	93.4274	97.5502	96.3148	95.9995
		1.1093	40.99	1.1658	40.99	0.8214	40.99	1.1798	40.99				1391.89	97.8327	98.2082	96.7285	93.3966	89.9725	96.6818	98.7447	96.4482	96.3147	96.7955	89.9235	93.3474	97.5406	96.2415	95.9425
		1.1096	41.02	1.1654	41.02	0.8218	41.02	1.1795	41.02				1392.38	97.8215	98.2356	96.7118	93.3623	89.8832	96.6091	98.6912	96.3697	96.2387	96.7078	89.7669	93.2406	97.5092	96.1335	95.8522
		1.1099	41.05	1.165	41.05	0.8221	41.05	1.1791	41.05				1392.86	97.8148	98.2645	96.6841	93.3133	89.7712	96.511	98.6145	96.2673	96.1356	96.592	89.5903	93.107	97.4564	95.9889	95.7265
		1.1102	41.07	1.1646	41.07	0.8225	41.07	1.1787	41.07				1393.34	97.8164	98.2905	96.649	93.2523	89.6332	96.3907	98.5192	96.1426	96.0094	96.4496	89.3927	92.9489	97.3834	95.8099	95.5685
		1.1105	41.1	1.1642	41.1	0.8228	41.1	1.1784	41.1				1393.82	97.8298	98.3085	96.6119	93.1845	89.4705	96.2577	98.4133	96.003	95.8716	96.2897	89.1748	92.7742	97.2935	95.6074	95.3908
		1.1108	41.13	1.1638	41.13	0.8232	41.13	1.178	41.13				1394.3	97.8548	98.3151	96.5796	93.1181	89.2937	96.1282	98.3095	95.863	95.7424	96.1309	88.9428	92.5993	97.1933	95.4047	95.2173
		1.1111	41.15	1.1634	41.15	0.8235	41.15	1.1776	41.15				1394.79	97.8856	98.3094	96.5582	93.0619	89.1242	96.0209	98.2217	95.7405	95.6446	95.997	88.7092	92.445	97.0941	95.232	95.0772
		1.1114	41.18	1.1629	41.18	0.8239	41.18	1.1773	41.18				1395.27	97.9119	98.2936	96.5485	93.0215	88.9852	95.9478	98.1587	95.6471	95.591	95.9049	88.4873	92.3261	97.0091	95.1119	94.9898
		1.1117	41.21	1.1626	41.21	0.8242	41.21	1.1769	41.21				1395.75	97.9235	98.2712	96.5458	92.9961	88.8893	95.9081	98.1189	95.581	95.576	95.8547	88.2835	92.2424	96.9494	95.046	94.9527
		1.112	41.24	1.1622	41.24	0.8246	41.24	1.1765	41.24				1396.23	97.9162	98.2448	96.5424	92.9797	88.8326	95.8904	98.0933	95.5299	95.5806	95.8315	88.0945	92.1804	96.9203	95.0167	94.9463
		1.1123	41.26	1.1617	41.26	0.8249	41.26	1.1762	41.26				1396.71	97.8919	98.2157	96.5328	92.9662	88.8002	95.883	98.0722	95.4803	95.5849	95.8178	87.9131	92.1242	96.9206	95.0006	94.9486
		1.1126	41.29	1.1613	41.29	0.8253	41.29	1.1758	41.29				1397.2	97.8569	98.1844	96.5159	92.9528	88.7753	95.8798	98.0513	95.4263	95.5784	95.8036	87.7357	92.0656	96.9444	94.9827	94.9479
		1.1129	41.32	1.1609	41.32	0.8257	41.32	1.1754	41.32				1397.68	97.8193	98.153	96.4958	92.942	88.7455	95.8822	98.0343	95.3731	95.5639	95.7912	87.5682	92.0091	96.9818	94.962	94.9479
		1.1132	41.34	1.1605	41.34	0.826	41.34	1.1751	41.34				1398.16	97.7867	98.1262	96.4815	92.9402	88.7057	95.897	98.0316	95.3353	95.5558	95.7935	87.4267	91.9709	97.0203	94.9516	94.9646
		1.1134	41.37	1.1601	41.37	0.8264	41.37	1.1747	41.37				1398.64	97.7649	98.111	96.4835	92.9553	88.6584	95.9299	98.0551	95.3306	95.5736	95.8268	87.3306	91.9717	97.0471	94.9712	95.0184
		1.1138	41.4	1.1597	41.4	0.8267	41.4	1.1743	41.4				1399.13	97.7555	98.1133	96.5084	92.9906	88.6117	95.9799	98.1103	95.3683	95.6307	95.8992	87.2901	92.0234	97.0532	95.0346	95.12
		1.114	41.43	1.1593	41.43	0.8271	41.43	1.1739	41.43				1399.61	97.7551	98.1345	96.5546	93.0418	88.5734	96.0367	98.1904	95.4411	95.7246	96.0028	87.2949	92.119	97.0376	95.1381	95.261
		1.1144	41.45	1.1589	41.45	0.8274	41.45	1.1736	41.45				1400.09	97.7578	98.17	96.6125	93.0982	88.5461	96.0852	98.2784	95.5277	95.8376	96.1155	87.3175	92.2339	97.0073	95.2606	95.4165
		1.1147	41.48	1.1585	41.48	0.8277	41.48	1.1732	41.48				1400.57	97.7576	98.2122	96.6699	93.1476	88.5268	96.1125	98.3557	95.6035	95.9473	96.2127	87.3264	92.3391	96.9737	95.3748	95.5581
		1.1149	41.51	1.1581	41.51	0.8281	41.51	1.1728	41.51				1401.05	97.7511	98.2539	96.7167	93.1813	88.5089	96.112	98.4083	95.6509	96.0363	96.277	87.2986	92.4122	96.947	95.4585	95.6653
		1.1152	41.53	1.1577	41.53	0.8285	41.53	1.1725	41.53				1401.54	97.7365	98.2899	96.7466	93.1948	88.4857	96.0825	98.4294	95.6613	96.0956	96.2998	87.2235	92.4411	96.9334	95.4985	95.7278
		1.1155	41.56	1.1573	41.56	0.8288	41.56	1.1721	41.56				1402.02	97.7137	98.3172	96.7567	93.1872	88.452	96.0272	98.4175	95.6339	96.1235	96.2805	87.1013	92.4227	96.9341	95.4903	95.7438
		1.1158	41.59	1.1569	41.59	0.8292	41.59	1.1717	41.59				1402.5	97.6834	98.3338	96.7466	93.16	88.4043	95.9516	98.375	95.573	96.1233	96.2238	86.9406	92.3596	96.9465	95.4359	95.7171
		1.1161	41.62	1.1565	41.62	0.8295	41.62	1.1714	41.62				1402.98	97.6475	98.3389	96.7181	93.1177	88.3414	95.8642	98.3089	95.4875	96.1017	96.1396	86.7579	92.2604	96.9649	95.3442	95.6567
		1.1164	41.64	1.1561	41.64	0.8298	41.64	1.171	41.64				1403.46	97.6094	98.3323	96.6764	93.0677	88.2653	95.7772	98.2309	95.3908	96.0685	96.0438	86.5769	92.1399	96.9811	95.2317	95.5776
		1.1167	41.67	1.1557	41.67	0.8302	41.67	1.1706	41.67				1403.95	97.5747	98.3157	96.6304	93.0205	88.1821	95.7057	98.1571	95.3003	96.0353	95.957	86.4261	92.0195	96.9869	95.1225	95.5008
		1.117	41.7	1.1552	41.7	0.8306	41.7	1.1703	41.7				1404.43	97.55	98.2929	96.5924	92.9874	88.1022	95.6645	98.1054	95.2335	96.0131	95.901	86.3311	91.9236	96.9764	95.0435	95.4494
		1.1172	41.73	1.1548	41.72	0.8309	41.73	1.1699	41.73				1404.91	97.5401	98.2692	96.5736	92.9763	88.0377	95.6617	98.088	95.202	96.0085	95.8899	86.3036	91.8712	96.9484	95.0143	95.4408
		1.1175	41.75	1.1544	41.75	0.8312	41.75	1.1695	41.75				1405.39	97.5449	98.2497	96.5794	92.9878	87.9976	95.6945	98.106	95.2057	96.0204	95.9234	86.3351	91.8674	96.9074	95.0381	95.478
		1.1179	41.78	1.154	41.78	0.8316	41.78	1.1692	41.78				1405.88	97.5591	98.237	96.6071	93.0154	87.984	95.75	98.1491	95.2337	96.0415	95.9874	86.4021	91.9018	96.8606	95.1004	95.5488
		1.1181	41.81	1.1536	41.81	0.8319	41.81	1.1688	41.81				1406.36	97.5746	98.2308	96.6481	93.049	87.9922	95.8121	98.2015	95.2702	96.0619	96.0619	86.4775	91.9545	96.8154	95.178	95.6329
		1.1184	41.83	1.1532	41.83	0.8323	41.83	1.1685	41.83				1406.84	97.584	98.2284	96.6921	93.0793	88.0135	95.8668	98.2489	95.3014	96.0729	96.1282	86.5407	92.0055	96.7765	95.2488	95.71
		1.1187	41.86	1.1528	41.86	0.8327	41.86	1.1681	41.86				1407.32	97.5833	98.2271	96.7307	93.1001	88.0383	95.9053	98.2814	95.318	96.0689	96.1739	86.58	92.0391	96.746	95.2976	95.7652
		1.119	41.89	1.1524	41.89	0.833	41.89	1.1677	41.89				1407.8	97.5722	98.2243	96.7585	93.1085	88.0578	95.9239	98.2945	95.3158	96.0469	96.1928	86.5909	92.0459	96.724	95.3169	95.7905
		1.1193	41.92	1.152	41.92	0.8334	41.92	1.1673	41.92				1408.29	97.5542	98.2192	96.7735	93.1043	88.0654	95.9227	98.2879	95.2949	96.007	96.1841	86.5735	92.0222	96.7097	95.306	95.7836
		1.1196	41.94	1.1516	41.94	0.8337	41.94	1.167	41.94				1408.77	97.5354	98.2123	96.7769	93.0895	88.0575	95.9054	98.2649	95.2596	95.952	96.1515	86.5316	91.9699	96.702	95.2691	95.748
		1.1199	41.97	1.1512	41.97	0.8341	41.97	1.1666	41.97				1409.25	97.5233	98.2053	96.7724	93.0686	88.0343	95.8786	98.2322	95.2177	95.8884	96.1037	86.472	91.8967	96.6997	95.2153	95.6923
		1.1202	42	1.1508	42	0.8344	42	1.1662	42				1409.73	97.5244	98.2011	96.7664	93.0477	88	95.8513	98.1996	95.1798	95.826	96.0529	86.4043	91.8154	96.7009	95.1571	95.6297
		1.1204	42.02	1.1504	42.02	0.8348	42.02	1.1658	42.02				1410.21	97.542	98.202	96.7655	93.0339	87.9625	95.8334	98.178	95.1574	95.777	96.0132	86.3396	91.7415	96.7034	95.1084	95.576
		1.1207	42.05	1.15	42.05	0.8351	42.05	1.1655	42.05				1410.7	97.5742	98.2089	96.7754	93.0332	87.9308	95.8327	98.1769	95.1587	95.752	95.9969	86.2872	91.6896	96.7045	95.081	95.5453
		1.121	42.08	1.1496	42.08	0.8355	42.08	1.1651	42.08				1411.18	97.6138	98.2205	96.7981	93.0483	87.9116	95.8524	98.2005	95.1853	95.7567	96.0096	86.2511	91.6677	96.7023	95.0803	95.5457
		1.1213	42.11	1.1492	42.11	0.8358	42.11	1.1647	42.11				1411.66	97.6513	98.233	96.8306	93.0772	87.9072	95.8892	98.2455	95.23	95.7884	96.0475	86.2275	91.6738	96.6963	95.1026	95.5753
		1.1216	42.13	1.1488	42.13	0.8362	42.13	1.1644	42.13				1412.14	97.678	98.2421	96.8659	93.1129	87.9139	95.934	98.3015	95.2783	95.8366	96.0983	86.2062	91.6962	96.6878	95.1366	95.6229
		1.1219	42.16	1.1484	42.16	0.8365	42.16	1.164	42.16				1412.62	97.6891	98.2439	96.8955	93.1465	87.9246	95.975	98.354	95.3137	95.8857	96.1452	86.1737	91.7176	96.6806	95.1662	95.6715
		1.1221	42.19	1.1479	42.19	0.8368	42.19	1.1636	42.19				1413.11	97.6843	98.2368	96.9112	93.169	87.9312	96.0002	98.3891	95.3216	95.9203	96.1719	86.1179	91.7207	96.6791	95.1759	95.7034
		1.1224	42.21	1.1475	42.21	0.8372	42.21	1.1633	42.21				1413.59	97.6666	98.2211	96.9077	93.1739	87.9267	96.0001	98.3966	95.2926	95.9279	96.1661	86.0306	91.6917	96.6874	95.1541	95.704
		1.1227	42.24	1.1472	42.24	0.8375	42.24	1.1629	42.24				1414.07	97.6408	98.1992	96.8827	93.1576	87.9065	95.9685	98.3712	95.2236	95.9006	96.1211	85.909	91.6229	96.7081	95.0946	95.6643
		1.123	42.27	1.1467	42.27	0.8379	42.27	1.1625	42.27				1414.55	97.6112	98.1739	96.8367	93.12	87.8677	95.9021	98.3125	95.1166	95.8355	96.035	85.7538	91.512	96.7405	94.9964	95.5807
		1.1233	42.3	1.1463	42.3	0.8382	42.3	1.1622	42.3				1415.04	97.5808	98.1485	96.7725	93.0632	87.808	95.8005	98.2238	94.977	95.7334	95.9097	85.5682	91.3611	96.781	94.8624	95.4543
		1.1236	42.32	1.1459	42.32	0.8386	42.32	1.1618	42.32				1415.52	97.5509	98.1251	96.6942	92.9907	87.7252	95.6652	98.1105	94.8122	95.5977	95.7494	85.3562	91.1755	96.8228	94.6984	95.2897
		1.1238	42.35	1.1455	42.35	0.839	42.35	1.1614	42.35				1416	97.5216	98.1045	96.6065	92.906	87.616	95.5001	97.9781	94.6298	95.4343	95.5592	85.1215	90.9628	96.8567	94.5109	95.0946
		1.1241	42.38	1.1451	42.38	0.8393	42.38	1.161	42.38				1416.48	97.4925	98.0859	96.5145	92.8127	87.4771	95.3121	97.8323	94.4377	95.2515	95.3464	84.8691	90.7336	96.872	94.3074	94.879
		1.1244	42.4	1.1447	42.4	0.8396	42.4	1.1607	42.4				1416.96	97.4637	98.0671	96.4244	92.7148	87.3073	95.1142	97.6794	94.2461	95.0629	95.1231	84.6082	90.5044	96.8582	94.0982	94.6585
		1.1247	42.43	1.1443	42.43	0.84	42.43	1.1603	42.43				1417.45	97.4364	98.0452	96.345	92.6191	87.1119	94.9294	97.5298	94.0712	94.8915	94.9117	84.358	90.301	96.8071	93.9	94.4579
		1.125	42.46	1.1439	42.46	0.8403	42.46	1.1599	42.46				1417.93	97.4139	98.0186	96.289	92.5379	86.9103	94.7927	97.4029	93.938	94.7718	94.7501	84.1516	90.1608	96.7169	93.7415	94.3147
		1.1253	42.49	1.1435	42.49	0.8407	42.49	1.1596	42.49				1418.41	97.3993	97.9894	96.2696	92.4878	86.7368	94.7413	97.3246	93.8751	94.7399	94.6827	84.0283	90.1202	96.5977	93.6579	94.2692
		1.1256	42.51	1.1431	42.51	0.841	42.51	1.1592	42.51				1418.89	97.3933	97.9641	96.2915	92.4808	86.6261	94.7887	97.3138	93.8948	94.8077	94.7321	84.0061	90.1868	96.4713	93.6713	94.3378
		1.1258	42.54	1.1427	42.54	0.8414	42.54	1.1588	42.54				1419.38	97.3923	97.9501	96.3433	92.5127	86.5882	94.9052	97.3636	93.9759	94.9438	94.8717	84.0586	90.3213	96.3624	93.7666	94.4898
		1.1261	42.57	1.1423	42.57	0.8417	42.57	1.1585	42.57				1419.86	97.3911	97.9506	96.4041	92.5638	86.6003	95.0366	97.4434	94.0753	95.0923	95.0408	84.1299	90.4612	96.2844	93.8994	94.6655
		1.1264	42.59	1.1419	42.59	0.8421	42.59	1.1581	42.59				1420.34	97.3866	97.9639	96.4565	92.6129	86.629	95.1398	97.5202	94.156	95.2095	95.1852	84.172	90.5605	96.2356	94.0261	94.8147
		1.1267	42.62	1.1415	42.62	0.8424	42.62	1.1577	42.62				1420.82	97.3793	97.9868	96.4932	92.6472	86.6503	95.1989	97.5737	94.2012	95.279	95.2789	84.1642	90.6035	96.2061	94.1226	94.915
		1.127	42.65	1.1411	42.65	0.8428	42.65	1.1574	42.65				1421.3	97.3717	98.0171	96.5144	92.6621	86.6554	95.2173	97.597	94.2099	95.3046	95.3194	84.1069	90.5954	96.1861	94.1827	94.9656
		1.1272	42.68	1.1407	42.68	0.8431	42.68	1.157	42.68				1421.79	97.3671	98.0542	96.5241	92.6586	86.6461	95.2077	97.5916	94.1898	95.2991	95.3164	84.0111	90.5503	96.1702	94.2104	94.9761
		1.1275	42.7	1.1403	42.7	0.8435	42.7	1.1566	42.7				1422.27	97.3689	98.098	96.5277	92.6406	86.6296	95.1862	97.5634	94.152	95.2793	95.2854	83.8926	90.4854	96.1576	94.2146	94.9612
		1.1278	42.73	1.1399	42.73	0.8438	42.73	1.1562	42.73				1422.75	97.3796	98.1478	96.5315	92.6142	86.6157	95.1692	97.5221	94.1099	95.2631	95.2456	83.7688	90.4201	96.1515	94.2076	94.9391
		1.1281	42.76	1.1394	42.76	0.8442	42.76	1.1558	42.76				1423.23	97.3992	98.2006	96.541	92.5875	86.613	95.1711	97.4804	94.0769	95.2669	95.2182	83.6572	90.3735	96.1563	94.2036	94.9299
		1.1284	42.79	1.139	42.78	0.8445	42.79	1.1555	42.79				1423.71	97.4245	98.2498	96.5593	92.5683	86.6248	95.1989	97.4506	94.0626	95.3002	95.2209	83.5701	90.3599	96.1743	94.2152	94.9506
		1.1287	42.81	1.1387	42.81	0.8449	42.81	1.1551	42.81				1424.2	97.4487	98.2875	96.5848	92.5612	86.6458	95.247	97.4394	94.0675	95.3589	95.2597	83.5082	90.3803	96.2025	94.2472	95.0063
		1.1289	42.84	1.1382	42.84	0.8452	42.84	1.1547	42.84				1424.68	97.4646	98.3078	96.6109	92.5641	86.664	95.2989	97.4439	94.0812	95.4259	95.3245	83.4595	90.4206	96.2321	94.2927	95.0858
		1.1292	42.87	1.1378	42.87	0.8455	42.87	1.1544	42.87				1425.16	97.4678	98.3096	96.6293	92.5702	86.6664	95.3357	97.4534	94.0883	95.4799	95.3948	83.4053	90.4586	96.2523	94.3369	95.1671
		1.1295	42.89	1.1374	42.89	0.8459	42.89	1.154	42.89				1425.64	97.4582	98.2962	96.6342	92.5714	86.6449	95.3447	97.4553	94.0756	95.5053	95.4507	83.33	90.4741	96.2544	94.3637	95.2283
		1.1298	42.92	1.137	42.92	0.8463	42.92	1.1537	42.92				1426.12	97.4382	98.2727	96.623	92.5623	86.5972	95.3224	97.441	94.0367	95.4961	95.4794	83.2254	90.4555	96.2349	94.3616	95.2553
		1.1301	42.95	1.1366	42.95	0.8466	42.95	1.1533	42.95				1426.61	97.4118	98.2437	96.5963	92.5406	86.5252	95.2721	97.4072	93.9715	95.4538	95.4763	83.091	90.3992	96.1949	94.3249	95.2422
		1.1303	42.98	1.1362	42.98	0.8469	42.98	1.1529	42.98				1427.09	97.3824	98.213	96.5566	92.507	86.4328	95.2005	97.3546	93.8845	95.3843	95.442	82.9312	90.3071	96.1393	94.253	95.1902
		1.1306	43	1.1358	43	0.8473	43	1.1525	43				1427.57	97.3536	98.1838	96.5088	92.4644	86.3252	95.1166	97.2881	93.7839	95.2967	95.3806	82.7548	90.1862	96.0757	94.1502	95.1055
		1.1309	43.03	1.1355	43.03	0.8476	43.03	1.1521	43.03				1428.05	97.3287	98.1588	96.4592	92.4175	86.2095	95.0309	97.2148	93.6812	95.2024	95.2994	82.5737	90.0482	96.0133	94.0266	94.9997
		1.1312	43.06	1.135	43.06	0.848	43.06	1.1518	43.06				1428.54	97.3108	98.1406	96.416	92.3721	86.0945	94.9545	97.144	93.5894	95.1149	95.2084	82.4023	89.9097	95.9616	93.8986	94.8895
		1.1314	43.08	1.1346	43.08	0.8483	43.08	1.1514	43.08				1429.02	97.3012	98.1308	96.3867	92.3335	85.9889	94.8965	97.0836	93.5206	95.0473	95.1194	82.2531	89.7891	95.9282	93.7852	94.7934
		1.1317	43.11	1.1342	43.11	0.8487	43.11	1.151	43.11				1429.5	97.2992	98.1286	96.3753	92.3042	85.8982	94.8615	97.0379	93.4804	95.008	95.0432	82.1321	89.7005	95.9156	93.7026	94.726
		1.132	43.14	1.1338	43.14	0.849	43.14	1.1507	43.14				1429.98	97.3012	98.1314	96.3798	92.2833	85.8215	94.847	97.0052	93.4652	94.9977	94.986	82.035	89.6471	95.9213	93.656	94.6924
		1.1323	43.17	1.1334	43.17	0.8494	43.17	1.1503	43.17				1430.46	97.302	98.135	96.3933	92.2667	85.7518	94.845	96.9792	93.4635	95.0088	94.9476	81.9485	89.6196	95.9386	93.6377	94.6868
		1.1325	43.19	1.133	43.19	0.8497	43.19	1.1499	43.19				1430.95	97.297	98.1359	96.4066	92.2494	85.6796	94.8449	96.9522	93.461	95.0291	94.9223	81.8576	89.6008	95.9601	93.6317	94.6964
		1.1328	43.22	1.1326	43.22	0.8501	43.22	1.1496	43.22				1431.43	97.2837	98.1329	96.4123	92.2279	85.5978	94.8377	96.9185	93.4464	95.0467	94.9024	81.7514	89.5737	95.98	93.6219	94.7085
		1.1331	43.25	1.1322	43.25	0.8504	43.25	1.1492	43.25				1431.91	97.2618	98.1263	96.4064	92.2005	85.5046	94.8168	96.8758	93.4132	95.0523	94.8803	81.6263	89.5268	95.9948	93.5972	94.7141
		1.1334	43.27	1.1318	43.27	0.8508	43.27	1.1488	43.27				1432.39	97.2332	98.1182	96.3883	92.1672	85.4028	94.7785	96.8237	93.3592	95.04	94.85	81.4844	89.4554	96.0026	93.5533	94.7082
		1.1337	43.3	1.1314	43.3	0.8511	43.3	1.1485	43.3				1432.88	97.2002	98.1101	96.3588	92.1275	85.2974	94.7203	96.7618	93.2848	95.0065	94.8067	81.3301	89.3595	96.0022	93.49	94.6881
		1.1339	43.33	1.131	43.33	0.8514	43.33	1.1481	43.33				1433.36	97.1655	98.103	96.319	92.0808	85.1935	94.641	96.6887	93.1905	94.9495	94.7469	81.1666	89.2406	95.9926	93.4087	94.6516
		1.1342	43.36	1.1306	43.36	0.8518	43.36	1.1477	43.36				1433.84	97.1315	98.0957	96.2689	92.0249	85.0933	94.5395	96.6015	93.0763	94.8676	94.6676	80.9944	89.0995	95.9721	93.3101	94.5949
		1.1345	43.38	1.1302	43.38	0.8521	43.38	1.1474	43.38				1434.32	97.1007	98.0854	96.2077	91.9571	84.9956	94.4167	96.4955	92.9422	94.7605	94.5674	80.8104	88.9348	95.9394	93.1929	94.5139
		1.1348	43.41	1.1298	43.41	0.8525	43.41	1.147	43.41				1434.8	97.0763	98.0672	96.1342	91.8752	84.8952	94.2772	96.3675	92.7909	94.6316	94.4483	80.6095	88.7447	95.8939	93.0569	94.4061
		1.1351	43.44	1.1294	43.44	0.8528	43.44	1.1466	43.44				1435.29	97.0625	98.0354	96.0505	91.7806	84.7837	94.1343	96.2197	92.6325	94.493	94.3209	80.3894	88.5315	95.8377	92.9069	94.277
		1.1353	43.46	1.129	43.46	0.8532	43.46	1.1462	43.46				1435.77	97.0639	97.9874	95.9657	91.6829	84.654	94.0135	96.067	92.4896	94.3711	94.2086	80.1576	88.3093	95.7774	92.7607	94.1484
		1.1356	43.49	1.1286	43.49	0.8535	43.49	1.1458	43.49				1436.25	97.0814	97.9282	95.8974	91.6012	84.5077	93.9463	95.9393	92.3934	94.3022	94.1445	79.9378	88.1078	95.7241	92.6501	94.06
		1.1359	43.52	1.1282	43.52	0.8538	43.52	1.1455	43.52				1436.73	97.1088	97.8721	95.8644	91.5555	84.3594	93.9496	95.8679	92.3645	94.3104	94.151	79.7609	87.9602	95.6886	92.6057	94.0492
		1.1361	43.55	1.1278	43.55	0.8542	43.55	1.1451	43.55				1437.21	97.1343	97.8337	95.8716	91.5515	84.2293	94.0081	95.8617	92.3931	94.3863	94.2197	79.643	87.8777	95.6748	92.6321	94.1218
		1.1364	43.57	1.1274	43.57	0.8546	43.57	1.1448	43.57				1437.7	97.1483	97.8178	95.9076	91.5772	84.1274	94.0861	95.9019	92.4458	94.4934	94.3183	79.5734	87.842	95.677	92.7055	94.2487
		1.1367	43.6	1.127	43.6	0.8549	43.6	1.1444	43.6				1438.18	97.1475	97.819	95.9551	91.6148	84.0503	94.1539	95.9606	92.4912	94.5973	94.4151	79.5277	87.8231	95.6859	92.7942	94.3919
		1.137	43.63	1.1266	43.63	0.8552	43.63	1.144	43.63				1438.66	97.1337	97.8282	96.0011	91.6509	83.9873	94.1983	96.017	92.5126	94.6791	94.493	79.4837	87.7973	95.6935	92.8756	94.525
		1.1372	43.65	1.1262	43.65	0.8556	43.66	1.1436	43.66				1439.14	97.1103	97.8381	96.039	91.6789	83.9271	94.2193	96.0607	92.5065	94.7344	94.5475	79.4281	87.7514	95.6951	92.9389	94.6357
		1.1375	43.68	1.1258	43.68	0.8559	43.68	1.1433	43.68				1439.62	97.0811	97.8444	96.0662	91.6961	83.861	94.222	96.0876	92.477	94.7661	94.5801	79.3546	87.6803	95.6882	92.9801	94.7209
		1.1378	43.71	1.1254	43.71	0.8563	43.71	1.1429	43.71				1440.11	97.0496	97.8457	96.0827	91.7019	83.7831	94.2134	96.0967	92.4312	94.7801	94.5944	79.2624	87.5841	95.6714	92.999	94.7814
		1.1381	43.74	1.125	43.74	0.8566	43.74	1.1425	43.74				1440.59	97.0192	97.8428	96.0896	91.6959	83.6908	94.1993	96.0874	92.3775	94.7827	94.594	79.1539	87.466	95.6437	92.9969	94.8199
		1.1383	43.76	1.1246	43.76	0.857	43.76	1.1422	43.76				1441.07	96.9932	97.8383	96.0889	91.6782	83.5853	94.1838	96.0597	92.324	94.78	94.5823	79.0348	87.3323	95.6043	92.9763	94.8404
		1.1386	43.79	1.1242	43.79	0.8573	43.79	1.1418	43.79				1441.55	96.9734	97.8352	96.0833	91.6491	83.4713	94.1688	96.0143	92.2773	94.7765	94.5618	78.912	87.1917	95.5539	92.9409	94.847
		1.1389	43.82	1.1238	43.82	0.8577	43.82	1.1414	43.82				1442.04	96.9608	97.8356	96.0752	91.6097	83.3562	94.1537	95.9526	92.2407	94.774	94.5342	78.7926	87.0542	95.4944	92.8949	94.8438
		1.1391	43.85	1.1234	43.85	0.858	43.85	1.141	43.85				1442.52	96.9543	97.8399	96.0664	91.5617	83.2486	94.1359	95.8776	92.2137	94.771	94.5002	78.6818	86.9298	95.4303	92.8427	94.8338
		1.1394	43.87	1.123	43.87	0.8584	43.87	1.1407	43.87				1443	96.951	97.846	96.0574	91.5075	83.155	94.1115	95.793	92.1922	94.7631	94.4591	78.5808	86.8257	95.3678	92.7871	94.8178
		1.1397	43.9	1.1226	43.9	0.8587	43.9	1.1403	43.9				1443.48	96.948	97.8506	96.0474	91.4497	83.0786	94.0763	95.7027	92.1696	94.7442	94.4098	78.4874	86.7461	95.3135	92.7296	94.7943
		1.14	43.93	1.1222	43.93	0.8591	43.93	1.1399	43.93				1443.96	96.942	97.8499	96.0346	91.3901	83.018	94.027	95.6096	92.1393	94.7082	94.3502	78.3959	86.6913	95.2736	92.6693	94.76
		1.1403	43.95	1.1218	43.95	0.8594	43.95	1.1395	43.95				1444.45	96.9311	97.8412	96.0166	91.3295	82.9678	93.9619	95.5148	92.0955	94.6513	94.2787	78.2996	86.6589	95.252	92.6043	94.711
		1.1405	43.98	1.1214	43.98	0.8597	43.98	1.1392	43.98				1444.93	96.9144	97.8235	95.9916	91.2674	82.9198	93.8812	95.4179	92.0352	94.573	94.1946	78.1929	86.6459	95.2502	92.5317	94.6441
		1.1408	44.01	1.121	44.01	0.8601	44.01	1.1388	44.01				1445.41	96.8924	97.7979	95.9588	91.203	82.8658	93.7879	95.3173	91.9581	94.4771	94.099	78.0728	86.6512	95.2669	92.4503	94.5584
		1.1411	44.04	1.1206	44.04	0.8604	44.04	1.1384	44.04				1445.89	96.8669	97.7672	95.9186	91.1356	82.799	93.6889	95.2118	91.8675	94.3725	93.9962	77.9416	86.6776	95.299	92.3611	94.4568
		1.1413	44.06	1.1202	44.06	0.8608	44.06	1.138	44.06				1446.37	96.8402	97.7355	95.8734	91.0659	82.7174	93.5948	95.103	91.7705	94.2729	93.8951	77.8074	86.7326	95.3414	92.27	94.3482
		1.1416	44.09	1.1198	44.09	0.8611	44.09	1.1377	44.09				1446.86	96.8149	97.7076	95.8277	90.9978	82.6256	93.5196	94.9966	91.6776	94.1956	93.8086	77.6841	86.825	95.3871	92.1877	94.2478
		1.1419	44.12	1.1194	44.12	0.8615	44.12	1.1373	44.12				1447.34	96.7928	97.6873	95.7866	90.9376	82.5354	93.4762	94.9025	91.6006	94.1554	93.7508	77.5876	86.9594	95.4274	92.1278	94.1744
		1.1421	44.14	1.119	44.14	0.8618	44.14	1.1369	44.14				1447.82	96.7738	97.6761	95.7543	90.8922	82.462	93.4702	94.8316	91.5472	94.1578	93.7303	77.5283	87.1275	95.4538	92.1007	94.1422
		1.1424	44.17	1.1186	44.17	0.8621	44.17	1.1366	44.17				1448.3	96.7562	97.6723	95.7316	90.8651	82.416	93.4948	94.7892	91.517	94.1938	93.7439	77.5034	87.3078	95.4602	92.1067	94.1527
		1.1427	44.2	1.1183	44.2	0.8625	44.2	1.1362	44.2				1448.79	96.7372	97.6722	95.715	90.8539	82.3978	93.5334	94.7716	91.5016	94.2438	93.7776	77.4984	87.4733	95.4458	92.1351	94.1935
		1.143	44.23	1.1178	44.23	0.8628	44.23	1.1358	44.23				1449.27	96.7147	97.672	95.6992	90.852	82.398	93.5682	94.7687	91.489	94.2882	93.8131	77.4946	87.6031	95.4142	92.1697	94.2449
		1.1432	44.25	1.1175	44.25	0.8632	44.25	1.1355	44.25				1449.75	96.6881	97.6693	95.6789	90.8519	82.4039	93.5867	94.7687	91.4696	94.3137	93.8359	77.4775	87.688	95.3724	92.1963	94.2891
		1.1435	44.28	1.117	44.28	0.8635	44.28	1.1351	44.28				1450.23	96.6584	97.663	95.6505	90.8479	82.404	93.583	94.7623	91.4382	94.3154	93.8372	77.4397	87.7283	95.3286	92.2061	94.3144
		1.1438	44.31	1.1166	44.31	0.8639	44.31	1.1347	44.31				1450.71	96.6278	97.6533	95.6117	90.8362	82.3907	93.5566	94.744	91.3934	94.2939	93.8137	77.3801	87.7297	95.29	92.1951	94.315
		1.144	44.33	1.1162	44.33	0.8642	44.33	1.1343	44.33				1451.19	96.5988	97.6404	95.5614	90.8153	82.3601	93.5093	94.7113	91.3364	94.2521	93.7656	77.3007	87.6991	95.2626	92.1629	94.2893
		1.1443	44.36	1.1159	44.36	0.8646	44.36	1.1339	44.36				1451.68	96.574	97.6249	95.4999	90.7849	82.3115	93.4436	94.6639	91.269	94.1929	93.6949	77.2051	87.6437	95.249	92.1111	94.2378
		1.1446	44.39	1.1155	44.39	0.8649	44.39	1.1336	44.39				1452.16	96.5551	97.6077	95.4278	90.7457	82.2468	93.3622	94.6026	91.193	94.1185	93.6044	77.0961	87.5691	95.2482	92.0417	94.162
		1.1448	44.42	1.115	44.42	0.8652	44.42	1.1332	44.42				1452.64	96.5424	97.59	95.3469	90.6982	82.1687	93.2671	94.5284	91.1085	94.0289	93.4968	76.9755	87.4793	95.2551	91.9561	94.0634
		1.1451	44.44	1.1147	44.44	0.8656	44.44	1.1328	44.44				1453.12	96.5351	97.5733	95.2585	90.6423	82.0795	93.1596	94.4411	91.0139	93.9224	93.3729	76.843	87.376	95.2624	91.8542	93.9422
		1.1454	44.47	1.1143	44.47	0.8659	44.47	1.1324	44.47				1453.61	96.5319	97.5594	95.1636	90.5767	81.9793	93.0405	94.3386	90.9052	93.795	93.2309	76.6972	87.2581	95.263	91.7332	93.7961
		1.1456	44.5	1.1139	44.5	0.8663	44.5	1.1321	44.5				1454.09	96.5318	97.5506	95.062	90.4982	81.8647	92.9099	94.2159	90.776	93.641	93.0654	76.5365	87.1217	95.2529	91.5873	93.6191
		1.1459	44.52	1.1135	44.52	0.8666	44.52	1.1317	44.52				1454.57	96.5353	97.5493	94.9528	90.4013	81.7283	92.7685	94.0646	90.6168	93.4532	92.8677	76.3608	86.9606	95.2334	91.4076	93.4009
		1.1462	44.55	1.1131	44.55	0.867	44.55	1.1313	44.55				1455.05	96.5448	97.5578	94.8355	90.2784	81.5586	92.6188	93.8725	90.415	93.2248	92.6273	76.1737	86.7669	95.2124	91.1829	93.1279
		1.1464	44.58	1.1127	44.58	0.8673	44.58	1.1309	44.58				1455.53	96.565	97.5772	94.7129	90.1207	81.3416	92.4696	93.6261	90.1568	92.9558	92.3384	75.9887	86.5353	95.2065	90.9046	92.7884
		1.1467	44.61	1.1123	44.61	0.8677	44.61	1.1306	44.61				1456.02	96.601	97.6035	94.5988	89.9262	81.0717	92.3435	93.3223	89.8405	92.6728	92.0201	75.8397	86.2757	95.2392	90.5842	92.3947
		1.147	44.63	1.1119	44.63	0.868	44.63	1.1302	44.63				1456.5	96.6509	97.6221	94.5274	89.7211	80.7804	92.2834	93.0017	89.511	92.4603	91.7545	75.7877	86.0412	95.3288	90.2915	92.0302
		1.1472	44.66	1.1115	44.66	0.8684	44.66	1.1299	44.66				1456.98	96.6951	97.6097	94.5451	89.5779	80.5667	92.3317	92.778	89.292	92.4523	91.6905	75.8873	85.9386	95.463	90.171	91.8714
		1.1475	44.69	1.1111	44.69	0.8687	44.69	1.1294	44.69				1457.46	96.7051	97.5595	94.6589	89.5682	80.5345	92.4717	92.7627	89.3036	92.6973	91.9067	76.1052	86.0409	95.5891	90.3238	92.0458
		1.1477	44.72	1.1107	44.71	0.869	44.72	1.1291	44.72				1457.94	96.6761	97.4979	94.8135	89.6749	80.6684	92.6277	92.9296	89.5153	93.0645	92.2859	76.3306	86.2867	95.6524	90.668	92.4561
		1.148	44.74	1.1103	44.74	0.8694	44.74	1.1287	44.74				1458.43	96.6288	97.4535	94.9547	89.8242	80.8678	92.7486	93.1628	89.7996	93.3997	92.6587	76.4975	86.5619	95.6399	91.0475	92.9103
		1.1483	44.77	1.1099	44.77	0.8697	44.77	1.1283	44.77				1458.91	96.5816	97.4339	95.0673	89.9663	81.0616	92.8324	93.3849	90.0698	93.6484	92.9513	76.6103	86.8068	95.5742	91.3792	93.305
		1.1486	44.8	1.1095	44.8	0.87	44.8	1.128	44.8				1459.39	96.5412	97.4336	95.1556	90.0862	81.2263	92.892	93.5722	90.298	93.8196	93.1615	76.6924	87.0102	95.4851	91.6479	93.6208
		1.1488	44.82	1.1091	44.82	0.8704	44.82	1.1276	44.82				1459.87	96.5072	97.4441	95.2251	90.1833	81.3598	92.9359	93.7239	90.4811	93.9349	93.3067	76.7582	87.1756	95.395	91.8596	93.8662
		1.149	44.85	1.1088	44.85	0.8707	44.85	1.1272	44.85				1460.36	96.477	97.4585	95.2782	90.2597	81.4648	92.9655	93.8433	90.6212	94.0105	93.4019	76.8116	87.3061	95.3168	92.021	94.0509
		1.1493	44.88	1.1084	44.88	0.8711	44.88	1.1268	44.88				1460.84	96.4475	97.4717	95.3147	90.3167	81.5436	92.9787	93.9324	90.7204	94.0558	93.4569	76.8506	87.4021	95.256	92.1354	94.1806
		1.1496	44.91	1.108	44.91	0.8714	44.91	1.1265	44.91				1461.32	96.4169	97.4811	95.3341	90.3546	81.5974	92.9722	93.9916	90.78	94.0755	93.4777	76.8719	87.4626	95.2138	92.2036	94.2579
		1.1498	44.93	1.1076	44.93	0.8718	44.93	1.1261	44.93				1461.8	96.3843	97.4858	95.3361	90.3734	81.6269	92.9439	94.0209	90.8011	94.0723	93.4685	76.8726	87.4859	95.1891	92.2263	94.2845
		1.1501	44.96	1.1071	44.96	0.8721	44.96	1.1257	44.96				1462.28	96.3507	97.4867	95.322	90.373	81.6331	92.8932	94.0203	90.7855	94.0477	93.4332	76.8521	87.471	95.1805	92.2046	94.2627
		1.1504	44.99	1.1068	44.99	0.8724	44.99	1.1254	44.99				1462.77	96.3187	97.4861	95.2946	90.3543	81.6175	92.8224	93.9912	90.7366	94.0037	93.3769	76.8121	87.4183	95.1861	92.1427	94.1975
		1.1506	45.01	1.1064	45.01	0.8728	45.01	1.125	45.01				1463.25	96.2936	97.4875	95.2593	90.32	81.5834	92.7385	93.9376	90.6609	93.9443	93.3075	76.7579	87.3322	95.2035	92.051	94.1006
		1.1509	45.04	1.106	45.04	0.8731	45.04	1.1246	45.04				1463.73	96.2815	97.4943	95.2243	90.2758	81.5366	92.6544	93.8685	90.5701	93.8771	93.2369	76.6989	87.224	95.2278	91.9489	93.9935
		1.1512	45.07	1.1056	45.07	0.8735	45.07	1.1242	45.07				1464.21	96.2869	97.5083	95.1993	90.2312	81.4855	92.5873	93.7988	90.4822	93.8148	93.18	76.6468	87.1138	95.2503	91.8652	93.9081
		1.1514	45.1	1.1052	45.1	0.8738	45.1	1.1239	45.1				1464.69	96.3081	97.5267	95.1903	90.1967	81.4383	92.5519	93.7449	90.416	93.7711	93.1483	76.6105	87.0264	95.259	91.8271	93.8738
		1.1517	45.12	1.1048	45.12	0.8741	45.12	1.1235	45.12				1465.18	96.3354	97.5424	95.1957	90.178	81.3984	92.5501	93.7157	90.3811	93.7535	93.1423	76.5892	86.9776	95.2434	91.8439	93.9002
		1.152	45.15	1.1044	45.15	0.8745	45.15	1.1231	45.15				1465.66	96.3566	97.5488	95.2069	90.1728	81.3625	92.5689	93.7075	90.3725	93.7584	93.1511	76.5726	86.965	95.1999	91.9001	93.969
		1.1522	45.18	1.104	45.18	0.8749	45.18	1.1228	45.18				1466.14	96.3636	97.5428	95.2146	90.1734	81.3237	92.5902	93.7084	90.3761	93.7746	93.1603	76.547	86.9722	95.1331	91.9681	94.0492
		1.1525	45.2	1.1036	45.2	0.8752	45.2	1.1224	45.2				1466.62	96.3552	97.5256	95.2133	90.1725	81.2769	92.6	93.707	90.3784	93.7899	93.1602	76.5027	86.9812	95.0525	92.0252	94.1153
		1.1527	45.23	1.1033	45.23	0.8755	45.23	1.122	45.23				1467.11	96.3342	97.5004	95.2015	90.166	81.2203	92.5913	93.6969	90.3709	93.7955	93.1468	76.4349	86.9791	94.9685	92.0596	94.1541
		1.153	45.26	1.1029	45.26	0.8759	45.26	1.1216	45.26				1467.59	96.3051	97.47	95.1795	90.1523	81.1548	92.5618	93.6755	90.3492	93.7854	93.1197	76.3424	86.9589	94.89	92.0682	94.1621
		1.1533	45.29	1.1025	45.29	0.8762	45.29	1.1212	45.29				1468.07	96.2718	97.4364	95.1475	90.131	81.0822	92.511	93.6422	90.311	93.7554	93.0787	76.2258	86.9167	94.8232	92.0515	94.1398
		1.1535	45.31	1.1021	45.31	0.8766	45.31	1.1209	45.31				1468.55	96.2377	97.4005	95.1044	90.1018	81.0036	92.4382	93.5966	90.2538	93.7019	93.0226	76.0856	86.85	94.7719	92.0101	94.0884
		1.1538	45.34	1.1017	45.34	0.8769	45.34	1.1205	45.34				1469.03	96.2056	97.3623	95.0473	90.0636	80.9186	92.3421	93.5368	90.1745	93.6217	92.9484	75.9226	86.7557	94.7375	91.943	94.0066
		1.154	45.37	1.1013	45.37	0.8772	45.37	1.1201	45.37				1469.52	96.1792	97.3215	94.9725	90.0137	80.8239	92.2207	93.4589	90.0687	93.5118	92.8509	75.7367	86.6298	94.7201	91.8462	93.8905
		1.1543	45.39	1.1009	45.39	0.8776	45.39	1.1197	45.39				1470	96.1629	97.2782	94.8752	89.9482	80.7136	92.0723	93.3565	89.9311	93.3694	92.7235	75.5276	86.4668	94.7188	91.7135	93.733
		1.1545	45.42	1.1005	45.42	0.8779	45.42	1.1194	45.42				1470.48	96.1637	97.234	94.7516	89.8612	80.5786	91.8964	93.2206	89.7563	93.1935	92.559	75.296	86.2603	94.7335	91.537	93.5247
		1.1548	45.45	1.1001	45.45	0.8783	45.45	1.119	45.45				1470.96	96.1906	97.193	94.6017	89.7465	80.4088	91.6982	93.0415	89.5416	92.988	92.3534	75.0468	86.0063	94.7649	91.3115	93.2593
		1.1551	45.48	1.0997	45.48	0.8786	45.48	1.1186	45.48				1471.44	96.2514	97.1631	94.4361	89.6012	80.199	91.4946	92.8144	89.2949	92.7692	92.1132	74.7965	85.7109	94.8141	91.0453	92.945
		1.1553	45.5	1.0994	45.5	0.8789	45.5	1.1182	45.5				1471.93	96.3431	97.155	94.2847	89.4343	79.9623	91.3214	92.5535	89.046	92.5735	91.8688	74.5799	85.4043	94.8796	90.7754	92.6236
		1.1556	45.53	1.099	45.53	0.8793	45.53	1.1179	45.53				1472.41	96.4389	97.1741	94.1932	89.2745	79.742	91.2238	92.3039	88.8484	92.4516	91.6765	74.4436	85.144	94.9537	90.5724	92.3767
		1.1558	45.56	1.0986	45.56	0.8796	45.56	1.1175	45.56				1472.89	96.4943	97.2103	94.1923	89.1598	79.5948	91.2222	92.1246	88.7491	92.4318	91.5865	74.4116	84.9837	95.0233	90.4995	92.2805
		1.1561	45.58	1.0982	45.58	0.88	45.59	1.1171	45.58				1473.37	96.4815	97.2426	94.2657	89.1066	79.5441	91.2865	92.0416	88.7458	92.4907	91.5972	74.4583	84.9252	95.0757	90.5559	92.3369
		1.1564	45.61	1.0978	45.61	0.8803	45.61	1.1168	45.61				1473.86	96.4104	97.2558	94.3681	89.1013	79.5657	91.3659	92.0333	88.796	92.5778	91.6641	74.5351	84.9242	95.105	90.6851	92.4814
		1.1566	45.64	1.0974	45.64	0.8806	45.64	1.1164	45.64				1474.34	96.3112	97.2497	94.4648	89.121	79.6205	91.4305	92.0641	88.8616	92.6614	91.7459	74.6118	84.9385	95.1116	90.8343	92.6502
		1.1569	45.67	1.097	45.67	0.881	45.67	1.116	45.67				1474.82	96.2104	97.232	94.5443	89.1516	79.6824	91.4774	92.1119	88.9283	92.7377	91.8271	74.684	84.9514	95.0977	90.9826	92.8151
		1.1571	45.69	1.0966	45.69	0.8813	45.69	1.1156	45.69				1475.3	96.1231	97.2117	94.6081	89.189	79.7409	91.5161	92.1703	88.9973	92.8166	91.9088	74.7588	84.9656	95.0648	91.1316	92.9735
		1.1574	45.72	1.0963	45.72	0.8817	45.72	1.1153	45.72				1475.78	96.0546	97.1944	94.66	89.2326	79.7939	91.5547	92.2384	89.0728	92.9066	91.9956	74.8411	84.9879	95.0147	91.2878	93.1295
		1.1576	45.75	1.0959	45.75	0.882	45.75	1.1149	45.75				1476.27	96.0028	97.1817	94.7003	89.2804	79.8411	91.5936	92.3132	89.1525	93.0063	92.0855	74.9271	85.0192	94.9505	91.451	93.2815
		1.1579	45.78	1.0955	45.78	0.8823	45.78	1.1145	45.78				1476.75	95.961	97.1715	94.7255	89.3273	79.8815	91.6265	92.3863	89.2271	93.1043	92.1692	75.0055	85.0511	94.8777	91.6111	93.4189
		1.1581	45.8	1.0951	45.8	0.8827	45.8	1.1141	45.8				1477.23	95.9217	97.16	94.7318	89.3659	79.913	91.644	92.4467	89.2846	93.1852	92.2339	75.064	85.0697	94.8038	91.7532	93.5273
		1.1584	45.83	1.0947	45.83	0.883	45.83	1.1138	45.83				1477.71	95.8799	97.1437	94.7174	89.3899	79.9334	91.6397	92.4842	89.316	93.2362	92.2702	75.094	85.062	94.7362	91.864	93.5947
		1.1587	45.86	1.0944	45.86	0.8834	45.86	1.1134	45.86				1478.19	95.834	97.1212	94.684	89.3956	79.9412	91.6122	92.4931	89.3175	93.2519	92.2745	75.0936	85.0203	94.6807	91.9364	93.616
		1.1589	45.88	1.0939	45.88	0.8837	45.88	1.113	45.88				1478.68	95.7861	97.0931	94.6363	89.382	79.9351	91.5651	92.4718	89.291	93.2334	92.2501	75.066	84.9429	94.6406	91.9701	93.5932
		1.1592	45.91	1.0936	45.91	0.8841	45.91	1.1127	45.91				1479.16	95.7403	97.0619	94.5813	89.3502	79.9143	91.5055	92.4221	89.2424	93.1873	92.2046	75.0178	84.8335	94.617	91.9703	93.5342
		1.1594	45.94	1.0932	45.94	0.8844	45.94	1.1123	45.94				1479.64	95.7013	97.0308	94.5273	89.3031	79.8776	91.4422	92.3486	89.1795	93.1242	92.1492	74.9572	84.6997	94.6085	91.9463	93.4523
		1.1597	45.97	1.0928	45.97	0.8847	45.97	1.1119	45.97				1480.12	95.6733	97.0039	94.4829	89.2454	79.8241	91.3845	92.2585	89.1118	93.0571	92.0963	74.8935	84.5521	94.6115	91.9104	93.3653
		1.1599	45.99	1.0924	45.99	0.8851	45.99	1.1115	45.99				1480.61	95.6573	96.9844	94.4547	89.1835	79.7546	91.3399	92.1618	89.0484	92.9998	92.0571	74.8351	84.4026	94.6192	91.8766	93.2931
		1.1602	46.02	1.092	46.02	0.8854	46.02	1.1111	46.02				1481.09	95.6502	96.9735	94.4452	89.1243	79.6723	91.3106	92.0692	88.9962	92.9628	92.037	74.7879	84.2617	94.6235	91.8564	93.2518
		1.1605	46.05	1.0916	46.05	0.8858	46.05	1.1108	46.05				1481.57	95.6448	96.9701	94.4506	89.0732	79.5826	91.2928	91.9894	88.957	92.9485	92.0334	74.7524	84.1343	94.6168	91.8546	93.247
		1.1607	46.07	1.0913	46.07	0.8861	46.07	1.1104	46.07				1482.05	95.6331	96.9707	94.4618	89.032	79.4914	91.2767	91.9251	88.9267	92.9501	92.0358	74.7229	84.0177	94.5948	91.8661	93.2702
		1.161	46.1	1.0909	46.1	0.8864	46.1	1.11	46.1				1482.53	95.6091	96.9717	94.4686	88.9985	79.402	91.2516	91.8726	88.8974	92.9541	92.0304	74.6897	83.9032	94.5583	91.8791	93.3028
		1.1612	46.13	1.0905	46.13	0.8868	46.13	1.1096	46.13				1483.02	95.5713	96.9702	94.463	88.9673	79.3143	91.2087	91.8239	88.8601	92.946	92.0057	74.6424	83.7799	94.5113	91.8791	93.3238
		1.1615	46.16	1.0901	46.16	0.8871	46.16	1.1093	46.16				1483.5	95.521	96.9651	94.4399	88.9328	79.2246	91.1429	91.77	88.807	92.9142	91.9544	74.5726	83.6377	94.4601	91.8538	93.3163
		1.1617	46.18	1.0897	46.18	0.8875	46.18	1.1089	46.18				1483.98	95.4616	96.9563	94.3967	88.8896	79.1276	91.0524	91.7024	88.7319	92.8508	91.873	74.4748	83.469	94.4105	91.794	93.269
		1.162	46.21	1.0894	46.21	0.8878	46.21	1.1085	46.21				1484.46	95.3966	96.9444	94.3313	88.8334	79.0177	90.9365	91.6148	88.6298	92.751	91.7602	74.3459	83.2677	94.367	91.6943	93.1756
		1.1622	46.24	1.089	46.24	0.8881	46.24	1.1081	46.24				1484.94	95.3295	96.9299	94.2425	88.7614	78.8908	90.7964	91.5022	88.4967	92.6126	91.6161	74.1862	83.0296	94.332	91.5519	93.034
		1.1625	46.26	1.0886	46.26	0.8885	46.26	1.1078	46.26				1485.43	95.2636	96.9139	94.1291	88.6719	78.7451	90.6343	91.3623	88.3305	92.4363	91.4423	73.9988	82.7527	94.3062	91.3677	92.8459
		1.1628	46.29	1.0882	46.29	0.8888	46.29	1.1074	46.29				1485.91	95.2026	96.8978	93.992	88.565	78.582	90.4543	91.1954	88.1319	92.2263	91.2421	73.7905	82.4378	94.2878	91.1463	92.6173
		1.163	46.32	1.0878	46.32	0.8891	46.32	1.107	46.32				1486.39	95.1508	96.8837	93.8349	88.443	78.4065	90.2625	91.0047	87.9055	91.9907	91.0209	73.5702	82.0898	94.273	90.8964	92.3584
		1.1632	46.35	1.0875	46.35	0.8895	46.35	1.1067	46.35				1486.87	95.1129	96.8739	93.6652	88.3091	78.225	90.066	90.7955	87.6604	91.741	90.7868	73.3477	81.7177	94.2568	90.6294	92.083
		1.1635	46.37	1.0871	46.37	0.8898	46.37	1.1063	46.37				1487.35	95.0937	96.8704	93.4937	88.167	78.0432	89.8723	90.5734	87.4099	91.4921	90.5494	73.1314	81.3346	94.2338	90.3585	91.8067
		1.1637	46.4	1.0867	46.4	0.8902	46.4	1.106	46.4				1487.84	95.0961	96.873	93.3337	88.0197	77.8638	89.6891	90.3434	87.1718	91.2622	90.3219	72.9293	80.9584	94.1999	90.0995	91.5471
		1.164	46.43	1.0863	46.43	0.8905	46.43	1.1056	46.43				1488.32	95.1195	96.8776	93.2005	87.8719	77.6886	89.5278	90.1123	86.9699	91.076	90.1235	72.7544	80.617	94.1539	89.8758	91.3278
		1.1642	46.45	1.0859	46.45	0.8908	46.45	1.1052	46.45				1488.8	95.1549	96.8754	93.1108	87.7331	77.5248	89.4066	89.8955	86.8355	90.9668	89.9837	72.6312	80.3535	94.0986	89.7252	91.1832
		1.1645	46.48	1.0856	46.48	0.8912	46.48	1.1048	46.48				1489.28	95.1847	96.8565	93.0786	87.6219	77.3932	89.3496	89.7217	86.7994	90.9671	89.9362	72.5937	80.2204	94.0416	89.6936	91.1524
		1.1647	46.51	1.0852	46.51	0.8915	46.51	1.1044	46.51				1489.77	95.1876	96.8168	93.1048	87.5589	77.322	89.3705	89.6233	86.8695	91.0828	89.9963	72.6627	80.2468	93.9931	89.8054	91.2533
		1.165	46.54	1.0848	46.54	0.8919	46.54	1.1041	46.54				1490.25	95.153	96.7641	93.1713	87.5516	77.326	89.4555	89.6119	87.0138	91.2751	90.1393	72.8195	80.4061	93.9616	90.0325	91.4561
		1.1653	46.56	1.0844	46.56	0.8922	46.56	1.1037	46.56				1490.73	95.0873	96.7115	93.2505	87.5868	77.3928	89.5686	89.6669	87.1778	91.4814	90.3124	73.013	80.6282	93.9495	90.3061	91.6974
		1.1655	46.59	1.084	46.59	0.8925	46.59	1.1033	46.59				1491.21	95.0057	96.6686	93.3208	87.6418	77.4932	89.6749	89.7528	87.318	91.653	90.4689	73.1944	80.8461	93.9544	90.5623	91.9198
		1.1657	46.62	1.0837	46.62	0.8929	46.62	1.1029	46.62				1491.69	94.9207	96.6376	93.3721	87.6976	77.6002	89.7549	89.8401	87.4149	91.7696	90.5845	73.3377	81.023	93.9717	90.7671	92.0932
		1.166	46.65	1.0833	46.64	0.8932	46.65	1.1026	46.65				1492.18	94.8391	96.6161	93.4021	87.7433	77.6967	89.803	89.9115	87.4663	91.8303	90.6535	73.4377	81.1485	93.9982	90.9111	92.2095
		1.1662	46.67	1.0829	46.67	0.8936	46.67	1.1022	46.67				1492.66	94.7635	96.6001	93.4112	87.7737	77.7734	89.8205	89.9589	87.4766	91.8412	90.678	73.4994	81.2246	94.0325	90.9967	92.2702
		1.1665	46.7	1.0825	46.7	0.8939	46.7	1.1018	46.7				1493.14	94.6944	96.586	93.4001	87.7863	77.8256	89.8112	89.9786	87.4507	91.8085	90.6619	73.5313	81.2568	94.0746	91.0286	92.2791
		1.1667	46.73	1.0822	46.73	0.8942	46.73	1.1014	46.73				1493.62	94.6328	96.5712	93.3693	87.7796	77.8502	89.7788	89.9681	87.3926	91.7363	90.6087	73.5423	81.2508	94.1242	91.0105	92.2388
		1.167	46.75	1.0818	46.75	0.8946	46.75	1.1011	46.75				1494.1	94.5805	96.5538	93.3194	87.7519	77.8443	89.7271	89.9248	87.3054	91.6269	90.5213	73.541	81.2117	94.18	90.9439	92.1511
		1.1672	46.78	1.0814	46.78	0.8949	46.78	1.1007	46.78				1494.59	94.5411	96.5335	93.2529	87.7021	77.8057	89.6605	89.847	87.1925	91.4826	90.4042	73.5358	81.146	94.2371	90.8297	92.0185
		1.1675	46.81	1.081	46.81	0.8952	46.81	1.1003	46.81				1495.07	94.5199	96.5111	93.1758	87.631	77.735	89.585	89.736	87.0606	91.3084	90.2655	73.5351	81.0644	94.2864	90.6715	91.8483
		1.1677	46.84	1.0807	46.84	0.8956	46.84	1.1	46.84				1495.55	94.5228	96.4894	93.0995	87.5451	77.6399	89.5096	89.6017	86.9225	91.1175	90.1205	73.548	80.9849	94.3139	90.4813	91.6577
		1.168	46.86	1.0803	46.86	0.8959	46.86	1.0996	46.86				1496.03	94.5529	96.4729	93.0408	87.4593	77.5394	89.4467	89.4676	86.7987	90.9345	89.9929	73.5829	80.9334	94.3048	90.2849	91.4766
		1.1682	46.89	1.0799	46.89	0.8963	46.89	1.0992	46.89				1496.52	94.6061	96.4658	93.0156	87.3968	77.4634	89.4088	89.3701	86.713	90.793	89.9083	73.6456	80.9356	94.2508	90.1205	91.3418
		1.1685	46.92	1.0796	46.92	0.8966	46.92	1.0988	46.92				1497	94.6705	96.4702	93.0293	87.3804	77.4406	89.4037	89.3444	86.6815	90.7221	89.8818	73.738	81.0034	94.1577	90.0243	91.2802
		1.1688	46.94	1.0792	46.94	0.8969	46.94	1.0985	46.94				1497.48	94.7314	96.4848	93.0724	87.4196	77.4825	89.4302	89.4056	86.7032	90.7302	89.909	73.8585	81.1254	94.0444	90.0112	91.2923
		1.169	46.97	1.0788	46.97	0.8973	46.97	1.0981	46.97				1497.96	94.7796	96.5059	93.1274	87.5059	77.5785	89.4803	89.5405	86.7629	90.8021	89.9713	74.0047	81.2756	93.9346	90.0691	91.3551
		1.1692	47	1.0784	47	0.8976	47	1.0977	47				1498.44	94.8135	96.5303	93.1804	87.6207	77.7062	89.545	89.7199	86.8426	90.9117	90.0488	74.1749	81.4295	93.8463	90.1712	91.4402
		1.1695	47.03	1.0781	47.03	0.898	47.03	1.0973	47.03				1498.93	94.8363	96.5558	93.2263	87.7445	77.8441	89.617	89.9133	86.9296	91.0349	90.1296	74.3659	81.5735	93.7879	90.2917	91.5283
		1.1697	47.05	1.0777	47.05	0.8983	47.05	1.097	47.05				1499.41	94.8512	96.5809	93.2667	87.8625	77.9784	89.6909	90.0976	87.0174	91.1546	90.2083	74.5722	81.7035	93.7591	90.412	91.611
		1.17	47.08	1.0773	47.08	0.8986	47.08	1.0966	47.08				1499.89	94.8597	96.6041	93.3051	87.9653	78.1017	89.7617	90.2583	87.1028	91.2602	90.2828	74.7848	81.8205	93.754	90.5209	91.6869
		1.1702	47.11	1.0769	47.11	0.899	47.11	1.0962	47.11				1500.37	94.8619	96.6239	93.3438	88.0485	78.2116	89.8249	90.3882	87.1835	91.3462	90.3508	74.9926	81.9263	93.7649	90.6122	91.7563
		1.1705	47.13	1.0766	47.13	0.8993	47.13	1.0958	47.13				1500.85	94.8574	96.6394	93.3823	88.1115	78.3072	89.8766	90.4867	87.2569	91.4104	90.4096	75.1852	82.0214	93.7837	90.6834	91.8192
		1.1707	47.16	1.0762	47.16	0.8996	47.16	1.0954	47.16				1501.34	94.8467	96.6511	93.4182	88.1565	78.3888	89.9141	90.5571	87.3205	91.4539	90.4567	75.3541	82.1057	93.8037	90.7343	91.8742
		1.171	47.19	1.0758	47.19	0.9	47.19	1.0951	47.19				1501.82	94.8311	96.6606	93.4484	88.1874	78.4562	89.9362	90.6054	87.3724	91.4793	90.4905	75.4937	82.1785	93.8197	90.7668	91.9198
		1.1712	47.22	1.0755	47.22	0.9003	47.22	1.0947	47.22				1502.3	94.8125	96.6707	93.4698	88.2085	78.5091	89.9421	90.6383	87.4112	91.4902	90.511	75.6011	82.2393	93.828	90.7834	91.9542
		1.1714	47.24	1.0751	47.24	0.9007	47.24	1.0943	47.24				1502.78	94.7931	96.685	93.4804	88.2236	78.5466	89.9311	90.6619	87.4356	91.4895	90.5188	75.675	82.2884	93.8263	90.7865	91.9757
		1.1717	47.27	1.0747	47.27	0.901	47.27	1.094	47.27				1503.27	94.7748	96.7071	93.4781	88.2355	78.5673	89.9009	90.6805	87.4444	91.4784	90.5141	75.7144	82.3261	93.8136	90.7775	91.9818
		1.172	47.3	1.0744	47.3	0.9013	47.3	1.0936	47.3				1503.75	94.7584	96.7406	93.4607	88.2455	78.5693	89.847	90.6962	87.4345	91.4556	90.4952	75.7181	82.3528	93.791	90.7553	91.9684
		1.1722	47.32	1.074	47.32	0.9017	47.32	1.0932	47.32				1504.23	94.7434	96.788	93.4244	88.2532	78.5503	89.7607	90.7081	87.4006	91.4157	90.4556	75.684	82.367	93.7622	90.7148	91.9266
		1.1724	47.35	1.0736	47.35	0.902	47.35	1.0928	47.35				1504.71	94.7271	96.8502	93.3607	88.2555	78.508	89.6279	90.7117	87.3322	91.347	90.3806	75.6091	82.3635	93.7371	90.6441	91.8387
		1.1727	47.38	1.0733	47.38	0.9023	47.38	1.0925	47.38				1505.19	94.7041	96.9237	93.2543	88.2467	78.4441	89.428	90.698	87.2113	91.2284	90.2412	75.4957	82.3298	93.7354	90.519	91.6711
		1.1729	47.41	1.0729	47.41	0.9027	47.41	1.0921	47.41				1505.67	94.6651	96.9937	93.0797	88.2193	78.3775	89.1409	90.6551	87.0134	91.028	89.9903	75.3701	82.2417	93.792	90.2974	91.365
		1.1732	47.43	1.0725	47.43	0.903	47.43	1.0917	47.43				1506.16	94.6007	97.0223	92.8148	88.1721	78.3778	88.7851	90.5815	86.7294	90.7204	89.5834	75.3363	82.0726	93.9503	89.9304	90.8529
		1.1734	47.46	1.0722	47.46	0.9034	47.46	1.0913	47.46				1506.64	94.5207	96.9495	92.5043	88.1367	78.5953	88.514	90.5261	86.4445	90.365	89.0902	75.63	81.8525	94.2208	89.4471	90.1772
		1.1737	47.49	1.0718	47.49	0.9037	47.49	1.091	47.49				1507.12	94.4785	96.7741	92.3276	88.1845	79.1237	88.5986	90.6008	86.3798	90.1797	88.8182	76.4179	81.7496	94.5232	89.0823	89.6685
		1.1739	47.51	1.0714	47.51	0.9041	47.51	1.0906	47.51				1507.6	94.5153	96.6183	92.4068	88.3335	79.7611	89.0423	90.8336	86.6246	90.2998	88.9867	77.4106	81.909	94.739	89.0577	89.6345
		1.1742	47.54	1.0711	47.54	0.9044	47.54	1.0902	47.54				1508.09	94.5996	96.5654	92.6292	88.5157	80.2655	89.5481	91.1183	86.9982	90.5794	89.406	78.2265	82.2489	94.8342	89.2696	89.9252
		1.1744	47.57	1.0707	47.57	0.9047	47.57	1.0898	47.57				1508.57	94.6905	96.5902	92.8625	88.6827	80.6178	89.9499	91.3791	87.3513	90.8614	89.8435	78.8197	82.6428	94.8549	89.5365	90.2831
		1.1747	47.6	1.0704	47.6	0.905	47.6	1.0895	47.6				1509.05	94.7744	96.649	93.0652	88.8282	80.8877	90.2492	91.6066	87.6569	91.1029	90.2231	79.2895	83.0432	94.855	89.7883	90.6075
		1.1749	47.62	1.07	47.62	0.9054	47.62	1.0891	47.62				1509.53	94.8522	96.7165	93.2403	88.9607	81.129	90.4878	91.8135	87.9338	91.3136	90.5481	79.7154	83.4467	94.868	90.0223	90.8927
		1.1752	47.65	1.0696	47.65	0.9057	47.65	1.0887	47.65				1510.01	94.928	96.782	93.3984	89.0887	81.3703	90.6996	92.0135	88.2032	91.5111	90.8375	80.1373	83.859	94.9094	90.2525	91.157
		1.1754	47.68	1.0693	47.68	0.9061	47.68	1.0883	47.68				1510.5	95.0048	96.8414	93.5467	89.2182	81.6246	90.9035	92.2159	88.4777	91.707	91.1059	80.5685	84.2814	94.9827	90.4894	91.4165
		1.1756	47.71	1.0689	47.7	0.9064	47.71	1.088	47.71				1510.98	95.0834	96.8938	93.6874	89.3517	81.8949	91.1051	92.4245	88.7598	91.9039	91.3594	81.0054	84.7075	95.083	90.7338	91.6766
		1.1759	47.73	1.0685	47.73	0.9067	47.73	1.0876	47.73				1511.46	95.1619	96.9393	93.8177	89.4877	82.1771	91.3003	92.637	89.0424	92.0956	91.5954	81.4337	85.1235	95.1993	90.976	91.9315
		1.1761	47.76	1.0682	47.76	0.9071	47.76	1.0872	47.76				1511.94	95.2366	96.9785	93.9319	89.6211	82.4618	91.4782	92.8455	89.3116	92.2704	91.8047	81.8338	85.5113	95.318	91.1987	92.1659
		1.1764	47.79	1.0678	47.79	0.9074	47.79	1.0869	47.79				1512.42	95.3027	97.0121	94.0242	89.7448	82.7364	91.6265	93.0387	89.5517	92.4149	91.9761	82.1869	85.8533	95.4259	91.3826	92.3613
		1.1766	47.81	1.0675	47.81	0.9077	47.81	1.0865	47.81				1512.91	95.3566	97.0404	94.0903	89.8512	82.9883	91.7352	93.2051	89.7498	92.5188	92.0999	82.4788	86.1368	95.5145	91.5123	92.5011
		1.1768	47.84	1.0671	47.84	0.9081	47.84	1.0861	47.84				1513.39	95.3969	97.0643	94.1291	89.9349	83.2077	91.7998	93.3358	89.8992	92.5776	92.171	82.703	86.3566	95.5812	91.5802	92.5757
		1.1771	47.87	1.0667	47.87	0.9084	47.87	1.0858	47.87				1513.87	95.4252	97.0851	94.1423	89.9933	83.3893	91.8216	93.427	90.0005	92.5931	92.1895	82.8612	86.5161	95.6286	91.5868	92.5826
		1.1773	47.9	1.0664	47.9	0.9087	47.9	1.0854	47.9				1514.35	95.447	97.1056	94.1347	90.028	83.5332	91.8086	93.4812	90.0624	92.5734	92.1623	82.9639	86.6285	95.6633	91.5412	92.5278
		1.1776	47.92	1.066	47.92	0.9091	47.92	1.085	47.92				1514.84	95.473	97.1305	94.1154	90.046	83.6475	91.7769	93.5094	90.103	92.5344	92.1042	83.0325	86.7193	95.6941	91.462	92.4273
		1.1778	47.95	1.0656	47.95	0.9094	47.95	1.0846	47.95				1515.32	95.5195	97.1672	94.0985	90.0621	83.7508	91.7535	93.5345	90.1519	92.5012	92.042	83.1029	86.8309	95.7314	91.3803	92.3111
		1.1781	47.98	1.0653	47.98	0.9098	47.98	1.0842	47.98				1515.8	95.6056	97.2238	94.1041	90.0982	83.8731	91.7756	93.591	90.2479	92.5079	92.0156	83.2241	87.0193	95.7853	91.3404	92.2267
		1.1783	48	1.0649	48	0.9101	48	1.0839	48				1516.28	95.7437	97.3046	94.1519	90.1764	84.046	91.8783	93.7131	90.424	92.5856	92.0666	83.4398	87.3315	95.8618	91.3873	92.2279
		1.1786	48.03	1.0646	48.03	0.9104	48.03	1.0835	48.03				1516.76	95.9241	97.4032	94.2475	90.3014	84.2795	92.0667	93.9085	90.6783	92.7383	92.2101	83.751	87.7627	95.9581	91.5356	92.3423
		1.1788	48.06	1.0642	48.06	0.9108	48.06	1.0831	48.06				1517.25	96.1136	97.5027	94.3726	90.4497	84.5448	92.3001	94.1401	90.9608	92.9289	92.4126	84.0972	88.2362	96.0624	91.7476	92.5402
		1.179	48.09	1.0638	48.09	0.9111	48.09	1.0827	48.09				1517.73	96.2768	97.5863	94.4971	90.5828	84.7913	92.5167	94.3481	91.204	93.1016	92.6117	84.3932	88.6504	96.1599	91.9556	92.7509
		1.1793	48.11	1.0635	48.11	0.9114	48.11	1.0824	48.11				1518.21	96.3987	97.6478	94.5992	90.6723	84.9807	92.6738	94.4879	91.3651	93.2173	92.7577	84.5835	88.9415	96.24	92.1073	92.9112
		1.1795	48.14	1.0631	48.14	0.9118	48.14	1.082	48.14				1518.69	96.4851	97.6903	94.6736	90.7083	85.1008	92.7607	94.5442	91.4351	93.2647	92.8314	84.6563	89.0979	96.297	92.1829	92.9903
		1.1798	48.17	1.0628	48.17	0.9121	48.17	1.0817	48.17				1519.17	96.5512	97.7203	94.7258	90.6936	85.1587	92.7874	94.5213	91.424	93.2489	92.8346	84.6275	89.1384	96.3267	92.1851	92.9827
		1.18	48.19	1.0624	48.19	0.9124	48.19	1.0812	48.19				1519.66	96.6137	97.7444	94.7661	90.6373	85.1734	92.7731	94.4333	91.3487	93.1813	92.7782	84.5262	89.0951	96.3236	92.1253	92.8944
		1.1803	48.22	1.0621	48.22	0.9128	48.22	1.0809	48.22				1520.14	96.6856	97.7664	94.8051	90.556	85.1749	92.7441	94.3062	91.2322	93.0791	92.68	84.3957	89.0148	96.2798	92.0211	92.7408
		1.1805	48.25	1.0617	48.25	0.9131	48.25	1.0805	48.25				1520.62	96.7703	97.7865	94.8512	90.4813	85.2088	92.736	94.1896	91.1134	92.9727	92.5708	84.3031	88.9716	96.1916	91.9038	92.5579
		1.1807	48.28	1.0614	48.28	0.9135	48.28	1.0801	48.28				1521.1	96.8511	97.8	94.9032	90.4616	85.3235	92.7865	94.1587	91.0519	92.9104	92.4996	84.331	89.0624	96.0726	91.8249	92.4146
		1.181	48.3	1.061	48.3	0.9138	48.3	1.0798	48.3				1521.59	96.8941	97.7996	94.9468	90.5323	85.5275	92.9041	94.2693	91.0953	92.9343	92.5093	84.5149	89.3394	95.9607	91.8328	92.3848
		1.1812	48.33	1.0607	48.33	0.9142	48.33	1.0794	48.33				1522.07	96.8793	97.784	94.9653	90.6735	85.7602	93.047	94.4899	91.227	93.035	92.5921	84.7849	89.7349	95.8995	91.9241	92.4764
		1.1814	48.36	1.0603	48.36	0.9145	48.36	1.079	48.36				1522.55	96.8242	97.7604	94.9579	90.8267	85.9487	93.1626	94.7292	91.3809	93.1607	92.6963	85.0299	90.1229	95.9085	92.0465	92.6229
		1.1817	48.38	1.0599	48.38	0.9148	48.38	1.0787	48.38				1523.03	96.7619	97.7372	94.937	90.9521	86.0696	93.2324	94.9252	91.5093	93.2708	92.7802	85.1986	90.4346	95.9794	92.1544	92.7586
		1.1819	48.41	1.0596	48.41	0.9152	48.41	1.0783	48.41				1523.51	96.7165	97.7194	94.9164	91.0436	86.1409	93.2669	95.0682	91.604	93.3569	92.8323	85.3022	90.6714	96.0925	92.2325	92.8585
		1.1822	48.44	1.0592	48.44	0.9155	48.44	1.0779	48.44				1524	96.701	97.7099	94.9062	91.1118	86.1922	93.2857	95.1746	91.6782	93.4294	92.86	85.375	90.8624	96.2287	92.2853	92.9274
		1.1824	48.47	1.0589	48.47	0.9158	48.47	1.0775	48.47				1524.48	96.7215	97.7114	94.9139	91.1704	86.2506	93.3062	95.2662	91.7511	93.5055	92.877	85.4504	91.0367	96.3706	92.3243	92.9824
		1.1826	48.49	1.0585	48.49	0.9161	48.49	1.0772	48.49				1524.96	96.7802	97.728	94.9463	91.2317	86.3375	93.3427	95.362	91.8401	93.6029	92.9005	85.5542	91.216	96.5006	92.3639	93.045
		1.1829	48.52	1.0582	48.52	0.9165	48.52	1.0768	48.52				1525.44	96.8736	97.7639	95.0083	91.305	86.4661	93.4052	95.4766	91.9578	93.7366	92.9495	85.7015	91.4135	96.6004	92.4206	93.1363
		1.1831	48.55	1.0578	48.55	0.9169	48.55	1.0764	48.55				1525.92	96.991	97.8215	95.1011	91.3956	86.6379	93.4988	95.6181	92.1083	93.9139	93.0422	85.8953	91.636	96.6559	92.5107	93.2725
		1.1834	48.57	1.0575	48.57	0.9172	48.58	1.0761	48.58				1526.41	97.1159	97.8986	95.2205	91.5043	86.8421	93.6216	95.7879	92.2855	94.1297	93.1895	86.1253	91.8846	96.664	92.645	93.4576
		1.1836	48.6	1.0571	48.6	0.9175	48.6	1.0757	48.6				1526.89	97.2314	97.9879	95.3572	91.6277	87.06	93.7659	95.9808	92.4757	94.3668	93.389	86.3736	92.1563	96.6358	92.8231	93.6815
		1.1839	48.63	1.0568	48.63	0.9178	48.63	1.0753	48.63				1527.37	97.3265	98.0797	95.4994	91.7595	87.2726	93.9202	96.1867	92.663	94.6017	93.6244	86.6196	92.4427	96.5922	93.0314	93.9225
		1.1841	48.66	1.0564	48.66	0.9182	48.66	1.075	48.66				1527.85	97.3971	98.1648	95.6356	91.8915	87.466	94.0717	96.3929	92.8332	94.8116	93.8707	86.8449	92.7298	96.5538	93.2472	94.1563
		1.1844	48.68	1.0561	48.68	0.9185	48.68	1.0746	48.68				1528.34	97.4441	98.2377	95.7569	92.015	87.6316	94.2081	96.5859	92.9755	94.9784	94.1013	87.0332	92.9986	96.5334	93.4456	94.3611
		1.1846	48.71	1.0557	48.71	0.9189	48.71	1.0742	48.71				1528.82	97.4696	98.2963	95.8563	92.1218	87.7641	94.3184	96.7528	93.0816	95.0904	94.2942	87.1708	93.2286	96.5339	93.6054	94.5213
		1.1848	48.74	1.0554	48.74	0.9192	48.74	1.0738	48.74				1529.3	97.4766	98.3415	95.93	92.2053	87.8606	94.3944	96.8832	93.146	95.142	94.4344	87.2485	93.4028	96.5507	93.7124	94.6275
		1.185	48.77	1.0551	48.77	0.9195	48.77	1.0735	48.77				1529.78	97.468	98.3763	95.9768	92.2615	87.9201	94.4316	96.9711	93.1656	95.1328	94.5149	87.2623	93.5109	96.5756	93.7598	94.6763
		1.1853	48.79	1.0547	48.79	0.9199	48.79	1.0731	48.79				1530.26	97.4478	98.4051	95.9978	92.2894	87.944	94.4289	97.0147	93.1404	95.066	94.5357	87.2141	93.5507	96.6012	93.7475	94.6687
		1.1855	48.82	1.0544	48.82	0.9202	48.82	1.0727	48.82				1530.75	97.4211	98.4328	95.9962	92.2901	87.9351	94.3889	97.0158	93.072	94.9474	94.5015	87.1107	93.5272	96.6231	93.6794	94.6088
		1.1858	48.85	1.054	48.85	0.9206	48.85	1.0724	48.85				1531.23	97.3953	98.4639	95.976	92.2665	87.898	94.3173	96.9789	92.9644	94.7855	94.4209	86.9636	93.4518	96.6411	93.5624	94.5031
		1.186	48.87	1.0536	48.87	0.9209	48.87	1.072	48.87				1531.71	97.3804	98.5023	95.9429	92.2235	87.8394	94.2244	96.9117	92.8261	94.5945	94.3068	86.7895	93.3427	96.6589	93.4074	94.3628
		1.1862	48.9	1.0533	48.9	0.9212	48.9	1.0716	48.9				1532.19	97.389	98.5486	95.9041	92.1696	87.7702	94.1272	96.8275	92.6744	94.4009	94.1805	86.6139	93.2294	96.6831	93.2343	94.2095
		1.1865	48.93	1.053	48.93	0.9216	48.93	1.0713	48.93				1532.67	97.4315	98.5969	95.8696	92.1192	87.7079	94.0521	96.7487	92.5423	94.2493	94.0751	86.4734	93.1531	96.7196	93.0782	94.0809
		1.1867	48.96	1.0526	48.96	0.9219	48.96	1.0709	48.96				1533.16	97.5046	98.6342	95.8491	92.0912	87.6748	94.0254	96.705	92.4722	94.1913	94.0283	86.4044	93.154	96.7671	92.9852	94.024
		1.1869	48.98	1.0523	48.98	0.9222	48.98	1.0705	48.98				1533.64	97.5844	98.6473	95.8454	92.0981	87.6843	94.0529	96.7157	92.4878	94.2451	94.0555	86.4158	93.2382	96.8144	92.9827	94.0626
		1.1872	49.01	1.0519	49.01	0.9226	49.01	1.0702	49.01				1534.12	97.6404	98.6359	95.8514	92.1348	87.7287	94.1092	96.7731	92.5685	94.3699	94.1325	86.4764	93.3655	96.8461	93.0523	94.1701
		1.1874	49.04	1.0516	49.04	0.9229	49.04	1.0698	49.04				1534.6	97.6595	98.6117	95.8561	92.185	87.7884	94.1602	96.8515	92.6691	94.5007	94.2177	86.544	93.4851	96.8538	93.148	94.2947
		1.1877	49.06	1.0512	49.06	0.9232	49.06	1.0694	49.06				1535.09	97.6478	98.5871	95.8534	92.2353	87.8484	94.1874	96.9301	92.757	94.5967	94.2846	86.5966	93.5704	96.8389	93.2347	94.3997
		1.1879	49.09	1.0509	49.09	0.9236	49.09	1.069	49.09				1535.57	97.6171	98.5683	95.8415	92.2799	87.9029	94.1888	96.9999	92.8211	94.6477	94.3265	86.6323	93.6188	96.808	93.2993	94.4735
		1.1881	49.12	1.0505	49.12	0.9239	49.12	1.0687	49.12				1536.05	97.5764	98.5555	95.8204	92.3169	87.9504	94.1682	97.0577	92.8629	94.6583	94.3462	86.6565	93.6355	96.7677	93.3405	94.5167
		1.1884	49.15	1.0502	49.15	0.9243	49.15	1.0683	49.15				1536.53	97.5294	98.545	95.7892	92.3437	87.9882	94.1283	97.0995	92.8859	94.6342	94.3464	86.6714	93.6222	96.7223	93.3587	94.5311
		1.1886	49.17	1.0498	49.17	0.9246	49.17	1.0679	49.17				1537.01	97.4759	98.5305	95.7442	92.3539	88.0083	94.0666	97.1154	92.8908	94.5765	94.325	86.6709	93.5719	96.6731	93.3489	94.5131
		1.1888	49.2	1.0495	49.2	0.9249	49.2	1.0676	49.2				1537.5	97.4123	98.502	95.678	92.3347	87.9935	93.9731	97.0855	92.8719	94.4784	94.2727	86.6359	93.4658	96.6184	93.2957	94.4487
		1.1891	49.23	1.0492	49.23	0.9253	49.23	1.0672	49.23				1537.98	97.3337	98.4455	95.5776	92.2636	87.912	93.8272	96.9744	92.815	94.323	94.1695	86.5285	93.2695	96.5524	93.1683	94.3084
		1.1893	49.25	1.0488	49.25	0.9256	49.25	1.0668	49.25				1538.46	97.2362	98.3411	95.4229	92.1053	87.7112	93.5934	96.727	92.6928	94.081	93.9821	86.2845	92.9305	96.4642	92.9129	94.0418
		1.1895	49.28	1.0485	49.28	0.9259	49.28	1.0665	49.28				1538.94	97.1265	98.1666	95.1887	91.8137	87.3166	93.223	96.2715	92.4642	93.7154	93.6659	85.8111	92.3857	96.3405	92.4536	93.5776
		1.1898	49.31	1.0481	49.31	0.9263	49.31	1.0661	49.31				1539.42	97.0385	97.9163	94.8627	91.359	86.665	92.6815	95.5609	92.0892	93.2126	93.192	85.025	91.6111	96.1752	91.7292	92.8609
		1.19	49.34	1.0478	49.34	0.9266	49.34	1.0657	49.34				1539.91	97.0479	97.6476	94.4979	90.809	85.8263	92.0381	94.7016	91.5926	92.6633	92.6283	83.9931	90.7496	95.9888	90.825	91.98
		1.1903	49.36	1.0475	49.36	0.9269	49.36	1.0653	49.36				1540.39	97.2181	97.503	94.2471	90.3951	85.1337	91.545	94.0549	91.1406	92.3094	92.2029	83.0928	90.1801	95.8328	90.103	91.2865
		1.1905	49.39	1.0471	49.39	0.9273	49.39	1.065	49.39				1540.87	97.4873	97.5747	94.2279	90.3152	84.9306	91.431	93.93	90.9237	92.3212	92.1079	82.7323	90.1676	95.7511	89.9163	91.1142
		1.1907	49.42	1.0468	49.42	0.9276	49.42	1.0646	49.42				1541.35	97.7173	97.7816	94.3732	90.4857	85.1549	91.6193	94.1964	90.931	92.5763	92.2574	82.8598	90.5207	95.7452	90.1753	91.3673
		1.191	49.44	1.0464	49.44	0.9279	49.44	1.0643	49.44				1541.84	97.8451	97.9976	94.5537	90.7101	85.5275	91.9	94.547	91.03	92.8689	92.4588	83.1647	90.9207	95.7877	90.5723	91.7473
		1.1912	49.47	1.0461	49.47	0.9283	49.47	1.0639	49.47				1542.32	97.8837	98.1639	94.7078	90.8875	85.8783	92.163	94.8243	91.1414	93.1101	92.6195	83.4582	91.2318	95.8517	90.9308	92.0881
		1.1914	49.5	1.0458	49.5	0.9286	49.5	1.0635	49.5				1542.8	97.8643	98.2726	94.8339	91.0108	86.1699	92.4011	95.0168	91.2595	93.3077	92.7439	83.7088	91.4663	95.9221	91.2237	92.3686
		1.1917	49.53	1.0454	49.53	0.9289	49.53	1.0632	49.53				1543.28	97.8128	98.3331	94.9532	91.1119	86.4237	92.6475	95.1748	91.4129	93.504	92.8771	83.9551	91.6884	95.9942	91.4908	92.6326
		1.1919	49.55	1.0451	49.55	0.9293	49.55	1.0628	49.55				1543.76	97.7471	98.358	95.0858	91.2271	86.6686	92.9305	95.3548	91.6276	93.7353	93.0634	84.2389	91.9542	96.0681	91.7794	92.9291
		1.1921	49.58	1.0447	49.58	0.9296	49.58	1.0624	49.58				1544.24	97.6794	98.3605	95.2373	91.3748	86.9151	93.2478	95.5856	91.8995	94.0076	93.3161	84.5663	92.2779	96.1442	92.1079	93.276
		1.1924	49.61	1.0444	49.61	0.9299	49.61	1.0621	49.61				1544.73	97.6163	98.3524	95.3956	91.5468	87.1506	93.5641	95.8544	92.191	94.293	93.6076	84.9012	92.6262	96.2195	92.4541	93.6476
		1.1926	49.64	1.0441	49.63	0.9303	49.64	1.0617	49.64				1545.21	97.5596	98.3422	95.5408	91.7186	87.3526	93.8356	96.1228	92.453	94.55	93.8892	85.1927	92.9449	96.2885	92.7745	93.9956
		1.1928	49.66	1.0437	49.66	0.9306	49.66	1.0613	49.66				1545.69	97.5083	98.3338	95.6576	91.8668	87.5054	94.0348	96.3543	92.6518	94.7494	94.1208	85.4069	93.194	96.3447	93.033	94.2802
		1.1931	49.69	1.0434	49.69	0.9309	49.69	1.0609	49.69				1546.17	97.4608	98.3276	95.7398	91.9791	87.6051	94.1562	96.5299	92.777	94.882	94.284	85.5364	93.359	96.3842	93.2141	94.484
		1.1933	49.72	1.043	49.72	0.9313	49.72	1.0606	49.72				1546.66	97.4164	98.3223	95.788	92.0536	87.6556	94.2085	96.6462	92.8339	94.9531	94.3778	85.5914	93.4441	96.4054	93.3188	94.6076
		1.1935	49.74	1.0427	49.74	0.9316	49.74	1.0602	49.74				1547.14	97.3752	98.3163	95.8055	92.0927	87.663	94.2048	96.7073	92.8337	94.9741	94.4096	85.5876	93.46	96.4089	93.3553	94.6599
		1.1938	49.77	1.0424	49.77	0.932	49.77	1.0598	49.77				1547.62	97.3389	98.3087	95.7957	92.0999	87.6332	94.1578	96.7186	92.7882	94.957	94.3888	85.5405	93.4177	96.3966	93.3342	94.6521
		1.194	49.8	1.042	49.8	0.9323	49.8	1.0595	49.8				1548.1	97.3104	98.2989	95.7625	92.0786	87.5718	94.0803	96.6853	92.7099	94.9142	94.3258	85.4629	93.3273	96.3723	93.2675	94.5973
		1.1942	49.83	1.0417	49.83	0.9326	49.83	1.0591	49.83				1548.58	97.2935	98.2881	95.7116	92.0324	87.4875	93.9859	96.6131	92.6134	94.859	94.234	85.3665	93.2004	96.3416	93.1713	94.5126
		1.1945	49.85	1.0413	49.85	0.933	49.85	1.0588	49.85				1549.07	97.2919	98.2797	95.6529	91.9681	87.3953	93.8916	96.5126	92.518	94.8059	94.1322	85.2635	93.0548	96.3132	93.0691	94.4223
		1.1947	49.88	1.041	49.88	0.9333	49.88	1.0584	49.88				1549.55	97.3068	98.2783	95.6007	91.897	87.3168	93.8146	96.4016	92.4446	94.7678	94.0434	85.1665	92.9148	96.2971	92.9889	94.3545
		1.1949	49.91	1.0407	49.91	0.9336	49.91	1.058	49.91				1550.03	97.3347	98.2876	95.5679	91.8329	87.2725	93.7652	96.3014	92.4071	94.7502	93.9857	85.0851	92.8036	96.3008	92.9523	94.3302
		1.1951	49.93	1.0404	49.93	0.934	49.93	1.0576	49.93				1550.51	97.3686	98.3078	95.5588	91.7851	87.2699	93.7401	96.2267	92.4034	94.7475	93.9627	85.0211	92.7304	96.3266	92.9621	94.3503
		1.1954	49.96	1.04	49.96	0.9343	49.96	1.0573	49.96				1550.99	97.4013	98.3347	95.5667	91.754	87.3002	93.7246	96.1782	92.4173	94.7463	93.9615	84.9683	92.6857	96.3709	93.0017	94.3961
		1.1956	49.99	1.0397	49.99	0.9346	49.99	1.0569	49.99				1551.48	97.4283	98.3616	95.5781	91.7329	87.3441	93.7003	96.1451	92.4273	94.7322	93.962	84.9157	92.6478	96.4279	93.0455	94.44
		1.1958	50.02	1.0394	50.02	0.935	50.02	1.0566	50.02				1551.96	97.447	98.3812	95.578	91.7113	87.38	93.6521	96.1114	92.4145	94.6942	93.945	84.8506	92.5926	96.4923	93.0693	94.4565
		1.1961	50.04	1.039	50.04	0.9353	50.04	1.0562	50.04				1552.44	97.4551	98.3857	95.5534	91.679	87.3888	93.5695	96.0609	92.3647	94.6244	93.8957	84.7605	92.4989	96.5606	93.0539	94.4251
		1.1963	50.07	1.0387	50.07	0.9357	50.07	1.0558	50.07				1552.92	97.4487	98.3667	95.4941	91.6274	87.3542	93.4471	95.9802	92.2687	94.5182	93.805	84.6332	92.3514	96.6294	92.9848	94.3311
		1.1965	50.1	1.0383	50.1	0.936	50.1	1.0555	50.1				1553.41	97.423	98.317	95.3946	91.5513	87.2652	93.2863	95.8614	92.1241	94.3754	93.6706	84.4595	92.1444	96.6948	92.8543	94.1685
		1.1968	50.12	1.038	50.12	0.9363	50.12	1.0551	50.12				1553.89	97.3741	98.2332	95.2582	91.4517	87.1214	93.0978	95.7058	91.9388	94.2025	93.5004	84.2387	91.8879	96.7517	92.6655	93.9455
		1.197	50.15	1.0377	50.15	0.9367	50.15	1.0547	50.15				1554.37	97.3037	98.1209	95.0988	91.3376	86.9366	92.9017	95.5275	91.7337	94.0148	93.3138	83.9835	91.6097	96.7952	92.4373	93.6888
		1.1972	50.18	1.0374	50.18	0.937	50.18	1.0544	50.18				1554.85	97.2215	97.9945	94.9384	91.2237	86.7374	92.7212	95.3495	91.5363	93.8319	93.1355	83.7184	91.3472	96.824	92.2008	93.4379
		1.1974	50.21	1.037	50.21	0.9373	50.21	1.054	50.21				1555.33	97.1435	97.8732	94.7963	91.1237	86.5503	92.572	95.1932	91.3695	93.6694	92.9849	83.4698	91.1296	96.8419	91.9865	93.2289
		1.1977	50.23	1.0367	50.23	0.9377	50.23	1.0537	50.23				1555.82	97.0868	97.7724	94.681	91.0443	86.3893	92.4551	95.0692	91.2407	93.5318	92.8674	83.2528	90.9643	96.8575	91.8113	93.0797
		1.1979	50.26	1.0363	50.26	0.938	50.26	1.0533	50.26				1556.3	97.0663	97.7004	94.5887	90.9833	86.2501	92.3603	94.9739	91.1424	93.4122	92.775	83.0673	90.8356	96.8833	91.675	92.9884
		1.1982	50.29	1.036	50.29	0.9384	50.29	1.0529	50.29				1556.78	97.0958	97.66	94.508	90.9321	86.1139	92.2733	94.894	91.0575	93.2982	92.6919	82.9022	90.7117	96.9344	91.5661	92.9421
		1.1984	50.31	1.0357	50.31	0.9387	50.31	1.0526	50.31				1557.26	97.1913	97.6521	94.4274	90.8788	85.9528	92.1877	94.8106	90.9679	93.1793	92.6026	82.7433	90.5506	97.0271	91.4723	92.9288
		1.1986	50.34	1.0354	50.34	0.939	50.34	1.0522	50.34				1557.74	97.3677	97.6778	94.3475	90.8115	85.743	92.1249	94.7054	90.8674	93.065	92.5039	82.5903	90.3069	97.1691	91.3978	92.9522
		1.1988	50.37	1.0351	50.37	0.9393	50.37	1.0519	50.37				1558.23	97.6008	97.7317	94.3059	90.7311	85.51	92.1709	94.5799	90.793	93.0249	92.4358	82.4918	89.9774	97.3271	91.3962	93.0495
		1.1991	50.4	1.0347	50.4	0.9397	50.4	1.0515	50.4				1558.71	97.7485	97.7811	94.3837	90.6785	85.4048	92.4478	94.4976	90.8502	93.1941	92.5025	82.5614	89.7159	97.3867	91.5734	93.2733
		1.1993	50.42	1.0344	50.42	0.94	50.42	1.0511	50.42				1559.19	97.6549	97.7838	94.5823	90.7051	85.5693	92.8767	94.5392	91.0759	93.5656	92.7337	82.8125	89.7489	97.2396	91.915	93.5707
		1.1995	50.45	1.034	50.45	0.9403	50.45	1.0508	50.45				1559.67	97.4208	97.7555	94.7694	90.7816	85.8646	93.2009	94.6588	91.3247	93.9155	92.983	83.0676	89.9979	96.952	92.2338	93.8084
		1.1998	50.48	1.0337	50.48	0.9407	50.48	1.0504	50.48				1560.15	97.2125	97.7339	94.877	90.8526	86.1116	93.3519	94.7697	91.4939	94.136	93.1532	83.2248	90.2486	96.6648	92.4436	93.9563
		1.2	50.5	1.0334	50.5	0.941	50.51	1.05	50.51				1560.64	97.072	97.7305	94.9224	90.901	86.2745	93.3951	94.8453	91.588	94.2592	93.2524	83.3012	90.4242	96.4415	92.5718	94.0492
		1.2002	50.53	1.0331	50.53	0.9414	50.53	1.0497	50.53				1561.12	96.9833	97.7417	94.9324	90.9292	86.3748	93.3857	94.8894	91.6334	94.3289	93.3076	83.3308	90.5307	96.2852	92.6539	94.1135
		1.2005	50.56	1.0327	50.56	0.9417	50.56	1.0493	50.56				1561.6	96.9256	97.7616	94.9226	90.9419	86.4348	93.3504	94.9092	91.6481	94.3698	93.3359	83.3345	90.5876	96.185	92.7087	94.1606
		1.2007	50.59	1.0324	50.59	0.942	50.59	1.0489	50.59				1562.08	96.8846	97.7843	94.9012	90.9419	86.4684	93.3005	94.9092	91.6414	94.393	93.3457	83.3233	90.6106	96.1324	92.7443	94.1946
		1.2009	50.61	1.0321	50.61	0.9424	50.61	1.0486	50.61				1562.57	96.8508	97.8048	94.8726	90.9307	86.4828	93.2417	94.8918	91.6184	94.4035	93.3406	83.303	90.6109	96.1228	92.7644	94.2168
		1.2011	50.64	1.0317	50.64	0.9427	50.64	1.0482	50.64				1563.05	96.8186	97.8182	94.8407	90.9096	86.4813	93.1782	94.8587	91.5831	94.4039	93.3228	83.2779	90.5972	96.1531	92.772	94.2287
		1.2014	50.67	1.0314	50.67	0.943	50.67	1.0478	50.67				1563.53	96.785	97.8214	94.8092	90.8808	86.4653	93.1155	94.8137	91.5399	94.3965	93.2946	83.2518	90.5777	96.2179	92.7712	94.2331
		1.2016	50.7	1.0311	50.69	0.9434	50.7	1.0475	50.7				1564.01	96.7494	97.8136	94.7828	90.8484	86.4367	93.0601	94.7631	91.4947	94.3837	93.2601	83.2284	90.5599	96.3056	92.7682	94.2343
		1.2018	50.72	1.0308	50.72	0.9437	50.72	1.0471	50.72				1564.49	96.7133	97.7982	94.7654	90.8182	86.3986	93.0178	94.7159	91.454	94.3676	93.2244	83.2108	90.5495	96.3983	92.77	94.2372
		1.202	50.75	1.0304	50.75	0.9441	50.75	1.0468	50.75				1564.98	96.6797	97.782	94.7583	90.7954	86.3557	92.9904	94.6803	91.4222	94.349	93.1921	83.1994	90.5475	96.4748	92.7807	94.2438
		1.2023	50.78	1.0301	50.78	0.9444	50.78	1.0464	50.78				1565.46	96.6509	97.7723	94.7586	90.7822	86.3125	92.974	94.6597	91.3989	94.3261	93.164	83.1918	90.549	96.5188	92.7991	94.2518
		1.2025	50.8	1.0298	50.8	0.9447	50.8	1.0461	50.8				1565.94	96.628	97.7735	94.7603	90.7762	86.2711	92.9597	94.6502	91.3789	94.2951	93.1364	83.1836	90.5454	96.5242	92.818	94.2538
		1.2027	50.83	1.0294	50.83	0.9451	50.83	1.0457	50.83				1566.42	96.6104	97.7857	94.7565	90.7714	86.2303	92.9378	94.6428	91.3544	94.2512	93.103	83.171	90.5273	96.4952	92.8277	94.2408
		1.203	50.86	1.0291	50.86	0.9454	50.86	1.0453	50.86				1566.9	96.5969	97.8057	94.7412	90.7604	86.187	92.9009	94.6256	91.3179	94.191	93.057	83.1521	90.4881	96.4422	92.8187	94.2039
		1.2032	50.89	1.0288	50.89	0.9457	50.89	1.045	50.89				1567.39	96.5869	97.8285	94.7107	90.736	86.1384	92.8459	94.5874	91.2649	94.1144	92.9949	83.1296	90.4259	96.3769	92.7843	94.1375
		1.2034	50.91	1.0285	50.91	0.9461	50.91	1.0446	50.91				1567.87	96.5808	97.8479	94.6642	90.6922	86.0853	92.7762	94.5191	91.1964	94.0271	92.9189	83.1122	90.3465	96.3112	92.7236	94.0424
		1.2036	50.94	1.0281	50.94	0.9464	50.94	1.0442	50.94				1568.35	96.5795	97.8578	94.6069	90.628	86.0368	92.7051	94.4187	91.123	93.9456	92.8425	83.1174	90.269	96.2554	92.6456	93.9324
		1.2039	50.97	1.0278	50.97	0.9467	50.97	1.0439	50.97				1568.83	96.5837	97.8528	94.5523	90.5512	86.0129	92.658	94.2988	91.0685	93.8981	92.7929	83.1689	90.2275	96.2177	92.575	93.8401
		1.2041	50.99	1.0275	50.99	0.9471	50.99	1.0435	50.99				1569.32	96.5919	97.8316	94.5196	90.4818	86.0375	92.6633	94.1904	91.0632	93.9139	92.8016	83.2826	90.2604	96.2012	92.5472	93.8107
		1.2043	51.02	1.0272	51.02	0.9474	51.02	1.0432	51.02				1569.8	96.5989	97.7996	94.5214	90.4418	86.1188	92.7297	94.1279	91.1208	93.9977	92.8787	83.4459	90.3779	96.2005	92.5855	93.8699
		1.2045	51.05	1.0268	51.05	0.9478	51.05	1.0428	51.05				1570.28	96.5989	97.7648	94.5507	90.438	86.2357	92.833	94.1219	91.2223	94.1177	92.9968	83.6182	90.5457	96.205	92.6774	93.997
		1.2048	51.08	1.0265	51.08	0.9481	51.08	1.0425	51.08				1570.76	96.5898	97.7322	94.5874	90.4578	86.3533	92.9349	94.1529	91.3301	94.2302	93.1123	83.7598	90.7111	96.2058	92.7863	94.1415
		1.205	51.1	1.0262	51.1	0.9484	51.1	1.0421	51.1				1571.24	96.5725	97.7013	94.6135	90.4829	86.4465	93.0089	94.1921	91.4148	94.3074	93.195	83.8526	90.838	96.1998	92.8792	94.2609
		1.2052	51.13	1.0259	51.13	0.9487	51.13	1.0417	51.13				1571.73	96.549	97.6696	94.6202	90.4999	86.5057	93.046	94.2186	91.4634	94.3419	93.2347	83.8966	90.9145	96.1887	92.9398	94.3348
		1.2055	51.16	1.0255	51.16	0.9491	51.16	1.0414	51.16				1572.21	96.5209	97.6348	94.6058	90.5022	86.531	93.0472	94.2222	91.4733	94.3363	93.2329	83.8983	90.942	96.1758	92.9635	94.3589
		1.2057	51.18	1.0252	51.18	0.9494	51.18	1.0411	51.18				1572.69	96.4886	97.5954	94.5712	90.4872	86.5256	93.0161	94.1987	91.4453	94.2954	93.1946	83.8642	90.9253	96.1643	92.9504	94.3347
		1.2059	51.21	1.0249	51.21	0.9497	51.21	1.0407	51.21				1573.17	96.4515	97.5513	94.5184	90.4536	86.4934	92.9558	94.1463	91.3797	94.2221	93.1244	83.7991	90.868	96.156	92.9006	94.265
		1.2061	51.24	1.0246	51.24	0.9501	51.24	1.0403	51.24				1573.65	96.4078	97.5027	94.449	90.4	86.4377	92.8686	94.0626	91.2759	94.1173	93.0248	83.7076	90.7709	96.1512	92.812	94.1514
		1.2064	51.27	1.0242	51.27	0.9504	51.27	1.04	51.27				1574.14	96.3555	97.4496	94.3649	90.324	86.3626	92.7575	93.9438	91.1333	93.9808	92.8978	83.5975	90.6333	96.1483	92.6804	93.9958
		1.2066	51.29	1.0239	51.29	0.9507	51.29	1.0396	51.29				1574.62	96.2928	97.3917	94.2702	90.2239	86.2755	92.6302	93.7874	90.9564	93.8168	92.7476	83.4847	90.4571	96.1444	92.5037	93.8054
		1.2068	51.32	1.0236	51.32	0.9511	51.32	1.0392	51.32				1575.1	96.221	97.33	94.175	90.1035	86.1927	92.5071	93.5992	90.7648	93.6435	92.5891	83.4005	90.2569	96.1359	92.292	93.6026
		1.207	51.35	1.0233	51.35	0.9514	51.35	1.0389	51.35				1575.58	96.1483	97.2692	94.1001	89.9811	86.1447	92.4274	93.4079	90.6047	93.5037	92.4574	83.3917	90.0729	96.1221	92.085	93.4373
		1.2073	51.37	1.023	51.37	0.9518	51.37	1.0385	51.37				1576.07	96.0899	97.221	94.0721	89.8926	86.1678	92.4361	93.2698	90.5398	93.4567	92.4034	83.4974	89.9678	96.1083	91.9551	93.3768
		1.2075	51.4	1.0226	51.4	0.9521	51.4	1.0382	51.4				1576.55	96.0585	97.1985	94.1041	89.8717	86.2758	92.5459	93.237	90.6047	93.5333	92.4581	83.7065	89.9848	96.105	91.9636	93.457
		1.2077	51.43	1.0223	51.43	0.9524	51.43	1.0378	51.43				1577.03	96.0524	97.2059	94.1809	89.9198	86.443	92.7186	93.3122	90.7685	93.7011	92.6008	83.9565	90.1051	96.1209	92.1058	93.6445
		1.2079	51.46	1.022	51.46	0.9528	51.46	1.0375	51.46				1577.51	96.0579	97.2358	94.274	90.0099	86.6276	92.8987	93.4529	90.9663	93.8959	92.7805	84.1864	90.2694	96.1561	92.3226	93.8699
		1.2082	51.48	1.0217	51.48	0.9531	51.48	1.0371	51.48				1577.99	96.0623	97.277	94.3627	90.1123	86.8009	93.0522	93.613	91.1502	94.0709	92.9562	84.3713	90.4269	96.2042	92.5552	94.0817
		1.2084	51.51	1.0214	51.51	0.9534	51.51	1.0367	51.51				1578.48	96.0592	97.321	94.4392	90.2097	86.9514	93.17	93.7652	91.302	94.208	93.1089	84.514	90.5529	96.2558	92.7707	94.2592
		1.2086	51.54	1.021	51.54	0.9538	51.54	1.0364	51.54				1578.96	96.0473	97.3619	94.5027	90.2951	87.0772	93.255	93.8986	91.4208	94.3061	93.234	84.6258	90.6403	96.302	92.9562	94.4
		1.2088	51.57	1.0207	51.56	0.9541	51.57	1.0361	51.57				1579.44	96.0279	97.3963	94.5547	90.3671	87.1785	93.3131	94.011	91.5117	94.3706	93.3324	84.717	90.6897	96.3347	93.1079	94.508
		1.2091	51.59	1.0204	51.59	0.9544	51.59	1.0357	51.59				1579.92	96.0034	97.4216	94.5969	90.4267	87.2562	93.3496	94.1042	91.5801	94.408	93.4067	84.7945	90.7043	96.3477	93.2251	94.588
		1.2093	51.62	1.0201	51.62	0.9548	51.62	1.0354	51.62				1580.4	95.9768	97.437	94.6308	90.4761	87.3119	93.3688	94.1814	91.6303	94.4247	93.46	84.8629	90.6888	96.3376	93.3081	94.645
		1.2095	51.65	1.0197	51.65	0.9551	51.65	1.035	51.65				1580.89	95.951	97.4429	94.6578	90.5183	87.3491	93.3743	94.2473	91.6655	94.4272	93.4961	84.9258	90.6493	96.3057	93.3589	94.6845
		1.2097	51.67	1.0194	51.67	0.9554	51.67	1.0346	51.67				1581.37	95.9284	97.4418	94.6799	90.5564	87.3738	93.3699	94.3068	91.6881	94.4214	93.5197	84.9869	90.5938	96.258	93.3819	94.7127
		1.2099	51.7	1.0191	51.7	0.9558	51.7	1.0343	51.7				1581.85	95.9106	97.4377	94.6992	90.5934	87.3934	93.3591	94.3647	91.7006	94.4128	93.5356	85.0507	90.5304	96.2054	93.3845	94.736
		1.2102	51.73	1.0188	51.73	0.9561	51.73	1.0339	51.73				1582.33	95.8981	97.4348	94.7185	90.6315	87.4145	93.3456	94.4242	91.7055	94.4057	93.5481	85.1215	90.4665	96.16	93.3759	94.7601
		1.2104	51.76	1.0185	51.76	0.9564	51.76	1.0336	51.76				1582.82	95.8906	97.4362	94.7406	90.6716	87.4407	93.3319	94.4868	91.7057	94.403	93.5598	85.2023	90.4066	96.132	93.3649	94.7883
		1.2106	51.78	1.0181	51.78	0.9568	51.78	1.0333	51.78				1583.3	95.8868	97.4434	94.7675	90.7134	87.4717	93.3197	94.5522	91.704	94.4062	93.5714	85.2932	90.352	96.1266	93.3576	94.8208
		1.2108	51.81	1.0178	51.81	0.9571	51.81	1.0329	51.81				1583.78	95.8856	97.4555	94.8003	90.7565	87.504	93.3099	94.6196	91.7036	94.4155	93.5821	85.3912	90.3023	96.1429	93.3566	94.8554
		1.2111	51.84	1.0175	51.84	0.9575	51.84	1.0325	51.84				1584.26	95.8852	97.4707	94.8387	90.8003	87.5331	93.3025	94.688	91.707	94.4304	93.5912	85.4916	90.2557	96.1752	93.3611	94.8879
		1.2113	51.86	1.0172	51.86	0.9578	51.86	1.0322	51.86				1584.74	95.8834	97.4865	94.8808	90.8446	87.5559	93.297	94.7572	91.7164	94.4493	93.5981	85.5887	90.2111	96.2143	93.3683	94.914
		1.2115	51.89	1.0169	51.89	0.9581	51.89	1.0318	51.89				1585.23	95.8782	97.5008	94.924	90.8896	87.5718	93.2926	94.8275	91.7327	94.4693	93.6033	85.6786	90.1679	96.2506	93.3737	94.9303
		1.2117	51.92	1.0165	51.92	0.9585	51.92	1.0315	51.92				1585.71	95.8675	97.5122	94.9645	90.9353	87.5828	93.2883	94.899	91.755	94.4863	93.6076	85.7599	90.1263	96.2761	93.3734	94.9342
		1.212	51.95	1.0162	51.95	0.9588	51.95	1.0311	51.95				1586.19	95.8512	97.5207	94.9994	90.9816	87.5921	93.2833	94.9712	91.7811	94.496	93.6117	85.8347	90.0871	96.2866	93.3641	94.9245
		1.2122	51.97	1.0159	51.97	0.9591	51.97	1.0308	51.97				1586.67	95.831	97.5272	95.0267	91.0275	87.6025	93.2771	95.043	91.8079	94.4946	93.616	85.9071	90.0518	96.2822	93.3444	94.9013
		1.2124	52	1.0156	52	0.9595	52	1.0304	52				1587.15	95.8112	97.5333	95.0468	91.0726	87.6159	93.2707	95.1134	91.8327	94.4806	93.6206	85.982	90.0228	96.2666	93.3151	94.8658
		1.2126	52.03	1.0153	52.03	0.9598	52.03	1.03	52.03				1587.64	95.7979	97.5411	95.0618	91.1165	87.6335	93.2668	95.182	91.8542	94.4549	93.626	86.0639	90.0039	96.246	93.2791	94.8205
		1.2129	52.05	1.015	52.05	0.9602	52.05	1.0297	52.05				1588.12	95.7975	97.553	95.076	91.1602	87.6569	93.2691	95.2503	91.873	94.4218	93.634	86.1553	90.0005	96.2273	93.2414	94.7698
		1.2131	52.08	1.0146	52.08	0.9605	52.08	1.0294	52.08				1588.6	95.8153	97.5708	95.0948	91.2061	87.6893	93.2824	95.322	91.8914	94.3878	93.647	86.2575	90.0181	96.2167	93.2085	94.7201
		1.2133	52.11	1.0143	52.11	0.9608	52.11	1.029	52.11				1589.08	95.8528	97.5956	95.1232	91.2572	87.7355	93.3098	95.4019	91.9128	94.36	93.6681	86.3703	90.0609	96.2182	93.1864	94.6786
		1.2135	52.14	1.014	52.14	0.9612	52.14	1.0287	52.14				1589.57	95.9068	97.6274	95.1647	91.3164	87.8003	93.3516	95.4943	91.9396	94.344	93.699	86.4924	90.1295	96.2321	93.1784	94.6513
		1.2137	52.16	1.0137	52.16	0.9615	52.16	1.0283	52.16				1590.05	95.9704	97.6646	95.2194	91.3847	87.8864	93.4036	95.6011	91.9722	94.3414	93.7388	86.6219	90.2201	96.2556	93.1836	94.6409
		1.214	52.19	1.0134	52.19	0.9618	52.19	1.028	52.19				1590.53	96.0346	97.7048	95.2842	91.461	87.9919	93.4581	95.7203	92.0083	94.3497	93.7835	86.7565	90.3256	96.283	93.1966	94.6449
		1.2142	52.22	1.013	52.22	0.9622	52.22	1.0276	52.22				1591.01	96.0921	97.7454	95.3535	91.5418	88.1106	93.5057	95.8466	92.0442	94.3635	93.8271	86.894	90.4378	96.308	93.2091	94.6565
		1.2144	52.24	1.0127	52.24	0.9625	52.24	1.0273	52.24				1591.49	96.1386	97.7843	95.4214	91.6228	88.2331	93.5386	95.9731	92.0759	94.3764	93.8636	87.033	90.5502	96.3259	93.2132	94.6674
		1.2146	52.27	1.0124	52.27	0.9628	52.27	1.0269	52.27				1591.98	96.1746	97.8212	95.4831	91.7002	88.3503	93.5535	96.0941	92.1019	94.3839	93.8889	87.1738	90.66	96.3354	93.2041	94.6703
		1.2149	52.3	1.0121	52.3	0.9632	52.3	1.0266	52.3				1592.46	96.2038	97.8571	95.5369	91.7725	88.4563	93.5525	96.2071	92.1245	94.3853	93.9035	87.3191	90.7686	96.339	93.1827	94.662
		1.2151	52.33	1.0118	52.33	0.9635	52.33	1.0262	52.33				1592.94	96.2322	97.8945	95.5838	91.8411	88.5511	93.5439	96.3142	92.1497	94.3834	93.9121	87.4741	90.8808	96.3429	93.1553	94.645
		1.2153	52.35	1.0115	52.35	0.9638	52.35	1.0259	52.35				1593.42	96.2657	97.9363	95.6281	91.9096	88.6407	93.5399	96.4213	92.1863	94.3844	93.9231	87.6457	91.0034	96.3552	93.133	94.6268
		1.2155	52.38	1.0111	52.38	0.9641	52.38	1.0255	52.38				1593.9	96.3082	97.985	95.6752	91.9833	88.7354	93.5536	96.5364	92.2426	94.3952	93.9463	87.8401	91.1432	96.3831	93.1273	94.6177
		1.2158	52.41	1.0108	52.41	0.9645	52.41	1.0252	52.41				1594.39	96.3604	98.0411	95.7297	92.066	88.8458	93.5945	96.6656	92.3236	94.4214	93.9894	88.0594	91.3046	96.4302	93.1472	94.627
		1.216	52.43	1.0105	52.43	0.9648	52.44	1.0248	52.43				1594.87	96.4197	98.1026	95.7934	92.159	88.978	93.6647	96.811	92.4274	94.464	94.0551	88.2995	91.4886	96.4952	93.1947	94.6596
		1.2162	52.46	1.0102	52.46	0.9652	52.46	1.0245	52.46				1595.35	96.481	98.165	95.8639	92.26	89.1308	93.7578	96.9687	92.5457	94.5196	94.1398	88.5498	91.6927	96.5717	93.2639	94.7136
		1.2164	52.49	1.0099	52.49	0.9655	52.49	1.0242	52.49				1595.83	96.5387	98.2228	95.9359	92.3637	89.2956	93.8611	97.1308	92.6657	94.5806	94.235	88.7956	91.9115	96.6503	93.343	94.7811
		1.2166	52.52	1.0095	52.52	0.9658	52.52	1.0238	52.52				1596.32	96.5886	98.2713	96.0028	92.4648	89.4598	93.9605	97.2888	92.775	94.6384	94.3305	89.0238	92.1387	96.7216	93.4187	94.8518
		1.2169	52.54	1.0092	52.54	0.9662	52.54	1.0234	52.54				1596.8	96.6292	98.3081	96.0602	92.5594	89.6123	94.0451	97.4366	92.8659	94.6864	94.4179	89.2267	92.3688	96.7789	93.4805	94.9163
		1.2171	52.57	1.0089	52.57	0.9665	52.57	1.0231	52.57				1597.28	96.6617	98.3335	96.1064	92.6463	89.7465	94.1105	97.5724	92.9367	94.7211	94.4921	89.4041	92.5982	96.8196	93.5233	94.9693
		1.2173	52.6	1.0086	52.6	0.9669	52.6	1.0227	52.6				1597.76	96.6893	98.35	96.1434	92.7265	89.8618	94.1582	97.6977	92.9916	94.7431	94.552	89.5612	92.8247	96.8441	93.5468	95.0091
		1.2175	52.63	1.0083	52.62	0.9672	52.63	1.0224	52.63				1598.24	96.7162	98.3614	96.1749	92.8016	89.9616	94.1941	97.815	93.0372	94.7554	94.5986	89.706	93.047	96.8552	93.5543	95.037
		1.2177	52.65	1.008	52.65	0.9675	52.65	1.0221	52.65				1598.72	96.7466	98.3714	96.2052	92.8724	90.0513	94.225	97.9256	93.0804	94.7618	94.6335	89.8456	93.2646	96.8563	93.5506	95.0553
		1.218	52.68	1.0077	52.68	0.9679	52.68	1.0217	52.68				1599.21	96.7835	98.3828	96.2374	92.9382	90.136	94.2566	98.0285	93.126	94.766	94.6579	89.9844	93.4768	96.8505	93.54	95.0656
		1.2182	52.71	1.0074	52.71	0.9682	52.71	1.0214	52.71				1599.69	96.8289	98.3968	96.2725	92.9973	90.2191	94.2926	98.1208	93.1757	94.7706	94.673	90.1243	93.6831	96.8413	93.5264	95.069
		1.2184	52.73	1.007	52.73	0.9685	52.73	1.021	52.73				1600.17	96.8828	98.413	96.3101	93.0478	90.302	94.3336	98.1997	93.2284	94.7769	94.6802	90.2653	93.8842	96.833	93.5132	95.0657
		1.2186	52.76	1.0067	52.76	0.9689	52.76	1.0207	52.76				1600.65	96.9435	98.4298	96.3482	93.0896	90.3853	94.3787	98.2649	93.2814	94.7851	94.6828	90.4087	94.0821	96.8313	93.504	95.0568
		1.2189	52.79	1.0064	52.79	0.9692	52.79	1.0203	52.79				1601.14	97.0079	98.4456	96.3851	93.125	90.4694	94.4261	98.3203	93.3326	94.795	94.6865	90.5576	94.2802	96.843	93.5027	95.0451
[truncated: 7,425 more rows]

## Sheet: Figure 3d
Figure 3d
	long name	Binding Energy (E)		Binding Energy (E)		Binding Energy (E)		Binding Energy (E)		Binding Energy (E)
[truncated: 203 more rows]

## Sheet: Figure 3e
Figure 3e
[truncated: 9,402 more rows]

## Sheet: Figure 3f
Figure 3f
[truncated: 174 more rows]
