# Supplementary material for: Energetic and durable all-polymer aqueous battery for sustainable, flexible power
Source: Nat Commun. 2024 Nov 5;15:9539. doi: 10.1038/s41467-024-53804-2 (PMC11535528; doi:10.1038/s41467-024-53804-2)
Supplement: Supplementary file 6 — Source Data 4 [file 41467_2024_53804_MOESM6_ESM.xlsx]

## Sheet: Figure 4a
GCD curve
Figure 4a
	long name	specific capacity	voltage	specific capacity	voltage	specific capacity	voltage	specific capacity	voltage	specific capacity	voltage
	unit	mAh/g	V	mAh/g	V	mAh/g	V	mAh/g	V	mAh/g	V
	annotation	20th		50th		500th		1000th		4000th
		0	2.1262	0	2.1839	0	2.183	0	2.1866	0	2.1818
		0.83	2.0145	0	2.1254	0	2.1253	0	2.1232	0	2.1203
		1.67	1.9527	0	2.125	0	2.1248	0	2.1228	0	2.1197
		2.5	1.8991	0.83	2.0113	0.83	2.0108	0.83	2.0056	0.83	1.9976
		3.33	1.851	1.67	1.9483	1.67	1.9477	1.67	1.9412	1.67	1.9301
		4.17	1.8071	2.5	1.8935	2.5	1.8928	2.5	1.8854	2.5	1.8714
		5	1.7668	3.33	1.844	3.33	1.8435	3.33	1.8352	3.33	1.8186
		5.83	1.7297	4.17	1.799	4.17	1.7986	4.17	1.7897	4.17	1.7706
		6.67	1.6951	5	1.7576	5	1.7575	5	1.7477	5	1.7266
		7.5	1.6629	5.83	1.7194	5.83	1.7194	5.83	1.7088	5.83	1.6859
		8.34	1.633	6.67	1.6839	6.67	1.684	6.67	1.6725	6.67	1.6479
		9.17	1.6055	7.5	1.6509	7.5	1.6509	7.5	1.6384	7.5	1.6123
		10	1.5797	8.34	1.6204	8.34	1.6203	8.33	1.6066	8.34	1.5791
		10.84	1.5557	9.17	1.5921	9.17	1.5918	9.17	1.5772	9.17	1.5481
		11.67	1.5331	10	1.5659	10	1.5653	10	1.5496	10	1.5192
		12.5	1.512	10.84	1.5413	10.84	1.5405	10.84	1.5237	10.84	1.4921
		13.34	1.4922	11.67	1.5185	11.67	1.5173	11.67	1.4994	11.67	1.4667
		14.17	1.4735	12.5	1.497	12.5	1.4954	12.5	1.4766	12.5	1.4428
		15	1.4557	13.34	1.4769	13.34	1.4749	13.34	1.4552	13.34	1.4204
		15.84	1.4388	14.17	1.458	14.17	1.4557	14.17	1.435	14.17	1.3993
		16.67	1.4225	15	1.44	15	1.4373	15	1.4159	15	1.3794
		17.5	1.4069	15.84	1.4229	15.84	1.4198	15.84	1.3978	15.84	1.3606
		18.34	1.3917	16.67	1.4065	16.67	1.4031	16.67	1.3805	16.67	1.3426
		19.17	1.3771	17.5	1.3906	17.5	1.3871	17.5	1.3639	17.5	1.3254
		20.01	1.3628	18.34	1.3754	18.34	1.3716	18.34	1.348	18.34	1.3089
		20.84	1.3491	19.17	1.3606	19.17	1.3566	19.17	1.3327	19.17	1.293
		21.67	1.336	20	1.3462	20	1.3421	20	1.3179	20	1.2777
		22.51	1.3234	20.84	1.3322	20.84	1.3281	20.84	1.3035	20.84	1.2629
		23.34	1.3111	21.67	1.3187	21.67	1.3144	21.67	1.2896	21.67	1.2486
		24.17	1.2991	22.5	1.3055	22.5	1.3011	22.5	1.2761	22.5	1.2347
		25.01	1.2874	23.34	1.2926	23.34	1.288	23.34	1.2629	23.34	1.2212
		25.84	1.2757	24.17	1.2799	24.17	1.2754	24.17	1.25	24.17	1.208
		26.67	1.2642	25.01	1.2676	25.01	1.2629	25	1.2375	25.01	1.1951
		27.51	1.2527	25.84	1.2556	25.84	1.2508	25.84	1.2251	25.84	1.1825
		28.34	1.2414	26.67	1.2437	26.67	1.2389	26.67	1.2131	26.67	1.1702
		29.17	1.2302	27.51	1.2321	27.51	1.2273	27.51	1.2014	27.51	1.1581
		30.01	1.2192	28.34	1.2208	28.34	1.2158	28.34	1.1898	28.34	1.1462
		30.84	1.2083	29.17	1.2096	29.17	1.2046	29.17	1.1784	29.17	1.1346
		31.67	1.1975	30.01	1.1987	30.01	1.1936	30.01	1.1672	30.01	1.1231
		32.51	1.1869	30.84	1.1878	30.84	1.1827	30.84	1.1563	30.84	1.1117
		33.34	1.1764	31.67	1.1772	31.67	1.172	31.67	1.1454	31.67	1.1005
		34.18	1.166	32.51	1.1667	32.51	1.1614	32.51	1.1346	32.51	1.0894
		35.01	1.1557	33.34	1.1563	33.34	1.1509	33.34	1.1239	33.34	1.0783
		35.84	1.1455	34.17	1.1457	34.17	1.1406	34.17	1.1134	34.17	1.0673
		36.68	1.1354	35.01	1.135	35.01	1.1303	35.01	1.1029	35.01	1.0564
		37.51	1.1253	35.84	1.1244	35.84	1.1201	35.84	1.0924	35.84	1.0455
		38.34	1.1153	36.67	1.1137	36.67	1.11	36.67	1.082	36.67	1.0346
		39.18	1.1053	37.51	1.1031	37.51	1.0998	37.51	1.0717	37.51	1.0238
		40.01	1.0953	38.34	1.0926	38.34	1.0897	38.34	1.0619	38.34	1.0131
		40.84	1.0853	39.17	1.0822	39.17	1.0797	39.17	1.0522	39.17	1.0023
		41.68	1.0754	40.01	1.0719	40.01	1.0696	40.01	1.0427	40.01	0.9915
		42.51	1.0654	40.84	1.0618	40.84	1.0595	40.84	1.0331	40.84	0.9808
		43.34	1.0554	41.68	1.0517	41.68	1.0494	41.67	1.0234	41.68	0.97
		44.18	1.0457	42.51	1.0416	42.51	1.0393	42.51	1.0136	42.51	0.9593
		45.01	1.036	43.34	1.0317	43.34	1.0293	43.34	1.0036	43.34	0.9485
		45.84	1.0264	44.18	1.0218	44.18	1.0191	44.18	0.9934	44.18	0.9378
		46.68	1.0168	45.01	1.0119	45.01	1.009	45.01	0.9831	45.01	0.927
		47.51	1.0072	45.84	1.002	45.84	0.9989	45.84	0.9727	45.84	0.9162
		48.35	0.9974	46.68	0.9922	46.68	0.9887	46.68	0.9622	46.68	0.9054
		49.18	0.9877	47.51	0.9823	47.51	0.9786	47.51	0.9516	47.51	0.8947
		50.01	0.9778	48.34	0.9724	48.34	0.9684	48.34	0.941	48.34	0.8838
		50.85	0.968	49.18	0.9624	49.18	0.9583	49.18	0.9303	49.18	0.873
		51.68	0.958	50.01	0.9525	50.01	0.9481	50.01	0.9196	50.01	0.8622
		52.51	0.948	50.84	0.9425	50.84	0.9378	50.84	0.9089	50.84	0.8514
		53.35	0.938	51.68	0.9324	51.68	0.9276	51.68	0.8982	51.68	0.8405
		54.18	0.9279	52.51	0.9224	52.51	0.9174	52.51	0.8875	52.51	0.8297
		55.01	0.9179	53.34	0.9123	53.34	0.9072	53.34	0.8768	53.34	0.8189
		55.85	0.9078	54.18	0.9023	54.18	0.897	54.18	0.8662	54.18	0.8081
		56.68	0.8978	55.01	0.8922	55.01	0.8868	55.01	0.8555	55.01	0.7973
		57.51	0.8877	55.84	0.8822	55.84	0.8766	55.84	0.845	55.84	0.7865
		58.35	0.8777	56.68	0.8721	56.68	0.8664	56.68	0.8345	56.68	0.7758
		59.18	0.8677	57.51	0.8621	57.51	0.8563	57.51	0.824	57.51	0.7651
		60.02	0.8578	58.35	0.8521	58.35	0.8462	58.34	0.8136	58.35	0.7544
		60.85	0.8479	59.18	0.8422	59.18	0.836	59.18	0.8032	59.18	0.7439
		61.68	0.838	60.01	0.8322	60.01	0.826	60.01	0.7929	60.01	0.7333
		62.52	0.8281	60.85	0.8223	60.85	0.816	60.85	0.7827	60.85	0.7228
		63.35	0.8184	61.68	0.8125	61.68	0.8061	61.68	0.7725	61.68	0.7123
		64.18	0.8087	62.51	0.8027	62.51	0.7961	62.51	0.7623	62.51	0.7019
		65.02	0.799	63.35	0.793	63.35	0.7863	63.35	0.7522	63.35	0.6916
		65.85	0.7894	64.18	0.7832	64.18	0.7765	64.18	0.7421	64.18	0.6813
		66.68	0.7798	65.01	0.7735	65.01	0.7667	65.01	0.7321	65.01	0.671
		67.52	0.7703	65.85	0.7637	65.85	0.757	65.85	0.7222	65.85	0.6609
		68.35	0.7608	66.68	0.7537	66.68	0.7473	66.68	0.7123	66.68	0.6508
		69.18	0.7514	67.51	0.7437	67.51	0.7377	67.51	0.7025	67.51	0.6407
		70.02	0.7421	68.35	0.7336	68.35	0.7281	68.35	0.6927	68.35	0.6308
		70.85	0.7327	69.18	0.7235	69.18	0.7186	69.18	0.683	69.18	0.6209
		71.69	0.7234	70.01	0.7136	70.01	0.7091	70.01	0.6733	70.01	0.6111
		72.52	0.7143	70.85	0.7038	70.85	0.6997	70.85	0.6637	70.85	0.6014
		73.35	0.7052	71.68	0.6941	71.68	0.6903	71.68	0.6542	71.68	0.5917
		74.19	0.6963	72.51	0.6846	72.51	0.681	72.51	0.6447	72.51	0.5822
		75.02	0.6876	73.35	0.6753	73.35	0.6717	73.35	0.6353	73.35	0.5728
		75.85	0.6792	74.18	0.6661	74.18	0.6625	74.18	0.6259	74.18	0.5634
		76.69	0.6708	75.02	0.657	75.02	0.6533	75.01	0.6167	75.02	0.5541
		77.52	0.6624	75.85	0.6481	75.85	0.6443	75.85	0.6075	75.85	0.545
		78.35	0.654	76.68	0.6393	76.68	0.6352	76.68	0.5984	76.68	0.536
		79.19	0.6456	77.52	0.6306	77.52	0.6263	77.52	0.5894	77.52	0.527
		80.02	0.6371	78.35	0.622	78.35	0.6174	78.35	0.5805	78.35	0.5182
		80.85	0.6287	79.18	0.6135	79.18	0.6086	79.18	0.5716	79.18	0.5094
		81.69	0.6201	80.02	0.605	80.02	0.5999	80.02	0.5629	80.02	0.5008
		82.52	0.6116	80.85	0.5966	80.85	0.5911	80.85	0.5542	80.85	0.4922
		83.35	0.6031	81.68	0.5882	81.68	0.5826	81.68	0.5456	81.68	0.4837
		84.19	0.5946	82.52	0.5799	82.52	0.574	82.52	0.5371	82.52	0.4753
		85.02	0.5861	83.35	0.5716	83.35	0.5656	83.35	0.5287	83.35	0.467
		85.86	0.5777	84.18	0.5634	84.18	0.5572	84.18	0.5204	84.18	0.4588
		86.69	0.5694	85.02	0.5552	85.02	0.5489	85.02	0.5122	85.02	0.4507
		87.52	0.5611	85.85	0.5471	85.85	0.5407	85.85	0.5042	85.85	0.4426
		88.36	0.5529	86.68	0.539	86.68	0.5325	86.68	0.4969	86.68	0.4346
		89.19	0.5447	87.52	0.531	87.52	0.5244	87.52	0.4899	87.52	0.4266
		90.02	0.5366	88.35	0.5231	88.35	0.5164	88.35	0.483	88.35	0.4187
		90.86	0.5285	89.18	0.5152	89.18	0.5085	89.18	0.4761	89.18	0.4109
		91.69	0.5205	90.02	0.5074	90.02	0.5006	90.02	0.469	90.02	0.4031
		92.52	0.5126	90.85	0.4996	90.85	0.4928	90.85	0.4618	90.85	0.3953
		93.36	0.5047	91.69	0.4919	91.69	0.485	91.68	0.4544	91.69	0.3876
		94.19	0.497	92.52	0.4843	92.52	0.4773	92.52	0.4469	92.52	0.3799
		95.02	0.4893	93.35	0.4767	93.35	0.4697	93.35	0.4394	93.35	0.3723
		95.86	0.4818	94.19	0.4692	94.19	0.4621	94.19	0.4318	94.19	0.3647
		96.69	0.4745	95.02	0.4617	95.02	0.4546	95.02	0.4241	95.02	0.3571
		97.52	0.4673	95.85	0.4542	95.85	0.4471	95.85	0.4164	95.85	0.3495
		98.36	0.4602	96.69	0.4468	96.69	0.4396	96.69	0.4087	96.69	0.342
		99.19	0.4531	97.52	0.4395	97.52	0.4322	97.52	0.4009	97.52	0.3345
		100.03	0.446	98.35	0.432	98.35	0.4248	98.35	0.3932	98.35	0.327
		100.86	0.4389	99.19	0.4243	99.19	0.4175	99.19	0.3855	99.19	0.3195
		101.69	0.4318	100.02	0.4166	100.02	0.4101	100.02	0.3778	100.02	0.312
		102.53	0.4246	100.85	0.4089	100.85	0.4029	100.85	0.3701	100.85	0.3046
		103.36	0.4174	101.69	0.401	101.69	0.3955	101.69	0.3625	101.69	0.2971
		104.19	0.4103	102.52	0.3933	102.52	0.3883	102.52	0.3549	102.52	0.2897
		105.03	0.4031	103.35	0.3857	103.35	0.3812	103.35	0.3474	103.35	0.2823
		105.86	0.396	104.19	0.3782	104.19	0.3739	104.19	0.3399	104.19	0.275
		106.69	0.3888	105.02	0.3708	105.02	0.3668	105.02	0.3324	105.02	0.2676
		107.53	0.3816	105.85	0.3636	105.85	0.3596	105.85	0.3251	105.85	0.2602
		108.36	0.3745	106.69	0.3564	106.69	0.3525	106.69	0.3178	106.69	0.2529
		109.19	0.3674	107.52	0.3494	107.52	0.3453	107.52	0.3105	107.52	0.2455
		110.03	0.3603	108.36	0.3424	108.36	0.3382	108.35	0.3032	108.36	0.2382
		110.86	0.3531	109.19	0.3355	109.19	0.3311	109.19	0.296	109.19	0.2309
		111.7	0.346	110.02	0.3287	110.02	0.324	110.02	0.2888	110.02	0.2237
		112.53	0.3389	110.86	0.3219	110.86	0.317	110.86	0.2816	110.86	0.2164
		113.36	0.3319	111.69	0.3151	111.69	0.3099	111.69	0.2745	111.69	0.2091
		114.2	0.3249	112.52	0.3083	112.52	0.3028	112.52	0.2673	112.52	0.2019
		115.03	0.3178	113.36	0.3014	113.36	0.2958	113.36	0.2602	113.36	0.1947
		115.86	0.3108	114.19	0.2946	114.19	0.2888	114.19	0.2531	114.19	0.1876
		116.7	0.3038	115.02	0.2878	115.02	0.2818	115.02	0.246	115.02	0.1804
		117.53	0.2968	115.86	0.2809	115.86	0.2748	115.86	0.2389	115.86	0.1733
		118.36	0.2898	116.69	0.2741	116.69	0.2678	116.69	0.2319	116.69	0.1662
		119.2	0.2828	117.52	0.2672	117.52	0.2609	117.52	0.2249	117.52	0.1592
		120.03	0.2759	118.36	0.2604	118.36	0.2539	118.36	0.2179	118.36	0.1521
		120.86	0.2689	119.19	0.2536	119.19	0.247	119.19	0.2109	119.19	0.1451
		121.7	0.262	120.02	0.2467	120.02	0.2401	120.02	0.2039	120.02	0.1381
		122.53	0.2551	120.86	0.2399	120.86	0.2332	120.86	0.197	120.86	0.1312
		123.36	0.2482	121.69	0.2331	121.69	0.2263	121.69	0.1901	121.69	0.1243
		124.2	0.2414	122.52	0.2263	122.52	0.2195	122.52	0.1831	122.52	0.1175
		125.03	0.2349	123.36	0.2195	123.36	0.2126	123.36	0.1763	123.36	0.1106
		125.87	0.2284	124.19	0.2127	124.19	0.2058	124.19	0.1695	124.19	0.1038
		126.7	0.222	125.03	0.2059	125.03	0.199	125.02	0.1626	124.66	0.1
		127.53	0.2156	125.86	0.1992	125.86	0.1922	125.86	0.1559	--	0.1164
		128.37	0.2092	126.69	0.1925	126.69	0.1854	126.69	0.1491	0	0.1443
		129.2	0.2027	127.53	0.1858	127.53	0.1787	127.53	0.1424	0	0.1445
		130.03	0.1962	128.36	0.1791	128.36	0.172	128.36	0.1357	0.83	0.2048
		130.87	0.1897	129.19	0.1725	129.19	0.1653	129.19	0.1291	1.67	0.2269
		131.7	0.1832	130.03	0.1658	130.03	0.1587	130.03	0.1225	2.5	0.2459
		132.53	0.1766	130.86	0.1592	130.86	0.1521	130.86	0.1159	3.33	0.2636
		133.37	0.1699	131.69	0.1527	131.69	0.1455	131.69	0.1094	4.17	0.2804
		134.2	0.1633	132.53	0.1461	132.53	0.1389	132.53	0.1029	5	0.2966
		135.03	0.1567	133.36	0.1396	133.36	0.1324	132.9	0.1	5.83	0.3125
		135.87	0.1502	134.19	0.1332	134.19	0.126	--	0.1154	6.67	0.328
		136.7	0.1436	135.03	0.1267	135.03	0.1195	0	0.1408	7.5	0.3429
		137.54	0.1371	135.86	0.1203	135.86	0.1131	0	0.1409	8.34	0.3572
		138.37	0.1306	136.69	0.114	136.69	0.1067	0.83	0.1965	9.17	0.3714
		139.2	0.1241	137.53	0.1077	137.53	0.1004	1.67	0.2167	10	0.3857
		140.04	0.1177	138.36	0.1014	137.58	0.1	2.5	0.2344	10.84	0.4001
		140.87	0.1113	138.54	0.1	--	0.1161	3.33	0.2508	11.67	0.4146
		141.7	0.1049	--	0.114	0	0.1391	4.17	0.2664	12.5	0.4293
		142.34	0.1	0	0.1387	0	0.1393	5	0.2815	13.34	0.4439
		--	0.1156	0	0.1389	0.83	0.1927	5.83	0.2964	14.17	0.4587
		0	0.1382	0.83	0.1917	1.67	0.2123	6.67	0.311	15	0.4734
		0	0.1525	1.67	0.2112	2.5	0.2293	7.5	0.3254	15.84	0.4882
		0.83	0.1905	2.5	0.2281	3.33	0.2451	8.33	0.3398	16.67	0.5029
		1.67	0.2097	3.33	0.2438	4.17	0.2603	9.17	0.354	17.5	0.5176
		2.5	0.2263	4.17	0.2588	5	0.275	10	0.3683	18.34	0.5321
		3.33	0.2417	5	0.2735	5.83	0.2894	10.84	0.3824	19.17	0.5465
		4.17	0.2563	5.83	0.2879	6.67	0.3036	11.67	0.3966	20.01	0.5608
		5	0.2706	6.67	0.3023	7.5	0.3176	12.5	0.4107	20.84	0.5749
		5.83	0.2845	7.5	0.3167	8.34	0.3315	13.34	0.4248	21.67	0.5888
		6.67	0.2982	8.34	0.331	9.17	0.3454	14.17	0.4388	22.51	0.6026
		7.5	0.3119	9.17	0.3453	10	0.3591	15	0.4529	23.34	0.6161
		8.34	0.3254	10	0.3594	10.84	0.3729	15.84	0.467	24.17	0.6294
		9.17	0.3389	10.84	0.3734	11.67	0.3866	16.67	0.481	25.01	0.6425
		10	0.3523	11.67	0.3873	12.5	0.4002	17.5	0.4949	25.84	0.6554
		10.84	0.3657	12.5	0.4011	13.34	0.4139	18.34	0.5089	26.67	0.668
		11.67	0.379	13.34	0.4148	14.17	0.4275	19.17	0.5227	27.51	0.6804
		12.5	0.3924	14.17	0.4284	15	0.441	20	0.5361	28.34	0.6925
		13.34	0.4057	15	0.4418	15.84	0.4545	20.84	0.5487	29.17	0.7044
		14.17	0.4189	15.84	0.4551	16.67	0.4681	21.67	0.561	30.01	0.7161
		15	0.4321	16.67	0.4684	17.5	0.4815	22.5	0.5731	30.84	0.7276
		15.84	0.4453	17.5	0.4815	18.34	0.495	23.34	0.5852	31.67	0.7389
		16.67	0.4585	18.34	0.4945	19.17	0.5083	24.17	0.5974	32.51	0.75
		17.5	0.4716	19.17	0.5075	20.01	0.5217	25	0.6095	33.34	0.761
		18.34	0.4846	20.01	0.5203	20.84	0.5349	25.84	0.6216	34.18	0.7718
		19.17	0.4976	20.84	0.5331	21.67	0.548	26.67	0.6337	35.01	0.7825
		20.01	0.5106	21.67	0.5459	22.51	0.5611	27.51	0.6457	35.84	0.7931
		20.84	0.5234	22.51	0.5586	23.34	0.574	28.34	0.6577	36.68	0.8035
		21.67	0.5362	23.34	0.5712	24.17	0.5868	29.17	0.6696	37.51	0.8138
		22.51	0.5489	24.17	0.5837	25.01	0.5994	30.01	0.6813	38.34	0.824
		23.34	0.5616	25.01	0.5961	25.84	0.6119	30.84	0.693	39.18	0.8341
		24.17	0.5741	25.84	0.6084	26.67	0.6242	31.67	0.7046	40.01	0.8441
		25.01	0.5865	26.67	0.6206	27.51	0.6363	32.51	0.716	40.84	0.8537
		25.84	0.5987	27.51	0.6326	28.34	0.6483	33.34	0.7273	41.68	0.8632
		26.67	0.6109	28.34	0.6445	29.17	0.6601	34.17	0.7386	42.51	0.8724
		27.51	0.6229	29.17	0.6562	30.01	0.6717	35.01	0.7497	43.34	0.8815
		28.34	0.6348	30.01	0.6678	30.84	0.6832	35.84	0.7607	44.18	0.8905
		29.17	0.6465	30.84	0.6792	31.67	0.6945	36.67	0.7716	45.01	0.8995
		30.01	0.6581	31.67	0.6904	32.51	0.7056	37.51	0.7824	45.85	0.9085
		30.84	0.6695	32.51	0.7016	33.34	0.7166	38.34	0.793	46.68	0.9175
		31.68	0.6808	33.34	0.7125	34.18	0.7275	39.17	0.8035	47.51	0.9266
		32.51	0.6919	34.18	0.7233	35.01	0.7382	40.01	0.8138	48.35	0.9357
		33.34	0.7029	35.01	0.734	35.84	0.7488	40.84	0.824	49.18	0.9448
		34.18	0.7138	35.84	0.7446	36.68	0.7593	41.67	0.8341	50.01	0.9539
		35.01	0.7245	36.68	0.755	37.51	0.7696	42.51	0.844	50.85	0.963
		35.84	0.7351	37.51	0.7654	38.34	0.7799	43.34	0.8537	51.68	0.9721
		36.68	0.7456	38.34	0.7756	39.18	0.79	44.18	0.8633	52.51	0.9812
		37.51	0.756	39.18	0.7857	40.01	0.8	45.01	0.8728	53.35	0.9903
		38.34	0.7662	40.01	0.7957	40.84	0.81	45.84	0.8822	54.18	0.9995
		39.18	0.7764	40.84	0.8056	41.68	0.8198	46.68	0.8915	55.01	1.0086
		40.01	0.7864	41.68	0.8154	42.51	0.8295	47.51	0.9007	55.85	1.0176
		40.84	0.7963	42.51	0.8251	43.34	0.8391	48.34	0.9098	56.68	1.0267
		41.68	0.8062	43.34	0.8348	44.18	0.8486	49.18	0.9188	57.52	1.0358
		42.51	0.8159	44.18	0.8443	45.01	0.858	50.01	0.9277	58.35	1.0449
		43.34	0.8256	45.01	0.8537	45.85	0.8674	50.84	0.9365	59.18	1.054
		44.18	0.8351	45.85	0.863	46.68	0.8766	51.68	0.9453	60.02	1.0631
		45.01	0.8445	46.68	0.8722	47.51	0.8858	52.51	0.9541	60.85	1.0722
		45.85	0.8539	47.51	0.8814	48.35	0.8948	53.34	0.9628	61.68	1.0812
		46.68	0.8631	48.35	0.8904	49.18	0.9038	54.18	0.9714	62.52	1.0903
		47.51	0.8723	49.18	0.8994	50.01	0.9127	55.01	0.9801	63.35	1.0994
		48.35	0.8813	50.01	0.9084	50.85	0.9215	55.84	0.9886	64.18	1.1085
		49.18	0.8903	50.85	0.9175	51.68	0.9302	56.68	0.9972	65.02	1.1177
		50.01	0.8992	51.68	0.9269	52.51	0.9389	57.51	1.0058	65.85	1.1268
		50.85	0.9079	52.51	0.9363	53.35	0.9475	58.34	1.0144	66.68	1.136
		51.68	0.9167	53.35	0.9457	54.18	0.9561	59.18	1.0229	67.52	1.1452
		52.51	0.9254	54.18	0.9551	55.01	0.9646	60.01	1.0314	68.35	1.1545
		53.35	0.9339	55.01	0.9643	55.85	0.9731	60.85	1.0399	69.18	1.1638
		54.18	0.9425	55.85	0.9734	56.68	0.9816	61.68	1.0485	70.02	1.173
		55.01	0.951	56.68	0.9823	57.51	0.99	62.51	1.0569	70.85	1.1821
		55.85	0.9594	57.51	0.9911	58.35	0.9985	63.35	1.0655	71.69	1.1912
		56.68	0.9679	58.35	0.9997	59.18	1.0069	64.18	1.0739	72.52	1.2002
		57.52	0.9762	59.18	1.0081	60.02	1.0153	65.01	1.0824	73.35	1.2094
		58.35	0.9846	60.02	1.0164	60.85	1.0237	65.85	1.0908	74.19	1.2187
		59.18	0.9929	60.85	1.0246	61.68	1.0321	66.68	1.0992	75.02	1.2282
		60.02	1.0012	61.68	1.0326	62.52	1.0404	67.51	1.1077	75.85	1.238
		60.85	1.0095	62.52	1.0405	63.35	1.0487	68.35	1.1161	76.69	1.248
		61.68	1.0178	63.35	1.0484	64.18	1.0571	69.18	1.1246	77.52	1.2584
		62.52	1.0261	64.18	1.0563	65.02	1.0654	70.01	1.133	78.35	1.2689
		63.35	1.0343	65.02	1.0641	65.85	1.0736	70.85	1.1415	79.19	1.2798
		64.18	1.0425	65.85	1.0719	66.68	1.0819	71.68	1.15	80.02	1.2909
		65.02	1.0507	66.68	1.0797	67.52	1.0901	72.51	1.1586	80.85	1.3022
		65.85	1.0589	67.52	1.0876	68.35	1.0983	73.35	1.1671	81.69	1.3139
		66.68	1.067	68.35	1.0955	69.18	1.1066	74.18	1.1758	82.52	1.3258
		67.52	1.0751	69.18	1.1034	70.02	1.1148	75.01	1.1845	83.36	1.3379
		68.35	1.0831	70.02	1.1114	70.85	1.1229	75.85	1.1933	84.19	1.3503
		69.18	1.0911	70.85	1.1193	71.68	1.1312	76.68	1.2021	85.02	1.3629
		70.02	1.0991	71.68	1.1273	72.52	1.1393	77.52	1.211	85.86	1.3758
		70.85	1.1071	72.52	1.1354	73.35	1.1476	78.35	1.2201	86.69	1.3889
		71.69	1.1151	73.35	1.1434	74.19	1.1559	79.18	1.2292	87.52	1.4023
		72.52	1.1231	74.19	1.1515	75.02	1.1641	80.02	1.2385	88.36	1.416
		73.35	1.131	75.02	1.1597	75.85	1.1725	80.85	1.2478	89.19	1.43
		74.19	1.139	75.85	1.1678	76.69	1.1808	81.68	1.2573	90.02	1.4443
		75.02	1.147	76.69	1.176	77.52	1.1892	82.52	1.2669	90.86	1.4589
		75.85	1.1549	77.52	1.1843	78.35	1.1977	83.35	1.2767	91.69	1.4739
		76.69	1.1629	78.35	1.1926	79.19	1.2063	84.18	1.2866	92.52	1.4891
		77.52	1.1709	79.19	1.201	80.02	1.2149	85.02	1.2967	93.36	1.5046
		78.35	1.179	80.02	1.2095	80.85	1.2236	85.85	1.3069	94.19	1.5204
		79.19	1.1871	80.85	1.218	81.69	1.2324	86.68	1.3173	95.02	1.5364
		80.02	1.1952	81.69	1.2266	82.52	1.2413	87.52	1.3279	95.86	1.5527
		80.85	1.2034	82.52	1.2354	83.35	1.2503	88.35	1.3386	96.69	1.5691
		81.69	1.2116	83.35	1.2442	84.19	1.2594	89.18	1.3496	97.53	1.5858
		82.52	1.2199	84.19	1.2531	85.02	1.2686	90.02	1.3607	98.36	1.6028
		83.36	1.2283	85.02	1.2621	85.85	1.278	90.85	1.372	99.19	1.62
		84.19	1.2368	85.85	1.2712	86.69	1.2875	91.68	1.3836	100.03	1.6375
		85.02	1.2453	86.69	1.2805	87.52	1.297	92.52	1.3953	100.86	1.6552
		85.86	1.2539	87.52	1.2898	88.36	1.3068	93.35	1.4073	101.69	1.6729
		86.69	1.2626	88.36	1.2993	89.19	1.3166	94.19	1.4195	102.53	1.6903
		87.52	1.2714	89.19	1.309	90.02	1.3267	95.02	1.432	103.36	1.7076
		88.36	1.2803	90.02	1.3187	90.86	1.3369	95.85	1.4448	104.19	1.7247
		89.19	1.2893	90.86	1.3286	91.69	1.3472	96.69	1.4578	105.03	1.7417
		90.02	1.2985	91.69	1.3387	92.52	1.3577	97.52	1.471	105.86	1.7588
		90.86	1.3077	92.52	1.3489	93.36	1.3684	98.35	1.4846	106.69	1.7759
		91.69	1.317	93.36	1.3593	94.19	1.3793	99.19	1.4984	107.53	1.7931
		92.52	1.3265	94.19	1.3699	95.02	1.3903	100.02	1.5125	108.36	1.8104
		93.36	1.3362	95.02	1.3806	95.86	1.4016	100.85	1.5269	109.2	1.8276
		94.19	1.346	95.86	1.3915	96.69	1.4131	101.69	1.5414	110.03	1.8448
		95.03	1.3558	96.69	1.4027	97.52	1.4248	102.52	1.5562	110.86	1.8619
		95.86	1.3659	97.52	1.414	98.36	1.4367	103.35	1.5713	111.7	1.8788
		96.69	1.3761	98.36	1.4255	99.19	1.4489	104.19	1.5866	112.53	1.8956
		97.53	1.3865	99.19	1.4373	100.03	1.4613	105.02	1.6021	113.36	1.9122
		98.36	1.397	100.02	1.4493	100.86	1.4739	105.85	1.6179	114.2	1.9285
		99.19	1.4078	100.86	1.4615	101.69	1.4869	106.69	1.634	115.03	1.9446
		100.03	1.4187	101.69	1.474	102.53	1.5001	107.52	1.6503	115.86	1.9603
		100.86	1.4299	102.52	1.4868	103.36	1.5135	108.35	1.6668	116.7	1.9757
		101.69	1.4412	103.36	1.4998	104.19	1.5272	109.19	1.6835	117.53	1.9908
		102.53	1.4528	104.19	1.513	105.03	1.5411	110.02	1.7004	118.36	2.0054
		103.36	1.4645	105.03	1.5265	105.86	1.5553	110.86	1.7174	119.2	2.0196
		104.19	1.4766	105.86	1.5403	106.69	1.5697	111.69	1.7343	120.03	2.0334
		105.03	1.4888	106.69	1.5542	107.53	1.5843	112.52	1.7514	120.86	2.0468
		105.86	1.5014	107.53	1.5685	108.36	1.5992	113.36	1.7684	121.7	2.0598
		106.69	1.5141	108.36	1.5829	109.19	1.6143	114.19	1.7854	122.53	2.0724
		107.53	1.5271	109.19	1.5976	110.03	1.6297	115.02	1.8023	123.37	2.0846
		108.36	1.5404	110.03	1.6125	110.86	1.6453	115.86	1.8191	124.2	2.0964
		109.2	1.5539	110.86	1.6277	111.69	1.6612	116.69	1.8359	125.03	2.1078
		110.03	1.5676	111.69	1.6432	112.53	1.6773	117.52	1.8523	125.87	2.1187
		110.86	1.5815	112.53	1.6589	113.36	1.6936	118.36	1.8687	126.7	2.1293
		111.7	1.5957	113.36	1.6748	114.2	1.71	119.19	1.8848	127.53	2.1395
		112.53	1.6102	114.19	1.6909	115.03	1.7265	120.02	1.9007	128.37	2.1492
		113.36	1.6249	115.03	1.7072	115.86	1.7431	120.86	1.9163	129.2	2.1585
		114.2	1.6399	115.86	1.7236	116.7	1.7597	121.69	1.9316	130.03	2.1674
		115.03	1.6551	116.69	1.74	117.53	1.7762	122.52	1.9467	130.87	2.1759
		115.86	1.6706	117.53	1.7565	118.36	1.7928	123.36	1.9614	131.7	2.184
		116.7	1.6862	118.36	1.773	119.2	1.8093	124.19	1.9757	132.53	2.1918
		117.53	1.7021	119.2	1.7894	120.03	1.8257	125.02	1.9896	133.37	2.1992
		118.36	1.7181	120.03	1.8058	120.86	1.842	125.86	2.0032	133.45	2.2
		119.2	1.7341	120.86	1.8222	121.7	1.8581	126.69	2.0164	--	--
		120.03	1.7503	121.7	1.8384	122.53	1.874	127.53	2.0291	--	--
		120.87	1.7664	122.53	1.8544	123.36	1.8898	128.36	2.0414	--	--
		121.7	1.7826	123.36	1.8703	124.2	1.9052	129.19	2.0533	--	--
		122.53	1.7987	124.2	1.8861	125.03	1.9205	130.03	2.0648	--	--
		123.37	1.8148	125.03	1.9015	125.87	1.9354	130.86	2.0759	--	--
		124.2	1.8308	125.86	1.9168	126.7	1.95	131.69	2.0867	--	--
		125.03	1.8467	126.7	1.9317	127.53	1.9642	132.53	2.097	--	--
		125.87	1.8624	127.53	1.9464	128.37	1.978	133.36	2.107	--	--
		126.7	1.878	128.36	1.9606	129.2	1.9914	134.19	2.1166	--	--
		127.53	1.8933	129.2	1.9744	130.03	2.0045	135.03	2.1258	--	--
		128.37	1.9085	130.03	1.9879	130.87	2.0171	135.86	2.1347	--	--
		129.2	1.9233	130.86	2.0009	131.7	2.0293	136.69	2.1431	--	--
		130.03	1.9378	131.7	2.0134	132.53	2.041	137.53	2.1512	--	--
		130.87	1.952	132.53	2.0257	133.37	2.0524	138.36	2.159	--	--
		131.7	1.9658	133.36	2.0375	134.2	2.0633	139.19	2.1665	--	--
		132.53	1.9791	134.2	2.0488	135.03	2.0739	140.03	2.1736	--	--
		133.37	1.992	135.03	2.0597	135.87	2.0841	140.86	2.1805	--	--
		134.2	2.0044	135.87	2.0703	136.7	2.0939	141.69	2.1871	--	--
		135.04	2.0165	136.7	2.0805	137.53	2.1033	142.53	2.1934	--	--
		135.87	2.0281	137.53	2.0903	138.37	2.1124	143.36	2.1994	--	--
		136.7	2.0393	138.37	2.0997	139.2	2.1211	143.44	2.2	--	--
		137.54	2.0501	139.2	2.1088	140.04	2.1295	--	2.1812	--	--
		138.37	2.0605	140.03	2.1174	140.87	2.1375	--	2.123	--	--
		139.2	2.0706	140.87	2.1258	141.7	2.1452			--	--
		140.04	2.0802	141.7	2.1338	142.54	2.1526			--	--
		140.87	2.0895	142.53	2.1415	143.37	2.1597			--	--
		141.7	2.0984	143.37	2.1489	144.2	2.1664			--	--
		142.54	2.107	144.2	2.1559	145.04	2.173			--	--
		143.37	2.1153	145.03	2.1627	145.87	2.1793			--	--
		144.2	2.1232	145.87	2.1693	146.7	2.1853			--	--
		145.04	2.1308	146.7	2.1755	147.54	2.1911			--	--
		145.87	2.1381	147.53	2.1816	148.37	2.1967			--	--
		146.71	2.1451	148.37	2.1874	148.87	2.2			--	--
		147.54	2.1519	149.2	2.1929	--	--			--	--
		148.37	2.1584	150.04	2.1983	--	--			--	--
		149.21	2.1646	150.29	2.2	--	--			--	--
		150.04	2.1706			--	--			--	--
		150.87	2.1764			--	--			--	--
		151.71	2.182			--	--			--	--
		152.54	2.1874			--	--			--	--
		153.37	2.1926			--	--			--	--
		154.21	2.1976			--	--			--	--
		154.61	2.2			--	--			--	--
						--	--			--	--
						--	--			--	--
						--	--			--	--
						--	--			--	--
						--	--			--	--
						--	--			--	--
		--	--	--	--	--	--			--	--
		--	--	--	--	--	--			--	--
		--	--	--	--	--	--			--	--
		--	--	--	--	--	--			--	--
		--	--	--	--	--	--			--	--
		--	--	--	--	--	--			--	--
		--	--	--	--	--	--			--	--
		--	--	--	--	--	--			--	--
		--	--	--	--	--	--			--	--
		--	--	--	--	--	--			--	--
		--	--	--	--	--	--			--	--
		--	--	--	--	--	--			--	--
		--	--	--	--	--	--			--	--
		--	--	--	--	--	--			--	--
		--	--	--	--	--	--			--	--
		--	--	--	--	--	--			--	--
		--	--	--	--	--	--			--	--
		--	--	--	--	--	--			--	--
		--	--	--	--	--	--			--	--
		--	--	--	--	--	--			--	--
		--	--	--	--	--	--			--	--
		--	--	--	--	--	--			--	--
		--	--	--	--	--	--			--	--
		--	--	--	--	--	--			--	--
		--	--	--	--	--	--			--	--
		--	--	--	--	--	--			--	--
		--	--	--	--	--	--			--	--
		--	--	--	--	--	--			--	--
		--	--	--	--	--	--			--	--
		--	--	--	--	--	--			--	--
		--	--	--	--	--	--			--	--
		--	--	--	--	--	--			--	--
		--	--	--	--	--	--			--	--
		--	--	--	--	--	--			--	--
		--	--	--	--	--	--			--	--
		--	--	--	--	--	--			--	--
		--	--	--	--	--	--			--	--
		--	--	--	--	--	--			--	--
		--	--	--	--	--	--			--	--
		--	--	--	--	--	--			--	--
		--	--	--	--	--	--			--	--
		--	--	--	--	--	--			--	--
		--	--	--	--	--	--			--	--
		--	--	--	--	--	--			--	--
		--	--	--	--	--	--			--	--
		--	--	--	--	--	--			--	--
		--	--	--	--	--	--			--	--
		--	--	--	--	--	--			--	--
		--	--	--	--	--	--			--	--
		--	--	--	--	--	--			--	--
		--	--	--	--	--	--			--	--
		--	--	--	--	--	--			--	--
		--	--	--	--	--	--			--	--
		--	--	--	--	--	--			--	--
		--	--	--	--	--	--			--	--
		--	--	--	--	--	--			--	--
		--	--	--	--	--	--			--	--
		--	--	--	--	--	--			--	--
		--	--	--	--	--	--			--	--
		--	--	--	--	--	--			--	--
		--	--	--	--	--	--			--	--
		--	--	--	--	--	--			--	--
		--	--	--	--	--	--			--	--
		--	--	--	--	--	--			--	--
		--	--	--	--	--	--			--	--
		--	--	--	--	--	--			--	--
		--	--	--	--	--	--			--	--
		--	--	--	--	--	--			--	--
		--	--	--	--	--	--			--	--
		--	--	--	--	--	--			--	--
		--	--	--	--	--	--			--	--
		--	--	--	--	--	--			--	--
		--	--	--	--	--	--			--	--
		--	--	--	--	--	--			--	--
		--	--	--	--	--	--			--	--
		--	--	--	--	--	--			--	--
		--	--	--	--	--	--			--	--
		--	--	--	--	--	--			--	--
		--	--	--	--	--	--			--	--
		--	--	--	--	--	--			--	--
		--	--	--	--	--	--			--	--
		--	--	--	--	--	--			--	--
		--	--	--	--	--	--			--	--
		--	--	--	--	--	--			--	--
		--	--	--	--	--	--			--	--
		--	--	--	--	--	--			--	--
		--	--	--	--	--	--			--	--
		--	--	--	--	--	--			--	--
		--	--	--	--	--	--			--	--
		--	--	--	--	--	--			--	--
		--	--	--	--	--	--			--	--
		--	--	--	--	--	--			--	--
		--	--	--	--	--	--			--	--
		--	--	--	--	--	--			--	--
		--	--	--	--	--	--			--	--
		--	--	--	--	--	--			--	--
		--	--	--	--	--	--			--	--
		--	--	--	--	--	--			--	--
		--	--	--	--	--	--			--	--
		--	--	--	--	--	--			--	--
		--	--	--	--	--	--			--	--
		--	--	--	--	--	--			--	--
		--	--	--	--	--	--			--	--
		--	--	--	--	--	--			--	--
		--	--	--	--	--	--			--	--
		--	--	--	--	--	--			--	--
		--	--	--	--	--	--			--	--
		--	--	--	--	--	--			--	--
		--	--	--	--	--	--			--	--
		--	--	--	--	--	--			--	--
		--	--	--	--	--	--			--	--
		--	--	--	--	--	--			--	--
		--	--	--	--	--	--			--	--
		--	--	--	--	--	--			--	--
		--	--	--	--	--	--			--	--
		--	--	--	--	--	--			--	--
		--	--	--	--	--	--			--	--
		--	--	--	--	--	--			--	--
		--	--	--	--	--	--			--	--
		--	--	--	--	--	--			--	--
		--	--	--	--	--	--			--	--
		--	--	--	--	--	--			--	--
		--	--	--	--	--	--			--	--
		--	--	--	--	--	--			--	--
		--	--	--	--	--	--			--	--
		--	--	--	--	--	--			--	--
		--	--	--	--	--	--			--	--
		--	--	--	--	--	--			--	--
		--	--	--	--	--	--			--	--
		--	--	--	--	--	--			--	--
		--	--	--	--	--	--			--	--
		--	--	--	--	--	--			--	--
		--	--	--	--	--	--			--	--
		--	--	--	--	--	--			--	--
		--	--	--	--	--	--			--	--
		--	--	--	--	--	--			--	--
		--	--	--	--	--	--			--	--
		--	--	--	--	--	--			--	--
		--	--	--	--	--	--			--	--
		--	--	--	--	--	--			--	--
		--	--	--	--	--	--			--	--
		--	--	--	--	--	--			--	--
		--	--	--	--	--	--			--	--
		--	--	--	--	--	--			--	--
		--	--	--	--	--	--			--	--
		--	--	--	--	--	--			--	--
		--	--	--	--	--	--			--	--
		--	--	--	--	--	--			--	--
		--	--	--	--	--	--			--	--
		--	--	--	--	--	--			--	--
		--	--	--	--	--	--			--	--
		--	--	--	--	--	--			--	--
		--	--	--	--	--	--			--	--
		--	--	--	--	--	--			--	--
		--	--	--	--	--	--			--	--
		--	--	--	--	--	--			--	--
		--	--	--	--	--	--			--	--
		--	--	--	--	--	--			--	--
		--	--	--	--	--	--			--	--
		--	--	--	--	--	--			--	--
		--	--	--	--	--	--			--	--
		--	--	--	--	--	--			--	--
		--	--	--	--	--	--			--	--
		--	--	--	--	--	--			--	--
		--	--	--	--	--	--			--	--
		--	--	--	--	--	--			--	--
		--	--	--	--	--	--			--	--
		--	--	--	--	--	--			--	--
		--	--	--	--	--	--			--	--
		--	--	--	--	--	--			--	--
		--	--	--	--	--	--			--	--
		--	--	--	--	--	--			--	--
		--	--	--	--	--	--			--	--
		--	--	--	--	--	--			--	--
		--	--	--	--	--	--			--	--
		--	--	--	--	--	--			--	--
		--	--	--	--	--	--			--	--
		--	--	--	--	--	--			--	--
		--	--	--	--	--	--			--	--
		--	--	--	--	--	--			--	--
		--	--	--	--	--	--			--	--
		--	--	--	--	--	--			--	--
		--	--	--	--	--	--			--	--
		--	--	--	--	--	--			--	--
		--	--	--	--	--	--			--	--
		--	--	--	--	--	--			--	--
		--	--	--	--	--	--			--	--
		--	--	--	--	--	--			--	--
		--	--	--	--	--	--			--	--
		--	--	--	--	--	--			--	--
		--	--	--	--	--	--			--	--
		--	--	--	--	--	--			--	--
		--	--	--	--	--	--			--	--
		--	--	--	--	--	--			--	--
		--	--	--	--	--	--			--	--
		--	--	--	--	--	--			--	--
		--	--	--	--	--	--			--	--
		--	--	--	--	--	--			--	--
		--	--	--	--	--	--			--	--
		--	--	--	--	--	--			--	--
		--	--	--	--	--	--			--	--
		--	--	--	--	--	--			--	--
		--	--	--	--	--	--			--	--
		--	--	--	--	--	--			--	--
		--	--	--	--	--	--			--	--
		--	--	--	--	--	--			--	--
		--	--	--	--	--	--			--	--
		--	--	--	--	--	--			--	--
		--	--	--	--	--	--			--	--
		--	--	--	--	--	--			--	--
		--	--	--	--	--	--			--	--
		--	--	--	--	--	--			--	--
		--	--	--	--	--	--			--	--
		--	--	--	--	--	--			--	--
		--	--	--	--	--	--			--	--
		--	--	--	--	--	--			--	--
		--	--	--	--	--	--			--	--
		--	--	--	--	--	--			--	--
		--	--	--	--	--	--			--	--
		--	--	--	--	--	--			--	--
		--	--	--	--	--	--			--	--
		--	--	--	--	--	--			--	--
		--	--	--	--	--	--			--	--
		--	--	--	--	--	--			--	--
		--	--	--	--	--	--			--	--
		--	--	--	--	--	--			--	--
		--	--	--	--	--	--			--	--
		--	--	--	--	--	--			--	--
		--	--	--	--	--	--			--	--
		--	--	--	--	--	--			--	--
		--	--	--	--	--	--			--	--
		--	--	--	--	--	--			--	--
		--	--	--	--	--	--			--	--
		--	--	--	--	--	--			--	--
		--	--	--	--	--	--			--	--
		--	--	--	--	--	--			--	--
		--	--	--	--	--	--			--	--
		--	--	--	--	--	--			--	--
		--	--	--	--	--	--			--	--
		--	--	--	--	--	--			--	--
		--	--	--	--	--	--			--	--
		--	--	--	--	--	--			--	--
		--	--	--	--	--	--			--	--
		--	--	--	--	--	--			--	--
		--	--	--	--	--	--			--	--
		--	--	--	--	--	--			--	--
		--	--	--	--	--	--			--	--
		--	--	--	--	--	--			--	--
		--	--	--	--	--	--			--	--
		--	--	--	--	--	--			--	--
		--	--	--	--	--	--			--	--
		--	--	--	--	--	--			--	--
		--	--	--	--	--	--			--	--
		--	--	--	--	--	--			--	--
		--	--	--	--	--	--			--	--
		--	--	--	--	--	--			--	--
		--	--	--	--	--	--			--	--
		--	--	--	--	--	--			--	--
		--	--	--	--	--	--			--	--
		--	--	--	--	--	--			--	--
		--	--	--	--	--	--			--	--
		--	--	--	--	--	--			--	--
		--	--	--	--	--	--			--	--
		--	--	--	--	--	--			--	--
		--	--	--	--	--	--			--	--
		--	--	--	--	--	--			--	--
		--	--	--	--	--	--			--	--
		--	--	--	--	--	--			--	--
		--	--	--	--	--	--			--	--
		--	--	--	--	--	--			--	--
		--	--	--	--	--	--			--	--
		--	--	--	--	--	--			--	--
		--	--	--	--	--	--			--	--
		--	--	--	--	--	--			--	--
		--	--	--	--	--	--			--	--
		--	--	--	--	--	--			--	--
		--	--	--	--	--	--			--	--
		--	--	--	--	--	--			--	--
		--	--	--	--	--	--			--	--
		--	--	--	--	--	--			--	--
		--	--	--	--	--	--			--	--
		--	--	--	--	--	--			--	--
		--	--	--	--	--	--			--	--
		--	--	--	--	--	--			--	--
		--	--	--	--	--	--			--	--
		--	--	--	--	--	--			--	--
		--	--	--	--	--	--			--	--
		--	--	--	--	--	--			--	--
		--	--	--	--	--	--			--	--
		--	--	--	--	--	--			--	--
		--	--	--	--	--	--			--	--
		--	--	--	--	--	--			--	--
		--	--	--	--	--	--			--	--
		--	--	--	--	--	--			--	--
		--	--	--	--	--	--			--	--
		--	--	--	--	--	--			--	--
		--	--	--	--	--	--			--	--
		--	--	--	--	--	--			--	--
		--	--	--	--	--	--			--	--
		--	--	--	--	--	--			--	--
		--	--	--	--	--	--			--	--
		--	--	--	--	--	--			--	--
		--	--	--	--	--	--			--	--
		--	--	--	--	--	--			--	--
		--	--	--	--	--	--			--	--
		--	--	--	--	--	--			--	--
		--	--	--	--	--	--			--	--
		--	--	--	--	--	--			--	--
		--	--	--	--	--	--			--	--
		--	--	--	--	--	--			--	--
		--	--	--	--	--	--			--	--
		--	--	--	--	--	--			--	--
		--	--	--	--	--	--			--	--
		--	--	--	--	--	--			--	--
		--	--	--	--	--	--			--	--
		--	--	--	--	--	--			--	--
		--	--	--	--	--	--			--	--
		--	--	--	--	--	--			--	--
		--	--	--	--	--	--			--	--
		--	--	--	--	--	--			--	--
		--	--	--	--	--	--			--	--
		--	--	--	--	--	--			--	--
		--	--	--	--	--	--			--	--
		--	--	--	--	--	--			--	--
		--	--	--	--	--	--			--	--
		--	--	--	--	--	--			--	--
		--	--	--	--	--	--			--	--
		--	--	--	--	--	--			--	--
		--	--	--	--	--	--			--	--
		--	--	--	--	--	--			--	--
		--	--	--	--	--	--			--	--
		--	--	--	--	--	--			--	--
		--	--	--	--	--	--			--	--
		--	--	--	--	--	--			--	--
		--	--	--	--	--	--			--	--
		--	--	--	--	--	--			--	--
		--	--	--	--	--	--			--	--
		--	--	--	--	--	--			--	--
		--	--	--	--	--	--			--	--
		--	--	--	--	--	--			--	--
		--	--	--	--	--	--			--	--
		--	--	--	--	--	--			--	--
		--	--	--	--	--	--			--	--
		--	--	--	--	--	--			--	--
		--	--	--	--	--	--			--	--
		--	--	--	--	--	--			--	--
		--	--	--	--	--	--			--	--
		--	--	--	--	--	--			--	--
		--	--	--	--	--	--			--	--
		--	--	--	--	--	--			--	--
		--	--	--	--	--	--			--	--
		--	--	--	--	--	--			--	--
		--	--	--	--	--	--			--	--
		--	--	--	--	--	--			--	--
		--	--	--	--	--	--			--	--
		--	--	--	--	--	--			--	--
		--	--	--	--	--	--			--	--
		--	--	--	--	--	--			--	--
		--	--	--	--	--	--			--	--
		--	--	--	--	--	--			--	--
		--	--	--	--	--	--			--	--
		--	--	--	--	--	--			--	--
		--	--	--	--	--	--			--	--
		--	--	--	--	--	--			--	--
		--	--	--	--	--	--			--	--
		--	--	--	--	--	--			--	--
		--	--	--	--	--	--			--	--
		--	--	--	--	--	--			--	--
		--	--	--	--	--	--			--	--
		--	--	--	--	--	--			--	--
		--	--	--	--	--	--			--	--
		--	--	--	--	--	--			--	--
		--	--	--	--	--	--			--	--
		--	--	--	--	--	--			--	--
		--	--	--	--	--	--			--	--
		--	--	--	--	--	--			--	--
		--	--	--	--	--	--			--	--
		--	--	--	--	--	--			--	--
		--	--	--	--	--	--			--	--
		--	--	--	--	--	--			--	--
		--	--	--	--	--	--			--	--
		--	--	--	--	--	--			--	--
		--	--	--	--	--	--			--	--
		--	--	--	--	--	--			--	--
		--	--	--	--	--	--			--	--
		--	--	--	--	--	--			--	--
		--	--	--	--	--	--			--	--
		--	--	--	--	--	--			--	--
		--	--	--	--	--	--			--	--
		--	--	--	--	--	--			--	--
		--	--	--	--	--	--			--	--
		--	--	--	--	--	--			--	--
		--	--	--	--	--	--			--	--
		--	--	--	--	--	--			--	--
		--	--	--	--	--	--			--	--
		--	--	--	--	--	--			--	--
		--	--	--	--	--	--			--	--
		--	--	--	--	--	--			--	--
		--	--	--	--	--	--			--	--
		--	--	--	--	--	--			--	--
		--	--	--	--	--	--			--	--
		--	--	--	--	--	--			--	--
		--	--	--	--	--	--			--	--
		--	--	--	--	--	--			--	--
		--	--	--	--	--	--			--	--
		--	--	--	--	--	--			--	--
		--	--	--	--	--	--			--	--
		--	--	--	--	--	--			--	--
		--	--	--	--	--	--			--	--
		--	--	--	--	--	--			--	--
		--	--	--	--	--	--			--	--
		--	--	--	--	--	--			--	--
		--	--	--	--	--	--			--	--
		--	--	--	--	--	--			--	--
		--	--	--	--	--	--			--	--
		--	--	--	--	--	--			--	--
		--	--	--	--	--	--			--	--
		--	--	--	--	--	--			--	--
		--	--	--	--	--	--			--	--
		--	--	--	--	--	--			--	--
		--	--	--	--	--	--			--	--
		--	--	--	--	--	--			--	--
		--	--	--	--	--	--			--	--
		--	--	--	--	--	--			--	--
		--	--	--	--	--	--			--	--
		--	--	--	--	--	--			--	--
		--	--	--	--	--	--			--	--
		--	--	--	--	--	--			--	--
		--	--	--	--	--	--			--	--
		--	--	--	--	--	--			--	--
		--	--	--	--	--	--			--	--
		--	--	--	--	--	--			--	--
		--	--	--	--	--	--			--	--
		--	--	--	--	--	--			--	--
		--	--	--	--	--	--			--	--
		--	--	--	--	--	--			--	--
		--	--	--	--	--	--			--	--
		--	--	--	--	--	--			--	--
		--	--	--	--	--	--			--	--
		--	--	--	--	--	--			--	--
		--	--	--	--	--	--			--	--
		--	--	--	--	--	--			--	--
		--	--	--	--	--	--			--	--
		--	--	--	--	--	--			--	--
		--	--	--	--	--	--			--	--
		--	--	--	--	--	--			--	--
		--	--	--	--	--	--			--	--
		--	--	--	--	--	--			--	--
		--	--	--	--	--	--			--	--
		--	--	--	--	--	--			--	--
		--	--	--	--	--	--			--	--
		--	--	--	--	--	--			--	--
		--	--	--	--	--	--			--	--
		--	--	--	--	--	--			--	--
		--	--	--	--	--	--			--	--
		--	--	--	--	--	--			--	--
		--	--	--	--	--	--			--	--
		--	--	--	--	--	--			--	--
		--	--	--	--	--	--			--	--
		--	--	--	--	--	--			--	--
		--	--	--	--	--	--			--	--
		--	--	--	--	--	--			--	--
		--	--	--	--	--	--			--	--
		--	--	--	--	--	--			--	--
		--	--	--	--	--	--			--	--
		--	--	--	--	--	--			--	--
		--	--	--	--	--	--			--	--
		--	--	--	--	--	--			--	--
		--	--	--	--	--	--			--	--
		--	--	--	--	--	--			--	--
		--	--	--	--	--	--			--	--
		--	--	--	--	--	--			--	--
		--	--	--	--	--	--			--	--
		--	--	--	--	--	--			--	--
		--	--	--	--	--	--			--	--
		--	--	--	--	--	--			--	--
		--	--	--	--	--	--			--	--
		--	--	--	--	--	--			--	--
		--	--	--	--	--	--			--	--
		--	--	--	--	--	--			--	--
		--	--	--	--	--	--			--	--
		--	--	--	--	--	--			--	--
		--	--	--	--	--	--			--	--
		--	--	--	--	--	--			--	--
		--	--	--	--	--	--			--	--
		--	--	--	--	--	--			--	--
		--	--	--	--	--	--			--	--
		--	--	--	--	--	--			--	--
		--	--	--	--	--	--			--	--
		--	--	--	--	--	--			--	--
		--	--	--	--	--	--			--	--
		--	--	--	--	--	--			--	--
		--	--	--	--	--	--			--	--
		--	--	--	--	--	--			--	--
		--	--	--	--	--	--			--	--
		--	--	--	--	--	--			--	--
		--	--	--	--	--	--			--	--
		--	--	--	--	--	--			--	--
		--	--	--	--	--	--			--	--
		--	--	--	--	--	--			--	--
		--	--	--	--	--	--			--	--
		--	--	--	--	--	--			--	--
		--	--	--	--	--	--			--	--
		--	--	--	--	--	--			--	--
		--	--	--	--	--	--			--	--
		--	--	--	--	--	--			--	--
		--	--	--	--	--	--			--	--
		--	--	--	--	--	--			--	--
		--	--	--	--	--	--			--	--
		--	--	--	--	--	--			--	--
		--	--	--	--	--	--			--	--
		--	--	--	--	--	--			--	--
		--	--	--	--	--	--			--	--
		--	--	--	--	--	--			--	--
		--	--	--	--	--	--			--	--
		--	--	--	--	--	--			--	--
		--	--	--	--	--	--			--	--
		--	--	--	--	--	--			--	--
		--	--	--	--	--	--			--	--
		--	--	--	--	--	--			--	--
		--	--	--	--	--	--			--	--
		--	--	--	--	--	--			--	--
		--	--	--	--	--	--			--	--
		--	--	--	--	--	--			--	--
		--	--	--	--	--	--			--	--
		--	--	--	--	--	--			--	--
		--	--	--	--	--	--			--	--
		--	--	--	--	--	--			--	--
		--	--	--	--	--	--			--	--
		--	--	--	--	--	--			--	--
		--	--	--	--	--	--			--	--
		--	--	--	--	--	--			--	--
		--	--	--	--	--	--			--	--
		--	--	--	--	--	--			--	--
		--	--	--	--	--	--			--	--
		--	--	--	--	--	--			--	--
		--	--	--	--	--	--			--	--
		--	--	--	--	--	--			--	--
		--	--	--	--	--	--			--	--
		--	--	--	--	--	--			--	--
		--	--	--	--	--	--			--	--
		--	--	--	--	--	--			--	--
		--	--	--	--	--	--			--	--
		--	--	--	--	--	--			--	--
		--	--	--	--	--	--			--	--
		--	--	--	--	--	--			--	--
		--	--	--	--	--	--			--	--
		--	--	--	--	--	--			--	--
		--	--	--	--	--	--			--	--
		--	--	--	--	--	--			--	--
		--	--	--	--	--	--			--	--
		--	--	--	--	--	--			--	--
		--	--	--	--	--	--			--	--
		--	--	--	--	--	--			--	--
		--	--	--	--	--	--			--	--
		--	--	--	--	--	--			--	--
		--	--	--	--	--	--			--	--
		--	--	--	--	--	--			--	--
		--	--	--	--	--	--			--	--
		--	--	--	--	--	--			--	--
		--	--	--	--	--	--			--	--
		--	--	--	--	--	--			--	--
		--	--	--	--	--	--			--	--
		--	--	--	--	--	--			--	--
		--	--	--	--	--	--			--	--
		--	--	--	--	--	--			--	--
		--	--	--	--	--	--			--	--
		--	--	--	--	--	--			--	--
		--	--	--	--	--	--			--	--
		--	--	--	--	--	--			--	--
		--	--	--	--	--	--			--	--
		--	--	--	--	--	--			--	--
		--	--	--	--	--	--			--	--
		--	--	--	--	--	--			--	--
		--	--	--	--	--	--			--	--
		--	--	--	--	--	--			--	--
		--	--	--	--	--	--			--	--
		--	--	--	--	--	--			--	--
		--	--	--	--	--	--			--	--
		--	--	--	--	--	--			--	--
		--	--	--	--	--	--			--	--
		--	--	--	--	--	--			--	--
		--	--	--	--	--	--			--	--
		--	--	--	--	--	--			--	--
		--	--	--	--	--	--			--	--
		--	--	--	--	--	--			--	--
		--	--	--	--	--	--			--	--
		--	--	--	--	--	--			--	--
		--	--	--	--	--	--			--	--
		--	--	--	--	--	--			--	--
		--	--	--	--	--	--			--	--
		--	--	--	--	--	--			--	--
		--	--	--	--	--	--			--	--
		--	--	--	--	--	--			--	--
		--	--	--	--	--	--			--	--
		--	--	--	--	--	--			--	--
		--	--	--	--	--	--			--	--
		--	--	--	--	--	--			--	--
		--	--	--	--	--	--			--	--
		--	--	--	--	--	--			--	--
		--	--	--	--	--	--			--	--
		--	--	--	--	--	--			--	--
		--	--	--	--	--	--			--	--
		--	--	--	--	--	--			--	--
		--	--	--	--	--	--			--	--
		--	--	--	--	--	--			--	--
		--	--	--	--	--	--			--	--
		--	--	--	--	--	--			--	--
		--	--	--	--	--	--			--	--
		--	--	--	--	--	--			--	--
		--	--	--	--	--	--			--	--
		--	--	--	--	--	--			--	--
		--	--	--	--	--	--			--	--
		--	--	--	--	--	--			--	--
		--	--	--	--	--	--			--	--
		--	--	--	--	--	--			--	--
		--	--	--	--	--	--			--	--
		--	--	--	--	--	--			--	--
		--	--	--	--	--	--			--	--
		--	--	--	--	--	--			--	--
		--	--	--	--	--	--			--	--
		--	--	--	--	--	--			--	--
		--	--	--	--	--	--			--	--
		--	--	--	--	--	--			--	--
		--	--	--	--	--	--			--	--
		--	--	--	--	--	--			--	--
		--	--	--	--	--	--			--	--
		--	--	--	--	--	--			--	--
		--	--	--	--	--	--			--	--
		--	--	--	--	--	--			--	--
		--	--	--	--	--	--			--	--
		--	--	--	--	--	--			--	--
		--	--	--	--	--	--			--	--
		--	--	--	--	--	--			--	--
		--	--	--	--	--	--			--	--
		--	--	--	--	--	--			--	--
		--	--	--	--	--	--			--	--
		--	--	--	--	--	--			--	--
		--	--	--	--	--	--			--	--
		--	--	--	--	--	--			--	--
		--	--	--	--	--	--			--	--
		--	--	--	--	--	--			--	--
		--	--	--	--	--	--			--	--
		--	--	--	--	--	--			--	--
		--	--	--	--	--	--			--	--
		--	--	--	--	--	--			--	--
		--	--	--	--	--	--			--	--
		--	--	--	--	--	--			--	--
		--	--	--	--	--	--			--	--
		--	--	--	--	--	--			--	--
		--	--	--	--	--	--			--	--
		--	--	--	--	--	--			--	--
		--	--	--	--	--	--			--	--
		--	--	--	--	--	--			--	--
		--	--	--	--	--	--			--	--
		--	--	--	--	--	--			--	--
		--	--	--	--	--	--			--	--
		--	--	--	--	--	--			--	--
		--	--	--	--	--	--			--	--
		--	--	--	--	--	--			--	--
		--	--	--	--	--	--			--	--
		--	--	--	--	--	--			--	--
		--	--	--	--	--	--			--	--
		--	--	--	--	--	--			--	--
		--	--	--	--	--	--			--	--
		--	--	--	--	--	--			--	--
		--	--	--	--	--	--			--	--
		--	--	--	--	--	--			--	--
		--	--	--	--	--	--			--	--
		--	--	--	--	--	--			--	--
		--	--	--	--	--	--			--	--
		--	--	--	--	--	--			--	--
		--	--	--	--	--	--			--	--
		--	--	--	--	--	--			--	--
		--	--	--	--	--	--			--	--
		--	--	--	--	--	--			--	--
		--	--	--	--	--	--			--	--
		--	--	--	--	--	--			--	--
		--	--	--	--	--	--			--	--
		--	--	--	--	--	--			--	--
		--	--	--	--	--	--			--	--
		--	--	--	--	--	--			--	--
		--	--	--	--	--	--			--	--
		--	--	--	--	--	--			--	--
		--	--	--	--	--	--			--	--
		--	--	--	--	--	--			--	--
		--	--	--	--	--	--			--	--
		--	--	--	--	--	--			--	--
		--	--	--	--	--	--			--	--
		--	--	--	--	--	--			--	--
		--	--	--	--	--	--			--	--
		--	--	--	--	--	--			--	--
		--	--	--	--	--	--			--	--
		--	--	--	--	--	--			--	--
		--	--	--	--	--	--			--	--
		--	--	--	--	--	--			--	--
		--	--	--	--	--	--			--	--
		--	--	--	--	--	--			--	--
		--	--	--	--	--	--			--	--
		--	--	--	--	--	--			--	--
		--	--	--	--	--	--			--	--
		--	--	--	--	--	--			--	--
		--	--	--	--	--	--			--	--
		--	--	--	--	--	--			--	--
		--	--	--	--	--	--			--	--
		--	--	--	--	--	--			--	--
		--	--	--	--	--	--			--	--
		--	--	--	--	--	--			--	--
		--	--	--	--	--	--			--	--
		--	--	--	--	--	--			--	--
		--	--	--	--	--	--			--	--
		--	--	--	--	--	--			--	--
		--	--	--	--	--	--			--	--
		--	--	--	--	--	--			--	--
		--	--	--	--	--	--			--	--
		--	--	--	--	--	--			--	--
		--	--	--	--	--	--			--	--
		--	--	--	--	--	--			--	--
		--	--	--	--	--	--			--	--
		--	--	--	--	--	--			--	--
		--	--	--	--	--	--			--	--
		--	--	--	--	--	--			--	--
		--	--	--	--	--	--			--	--
		--	--	--	--	--	--			--	--
		--	--	--	--	--	--			--	--
		--	--	--	--	--	--			--	--
		--	--	--	--	--	--			--	--
		--	--	--	--	--	--			--	--
		--	--	--	--	--	--			--	--
		--	--	--	--	--	--			--	--
		--	--	--	--	--	--			--	--
		--	--	--	--	--	--			--	--
		--	--	--	--	--	--			--	--
		--	--	--	--	--	--			--	--
		--	--	--	--	--	--			--	--
		--	--	--	--	--	--			--	--
		--	--	--	--	--	--			--	--
		--	--	--	--	--	--			--	--
		--	--	--	--	--	--			--	--
		--	--	--	--	--	--			--	--
		--	--	--	--	--	--			--	--
		--	--	--	--	--	--			--	--
		--	--	--	--	--	--			--	--
		--	--	--	--	--	--			--	--
		--	--	--	--	--	--			--	--
		--	--	--	--	--	--			--	--
		--	--	--	--	--	--			--	--
		--	--	--	--	--	--			--	--
		--	--	--	--	--	--			--	--
		--	--	--	--	--	--			--	--
		--	--	--	--	--	--			--	--
		--	--	--	--	--	--			--	--
		--	--	--	--	--	--			--	--
		--	--	--	--	--	--			--	--
		--	--	--	--	--	--			--	--
		--	--	--	--	--	--			--	--
		--	--	--	--	--	--			--	--
		--	--	--	--	--	--			--	--
		--	--	--	--	--	--			--	--
		--	--	--	--	--	--			--	--
		--	--	--	--	--	--			--	--
		--	--	--	--	--	--			--	--
		--	--	--	--	--	--			--	--
		--	--	--	--	--	--			--	--
		--	--	--	--	--	--			--	--
		--	--	--	--	--	--			--	--
		--	--	--	--	--	--			--	--
		--	--	--	--	--	--			--	--
		--	--	--	--	--	--			--	--
		--	--	--	--	--	--			--	--
		--	--	--	--	--	--			--	--
		--	--	--	--	--	--			--	--
		--	--	--	--	--	--			--	--
		--	--	--	--	--	--			--	--
		--	--	--	--	--	--			--	--
		--	--	--	--	--	--			--	--
		--	--	--	--	--	--			--	--
		--	--	--	--	--	--			--	--
		--	--	--	--	--	--			--	--
		--	--	--	--	--	--			--	--
		--	--	--	--	--	--			--	--
		--	--	--	--	--	--			--	--
		--	--	--	--	--	--			--	--
		--	--	--	--	--	--			--	--
		--	--	--	--	--	--			--	--
		--	--	--	--	--	--			--	--
		--	--	--	--	--	--			--	--
		--	--	--	--	--	--			--	--
		--	--	--	--	--	--			--	--
		--	--	--	--	--	--			--	--
		--	--	--	--	--	--			--	--
		--	--	--	--	--	--			--	--
		--	--	--	--	--	--			--	--
		--	--	--	--	--	--			--	--
		--	--	--	--	--	--			--	--
		--	--	--	--	--	--			--	--
		--	--	--	--	--	--			--	--
		--	--	--	--	--	--			--	--
		--	--	--	--	--	--			--	--
		--	--	--	--	--	--			--	--
		--	--	--	--	--	--			--	--
		--	--	--	--	--	--			--	--
		--	--	--	--	--	--			--	--
		--	--	--	--	--	--			--	--
		--	--	--	--	--	--			--	--
		--	--	--	--	--	--			--	--
		--	--	--	--	--	--			--	--
		--	--	--	--	--	--			--	--
		--	--	--	--	--	--			--	--
		--	--	--	--	--	--			--	--
		--	--	--	--	--	--			--	--
		--	--	--	--	--	--			--	--
		--	--	--	--	--	--			--	--
		--	--	--	--	--	--			--	--
		--	--	--	--	--	--			--	--
		--	--	--	--	--	--			--	--
		--	--	--	--	--	--			--	--
		--	--	--	--	--	--			--	--
		--	--	--	--	--	--			--	--
		--	--	--	--	--	--			--	--
		--	--	--	--	--	--			--	--
		--	--	--	--	--	--			--	--
		--	--	--	--	--	--			--	--
		--	--	--	--	--	--			--	--
		--	--	--	--	--	--			--	--
		--	--	--	--	--	--			--	--
		--	--	--	--	--	--			--	--
		--	--	--	--	--	--			--	--
		--	--	--	--	--	--			--	--
		--	--	--	--	--	--			--	--
		--	--	--	--	--	--			--	--
		--	--	--	--	--	--			--	--
		--	--	--	--	--	--			--	--
		--	--	--	--	--	--			--	--
		--	--	--	--	--	--			--	--
		--	--	--	--	--	--			--	--
		--	--	--	--	--	--			--	--
		--	--	--	--	--	--			--	--
		--	--	--	--	--	--			--	--
		--	--	--	--	--	--			--	--
		--	--	--	--	--	--			--	--
		--	--	--	--	--	--			--	--
		--	--	--	--	--	--			--	--
		--	--	--	--	--	--			--	--
		--	--	--	--	--	--			--	--
		--	--	--	--	--	--			--	--
		--	--	--	--	--	--			--	--
		--	--	--	--	--	--			--	--
		--	--	--	--	--	--			--	--
		--	--	--	--	--	--			--	--
		--	--	--	--	--	--			--	--
		--	--	--	--	--	--			--	--
		--	--	--	--	--	--			--	--
		--	--	--	--	--	--			--	--
		--	--	--	--	--	--			--	--
		--	--	--	--	--	--			--	--
		--	--	--	--	--	--			--	--
		--	--	--	--	--	--			--	--
		--	--	--	--	--	--			--	--
		--	--	--	--	--	--			--	--
		--	--	--	--	--	--			--	--
		--	--	--	--	--	--			--	--
		--	--	--	--	--	--			--	--
		--	--	--	--	--	--			--	--
		--	--	--	--	--	--			--	--
		--	--	--	--	--	--			--	--
		--	--	--	--	--	--			--	--
		--	--	--	--	--	--			--	--
		--	--	--	--	--	--			--	--
		--	--	--	--	--	--			--	--
		--	--	--	--	--	--			--	--
		--	--	--	--	--	--			--	--
		--	--	--	--	--	--			--	--
		--	--	--	--	--	--			--	--
		--	--	--	--	--	--			--	--
		--	--	--	--	--	--			--	--
		--	--	--	--	--	--			--	--
		--	--	--	--	--	--			--	--
		--	--	--	--	--	--			--	--
		--	--	--	--	--	--			--	--
		--	--	--	--	--	--			--	--
		--	--	--	--	--	--			--	--
		--	--	--	--	--	--			--	--
		--	--	--	--	--	--			--	--
		--	--	--	--	--	--			--	--
		--	--	--	--	--	--			--	--
		--	--	--	--	--	--			--	--
		--	--	--	--	--	--			--	--
		--	--	--	--	--	--			--	--
		--	--	--	--	--	--			--	--
		--	--	--	--	--	--			--	--
		--	--	--	--	--	--			--	--
		--	--	--	--	--	--			--	--
		--	--	--	--	--	--			--	--
		--	--	--	--	--	--			--	--
		--	--	--	--	--	--			--	--
		--	--	--	--	--	--			--	--
		--	--	--	--	--	--			--	--
		--	--	--	--	--	--			--	--
		--	--	--	--	--	--			--	--
		--	--	--	--	--	--			--	--
		--	--	--	--	--	--			--	--
		--	--	--	--	--	--			--	--
		--	--	--	--	--	--			--	--
		--	--	--	--	--	--			--	--
		--	--	--	--	--	--			--	--
		--	--	--	--	--	--			--	--
		--	--	--	--	--	--			--	--
		--	--	--	--	--	--			--	--
		--	--	--	--	--	--			--	--
		--	--	--	--	--	--			--	--
		--	--	--	--	--	--			--	--
		--	--	--	--	--	--			--	--
		--	--	--	--	--	--			--	--
		--	--	--	--	--	--			--	--
		--	--	--	--	--	--			--	--
		--	--	--	--	--	--			--	--
		--	--	--	--	--	--			--	--
		--	--	--	--	--	--			--	--
		--	--	--	--	--	--			--	--
		--	--	--	--	--	--			--	--
		--	--	--	--	--	--			--	--
		--	--	--	--	--	--			--	--
		--	--	--	--	--	--			--	--
		--	--	--	--	--	--			--	--
		--	--	--	--	--	--			--	--
		--	--	--	--	--	--			--	--
		--	--	--	--	--	--			--	--
		--	--	--	--	--	--			--	--
		--	--	--	--	--	--			--	--
		--	--	--	--	--	--			--	--
		--	--	--	--	--	--			--	--
		--	--	--	--	--	--			--	--
		--	--	--	--	--	--			--	--
		--	--	--	--	--	--			--	--
		--	--	--	--	--	--			--	--
		--	--	--	--	--	--			--	--
		--	--	--	--	--	--			--	--
		--	--	--	--	--	--			--	--
		--	--	--	--	--	--			--	--
		--	--	--	--	--	--			--	--
		--	--	--	--	--	--			--	--
		--	--	--	--	--	--			--	--
		--	--	--	--	--	--			--	--
		--	--	--	--	--	--			--	--
		--	--	--	--	--	--			--	--
		--	--	--	--	--	--			--	--
		--	--	--	--	--	--			--	--
		--	--	--	--	--	--			--	--
		--	--	--	--	--	--			--	--
		--	--	--	--	--	--			--	--
		--	--	--	--	--	--			--	--
		--	--	--	--	--	--			--	--
		--	--	--	--	--	--			--	--
		--	--	--	--	--	--			--	--
		--	--	--	--	--	--			--	--
		--	--	--	--	--	--			--	--
		--	--	--	--	--	--			--	--
		--	--	--	--	--	--			--	--
		--	--	--	--	--	--			--	--
		--	--	--	--	--	--			--	--
		--	--	--	--	--	--			--	--
		--	--	--	--	--	--			--	--
		--	--	--	--	--	--			--	--
		--	--	--	--	--	--			--	--
		--	--	--	--	--	--			--	--
		--	--	--	--	--	--			--	--
		--	--	--	--	--	--			--	--
		--	--	--	--	--	--			--	--
		--	--	--	--	--	--			--	--
		--	--	--	--	--	--			--	--
		--	--	--	--	--	--			--	--
		--	--	--	--	--	--			--	--
		--	--	--	--	--	--			--	--
		--	--	--	--	--	--			--	--
		--	--	--	--	--	--			--	--
		--	--	--	--	--	--			--	--
		--	--	--	--	--	--			--	--
		--	--	--	--	--	--			--	--
		--	--	--	--	--	--			--	--
		--	--	--	--	--	--			--	--
		--	--	--	--	--	--			--	--
		--	--	--	--	--	--			--	--
		--	--	--	--	--	--			--	--
		--	--	--	--	--	--			--	--
		--	--	--	--	--	--			--	--
		--	--	--	--	--	--			--	--
		--	--	--	--	--	--			--	--
		--	--	--	--	--	--			--	--
		--	--	--	--	--	--			--	--
		--	--	--	--	--	--			--	--
		--	--	--	--	--	--			--	--
		--	--	--	--	--	--			--	--
		--	--	--	--	--	--			--	--
		--	--	--	--	--	--			--	--
		--	--	--	--	--	--			--	--
		--	--	--	--	--	--			--	--
		--	--	--	--	--	--			--	--
		--	--	--	--	--	--			--	--
		--	--	--	--	--	--			--	--
		--	--	--	--	--	--			--	--
		--	--	--	--	--	--			--	--
		--	--	--	--	--	--			--	--
		--	--	--	--	--	--			--	--
		--	--	--	--	--	--			--	--
		--	--	--	--	--	--			--	--
		--	--	--	--	--	--			--	--
		--	--	--	--	--	--			--	--
		--	--	--	--	--	--			--	--
		--	--	--	--	--	--			--	--
		--	--	--	--	--	--			--	--
		--	--	--	--	--	--			--	--
		--	--	--	--	--	--			--	--
		--	--	--	--	--	--			--	--
		--	--	--	--	--	--			--	--
		--	--	--	--	--	--			--	--
		--	--	--	--	--	--			--	--
		--	--	--	--	--	--			--	--
		--	--	--	--	--	--			--	--
		--	--	--	--	--	--			--	--
		--	--	--	--	--	--			--	--
		--	--	--	--	--	--			--	--
		--	--	--	--	--	--			--	--
		--	--	--	--	--	--			--	--
		--	--	--	--	--	--			--	--
		--	--	--	--	--	--			--	--
		--	--	--	--	--	--			--	--
		--	--	--	--	--	--			--	--
		--	--	--	--	--	--			--	--
		--	--	--	--	--	--			--	--
		--	--	--	--	--	--			--	--
		--	--	--	--	--	--			--	--
		--	--	--	--	--	--			--	--
		--	--	--	--	--	--			--	--
		--	--	--	--	--	--			--	--
		--	--	--	--	--	--			--	--
		--	--	--	--	--	--			--	--
		--	--	--	--	--	--			--	--
		--	--	--	--	--	--			--	--
		--	--	--	--	--	--			--	--
		--	--	--	--	--	--			--	--
		--	--	--	--	--	--			--	--
		--	--	--	--	--	--			--	--
		--	--	--	--	--	--			--	--
		--	--	--	--	--	--			--	--
		--	--	--	--	--	--			--	--
		--	--	--	--	--	--			--	--
		--	--	--	--	--	--			--	--
		--	--	--	--	--	--			--	--
		--	--	--	--	--	--			--	--
		--	--	--	--	--	--			--	--
		--	--	--	--	--	--			--	--
		--	--	--	--	--	--			--	--
		--	--	--	--	--	--			--	--
		--	--	--	--	--	--			--	--
		--	--	--	--	--	--			--	--
		--	--	--	--	--	--			--	--
		--	--	--	--	--	--			--	--
		--	--	--	--	--	--			--	--
		--	--	--	--	--	--			--	--
		--	--	--	--	--	--			--	--
		--	--	--	--	--	--			--	--
		--	--	--	--	--	--			--	--
		--	--	--	--	--	--			--	--
		--	--	--	--	--	--			--	--
		--	--	--	--	--	--			--	--
		--	--	--	--	--	--			--	--
		--	--	--	--	--	--			--	--
		--	--	--	--	--	--			--	--
		--	--	--	--	--	--			--	--
		--	--	--	--	--	--			--	--
		--	--	--	--	--	--			--	--
		--	--	--	--	--	--			--	--
		--	--	--	--	--	--			--	--
		--	--	--	--	--	--			--	--
		--	--	--	--	--	--			--	--
		--	--	--	--	--	--			--	--
		--	--	--	--	--	--			--	--
		--	--	--	--	--	--			--	--
		--	--	--	--	--	--			--	--
		--	--	--	--	--	--			--	--
		--	--	--	--	--	--			--	--
		--	--	--	--	--	--			--	--
		--	--	--	--	--	--			--	--
		--	--	--	--	--	--			--	--
		--	--	--	--	--	--			--	--
		--	--	--	--	--	--			--	--
		--	--	--	--	--	--			--	--
		--	--	--	--	--	--			--	--
		--	--	--	--	--	--			--	--
		--	--	--	--	--	--			--	--
		--	--	--	--	--	--			--	--
		--	--	--	--	--	--			--	--
		--	--	--	--	--	--			--	--
		--	--	--	--	--	--			--	--
		--	--	--	--	--	--			--	--
		--	--	--	--	--	--			--	--
		--	--	--	--	--	--			--	--
		--	--	--	--	--	--			--	--
		--	--	--	--	--	--			--	--
		--	--	--	--	--	--			--	--
		--	--	--	--	--	--			--	--
		--	--	--	--	--	--			--	--
		--	--	--	--	--	--			--	--
		--	--	--	--	--	--			--	--
		--	--	--	--	--	--			--	--
		--	--	--	--	--	--			--	--
		--	--	--	--	--	--			--	--
		--	--	--	--	--	--			--	--
		--	--	--	--	--	--			--	--
		--	--	--	--	--	--			--	--
		--	--	--	--	--	--			--	--
		--	--	--	--	--	--			--	--
		--	--	--	--	--	--			--	--
		--	--	--	--	--	--			--	--
		--	--	--	--	--	--			--	--
		--	--	--	--	--	--			--	--
		--	--	--	--	--	--			--	--
		--	--	--	--	--	--			--	--
		--	--	--	--	--	--			--	--
		--	--	--	--	--	--			--	--
		--	--	--	--	--	--			--	--
		--	--	--	--	--	--			--	--
		--	--	--	--	--	--			--	--
		--	--	--	--	--	--			--	--
		--	--	--	--	--	--			--	--
		--	--	--	--	--	--			--	--
		--	--	--	--	--	--			--	--
		--	--	--	--	--	--			--	--
		--	--	--	--	--	--			--	--
		--	--	--	--	--	--			--	--
		--	--	--	--	--	--			--	--
		--	--	--	--	--	--			--	--
		--	--	--	--	--	--			--	--
		--	--	--	--	--	--			--	--
		--	--	--	--	--	--			--	--
		--	--	--	--	--	--			--	--
		--	--	--	--	--	--			--	--
		--	--	--	--	--	--			--	--
		--	--	--	--	--	--			--	--
		--	--	--	--	--	--			--	--
		--	--	--	--	--	--			--	--
		--	--	--	--	--	--			--	--
		--	--	--	--	--	--			--	--
		--	--	--	--	--	--			--	--
		--	--	--	--	--	--			--	--
		--	--	--	--	--	--			--	--
		--	--	--	--	--	--			--	--
		--	--	--	--	--	--			--	--
		--	--	--	--	--	--			--	--
		--	--	--	--	--	--			--	--
		--	--	--	--	--	--			--	--
		--	--	--	--	--	--			--	--
		--	--	--	--	--	--			--	--
		--	--	--	--	--	--			--	--
		--	--	--	--	--	--			--	--
		--	--	--	--	--	--			--	--
		--	--	--	--	--	--			--	--
		--	--	--	--	--	--			--	--
		--	--	--	--	--	--			--	--
		--	--	--	--	--	--			--	--
		--	--	--	--	--	--			--	--
		--	--	--	--	--	--			--	--
		--	--	--	--	--	--			--	--
		--	--	--	--	--	--			--	--
		--	--	--	--	--	--			--	--
		--	--	--	--	--	--			--	--
		--	--	--	--	--	--			--	--
		--	--	--	--	--	--			--	--
		--	--	--	--	--	--			--	--
		--	--	--	--	--	--			--	--
		--	--	--	--	--	--			--	--
		--	--	--	--	--	--			--	--
		--	--	--	--	--	--			--	--
		--	--	--	--	--	--			--	--
		--	--	--	--	--	--			--	--
		--	--	--	--	--	--			--	--
		--	--	--	--	--	--			--	--
		--	--	--	--	--	--			--	--
		--	--	--	--	--	--			--	--
		--	--	--	--	--	--			--	--
		--	--	--	--	--	--			--	--
		--	--	--	--	--	--			--	--
		--	--	--	--	--	--			--	--
		--	--	--	--	--	--			--	--
		--	--	--	--	--	--			--	--
		--	--	--	--	--	--			--	--
		--	--	--	--	--	--			--	--
		--	--	--	--	--	--			--	--
		--	--	--	--	--	--			--	--
		--	--	--	--	--	--			--	--
		--	--	--	--	--	--			--	--
		--	--	--	--	--	--			--	--
		--	--	--	--	--	--			--	--
		--	--	--	--	--	--			--	--
		--	--	--	--	--	--			--	--
		--	--	--	--	--	--			--	--
		--	--	--	--	--	--			--	--
		--	--	--	--	--	--			--	--
		--	--	--	--	--	--			--	--
		--	--	--	--	--	--			--	--
		--	--	--	--	--	--			--	--
		--	--	--	--	--	--			--	--
		--	--	--	--	--	--			--	--
		--	--	--	--	--	--			--	--
		--	--	--	--	--	--			--	--
		--	--	--	--	--	--			--	--
		--	--	--	--	--	--			--	--
		--	--	--	--	--	--			--	--
		--	--	--	--	--	--			--	--
		--	--	--	--	--	--			--	--
		--	--	--	--	--	--			--	--
		--	--	--	--	--	--			--	--
		--	--	--	--	--	--			--	--
		--	--	--	--	--	--			--	--
		--	--	--	--	--	--			--	--
		--	--	--	--	--	--			--	--
		--	--	--	--	--	--			--	--
		--	--	--	--	--	--			--	--
		--	--	--	--	--	--			--	--
		--	--	--	--	--	--			--	--
		--	--	--	--	--	--			--	--
		--	--	--	--	--	--			--	--
		--	--	--	--	--	--			--	--
		--	--	--	--	--	--			--	--
		--	--	--	--	--	--			--	--
		--	--	--	--	--	--			--	--
		--	--	--	--	--	--			--	--
		--	--	--	--	--	--			--	--
		--	--	--	--	--	--			--	--
		--	--	--	--	--	--			--	--
		--	--	--	--	--	--			--	--
		--	--	--	--	--	--			--	--
		--	--	--	--	--	--			--	--
		--	--	--	--	--	--			--	--
		--	--	--	--	--	--			--	--
		--	--	--	--	--	--			--	--
		--	--	--	--	--	--			--	--
		--	--	--	--	--	--			--	--
		--	--	--	--	--	--			--	--
		--	--	--	--	--	--			--	--
		--	--	--	--	--	--			--	--
		--	--	--	--	--	--			--	--
		--	--	--	--	--	--			--	--
		--	--	--	--	--	--			--	--
		--	--	--	--	--	--			--	--
		--	--	--	--	--	--			--	--
		--	--	--	--	--	--			--	--
		--	--	--	--	--	--			--	--
		--	--	--	--	--	--			--	--
		--	--	--	--	--	--			--	--
		--	--	--	--	--	--			--	--
		--	--	--	--	--	--			--	--
		--	--	--	--	--	--			--	--
		--	--	--	--	--	--			--	--
		--	--	--	--	--	--			--	--
		--	--	--	--	--	--			--	--
		--	--	--	--	--	--			--	--
		--	--	--	--	--	--			--	--
		--	--	--	--	--	--			--	--
		--	--	--	--	--	--			--	--
		--	--	--	--	--	--			--	--
		--	--	--	--	--	--			--	--
		--	--	--	--	--	--			--	--
		--	--	--	--	--	--			--	--
		--	--	--	--	--	--			--	--
		--	--	--	--	--	--			--	--
		--	--	--	--	--	--			--	--
		--	--	--	--	--	--			--	--
		--	--	--	--	--	--			--	--
		--	--	--	--	--	--			--	--
		--	--	--	--	--	--			--	--
		--	--	--	--	--	--			--	--
		--	--	--	--	--	--			--	--
		--	--	--	--	--	--			--	--
		--	--	--	--	--	--			--	--
		--	--	--	--	--	--			--	--
		--	--	--	--	--	--			--	--
		--	--	--	--	--	--			--	--
		--	--	--	--	--	--			--	--
		--	--	--	--	--	--			--	--
		--	--	--	--	--	--			--	--
		--	--	--	--	--	--			--	--
		--	--	--	--	--	--			--	--
		--	--	--	--	--	--			--	--
		--	--	--	--	--	--			--	--
		--	--	--	--	--	--			--	--
		--	--	--	--	--	--			--	--
		--	--	--	--	--	--			--	--
		--	--	--	--	--	--			--	--
		--	--	--	--	--	--			--	--
		--	--	--	--	--	--			--	--
		--	--	--	--	--	--			--	--
		--	--	--	--	--	--			--	--
		--	--	--	--	--	--			--	--
		--	--	--	--	--	--			--	--
		--	--	--	--	--	--			--	--
		--	--	--	--	--	--			--	--
		--	--	--	--	--	--			--	--
		--	--	--	--	--	--			--	--
		--	--	--	--	--	--			--	--
		--	--	--	--	--	--			--	--
		--	--	--	--	--	--			--	--
		--	--	--	--	--	--			--	--
		--	--	--	--	--	--			--	--
		--	--	--	--	--	--			--	--
		--	--	--	--	--	--			--	--
		--	--	--	--	--	--			--	--
		--	--	--	--	--	--			--	--
		--	--	--	--	--	--			--	--
		--	--	--	--	--	--			--	--
		--	--	--	--	--	--			--	--
		--	--	--	--	--	--			--	--
		--	--	--	--	--	--			--	--
		--	--	--	--	--	--			--	--
		--	--	--	--	--	--			--	--
		--	--	--	--	--	--			--	--
		--	--	--	--	--	--			--	--
		--	--	--	--	--	--			--	--
		--	--	--	--	--	--			--	--
		--	--	--	--	--	--			--	--
		--	--	--	--	--	--			--	--
		--	--	--	--	--	--			--	--
		--	--	--	--	--	--			--	--
		--	--	--	--	--	--			--	--
		--	--	--	--	--	--			--	--
		--	--	--	--	--	--			--	--
		--	--	--	--	--	--			--	--
		--	--	--	--	--	--			--	--
		--	--	--	--	--	--			--	--
		--	--	--	--	--	--			--	--
		--	--	--	--	--	--			--	--
		--	--	--	--	--	--			--	--
		--	--	--	--	--	--			--	--
		--	--	--	--	--	--			--	--
		--	--	--	--	--	--			--	--
		--	--	--	--	--	--			--	--
		--	--	--	--	--	--			--	--
		--	--	--	--	--	--			--	--
		--	--	--	--	--	--			--	--
		--	--	--	--	--	--			--	--
		--	--	--	--	--	--			--	--
		--	--	--	--	--	--			--	--
		--	--	--	--	--	--			--	--
		--	--	--	--	--	--			--	--
		--	--	--	--	--	--			--	--
		--	--	--	--	--	--			--	--
		--	--	--	--	--	--			--	--
		--	--	--	--	--	--			--	--
		--	--	--	--	--	--			--	--
		--	--	--	--	--	--			--	--
		--	--	--	--	--	--			--	--
		--	--	--	--	--	--			--	--
		--	--	--	--	--	--			--	--
		--	--	--	--	--	--			--	--
		--	--	--	--	--	--			--	--
		--	--	--	--	--	--			--	--
		--	--	--	--	--	--			--	--
		--	--	--	--	--	--			--	--
		--	--	--	--	--	--			--	--
		--	--	--	--	--	--			--	--
		--	--	--	--	--	--			--	--
		--	--	--	--	--	--			--	--
		--	--	--	--	--	--			--	--
		--	--	--	--	--	--			--	--
		--	--	--	--	--	--			--	--
		--	--	--	--	--	--			--	--
		--	--	--	--	--	--			--	--
		--	--	--	--	--	--			--	--
		--	--	--	--	--	--			--	--
		--	--	--	--	--	--			--	--
		--	--	--	--	--	--			--	--
		--	--	--	--	--	--			--	--
		--	--	--	--	--	--			--	--
		--	--	--	--	--	--			--	--
		--	--	--	--	--	--			--	--
		--	--	--	--	--	--			--	--
		--	--	--	--	--	--			--	--
		--	--	--	--	--	--			--	--
		--	--	--	--	--	--			--	--
		--	--	--	--	--	--			--	--
		--	--	--	--	--	--			--	--
		--	--	--	--	--	--			--	--
		--	--	--	--	--	--			--	--
		--	--	--	--	--	--			--	--
		--	--	--	--	--	--			--	--
		--	--	--	--	--	--			--	--
		--	--	--	--	--	--			--	--
		--	--	--	--	--	--			--	--
		--	--	--	--	--	--			--	--
		--	--	--	--	--	--			--	--
		--	--	--	--	--	--			--	--
		--	--	--	--	--	--			--	--
		--	--	--	--	--	--			--	--
		--	--	--	--	--	--			--	--
		--	--	--	--	--	--			--	--
		--	--	--	--	--	--			--	--
		--	--	--	--	--	--			--	--
		--	--	--	--	--	--			--	--
		--	--	--	--	--	--			--	--
		--	--	--	--	--	--			--	--
		--	--	--	--	--	--			--	--
		--	--	--	--	--	--			--	--
		--	--	--	--	--	--			--	--
		--	--	--	--	--	--			--	--
		--	--	--	--	--	--			--	--
		--	--	--	--	--	--			--	--
		--	--	--	--	--	--			--	--
		--	--	--	--	--	--			--	--
		--	--	--	--	--	--			--	--
		--	--	--	--	--	--			--	--
		--	--	--	--	--	--			--	--
		--	--	--	--	--	--			--	--
		--	--	--	--	--	--			--	--
		--	--	--	--	--	--			--	--
		--	--	--	--	--	--			--	--
		--	--	--	--	--	--			--	--
		--	--	--	--	--	--			--	--
		--	--	--	--	--	--			--	--
		--	--	--	--	--	--			--	--
		--	--	--	--	--	--			--	--
		--	--	--	--	--	--			--	--
		--	--	--	--	--	--			--	--
		--	--	--	--	--	--			--	--
		--	--	--	--	--	--			--	--
		--	--	--	--	--	--			--	--
		--	--	--	--	--	--			--	--
		--	--	--	--	--	--			--	--
		--	--	--	--	--	--			--	--
		--	--	--	--	--	--			--	--
		--	--	--	--	--	--			--	--
		--	--	--	--	--	--			--	--
		--	--	--	--	--	--			--	--
		--	--	--	--	--	--			--	--
		--	--	--	--	--	--			--	--
		--	--	--	--	--	--			--	--
		--	--	--	--	--	--			--	--
		--	--	--	--	--	--			--	--
		--	--	--	--	--	--			--	--
		--	--	--	--	--	--			--	--
		--	--	--	--	--	--			--	--
		--	--	--	--	--	--			--	--
		--	--	--	--	--	--			--	--
		--	--	--	--	--	--			--	--
		--	--	--	--	--	--			--	--
		--	--	--	--	--	--			--	--
		--	--	--	--	--	--			--	--
		--	--	--	--	--	--			--	--
		--	--	--	--	--	--			--	--
		--	--	--	--	--	--			--	--
		--	--	--	--	--	--			--	--
		--	--	--	--	--	--			--	--
		--	--	--	--	--	--			--	--
		--	--	--	--	--	--			--	--
		--	--	--	--	--	--			--	--
		--	--	--	--	--	--			--	--
		--	--	--	--	--	--			--	--
		--	--	--	--	--	--			--	--
		--	--	--	--	--	--			--	--
		--	--	--	--	--	--			--	--
		--	--	--	--	--	--			--	--
		--	--	--	--	--	--			--	--
		--	--	--	--	--	--			--	--
		--	--	--	--	--	--			--	--
		--	--	--	--	--	--			--	--
		--	--	--	--	--	--			--	--
		--	--	--	--	--	--			--	--
		--	--	--	--	--	--			--	--
		--	--	--	--	--	--			--	--
		--	--	--	--	--	--			--	--
		--	--	--	--	--	--			--	--
		--	--	--	--	--	--			--	--
		--	--	--	--	--	--			--	--
		--	--	--	--	--	--			--	--
		--	--	--	--	--	--			--	--
		--	--	--	--	--	--			--	--
		--	--	--	--	--	--			--	--
		--	--	--	--	--	--			--	--
		--	--	--	--	--	--			--	--
		--	--	--	--	--	--			--	--
		--	--	--	--	--	--			--	--
		--	--	--	--	--	--			--	--
		--	--	--	--	--	--			--	--
		--	--	--	--	--	--			--	--
		--	--	--	--	--	--			--	--
		--	--	--	--	--	--			--	--
		--	--	--	--	--	--			--	--
		--	--	--	--	--	--			--	--
		--	--	--	--	--	--			--	--
		--	--	--	--	--	--			--	--
		--	--	--	--	--	--			--	--
		--	--	--	--	--	--			--	--
		--	--	--	--	--	--			--	--
		--	--	--	--	--	--			--	--
		--	--	--	--	--	--			--	--
		--	--	--	--	--	--			--	--
		--	--	--	--	--	--			--	--
		--	--	--	--	--	--			--	--
		--	--	--	--	--	--			--	--
		--	--	--	--	--	--			--	--
		--	--	--	--	--	--			--	--
		--	--	--	--	--	--			--	--
		--	--	--	--	--	--			--	--
		--	--	--	--	--	--			--	--
		--	--	--	--	--	--			--	--
		--	--	--	--	--	--			--	--
		--	--	--	--	--	--			--	--
		--	--	--	--	--	--			--	--
		--	--	--	--	--	--			--	--
		--	--	--	--	--	--			--	--
		--	--	--	--	--	--			--	--
		--	--	--	--	--	--			--	--
		--	--	--	--	--	--			--	--
		--	--	--	--	--	--			--	--
		--	--	--	--	--	--			--	--
		--	--	--	--	--	--			--	--
		--	--	--	--	--	--			--	--
		--	--	--	--	--	--			--	--
		--	--	--	--	--	--			--	--
		--	--	--	--	--	--			--	--
		--	--	--	--	--	--			--	--
		--	--	--	--	--	--			--	--
		--	--	--	--	--	--			--	--
		--	--	--	--	--	--			--	--
		--	--	--	--	--	--			--	--
		--	--	--	--	--	--			--	--
		--	--	--	--	--	--			--	--
		--	--	--	--	--	--			--	--
		--	--	--	--	--	--			--	--
		--	--	--	--	--	--			--	--
		--	--	--	--	--	--			--	--
		--	--	--	--	--	--			--	--
		--	--	--	--	--	--			--	--
		--	--	--	--	--	--			--	--
		--	--	--	--	--	--			--	--
		--	--	--	--	--	--			--	--
		--	--	--	--	--	--			--	--
		--	--	--	--	--	--			--	--
		--	--	--	--	--	--			--	--
		--	--	--	--	--	--			--	--
		--	--	--	--	--	--			--	--
		--	--	--	--	--	--			--	--
		--	--	--	--	--	--			--	--
		--	--	--	--	--	--			--	--
		--	--	--	--	--	--			--	--
		--	--	--	--	--	--			--	--
		--	--	--	--	--	--			--	--
		--	--	--	--	--	--			--	--
		--	--	--	--	--	--			--	--
		--	--	--	--	--	--			--	--
		--	--	--	--	--	--			--	--
		--	--	--	--	--	--			--	--
		--	--	--	--	--	--			--	--
		--	--	--	--	--	--			--	--
		--	--	--	--	--	--			--	--
		--	--	--	--	--	--			--	--
		--	--	--	--	--	--			--	--
		--	--	--	--	--	--			--	--
		--	--	--	--	--	--			--	--
		--	--	--	--	--	--			--	--
		--	--	--	--	--	--			--	--
		--	--	--	--	--	--			--	--
		--	--	--	--	--	--			--	--
		--	--	--	--	--	--			--	--
		--	--	--	--	--	--			--	--
		--	--	--	--	--	--			--	--
		--	--	--	--	--	--			--	--
		--	--	--	--	--	--			--	--
		--	--	--	--	--	--			--	--
		--	--	--	--	--	--			--	--
		--	--	--	--	--	--			--	--
		--	--	--	--	--	--			--	--
		--	--	--	--	--	--			--	--
		--	--	--	--	--	--			--	--
		--	--	--	--	--	--			--	--
		--	--	--	--	--	--			--	--
		--	--	--	--	--	--			--	--
		--	--	--	--	--	--			--	--
		--	--	--	--	--	--			--	--
		--	--	--	--	--	--			--	--
		--	--	--	--	--	--			--	--
		--	--	--	--	--	--			--	--
		--	--	--	--	--	--			--	--
		--	--	--	--	--	--			--	--
		--	--	--	--	--	--			--	--
		--	--	--	--	--	--			--	--
		--	--	--	--	--	--			--	--
		--	--	--	--	--	--			--	--
		--	--	--	--	--	--			--	--
		--	--	--	--	--	--			--	--
		--	--	--	--	--	--			--	--
		--	--	--	--	--	--			--	--
		--	--	--	--	--	--			--	--
		--	--	--	--	--	--			--	--
		--	--	--	--	--	--			--	--
		--	--	--	--	--	--			--	--
		--	--	--	--	--	--			--	--
		--	--	--	--	--	--			--	--
		--	--	--	--	--	--			--	--
		--	--	--	--	--	--			--	--
		--	--	--	--	--	--			--	--
		--	--	--	--	--	--			--	--
		--	--	--	--	--	--			--	--
		--	--	--	--	--	--			--	--
		--	--	--	--	--	--			--	--
		--	--	--	--	--	--			--	--
		--	--	--	--	--	--			--	--
		--	--	--	--	--	--			--	--
		--	--	--	--	--	--			--	--
		--	--	--	--	--	--			--	--
		--	--	--	--	--	--			--	--
		--	--	--	--	--	--			--	--
		--	--	--	--	--	--			--	--
		--	--	--	--	--	--			--	--
		--	--	--	--	--	--			--	--
		--	--	--	--	--	--			--	--
		--	--	--	--	--	--			--	--
		--	--	--	--	--	--			--	--
		--	--	--	--	--	--			--	--
		--	--	--	--	--	--			--	--
		--	--	--	--	--	--			--	--
		--	--	--	--	--	--			--	--
		--	--	--	--	--	--			--	--
		--	--	--	--	--	--			--	--
		--	--	--	--	--	--			--	--
		--	--	--	--	--	--			--	--
		--	--	--	--	--	--			--	--
		--	--	--	--	--	--			--	--
[truncated: 8,878 more rows]

## Sheet: Figure 4b
cycle performance
Figure 4b
	long name	cycle number	charge specific capacity	discharge specific capacity	coulombic efficiency	times
	unit		mAh/g	mAh/g	%	days
	annotation
		1	161.38	156.85	97.19	0.0794792
		2	156.06	153.05	98.07	0.158958
		3	152.76	150.22	98.34	0.238438
		4	150.68	148.37	98.47	0.317917
		5	149.13	146.85	98.47	0.397396
		6	147.51	145.55	98.67	0.476875
		7	146.46	144.4	98.6	0.556354
		8	145.46	143.41	98.59	0.635833
		9	144.7	142.75	98.65	0.715313
		10	144.28	142.16	98.53	0.794792
		11	143.95	141.89	98.57	0.874271
		12	143.48	141.51	98.63	0.95375
		13	142.97	141.06	98.67	1.03323
		14	142.68	140.69	98.6	1.11271
		15	142.2	140.3	98.66	1.19219
		16	141.72	139.98	98.77	1.27167
		17	141.71	139.7	98.58	1.35115
		18	141.24	139.37	98.68	1.43063
		19	141.16	139.21	98.61	1.5101
		20	140.98	139.1	98.67	1.58958
		21	140.88	138.91	98.6	1.66906
		22	140.6	138.77	98.7	1.74854
		23	140.66	138.73	98.62	1.82802
		24	140.46	138.54	98.63	1.9075
		25	140.55	138.6	98.61	1.98698
		26	140.29	138.42	98.67	2.06646
		27	140.07	138.28	98.72	2.14594
		28	140.12	138.24	98.65	2.22542
		29	140.01	138.13	98.65	2.3049
		30	139.89	138.13	98.74	2.38438
		31	139.69	137.89	98.71	2.46385
		32	139.75	137.83	98.63	2.54333
		33	139.58	137.89	98.79	2.62281
		34	139.77	137.72	98.53	2.70229
		35	139.63	137.83	98.71	2.78177
		36	139.61	137.74	98.66	2.86125
		37	139.55	137.65	98.64	2.94073
		38	139.35	137.66	98.79	3.02021
		39	139.49	137.57	98.62	3.09969
		40	139.32	137.6	98.76	3.17917
		41	139.41	137.49	98.63	3.25865
		42	139.15	137.45	98.78	3.33813
		43	139.09	137.29	98.71	3.4176
		44	138.95	137.2	98.74	3.49708
		45	139	137.12	98.64	3.57656
		46	139.18	137.29	98.65	3.65604
		47	139.26	137.46	98.71	3.73552
		48	139.48	137.55	98.61	3.815
		49	139.43	137.61	98.69	3.89448
		50	139.37	137.53	98.68	3.97396
		51	139.34	137.55	98.72	4.05344
		52	139.1	137.38	98.76	4.13292
		53	139.19	137.33	98.66	4.2124
		54	139.1	137.31	98.71	4.29188
		55	138.97	137.23	98.74	4.37135
		56	139.07	137.22	98.67	4.45083
		57	138.93	137.21	98.76	4.53031
		58	138.9	137.13	98.72	4.60979
		59	138.91	137.12	98.71	4.68927
		60	139.32	137.38	98.6	4.76875
		61	139.21	137.4	98.69	4.84823
		62	139.21	137.37	98.68	4.92771
		63	139.09	137.34	98.74	5.00719
		64	139.24	137.4	98.68	5.08667
		65	139.22	137.41	98.7	5.16615
		66	139.25	137.46	98.72	5.24563
		67	139.3	137.44	98.66	5.3251
		68	139.05	137.42	98.83	5.40458
		69	139.12	137.31	98.7	5.48406
		70	139.1	137.36	98.75	5.56354
		71	139.27	137.35	98.62	5.64302
		72	139.39	137.61	98.73	5.7225
		73	139.34	137.53	98.7	5.80198
		74	139.42	137.65	98.73	5.88146
		75	139.45	137.57	98.65	5.96094
		76	139.32	137.59	98.75	6.04042
		77	139.27	137.45	98.7	6.1199
		78	139.38	137.52	98.67	6.19938
		79	139.35	137.6	98.75	6.27885
		80	139.28	137.53	98.74	6.35833
		81	139.48	137.59	98.64	6.43781
		82	139.52	137.71	98.7	6.51729
		83	139.53	137.73	98.71	6.59677
		84	139.38	137.68	98.78	6.67625
		85	139.29	137.49	98.71	6.75573
		86	139.53	137.67	98.67	6.83521
		87	139.31	137.57	98.75	6.91469
		88	139.22	137.49	98.76	6.99417
		89	139.19	137.51	98.79	7.07365
		90	139.04	137.31	98.75	7.15313
		91	139.08	137.36	98.76	7.2326
		92	139.25	137.45	98.7	7.31208
		93	139.21	137.41	98.71	7.39156
		94	139.27	137.57	98.78	7.47104
		95	139.3	137.5	98.71	7.55052
		96	139.27	137.46	98.7	7.63
		97	139.2	137.6	98.85	7.70948
		98	139.09	137.38	98.77	7.78896
		99	139.31	137.47	98.68	7.86844
		100	139.07	137.36	98.77	7.94792
		101	139.01	137.36	98.82	8.0274
		102	138.91	137.32	98.86	8.10688
		103	138.94	137.26	98.79	8.18635
		104	139.01	137.21	98.71	8.26583
		105	139.1	137.36	98.75	8.34531
		106	139.06	137.25	98.7	8.42479
		107	139.23	137.47	98.73	8.50427
		108	138.99	137.42	98.87	8.58375
		109	138.74	137.23	98.91	8.66323
		110	138.83	137.03	98.7	8.74271
		111	138.92	137.25	98.8	8.82219
		112	138.62	137.02	98.85	8.90167
		113	138.75	137.09	98.8	8.98115
		114	138.81	137.07	98.74	9.06063
		115	138.46	136.98	98.93	9.1401
		116	138.63	136.85	98.71	9.21958
		117	138.62	137.05	98.87	9.29906
		118	138.53	136.93	98.85	9.37854
		119	138.7	136.85	98.67	9.45802
		120	137.97	136.55	98.98	9.5375
		121	136.42	136.8	100.28	9.61698
		122	141.82	138.39	97.58	9.69646
		123	141.57	138.53	97.86	9.77594
		124	140.72	138.72	98.58	9.85542
		125	140.32	138.3	98.56	9.9349
		126	140.02	138.21	98.71	10.0144
		127	139.77	138.14	98.83	10.0939
		128	139.92	137.92	98.57	10.1733
		129	139.62	137.88	98.75	10.2528
		130	138.93	137.53	98.99	10.3323
		131	138.82	137.27	98.88	10.4118
		132	138.64	137.03	98.83	10.4913
		133	138.64	136.92	98.75	10.5707
		134	138.79	137.11	98.79	10.6502
		135	138.79	137.04	98.74	10.7297
		136	138.6	137.07	98.89	10.8092
		137	138.8	137.13	98.8	10.8886
		138	139.14	137.06	98.51	10.9681
		139	138.83	137.49	99.04	11.0476
		140	138.78	136.99	98.72	11.1271
		141	138.59	137.14	98.96	11.2066
		142	138.52	136.9	98.83	11.286
		143	138.63	136.9	98.75	11.3655
		144	139.14	137.16	98.58	11.445
		145	139.01	137.48	98.9	11.5245
		146	139.15	137.35	98.7	11.604
		147	139.23	137.49	98.75	11.6834
		148	139.28	137.61	98.8	11.7629
		149	139.4	137.66	98.75	11.8424
		150	139.64	137.89	98.74	11.9219
		151	139.36	137.69	98.8	12.0014
		152	139.28	137.68	98.86	12.0808
		153	139.32	137.61	98.77	12.1603
		154	139.21	137.65	98.88	12.2398
		155	139.04	137.48	98.87	12.3193
		156	139.59	137.58	98.56	12.3988
		157	140.26	138.13	98.48	12.4782
		158	140.74	138.81	98.63	12.5577
		159	140.57	139.03	98.9	12.6372
		160	140.28	138.61	98.81	12.7167
		161	139.96	138.37	98.86	12.7961
		162	139.87	138.26	98.85	12.8756
		163	139.19	137.8	99	12.9551
		164	139.08	137.53	98.89	13.0346
		165	138.99	137.39	98.85	13.1141
		166	138.75	137.33	98.98	13.1935
		167	138.6	137.04	98.87	13.273
		168	138.61	137.01	98.84	13.3525
		169	138.34	136.95	99	13.432
		170	138.21	136.82	99	13.5115
		171	138.09	136.67	98.97	13.5909
		172	137.91	136.58	99.03	13.6704
		173	137.81	136.22	98.84	13.7499
		174	137.71	136.35	99.01	13.8294
		175	137.59	136.1	98.92	13.9089
		176	137.55	136.22	99.03	13.9883
		177	137.57	136.04	98.89	14.0678
		178	137.31	136.05	99.08	14.1473
		179	137.3	135.84	98.94	14.2268
		180	137.25	135.87	99	14.3063
		181	137.21	135.78	98.95	14.3857
		182	137.18	135.85	99.03	14.4652
		183	137.1	135.65	98.95	14.5447
		184	137.01	135.64	99	14.6242
		185	136.96	135.64	99.04	14.7036
		186	136.96	135.53	98.95	14.7831
		187	136.86	135.59	99.07	14.8626
		188	136.69	135.47	99.11	14.9421
		189	136.75	135.38	99	15.0216
		190	136.55	135.33	99.11	15.101
		191	136.53	135.28	99.08	15.1805
		192	136.39	135.16	99.1	15.26
		193	136.02	134.86	99.14	15.3395
		194	135.89	134.67	99.1	15.419
		195	135.63	134.55	99.2	15.4984
		196	135.68	134.42	99.07	15.5779
		197	135.64	134.41	99.1	15.6574
		198	135.64	134.35	99.05	15.7369
		199	136.07	134.62	98.93	15.8164
		200	136	134.79	99.12	15.8958
		201	136.02	134.72	99.04	15.9753
		202	135.68	134.6	99.2	16.0548
		203	135.6	134.44	99.15	16.1343
		204	135.11	133.93	99.13	16.2138
		205	135.5	134.16	99.02	16.2932
		206	135.39	134.3	99.19	16.3727
		207	135.31	134.1	99.11	16.4522
		208	135.15	134	99.15	16.5317
		209	135.22	133.9	99.02	16.6111
		210	135.72	134.23	98.9	16.6906
		211	135.49	134.4	99.19	16.7701
		212	135.35	134.21	99.16	16.8496
		213	135.35	134.11	99.08	16.9291
		214	135.27	134.03	99.08	17.0085
		215	134.65	133.76	99.34	17.088
		216	134.99	133.6	98.97	17.1675
		217	135.15	133.89	99.07	17.247
		218	135.25	134.01	99.08	17.3265
		219	134.93	133.88	99.22	17.4059
		220	135.29	134.06	99.09	17.4854
		221	134.99	133.83	99.14	17.5649
		222	134.75	133.6	99.14	17.6444
		223	134.88	133.61	99.06	17.7239
		224	134.56	133.46	99.18	17.8033
		225	134.6	133.34	99.06	17.8828
		226	134.65	133.48	99.13	17.9623
		227	134.48	133.36	99.16	18.0418
		228	134.84	133.41	98.94	18.1213
		229	134.75	133.7	99.22	18.2007
		230	134.77	133.48	99.04	18.2802
		231	135.06	133.68	98.98	18.3597
		232	135.08	133.94	99.15	18.4392
		233	135.08	133.79	99.04	18.5186
		234	135.02	133.88	99.15	18.5981
		235	134.57	133.6	99.28	18.6776
		236	134.37	133.24	99.16	18.7571
		237	134.48	133.25	99.09	18.8366
		238	134.41	133.27	99.16	18.916
		239	134.37	133.27	99.18	18.9955
		240	134.37	133.19	99.12	19.075
		241	134.51	133.17	99	19.1545
		242	134.52	133.35	99.13	19.234
		243	134.56	133.29	99.05	19.3134
		244	134.54	133.29	99.07	19.3929
		245	134.35	133.34	99.25	19.4724
		246	134.71	133.35	98.99	19.5519
		247	134.7	133.6	99.18	19.6314
		248	134.27	133.2	99.2	19.7108
		249	134.35	133.12	99.08	19.7903
		250	134.2	133.05	99.14	19.8698
		251	134.21	133.04	99.13	19.9493
		252	134.38	133.09	99.04	20.0288
		253	134.7	133.35	99	20.1082
		254	134.87	133.52	99	20.1877
		255	134.94	133.71	99.09	20.2672
		256	134.71	133.61	99.19	20.3467
		257	134.58	133.34	99.07	20.4261
		258	134.51	133.31	99.11	20.5056
		259	134.4	133.3	99.18	20.5851
		260	134.39	133.21	99.12	20.6646
		261	134.21	133.07	99.15	20.7441
		262	134.39	133.04	99	20.8235
		263	134.18	133.19	99.27	20.903
		264	134.53	133.15	98.98	20.9825
		265	134.79	133.4	98.97	21.062
		266	134.85	133.63	99.1	21.1415
		267	134.88	133.69	99.12	21.2209
		268	134.71	133.6	99.17	21.3004
		269	134.67	133.37	99.04	21.3799
		270	134.67	133.45	99.1	21.4594
		271	134.4	133.34	99.21	21.5389
		272	134.37	133.15	99.09	21.6183
		273	134.4	133.19	99.1	21.6978
		274	134.72	133.35	98.98	21.7773
		275	134.8	133.58	99.1	21.8568
		276	134.52	133.53	99.26	21.9363
		277	134.38	133.16	99.09	22.0157
		278	134.37	133.22	99.14	22.0952
		279	134.23	133.03	99.11	22.1747
		280	134.37	133.14	99.09	22.2542
		281	134.67	133.3	98.99	22.3336
		282	134.64	133.39	99.07	22.4131
		283	134.48	133.38	99.18	22.4926
		284	134.44	133.25	99.12	22.5721
		285	134.3	133.2	99.18	22.6516
		286	134.24	133.08	99.13	22.731
		287	134.06	132.93	99.16	22.8105
		288	134.01	132.91	99.18	22.89
		289	133.85	132.74	99.17	22.9695
		290	133.42	132.47	99.29	23.049
		291	133.72	132.42	99.03	23.1284
		292	133.66	132.48	99.12	23.2079
		293	134.12	132.73	98.97	23.2874
		294	134.16	132.97	99.11	23.3669
		295	133.99	132.94	99.21	23.4464
		296	133.99	132.78	99.1	23.5258
		297	133.88	132.75	99.16	23.6053
		298	133.73	132.58	99.14	23.6848
		299	133.62	132.48	99.14	23.7643
		300	133.76	132.54	99.08	23.8438
		301	133.17	132.39	99.41	23.9232
		302	133.39	132.12	99.05	24.0027
		303	133.17	132.14	99.23	24.0822
		304	133.33	132.09	99.06	24.1617
		305	133.43	132.23	99.1	24.2411
		306	133.34	132.22	99.16	24.3206
		307	133.08	132.08	99.25	24.4001
		308	133.27	131.95	99.01	24.4796
		309	133.19	132.11	99.19	24.5591
		310	133.13	131.98	99.13	24.6385
		311	133.18	132.03	99.13	24.718
		312	133.34	132.09	99.07	24.7975
		313	133.02	132.07	99.28	24.877
		314	133.07	131.99	99.18	24.9565
		315	133.14	131.83	99.02	25.0359
		316	132.98	131.93	99.21	25.1154
		317	132.89	131.71	99.12	25.1949
		318	132.86	131.81	99.21	25.2744
		319	132.83	131.69	99.15	25.3539
		320	133.2	131.8	98.95	25.4333
		321	133.43	132.2	99.08	25.5128
		322	133.19	132.12	99.2	25.5923
		323	133.13	131.99	99.14	25.6718
		324	132.93	131.84	99.18	25.7513
		325	132.49	131.53	99.27	25.8307
		326	132.52	131.4	99.16	25.9102
		327	132.77	131.57	99.09	25.9897
		328	132.56	131.49	99.2	26.0692
		329	132.58	131.36	99.08	26.1486
		330	132.53	131.56	99.27	26.2281
		331	132.85	131.41	98.91	26.3076
		332	132.84	131.77	99.2	26.3871
		333	132.9	131.66	99.07	26.4666
		334	132.72	131.66	99.2	26.546
		335	132.68	131.63	99.21	26.6255
		336	132.58	131.44	99.14	26.705
		337	132.22	131.27	99.28	26.7845
		338	132.03	131.03	99.24	26.864
		339	132.2	131.02	99.11	26.9434
		340	132.16	131.1	99.19	27.0229
		341	132.24	131.05	99.1	27.1024
		342	132.1	130.99	99.16	27.1819
		343	132.52	131.13	98.95	27.2614
		344	132.26	131.29	99.27	27.3408
		345	132.46	131.27	99.11	27.4203
		346	132.35	131.31	99.21	27.4998
		347	132.3	131.22	99.19	27.5793
		348	132.1	131.08	99.23	27.6588
		349	131.85	130.93	99.31	27.7382
		350	131.84	130.69	99.13	27.8177
		351	132.07	130.97	99.17	27.8972
		352	132.16	130.86	99.02	27.9767
		353	132.63	131.28	98.98	28.0561
		354	132.18	131.26	99.3	28.1356
		355	132.42	131.24	99.11	28.2151
		356	132.21	131.14	99.19	28.2946
		357	131.84	130.9	99.29	28.3741
		358	131.99	130.77	99.08	28.4535
		359	131.97	130.84	99.15	28.533
		360	131.62	130.69	99.29	28.6125
		361	131.65	130.57	99.18	28.692
		362	132.01	130.77	99.06	28.7715
		363	132.2	130.94	99.05	28.8509
		364	132.11	130.99	99.15	28.9304
		365	132.43	131.25	99.1	29.0099
		366	132.24	131.13	99.16	29.0894
		367	132.28	131.25	99.22	29.1689
		368	132.29	131.04	99.05	29.2483
		369	132.08	131.01	99.19	29.3278
		370	131.96	130.91	99.2	29.4073
		371	131.94	130.79	99.13	29.4868
		372	131.86	130.87	99.25	29.5663
		373	131.83	130.69	99.13	29.6457
		374	131.93	130.79	99.14	29.7252
		375	132.26	130.97	99.02	29.8047
		376	132.48	131.2	99.04	29.8842
		377	132.47	131.31	99.12	29.9636
		378	132.72	131.43	99.03	30.0431
		379	133.09	131.68	98.94	30.1226
		380	132.84	131.91	99.3	30.2021
		381	132.39	131.4	99.25	30.2816
		382	132.25	131.14	99.16	30.361
		383	132.35	131.12	99.07	30.4405
		384	132.05	131.02	99.22	30.52
		385	131.92	130.92	99.24	30.5995
		386	131.9	130.66	99.06	30.679
		387	132.54	131.13	98.93	30.7584
		388	133.02	131.69	99	30.8379
		389	132.91	131.69	99.08	30.9174
		390	132.98	131.79	99.11	30.9969
		391	132.95	131.81	99.15	31.0764
		392	132.82	131.62	99.09	31.1558
		393	132.58	131.44	99.14	31.2353
		394	132.26	131.35	99.31	31.3148
		395	132.28	131.04	99.06	31.3943
		396	132.19	131.09	99.17	31.4738
		397	132.23	131.14	99.18	31.5532
		398	132.26	131.02	99.06	31.6327
		399	132.21	131.15	99.2	31.7122
		400	132.34	131.09	99.06	31.7917
		401	132.68	131.3	98.96	31.8711
		402	132.71	131.56	99.13	31.9506
		403	132.89	131.62	99.04	32.0301
		404	132.6	131.56	99.21	32.1096
		405	132.64	131.5	99.14	32.1891
		406	132.44	131.4	99.21	32.2685
		407	132.31	131.16	99.13	32.348
		408	132.31	131.22	99.17	32.4275
		409	132.32	131.07	99.05	32.507
		410	132.2	131.15	99.2	32.5865
		411	132	130.98	99.23	32.6659
		412	131.94	130.78	99.12	32.7454
		413	131.91	130.78	99.14	32.8249
		414	132.19	130.97	99.08	32.9044
		415	132.12	130.97	99.13	32.9839
		416	132.21	131.13	99.19	33.0633
		417	132.17	131.03	99.14	33.1428
		418	132.18	130.92	99.04	33.2223
		419	132.06	131.1	99.27	33.3018
		420	131.91	130.83	99.18	33.3813
		421	131.92	130.82	99.16	33.4607
		422	131.94	130.8	99.14	33.5402
		423	131.63	130.72	99.31	33.6197
		424	131.63	130.44	99.1	33.6992
		425	131.7	130.59	99.15	33.7786
		426	131.59	130.51	99.18	33.8581
		427	132.12	130.84	99.03	33.9376
		428	131.68	130.74	99.28	34.0171
		429	131.66	130.61	99.2	34.0966
		430	131.57	130.45	99.15	34.176
		431	131.68	130.55	99.14	34.2555
		432	131.58	130.6	99.25	34.335
		433	131.64	130.52	99.15	34.4145
		434	131.68	130.49	99.09	34.494
		435	131.66	130.52	99.14	34.5734
		436	131.41	130.53	99.34	34.6529
		437	131.71	130.39	99	34.7324
		438	131.95	130.72	99.07	34.8119
		439	132.04	130.69	98.98	34.8914
		440	132.4	131.21	99.09	34.9708
		441	132.34	131.26	99.18	35.0503
		442	132.41	131.19	99.08	35.1298
		443	132.32	131.26	99.2	35.2093
		444	132.09	130.99	99.17	35.2888
		445	131.99	130.89	99.17	35.3682
		446	131.93	130.93	99.24	35.4477
		447	132.05	130.95	99.16	35.5272
		448	131.8	130.76	99.22	35.6067
		449	132.07	130.78	99.02	35.6861
		450	132.46	131.1	98.97	35.7656
		451	132.74	131.56	99.11	35.8451
		452	132.95	131.56	98.95	35.9246
		453	133.07	131.87	99.1	36.0041
		454	133.16	131.88	99.04	36.0835
		455	133.04	131.87	99.12	36.163
		456	132.83	131.79	99.22	36.2425
		457	132.72	131.62	99.17	36.322
		458	132.69	131.52	99.12	36.4015
		459	132.48	131.47	99.24	36.4809
		460	132.51	131.28	99.07	36.5604
		461	132.35	131.31	99.21	36.6399
		462	132.43	131.25	99.11	36.7194
		463	132.69	131.44	99.06	36.7989
		464	132.94	131.58	98.97	36.8783
		465	132.78	131.79	99.25	36.9578
		466	132.67	131.5	99.12	37.0373
		467	132.51	131.46	99.2	37.1168
		468	132.58	131.36	99.08	37.1963
		469	132.48	131.44	99.22	37.2757
		470	132.54	131.35	99.1	37.3552
		471	132.58	131.46	99.15	37.4347
		472	132.43	131.27	99.13	37.5142
		473	132.16	131.31	99.35	37.5936
		474	132.69	131.13	98.82	37.6731
		475	133.3	131.89	98.94	37.7526
		476	133.45	132.17	99.05	37.8321
		477	133.6	132.32	99.04	37.9116
		478	133.74	132.47	99.05	37.991
		479	133.55	132.44	99.17	38.0705
		480	133.5	132.27	99.08	38.15
		481	133.47	132.37	99.18	38.2295
		482	133.35	132.19	99.13	38.309
		483	133.27	132.07	99.1	38.3884
		484	133.16	132.13	99.22	38.4679
		485	132.84	131.84	99.25	38.5474
		486	133.11	131.68	98.93	38.6269
		487	133.48	132.09	98.96	38.7064
		488	133.89	132.48	98.95	38.7858
		489	134.21	132.8	98.95	38.8653
		490	134.49	133.1	98.97	38.9448
		491	134.55	133.24	99.03	39.0243
		492	134.47	133.28	99.12	39.1038
		493	133.92	132.93	99.27	39.1832
		494	133.49	132.48	99.25	39.2627
		495	133.38	132.25	99.15	39.3422
		496	133.22	132.11	99.17	39.4217
		497	133.02	132.03	99.25	39.5011
		498	132.94	131.79	99.13	39.5806
		499	133.71	132.02	98.73	39.6601
		500	134.43	132.9	98.86	39.7396
		501	134.89	133.38	98.88	39.8191
		502	134.85	133.62	99.09	39.8985
		503	134.5	133.57	99.31	39.978
		504	134.36	132.95	98.95	40.0575
		505	133.85	132.57	99.04	40.137
		506	133.19	131.87	99.01	40.2165
		507	132.92	131.44	98.88	40.2959
		508	132.74	131.26	98.88	40.3754
		509	132.37	131	98.96	40.4549
		510	132.24	130.75	98.87	40.5344
		511	133.35	131.06	98.28	40.6139
		512	134.16	132.17	98.52	40.6933
		513	134.48	132.57	98.58	40.7728
		514	134.45	132.82	98.79	40.8523
		515	134.25	132.64	98.8	40.9318
		516	134.15	132.53	98.8	41.0113
		517	133.65	132.37	99.04	41.0907
		518	133.21	131.83	98.97	41.1702
		519	133.03	131.57	98.9	41.2497
		520	132.94	131.49	98.91	41.3292
		521	132.72	131.38	98.99	41.4086
		522	132.86	131.15	98.71	41.4881
		523	134.12	131.91	98.35	41.5676
		524	134.92	132.98	98.56	41.6471
		525	135.15	133.36	98.68	41.7266
		526	135.21	133.54	98.77	41.806
		527	134.93	133.42	98.88	41.8855
		528	134.69	133.15	98.86	41.965
		529	134.06	132.95	99.17	42.0445
		530	132.99	131.96	99.22	42.124
		531	132.69	131.41	99.04	42.2034
		532	132.15	131.06	99.17	42.2829
		533	131.92	130.73	99.09	42.3624
		534	131.32	130.22	99.16	42.4419
		535	131.68	130.19	98.87	42.5214
		536	132.15	130.57	98.81	42.6008
		537	132.37	130.92	98.9	42.6803
		538	132.46	131.07	98.95	42.7598
		539	132.36	131.03	99	42.8393
		540	132.05	130.92	99.14	42.9188
		541	131.44	130.43	99.23	42.9982
		542	130.94	129.96	99.26	43.0777
		543	130.78	129.53	99.05	43.1572
		544	130.83	129.59	99.05	43.2367
		545	130.71	129.58	99.14	43.3161
		546	130.34	129.29	99.19	43.3956
		547	130.21	129.09	99.13	43.4751
		548	130.59	129.2	98.94	43.5546
		549	131.02	129.57	98.89	43.6341
		550	131.07	129.85	99.07	43.7135
		551	130.95	129.75	99.08	43.793
		552	130.96	129.68	99.02	43.8725
		553	130.61	129.6	99.23	43.952
		554	130.82	129.41	98.92	44.0315
		555	130.71	129.65	99.19	44.1109
		556	130.7	129.54	99.11	44.1904
		557	130.83	129.6	99.06	44.2699
		558	130.61	129.52	99.17	44.3494
		559	130.54	129.34	99.07	44.4289
		560	130.6	129.32	99.02	44.5083
		561	130.89	129.62	99.03	44.5878
		562	131.04	129.79	99.05	44.6673
		563	131.11	129.77	98.98	44.7468
		564	131.14	129.92	99.07	44.8263
		565	130.95	129.82	99.14	44.9057
		566	130.43	129.38	99.19	44.9852
		567	130.66	129.46	99.08	45.0647
		568	130.5	129.45	99.2	45.1442
		569	130.54	129.37	99.11	45.2236
		570	130.58	129.36	99.06	45.3031
		571	130.51	129.38	99.14	45.3826
		572	130.02	129.1	99.3	45.4621
		573	130.66	129.02	98.74	45.5416
		574	131.08	129.73	98.98	45.621
		575	131.29	129.94	98.97	45.7005
		576	131.27	130.1	99.11	45.78
		577	131.35	130.03	98.99	45.8595
		578	131.26	130.09	99.11	45.939
		579	130.91	129.95	99.27	46.0184
		580	130.72	129.52	99.08	46.0979
		581	130.62	129.53	99.17	46.1774
		582	130.62	129.4	99.07	46.2569
		583	130.48	129.42	99.19	46.3364
		584	129.81	129.04	99.4	46.4158
		585	130.27	128.82	98.89	46.4953
		586	130.96	129.44	98.84	46.5748
		587	131.24	129.93	99	46.6543
		588	131.67	130.18	98.87	46.7338
		589	132.02	130.58	98.91	46.8132
		590	131.9	130.74	99.12	46.8927
		591	131.68	130.53	99.12	46.9722
		592	131.23	130.26	99.26	47.0517
		593	131.04	129.85	99.09	47.1311
		594	130.79	129.77	99.22	47.2106
		595	130.67	129.57	99.16	47.2901
		596	130.55	129.49	99.18	47.3696
		597	130.49	129.27	99.07	47.4491
		598	131.45	129.66	98.63	47.5285
		599	132.61	130.87	98.69	47.608
		600	132.71	131.33	98.96	47.6875
		601	132.88	131.46	98.93	47.767
		602	133.02	131.63	98.95	47.8465
		603	133	131.65	98.98	47.9259
		604	132.69	131.64	99.21	48.0054
		605	132.1	131.07	99.22	48.0849
		606	131.75	130.66	99.17	48.1644
		607	131.49	130.44	99.2	48.2439
		608	131.03	130.04	99.25	48.3233
		609	130.72	129.71	99.23	48.4028
		610	131.02	129.54	98.87	48.4823
		611	131.89	130.31	98.8	48.5618
		612	132.41	130.93	98.88	48.6413
		613	132.72	131.31	98.93	48.7207
		614	132.59	131.37	99.07	48.8002
		615	132.51	131.25	99.05	48.8797
		616	132.29	131.2	99.18	48.9592
		617	131.56	130.68	99.34	49.0386
		618	131.15	130.12	99.21	49.1181
		619	130.94	129.82	99.15	49.1976
		620	130.75	129.74	99.23	49.2771
		621	130.66	129.58	99.17	49.3566
		622	130.51	129.48	99.21	49.436
		623	131.05	129.49	98.81	49.5155
		624	131.63	130.21	98.92	49.595
		625	131.96	130.63	99	49.6745
		626	131.85	130.69	99.12	49.754
		627	131.59	130.5	99.17	49.8334
		628	131.45	130.33	99.15	49.9129
		629	131.02	130.14	99.33	49.9924
		630	130.79	129.72	99.18	50.0719
		631	130.33	129.37	99.27	50.1514
		632	130.22	129.21	99.23	50.2308
		633	129.91	129	99.3	50.3103
		634	130.09	128.95	99.12	50.3898
		635	130.41	129.03	98.94	50.4693
		636	130.91	129.61	99.01	50.5488
		637	131.08	129.83	99.05	50.6282
		638	131.19	130	99.09	50.7077
		639	131.1	129.95	99.12	50.7872
		640	130.87	129.85	99.22	50.8667
		641	130.85	129.78	99.18	50.9461
		642	130.51	129.54	99.26	51.0256
		643	130.22	129.19	99.21	51.1051
		644	130.09	129.14	99.27	51.1846
		645	129.93	128.96	99.26	51.2641
		646	129.93	128.82	99.15	51.3435
		647	129.78	128.78	99.22	51.423
		648	130.38	128.97	98.92	51.5025
		649	130.8	129.51	99.02	51.582
		650	131.14	129.73	98.92	51.6615
		651	131.34	130.15	99.09	51.7409
		652	131.19	130.13	99.19	51.8204
		653	131.14	130	99.13	51.8999
		654	130.92	129.93	99.24	51.9794
		655	130.94	129.86	99.18	52.0589
		656	130.87	129.71	99.12	52.1383
		657	130.46	129.53	99.29	52.2178
		658	130.53	129.43	99.16	52.2973
		659	130.31	129.34	99.26	52.3768
		660	130.52	129.13	98.93	52.4563
		661	131.13	129.73	98.93	52.5357
		662	131.34	130.12	99.07	52.6152
		663	131.55	130.29	99.04	52.6947
		664	131.51	130.37	99.13	52.7742
		665	131.38	130.27	99.15	52.8536
		666	131.27	130.21	99.2	52.9331
		667	131.2	129.96	99.06	53.0126
		668	131.09	130.15	99.28	53.0921
		669	130.97	129.88	99.17	53.1716
		670	130.51	129.61	99.31	53.251
		671	130.4	129.37	99.21	53.3305
		672	129.97	129.12	99.35	53.41
		673	130.21	128.99	99.06	53.4895
		674	130.07	129.02	99.19	53.569
		675	130.5	129.21	99.01	53.6484
		676	130.44	129.5	99.28	53.7279
		677	130.47	129.36	99.15	53.8074
		678	130.69	129.49	99.08	53.8869
		679	130.35	129.43	99.29	53.9664
		680	130.39	129.38	99.22	54.0458
		681	130.09	129.04	99.19	54.1253
		682	130.02	129.07	99.27	54.2048
		683	130.07	128.99	99.17	54.2843
		684	130.07	129.03	99.21	54.3638
		685	129.57	128.63	99.28	54.4432
		686	129.99	128.81	99.09	54.5227
		687	130.1	128.98	99.14	54.6022
		688	130.18	129.05	99.13	54.6817
		689	130	129.07	99.29	54.7611
		690	129.84	128.85	99.23	54.8406
		691	129.72	128.81	99.3	54.9201
		692	129.72	128.67	99.2	54.9996
		693	129.83	128.74	99.16	55.0791
		694	130.09	128.91	99.09	55.1585
		695	129.95	128.9	99.19	55.238
		696	129.73	128.85	99.32	55.3175
		697	129.32	128.52	99.38	55.397
		698	129.65	128.42	99.05	55.4765
		699	129.96	128.78	99.09	55.5559
		700	130.16	129.1	99.19	55.6354
		701	130.26	129.14	99.14	55.7149
		702	130	129.14	99.34	55.7944
		703	129.85	128.85	99.23	55.8739
		704	129.69	128.83	99.34	55.9533
		705	129.69	128.51	99.09	56.0328
		706	130	128.87	99.14	56.1123
		707	129.81	128.88	99.29	56.1918
		708	129.98	128.85	99.14	56.2713
		709	129.39	128.73	99.49	56.3507
		710	129.22	128.17	99.19	56.4302
		711	129.52	128.32	99.07	56.5097
		712	129.53	128.54	99.23	56.5892
		713	129.76	128.7	99.18	56.6686
		714	129.82	128.74	99.17	56.7481
		715	129.66	128.72	99.28	56.8276
		716	129.54	128.72	99.36	56.9071
		717	129.18	128.2	99.24	56.9866
		718	129.24	128.27	99.25	57.066
		719	129.37	128.32	99.19	57.1455
		720	129.4	128.38	99.21	57.225
		721	129.42	128.39	99.2	57.3045
		722	128.8	128.09	99.45	57.384
		723	129.34	128.01	98.97	57.4634
		724	129.6	128.56	99.2	57.5429
		725	129.92	128.69	99.05	57.6224
		726	130.11	128.99	99.13	57.7019
		727	130.15	129.12	99.2	57.7814
		728	130.07	129.1	99.25	57.8608
		729	129.95	129.02	99.28	57.9403
		730	130.14	128.94	99.08	58.0198
		731	129.42	128.7	99.45	58.0993
		732	129.36	128.53	99.36	58.1788
		733	129.71	128.41	99	58.2582
		734	129.66	128.78	99.32	58.3377
		735	129.44	128.37	99.17	58.4172
		736	130.07	128.84	99.05	58.4967
		737	130.5	129.21	99.01	58.5761
		738	130.86	129.61	99.05	58.6556
		739	131.14	129.9	99.06	58.7351
		740	131.15	130.09	99.19	58.8146
		741	130.93	129.91	99.22	58.8941
		742	130.52	129.71	99.38	58.9735
		743	130.27	129.32	99.28	59.053
		744	129.98	129.06	99.29	59.1325
		745	129.87	128.89	99.25	59.212
		746	129.77	128.9	99.33	59.2915
		747	129.61	128.62	99.24	59.3709
		748	130.04	128.73	98.99	59.4504
		749	130.78	129.38	98.93	59.5299
		750	131.1	129.87	99.06	59.6094
		751	131.25	130.11	99.13	59.6889
		752	131.09	130.1	99.24	59.7683
		753	130.84	129.87	99.25	59.8478
		754	130.69	129.69	99.23	59.9273
		755	130.55	129.59	99.26	60.0068
		756	130.18	129.33	99.34	60.0863
		757	130.22	129.14	99.17	60.1657
		758	130.12	129.15	99.25	60.2452
		759	129.99	129.06	99.29	60.3247
		760	129.87	128.91	99.26	60.4042
		761	129.79	128.78	99.22	60.4836
		762	130.13	128.91	99.06	60.5631
		763	130.28	129.2	99.17	60.6426
		764	130.65	129.46	99.09	60.7221
		765	130.68	129.62	99.19	60.8016
		766	130.32	129.33	99.24	60.881
		767	130.72	129.57	99.12	60.9605
		768	130.54	129.66	99.33	61.04
		769	129.91	129.22	99.47	61.1195
		770	129.81	128.8	99.22	61.199
		771	129.84	128.83	99.22	61.2784
		772	129.73	128.7	99.21	61.3579
		773	130.09	128.9	99.08	61.4374
		774	130.52	129.29	99.06	61.5169
		775	130.91	129.67	99.05	61.5964
		776	131.18	130.02	99.11	61.6758
		777	131.14	130.12	99.22	61.7553
		778	130.81	129.97	99.36	61.8348
		779	130.49	129.49	99.23	61.9143
		780	130.37	129.45	99.29	61.9938
		781	130.55	129.45	99.16	62.0732
		782	130.3	129.38	99.29	62.1527
		783	130.05	129.17	99.32	62.2322
		784	129.75	128.87	99.32	62.3117
		785	129.77	128.78	99.24	62.3911
		786	130.24	128.98	99.04	62.4706
		787	130.57	129.36	99.07	62.5501
		788	130.54	129.59	99.27	62.6296
		789	130.44	129.4	99.21	62.7091
		790	130.43	129.48	99.27	62.7885
		791	130.32	129.34	99.24	62.868
		792	130.1	129.26	99.35	62.9475
		793	129.86	128.98	99.32	63.027
		794	129.79	128.83	99.25	63.1065
		795	129.83	128.86	99.26	63.1859
		796	129.4	128.61	99.39	63.2654
		797	129.17	128.27	99.3	63.3449
		798	129.37	128.32	99.19	63.4244
		799	130.28	128.86	98.91	63.5039
		800	130.71	129.49	99.07	63.5833
		801	131.1	129.88	99.07	63.6628
		802	131.41	130.24	99.11	63.7423
		803	129.23	130.12	100.69	63.8218
		804	131.33	128.61	97.93	63.9013
		805	131.21	130.21	99.23	63.9807
		806	131.06	130.01	99.19	64.0602
		807	131.06	129.97	99.17	64.1397
		808	130.94	129.96	99.25	64.2192
		809	130.8	129.9	99.31	64.2986
		810	130.49	129.57	99.29	64.3781
		811	131.44	130.03	98.92	64.4576
		812	132.02	130.65	98.96	64.5371
		813	132.44	131.09	98.98	64.6166
		814	132.54	131.38	99.12	64.696
		815	132.41	131.31	99.17	64.7755
		816	132.31	131.18	99.15	64.855
		817	132.27	131.16	99.16	64.9345
		818	131.69	130.87	99.38	65.014
		819	131.53	130.49	99.2	65.0934
		820	131.45	130.41	99.21	65.1729
		821	131.48	130.37	99.16	65.2524
		822	131.16	130.27	99.32	65.3319
		823	131.71	130.18	98.83	65.4114
		824	132.69	131.19	98.87	65.4908
		825	132.98	131.62	98.98	65.5703
		826	133.11	131.89	99.09	65.6498
		827	133.18	131.96	99.08	65.7293
		828	133.06	131.92	99.14	65.8088
		829	132.85	131.78	99.19	65.8882
		830	132.5	131.54	99.28	65.9677
		831	131.81	131	99.38	66.0472
		832	131.71	130.66	99.2	66.1267
		833	131.74	130.63	99.16	66.2061
		834	131.64	130.61	99.22	66.2856
		835	131.82	130.67	99.13	66.3651
		836	132.71	131.06	98.75	66.4446
		837	133.07	131.76	99.02	66.5241
		838	132.71	131.79	99.3	66.6035
		839	132.7	131.55	99.13	66.683
		840	132.87	131.68	99.1	66.7625
		841	132.65	131.58	99.19	66.842
		842	132.28	131.37	99.31	66.9215
		843	131.79	131	99.4	67.0009
		844	131.52	130.51	99.23	67.0804
		845	131.56	130.5	99.19	67.1599
		846	131.45	130.46	99.25	67.2394
		847	131.53	130.4	99.14	67.3189
		848	131.8	130.5	99.01	67.3983
		849	132.46	131.09	98.96	67.4778
		850	132.56	131.42	99.14	67.5573
		851	132.48	131.42	99.19	67.6368
		852	132.38	131.3	99.18	67.7163
		853	132.03	131.16	99.34	67.7957
		854	132.23	130.98	99.05	67.8752
		855	131.76	130.92	99.37	67.9547
		856	131.64	130.66	99.26	68.0342
		857	131.61	130.57	99.21	68.1136
		858	131.66	130.57	99.18	68.1931
		859	131.66	130.53	99.14	68.2726
		860	131.69	130.67	99.22	68.3521
		861	132.11	130.81	99.01	68.4316
		862	132.12	131.05	99.19	68.511
		863	132.12	131.08	99.21	68.5905
		864	131.89	130.92	99.26	68.67
		865	131.77	130.72	99.2	68.7495
		866	131.97	130.79	99.11	68.829
		867	131.76	130.97	99.4	68.9084
		868	131.28	130.37	99.31	68.9879
		869	131.3	130.27	99.22	69.0674
		870	131.33	130.3	99.22	69.1469
		871	131.09	130.24	99.35	69.2264
		872	131.1	130.02	99.18	69.3058
		873	131.35	130.22	99.14	69.3853
		874	130.9	130.19	99.46	69.4648
		875	130.89	129.88	99.24	69.5443
		876	131.05	129.92	99.14	69.6238
		877	131.48	130.26	99.07	69.7032
		878	131.7	130.57	99.14	69.7827
		879	131.71	130.7	99.23	69.8622
		880	131.39	130.57	99.38	69.9417
		881	130.88	130.09	99.39	70.0211
		882	130.67	129.81	99.34	70.1006
		883	130.44	129.62	99.37	70.1801
		884	130.35	129.35	99.23	70.2596
		885	130.84	129.66	99.09	70.3391
		886	131.03	129.95	99.18	70.4185
		887	130.46	129.74	99.45	70.498
		888	131.18	129.87	99	70.5775
		889	131.28	130.25	99.22	70.657
		890	131.07	130.15	99.3	70.7365
		891	131.27	130.17	99.16	70.8159
		892	131.06	130.29	99.41	70.8954
		893	130.44	129.72	99.45	70.9749
		894	130.18	129.36	99.37	71.0544
		895	130.1	129.2	99.31	71.1339
		896	129.9	129.07	99.36	71.2133
		897	130.33	129.11	99.07	71.2928
		898	130.82	129.6	99.06	71.3723
		899	131.36	130.15	99.08	71.4518
		900	131.56	130.46	99.17	71.5313
		901	131.6	130.54	99.2	71.6107
		902	131.76	130.64	99.15	71.6902
		903	131.6	130.73	99.34	71.7697
		904	131.55	130.55	99.24	71.8492
		905	131.02	130.29	99.44	71.9286
		906	130.71	129.82	99.32	72.0081
		907	130.58	129.71	99.34	72.0876
		908	130.3	129.51	99.39	72.1671
		909	130.25	129.24	99.22	72.2466
		910	130.98	129.55	98.91	72.326
		911	131.89	130.55	98.98	72.4055
		912	132.13	131	99.14	72.485
		913	132	131	99.25	72.5645
		914	131.78	130.89	99.32	72.644
		915	131.52	130.66	99.35	72.7234
		916	131.22	130.32	99.32	72.8029
		917	131.32	130.21	99.16	72.8824
		918	130.85	130.14	99.46	72.9619
		919	130.84	129.88	99.27	73.0414
		920	130.87	129.9	99.26	73.1208
		921	130.81	129.89	99.3	73.2003
		922	130.94	129.87	99.19	73.2798
		923	131.57	130.25	98.99	73.3593
		924	132.13	130.82	99.01	73.4388
		925	132.26	131.17	99.17	73.5182
		926	131.83	131	99.37	73.5977
		927	131.02	130.5	99.6	73.6772
		928	130.86	129.9	99.27	73.7567
		929	131.08	129.96	99.14	73.8361
		930	130.37	129.97	99.69	73.9156
		931	129.85	129.14	99.45	73.9951
		932	129.64	128.78	99.33	74.0746
		933	129.49	128.71	99.39	74.1541
		934	129.49	128.59	99.31	74.2335
		935	130.06	128.85	99.07	74.313
		936	130.56	129.46	99.16	74.3925
		937	130.78	129.71	99.18	74.472
		938	130.87	129.92	99.28	74.5515
		939	130.6	129.79	99.38	74.6309
		940	130.32	129.55	99.41	74.7104
		941	130.21	129.28	99.29	74.7899
		942	130.56	129.52	99.21	74.8694
		943	129.73	129.23	99.61	74.9489
		944	129.42	128.72	99.46	75.0283
		945	129.42	128.53	99.31	75.1078
		946	129.3	128.54	99.41	75.1873
		947	129.36	128.44	99.29	75.2668
		948	129.5	128.55	99.27	75.3463
		949	129.77	128.74	99.21	75.4257
		950	129.88	128.96	99.29	75.5052
		951	129.91	129.04	99.33	75.5847
		952	129.72	128.96	99.41	75.6642
		953	129.65	128.78	99.33	75.7436
		954	130.11	128.83	99.02	75.8231
		955	130.91	129.8	99.15	75.9026
		956	129.53	129.22	99.76	75.9821
		957	129.28	128.51	99.41	76.0616
		958	129.15	128.39	99.41	76.141
		959	129.03	128.25	99.4	76.2205
		960	129.22	128.22	99.22	76.3
		961	129.74	128.6	99.12	76.3795
		962	130.42	129.19	99.06	76.459
		963	130.81	129.72	99.17	76.5384
		964	131.07	130.03	99.21	76.6179
		965	130.7	129.91	99.39	76.6974
		966	130.63	129.71	99.3	76.7769
		967	130.54	129.72	99.38	76.8564
		968	130.01	129.41	99.54	76.9358
		969	129.59	128.84	99.42	77.0153
		970	129.63	128.75	99.33	77.0948
		971	129.43	128.68	99.42	77.1743
		972	129.41	128.48	99.28	77.2538
		973	129.69	128.74	99.27	77.3332
		974	130.13	129.01	99.14	77.4127
		975	130.53	129.35	99.1	77.4922
		976	131.01	129.86	99.12	77.5717
		977	130.85	130.06	99.4	77.6511
		978	130.73	129.8	99.29	77.7306
		979	131.01	129.9	99.15	77.8101
		980	130.24	129.8	99.66	77.8896
		981	129.88	129.05	99.36	77.9691
		982	129.81	129	99.38	78.0485
		983	129.84	128.99	99.34	78.128
		984	129.52	128.82	99.47	78.2075
		985	130.19	128.78	98.92	78.287
		986	131.44	129.91	98.83	78.3665
		987	132.03	130.79	99.06	78.4459
		988	132.4	131.2	99.1	78.5254
		989	132.09	131.23	99.35	78.6049
		990	131.93	131.01	99.31	78.6844
		991	131.57	130.72	99.35	78.7639
		992	131.34	130.5	99.35	78.8433
		993	130.7	130.09	99.53	78.9228
		994	130.52	129.66	99.34	79.0023
		995	130.34	129.52	99.37	79.0818
		996	130.17	129.4	99.4	79.1613
		997	130.36	129.23	99.13	79.2407
		998	130.86	129.74	99.14	79.3202
		999	131.16	130.21	99.27	79.3997
		1000	131.02	130.04	99.25	79.4792
		1001	131.56	130.36	99.09	79.5586
		1002	131.5	130.53	99.26	79.6381
		1003	131.43	130.52	99.31	79.7176
		1004	131.45	130.53	99.3	79.7971
		1005	130.8	130.2	99.54	79.8766
		1006	130.52	129.7	99.37	79.956
		1007	130.5	129.61	99.32	80.0355
		1008	130.36	129.54	99.37	80.115
		1009	130.11	129.32	99.39	80.1945
		1010	130.85	129.5	98.97	80.274
		1011	131.65	130.37	99.03	80.3534
		1012	131.57	130.65	99.3	80.4329
		1013	131.73	130.68	99.21	80.5124
		1014	131.75	130.79	99.27	80.5919
		1015	131.69	130.72	99.27	80.6714
		1016	131.78	130.76	99.22	80.7508
		1017	131.48	130.71	99.41	80.8303
		1018	130.76	130.18	99.56	80.9098
		1019	130.41	129.66	99.43	80.9893
		1020	130.25	129.44	99.38	81.0688
		1021	130.07	129.31	99.42	81.1482
		1022	130.08	129.13	99.27	81.2277
		1023	130.91	129.54	98.95	81.3072
		1024	131.48	130.48	99.24	81.3867
		1025	130.44	129.95	99.62	81.4661
		1026	130.15	129.42	99.44	81.5456
		1027	129.88	129.19	99.46	81.6251
		1028	129.61	128.87	99.43	81.7046
		1029	129.58	128.75	99.36	81.7841
		1030	129.5	128.77	99.44	81.8635
		1031	129.3	128.51	99.39	81.943
		1032	129.18	128.47	99.45	82.0225
		1033	129.07	128.26	99.37	82.102
		1034	128.82	128.17	99.49	82.1815
		1035	128.39	127.82	99.55	82.2609
		1036	128.6	127.6	99.22	82.3404
		1037	128.58	127.9	99.47	82.4199
		1038	128.7	127.84	99.34	82.4994
		1039	128.72	128.03	99.46	82.5789
		1040	128.58	127.88	99.45	82.6583
		1041	128.54	127.76	99.39	82.7378
		1042	128.54	127.75	99.39	82.8173
		1043	128.14	127.65	99.62	82.8968
		1044	127.82	127.22	99.53	82.9763
		1045	127.81	127.08	99.43	83.0557
		1046	127.72	127	99.44	83.1352
		1047	127.58	126.96	99.52	83.2147
		1048	127.71	126.93	99.39	83.2942
		1049	127.76	126.96	99.37	83.3736
		1050	127.71	127	99.45	83.4531
		1051	127.71	127.02	99.46	83.5326
		1052	127.59	126.93	99.48	83.6121
		1053	127.16	126.86	99.76	83.6916
		1054	127.32	126.44	99.3	83.771
		1055	127.26	126.55	99.44	83.8505
		1056	127.04	126.48	99.55	83.93
		1057	127.08	126.33	99.41	84.0095
		1058	126.91	126.26	99.49	84.089
		1059	126.89	126.22	99.47	84.1684
		1060	126.81	126.13	99.47	84.2479
		1061	126.93	126.17	99.4	84.3274
		1062	127.12	126.39	99.42	84.4069
		1063	127.22	126.5	99.43	84.4864
		1064	127.32	126.6	99.44	84.5658
		1065	127.24	126.57	99.47	84.6453
		1066	127.28	126.51	99.4	84.7248
		1067	127.44	126.57	99.31	84.8043
		1068	127.31	126.76	99.57	84.8838
		1069	127.09	126.47	99.51	84.9632
		1070	127.09	126.36	99.43	85.0427
		1071	126.93	126.35	99.55	85.1222
		1072	126.94	126.26	99.47	85.2017
		1073	126.92	126.24	99.46	85.2811
		1074	127.02	126.29	99.43	85.3606
		1075	127.69	126.63	99.18	85.4401
		1076	127.83	127.08	99.41	85.5196
		1077	128.12	127.18	99.26	85.5991
		1078	127.97	127.32	99.49	85.6785
		1079	127.81	127.09	99.43	85.758
		1080	127.78	127.07	99.45	85.8375
		1081	127.56	127.03	99.59	85.917
		1082	127.3	126.62	99.47	85.9965
		1083	127.23	126.53	99.45	86.0759
		1084	127.16	126.46	99.45	86.1554
		1085	127.2	126.48	99.44	86.2349
		1086	126.28	126.56	100.22	86.3144
		1087	127.42	125.81	98.73	86.3939
		1088	127.8	126.85	99.26	86.4733
		1089	127.74	127.02	99.43	86.5528
		1090	127.76	127.02	99.42	86.6323
		1091	127.68	127.02	99.48	86.7118
		1092	127.79	127.01	99.39	86.7913
		1093	127.74	126.98	99.4	86.8707
		1094	127.54	126.99	99.57	86.9502
		1095	127.33	126.71	99.52	87.0297
		1096	127.28	126.57	99.44	87.1092
		1097	127.08	126.41	99.48	87.1886
		1098	127.04	126.43	99.52	87.2681
		1099	127.47	126.55	99.28	87.3476
		1100	127.39	126.73	99.48	87.4271
		1101	127.48	126.67	99.36	87.5066
		1102	127.68	126.86	99.36	87.586
		1103	127.56	126.93	99.51	87.6655
		1104	127.58	126.85	99.43	87.745
		1105	127.5	126.84	99.48	87.8245
		1106	127.39	126.81	99.55	87.904
		1107	127.18	126.61	99.55	87.9834
		1108	126.99	126.36	99.51	88.0629
		1109	126.84	126.22	99.52	88.1424
		1110	126.89	126.19	99.45	88.2219
		1111	126.83	126.13	99.45	88.3014
		1112	126.88	126.2	99.47	88.3808
		1113	127.17	126.3	99.31	88.4603
		1114	127.57	126.62	99.25	88.5398
		1115	127.62	126.92	99.45	88.6193
		1116	127.4	126.84	99.56	88.6988
		1117	127.22	126.63	99.54	88.7782
		1118	127.15	126.46	99.45	88.8577
		1119	127.17	126.44	99.42	88.9372
		1120	127.22	126.63	99.54	89.0167
		1121	127.03	126.36	99.47	89.0961
		1122	126.98	126.38	99.52	89.1756
		1123	127.18	126.31	99.32	89.2551
		1124	127.05	126.47	99.54	89.3346
		1125	127.28	126.41	99.32	89.4141
		1126	127.39	126.68	99.44	89.4935
		1127	127.67	126.83	99.34	89.573
		1128	127.93	127.05	99.31	89.6525
		1129	127.67	127.1	99.55	89.732
		1130	127.35	126.73	99.51	89.8115
		1131	127.69	126.86	99.35	89.8909
		1132	127.25	126.82	99.66	89.9704
		1133	126.92	126.4	99.59	90.0499
		1134	126.94	126.19	99.41	90.1294
		1135	127.01	126.3	99.44	90.2089
		1136	126.89	126.25	99.49	90.2883
		1137	126.97	126.24	99.43	90.3678
		1138	127.23	126.41	99.36	90.4473
		1139	127.79	126.75	99.18	90.5268
		1140	128.25	127.4	99.34	90.6063
		1141	128.17	127.47	99.46	90.6857
		1142	128.05	127.4	99.5	90.7652
		1143	127.71	127.1	99.52	90.8447
		1144	127.82	127.02	99.38	90.9242
		1145	127.66	127.11	99.56	91.0036
		1146	127.19	126.65	99.58	91.0831
		1147	127.2	126.48	99.43	91.1626
		1148	127.38	126.6	99.39	91.2421
		1149	127.24	126.69	99.57	91.3216
		1150	127.65	126.64	99.21	91.401
		1151	127.94	127.03	99.28	91.4805
		1152	128.53	127.52	99.22	91.56
		1153	128.88	127.96	99.29	91.6395
		1154	129.04	128.16	99.32	91.719
		1155	128.87	128.23	99.5	91.7984
		1156	128.78	127.97	99.37	91.8779
		1157	128.96	128.14	99.37	91.9574
		1158	128.41	127.96	99.66	92.0369
		1159	128.03	127.35	99.47	92.1164
		1160	128	127.34	99.48	92.1958
		1161	128.14	127.31	99.36	92.2753
		1162	128.09	127.35	99.43	92.3548
		1163	128.43	127.55	99.31	92.4343
		1164	129.25	128.01	99.04	92.5138
		1165	129.43	128.54	99.31	92.5932
		1166	129.62	128.7	99.29	92.6727
		1167	129.81	128.91	99.31	92.7522
		1168	129.87	129.09	99.39	92.8317
		1169	129.63	128.9	99.44	92.9111
		1170	129.43	128.75	99.48	92.9906
		1171	128.87	128.36	99.61	93.0701
		1172	128.72	127.98	99.42	93.1496
		1173	128.76	127.99	99.4	93.2291
		1174	128.56	127.93	99.51	93.3085
		1175	128.58	127.71	99.32	93.388
		1176	129.22	128.12	99.15	93.4675
		1177	129.95	128.81	99.12	93.547
		1178	130.01	129.1	99.3	93.6265
		1179	130.2	129.35	99.34	93.7059
		1180	129.78	129.17	99.53	93.7854
		1181	129.7	128.98	99.45	93.8649
		1182	129.43	128.71	99.44	93.9444
		1183	129.06	128.46	99.54	94.0239
		1184	128.3	127.98	99.75	94.1033
		1185	128.01	127.5	99.6	94.1828
		1186	127.84	127.1	99.43	94.2623
		1187	127.44	127.06	99.7	94.3418
		1188	127.34	126.67	99.47	94.4213
		1189	127.88	126.95	99.27	94.5007
		1190	128.28	127.33	99.26	94.5802
		1191	128.6	127.71	99.31	94.6597
		1192	128.69	127.91	99.39	94.7392
		1193	128.72	128.01	99.45	94.8186
		1194	128.47	127.86	99.53	94.8981
		1195	128.24	127.65	99.54	94.9776
		1196	127.74	127.31	99.67	95.0571
		1197	127.46	126.82	99.5	95.1366
		1198	127.11	126.63	99.62	95.216
		1199	127.02	126.43	99.54	95.2955
		1200	127.02	126.36	99.48	95.375
		1201	127.07	126.42	99.5	95.4545
		1202	127.11	126.44	99.47	95.534
		1203	127.01	126.44	99.55	95.6134
		1204	127.09	126.4	99.46	95.6929
		1205	126.86	126.33	99.58	95.7724
		1206	126.93	126.26	99.47	95.8519
		1207	126.94	126.27	99.48	95.9314
		1208	126.86	126.26	99.53	96.0108
		1209	126.74	126.18	99.56	96.0903
		1210	126.51	125.96	99.56	96.1698
		1211	126.42	125.89	99.58	96.2493
		1212	126.37	125.78	99.53	96.3288
		1213	126.33	125.73	99.53	96.4082
		1214	126.22	125.58	99.5	96.4877
		1215	126.4	125.67	99.43	96.5672
		1216	126.69	125.91	99.39	96.6467
		1217	126.92	126.23	99.46	96.7261
		1218	127.13	126.44	99.45	96.8056
		1219	126.89	126.39	99.6	96.8851
		1220	126.85	126.11	99.42	96.9646
		1221	127.37	126.63	99.43	97.0441
		1222	126.48	126.19	99.77	97.1235
		1223	126.52	125.89	99.5	97.203
		1224	126.47	125.83	99.5	97.2825
		1225	126.32	125.76	99.56	97.362
		1226	126.38	125.73	99.48	97.4415
		1227	126.58	125.82	99.4	97.5209
		1228	127.39	126.33	99.17	97.6004
		1229	127.56	126.86	99.46	97.6799
		1230	127.44	126.81	99.51	97.7594
		1231	127.48	126.71	99.4	97.8389
		1232	127.32	126.81	99.6	97.9183
		1233	127.19	126.62	99.55	97.9978
		1234	127.21	126.48	99.43	98.0773
		1235	127.98	126.91	99.17	98.1568
		1236	127.24	126.89	99.72	98.2363
		1237	127.2	126.63	99.55	98.3157
		1238	127.09	126.47	99.51	98.3952
		1239	127.08	126.37	99.44	98.4747
		1240	127.56	126.61	99.26	98.5542
		1241	128.1	127.18	99.28	98.6336
		1242	127.94	127.38	99.56	98.7131
		1243	128.44	127.41	99.2	98.7926
		1244	128.63	127.86	99.4	98.8721
		1245	128.21	127.77	99.66	98.9516
		1246	127.99	127.31	99.47	99.031
		1247	127.81	127.26	99.57	99.1105
		1248	127.35	126.89	99.64	99.19
		1249	127.3	126.68	99.51	99.2695
		1250	127.17	126.52	99.5	99.349
		1251	127.17	126.53	99.5	99.4284
		1252	127.46	126.56	99.3	99.5079
		1253	128.82	127.39	98.89	99.5874
		1254	129.55	128.56	99.23	99.6669
		1255	129.16	128.6	99.56	99.7464
		1256	129.34	128.42	99.29	99.8258
		1257	129.37	128.62	99.42	99.9053
		1258	129.29	128.57	99.44	99.9848
		1259	129.17	128.52	99.49	100.064
		1260	128.62	128.16	99.64	100.144
		1261	128.33	127.75	99.55	100.223
		1262	128.19	127.55	99.5	100.303
		1263	128.03	127.45	99.55	100.382
		1264	127.7	127.18	99.59	100.462
		1265	127.57	126.87	99.45	100.541
		1266	128.51	127.32	99.07	100.621
		1267	129.05	128.13	99.29	100.7
		1268	129.33	128.44	99.31	100.78
		1269	129.43	128.64	99.39	100.859
		1270	129.16	128.57	99.55	100.939
		1271	129.23	128.41	99.36	101.018
		1272	129.09	128.5	99.55	101.098
		1273	128.42	128.06	99.71	101.177
		1274	128.13	127.51	99.52	101.256
		1275	128.12	127.43	99.47	101.336
		1276	128.06	127.42	99.5	101.415
		1277	127.94	127.28	99.49	101.495
		1278	128.25	127.38	99.32	101.574
		1279	128.79	127.81	99.24	101.654
		1280	129.2	128.27	99.28	101.733
		1281	129.47	128.6	99.33	101.813
		1282	129.53	128.78	99.42	101.892
		1283	129.47	128.64	99.36	101.972
		1284	129.66	128.88	99.4	102.051
		1285	129.82	129.03	99.39	102.131
		1286	129.37	128.83	99.58	102.21
		1287	129.2	128.51	99.47	102.29
		1288	129.13	128.44	99.46	102.369
		1289	129.08	128.38	99.46	102.449
		1290	129.28	128.38	99.3	102.528
		1291	130	128.82	99.09	102.608
		1292	130.69	129.6	99.16	102.687
		1293	130.29	129.86	99.67	102.767
		1294	129.56	129.06	99.61	102.846
		1295	129.39	128.69	99.46	102.926
		1296	129.42	128.65	99.4	103.005
		1297	129.28	128.64	99.5	103.084
		1298	129.11	128.51	99.53	103.164
		1299	128.78	128.16	99.52	103.243
		1300	128.46	127.95	99.61	103.323
		1301	128.3	127.74	99.56	103.402
		1302	128.17	127.44	99.43	103.482
		1303	128.68	127.71	99.25	103.561
		1304	129.56	128.38	99.09	103.641
		1305	129.88	129.07	99.38	103.72
		1306	129.77	129.03	99.44	103.8
		1307	129.69	129.01	99.48	103.879
		1308	129.39	128.81	99.55	103.959
		1309	129.42	128.56	99.34	104.038
		1310	129.77	128.9	99.33	104.118
		1311	129.39	128.92	99.64	104.197
		1312	129.03	128.43	99.54	104.277
		1313	128.86	128.27	99.54	104.356
		1314	128.52	128.01	99.6	104.436
		1315	128.75	127.77	99.23	104.515
		1316	129.5	128.49	99.22	104.595
		1317	129.51	128.84	99.48	104.674
		1318	129.39	128.66	99.44	104.754
		1319	129.66	128.78	99.32	104.833
		1320	129.68	128.95	99.44	104.913
		1321	129.66	128.92	99.43	104.992
		1322	129.53	128.87	99.49	105.071
		1323	129.57	128.7	99.33	105.151
		1324	128.98	128.65	99.75	105.23
		1325	128.74	128.12	99.52	105.31
		1326	128.59	128.01	99.55	105.389
		1327	128.51	127.86	99.5	105.469
		1328	128.37	127.7	99.48	105.548
		1329	129.38	128.1	99.01	105.628
		1330	129.68	128.89	99.39	105.707
		1331	129.77	128.93	99.35	105.787
		1332	129.9	129.13	99.41	105.866
		1333	129.91	129.13	99.4	105.946
		1334	129.97	129.16	99.38	106.025
		1335	130	129.25	99.42	106.105
		1336	129.95	129.32	99.51	106.184
		1337	129.57	128.93	99.5	106.264
		1338	129.5	128.82	99.48	106.343
		1339	129.35	128.67	99.47	106.423
		1340	129.14	128.54	99.54	106.502
		1341	129.34	128.36	99.24	106.582
		1342	129.69	128.93	99.42	106.661
		1343	129.46	128.77	99.47	106.741
		1344	129.62	128.83	99.39	106.82
		1345	129.58	128.87	99.45	106.899
		1346	129.36	128.75	99.53	106.979
		1347	129.49	128.7	99.38	107.058
		1348	129.59	128.83	99.42	107.138
		1349	129.01	128.62	99.7	107.217
		1350	128.83	128.17	99.48	107.297
		1351	128.78	128.1	99.48	107.376
		1352	128.73	128.08	99.49	107.456
		1353	128.54	127.91	99.51	107.535
		1354	129	128.02	99.23	107.615
		1355	129.84	128.69	99.12	107.694
		1356	130.39	129.39	99.23	107.774
		1357	130.29	129.63	99.5	107.853
		1358	130.03	129.36	99.48	107.933
		1359	129.9	129.21	99.47	108.012
		1360	129.96	129.18	99.4	108.092
		1361	129.61	129.13	99.63	108.171
		1362	128.95	128.53	99.67	108.251
		1363	128.8	128.15	99.5	108.33
		1364	128.75	128.08	99.48	108.41
		1365	128.56	128	99.57	108.489
		1366	128.45	127.75	99.45	108.569
		1367	128.86	127.94	99.28	108.648
		1368	129	128.32	99.47	108.728
		1369	129.16	128.37	99.39	108.807
		1370	129.24	128.49	99.42	108.886
		1371	129.26	128.5	99.41	108.966
		1372	129.45	128.65	99.38	109.045
		1373	129.37	128.76	99.53	109.125
		1374	128.76	128.39	99.72	109.204
		1375	128.44	127.88	99.57	109.284
		1376	128.35	127.71	99.5	109.363
		1377	128.28	127.65	99.51	109.443
		1378	128.15	127.61	99.58	109.522
		1379	128.53	127.48	99.19	109.602
		1380	129.25	128.3	99.26	109.681
		1381	129.31	128.63	99.48	109.761
		1382	129.05	128.48	99.56	109.84
		1383	128.87	128.29	99.55	109.92
		1384	128.6	128.04	99.57	109.999
		1385	128.54	127.86	99.47	110.079
		1386	128.34	127.86	99.62	110.158
		1387	128.01	127.52	99.62	110.238
		1388	127.85	127.24	99.52	110.317
		1389	127.88	127.25	99.51	110.397
		1390	127.83	127.24	99.54	110.476
		1391	127.7	127.09	99.52	110.556
		1392	128.23	127.35	99.31	110.635
		1393	128.73	127.77	99.26	110.714
		1394	128.98	128.2	99.4	110.794
		1395	129.06	128.35	99.46	110.873
		1396	128.8	128.25	99.58	110.953
		1397	128.67	128.05	99.52	111.032
		1398	128.76	128.02	99.43	111.112
		1399	128.48	128	99.62	111.191
		1400	128.05	127.62	99.67	111.271
		1401	128.01	127.33	99.46	111.35
		1402	128.05	127.4	99.49	111.43
		1403	127.95	127.42	99.59	111.509
		1404	128.12	127.27	99.33	111.589
		1405	128.94	127.94	99.22	111.668
		1406	128.51	128.09	99.67	111.748
		1407	128.64	127.87	99.4	111.827
		1408	128.65	127.99	99.49	111.907
		1409	128.49	127.9	99.54	111.986
		1410	128.47	127.8	99.47	112.066
		1411	128.54	127.88	99.48	112.145
		1412	128.12	127.72	99.69	112.225
		1413	127.9	127.3	99.53	112.304
		1414	127.7	127.2	99.6	112.384
		1415	127.56	127.01	99.57	112.463
		1416	127.52	126.94	99.54	112.543
		1417	127.4	126.84	99.56	112.622
		1418	127.54	126.77	99.4	112.701
		1419	127.67	127.05	99.51	112.781
		1420	127.73	127.09	99.5	112.86
		1421	127.46	127.05	99.68	112.94
		1422	127.2	126.65	99.57	113.019
		1423	127.28	126.6	99.47	113.099
		1424	127.12	126.71	99.68	113.178
		1425	126.68	126.31	99.7	113.258
		1426	126.31	125.85	99.63	113.337
		1427	126.42	125.88	99.57	113.417
		1428	126.17	125.72	99.65	113.496
		1429	126.18	125.63	99.56	113.576
		1430	126.51	125.78	99.42	113.655
		1431	126.66	126.01	99.48	113.735
		1432	127.27	126.43	99.34	113.814
		1433	127.35	126.71	99.5	113.894
		1434	127.41	126.8	99.52	113.973
		1435	127.21	126.82	99.69	114.053
		1436	126.9	126.4	99.61	114.132
		1437	126.94	126.36	99.54	114.212
		1438	126.59	126.2	99.69	114.291
		1439	126.37	125.93	99.65	114.371
		1440	126.43	125.82	99.52	114.45
		1441	126.12	125.75	99.7	114.529
		1442	126.52	125.72	99.36	114.609
		1443	126.42	125.93	99.6	114.688
		1444	127.18	126.13	99.18	114.768
		1445	127.56	126.79	99.4	114.847
		1446	127.99	127.2	99.38	114.927
		1447	128	127.43	99.56	115.006
		1448	127.69	127.22	99.63	115.086
		1449	127.64	126.98	99.48	115.165
		1450	127.53	127.04	99.61	115.245
		1451	127.05	126.68	99.71	115.324
		1452	126.88	126.39	99.62	115.404
		1453	126.71	126.24	99.63	115.483
		1454	126.6	126.08	99.59	115.563
		1455	126.83	125.99	99.34	115.642
		1456	128.03	126.82	99.05	115.722
		1457	128.83	127.79	99.19	115.801
		1458	128.27	128	99.79	115.881
		1459	128.43	127.64	99.38	115.96
		1460	128.64	127.93	99.45	116.04
		1461	128.36	127.88	99.62	116.119
		1462	128.26	127.64	99.52	116.199
		1463	127.89	127.49	99.69	116.278
		1464	127.29	126.95	99.73	116.358
		1465	127.37	126.66	99.44	116.437
		1466	127.37	126.86	99.6	116.516
		1467	127.06	126.57	99.61	116.596
		1468	127.17	126.49	99.46	116.675
		1469	127.63	126.84	99.37	116.755
		1470	127.48	126.98	99.61	116.834
		1471	127.72	126.91	99.37	116.914
		1472	127.7	127.18	99.59	116.993
		1473	127.44	126.95	99.62	117.073
		1474	127.56	126.72	99.34	117.152
		1475	127.55	127.15	99.69	117.232
		1476	127.05	126.67	99.7	117.311
		1477	126.76	126.3	99.63	117.391
		1478	126.58	126.14	99.65	117.47
		1479	126.22	125.94	99.78	117.55
		1480	125.98	125.5	99.61	117.629
		1481	126.09	125.53	99.56	117.709
		1482	126.39	125.6	99.38	117.788
		1483	126.74	126.01	99.43	117.868
		1484	127.9	126.66	99.03	117.947
		1485	128.47	127.68	99.39	118.027
		1486	128.38	127.82	99.57	118.106
		1487	127.64	127.38	99.8	118.186
		1488	127.31	126.88	99.66	118.265
		1489	127.09	126.59	99.61	118.344
		1490	127.07	126.53	99.57	118.424
		1491	126.98	126.45	99.58	118.503
		1492	126.86	126.32	99.58	118.583
		1493	126.82	126.3	99.59	118.662
		1494	127.04	126.3	99.42	118.742
		1495	127.32	126.59	99.43	118.821
		1496	128.11	127.09	99.21	118.901
		1497	128.14	127.59	99.56	118.98
		1498	127.92	127.45	99.63	119.06
		1499	127.46	127.06	99.68	119.139
		1500	127.32	126.81	99.6	119.219
		1501	127.1	126.68	99.67	119.298
		1502	126.8	126.32	99.62	119.378
		1503	126.6	126.13	99.62	119.457
		1504	126.46	126	99.64	119.537
		1505	126.67	126.02	99.49	119.616
		1506	126.5	126.04	99.64	119.696
		1507	127.12	126.19	99.26	119.775
		1508	127.32	126.68	99.49	119.855
		1509	127.99	127.03	99.25	119.934
		1510	128.36	127.57	99.39	120.014
		1511	128.46	127.82	99.5	120.093
		1512	128.27	127.76	99.61	120.173
		1513	128.06	127.52	99.58	120.252
		1514	127.72	127.32	99.69	120.331
		1515	127.12	126.84	99.78	120.411
		1516	126.92	126.39	99.58	120.49
		1517	127.07	126.45	99.51	120.57
		1518	127.18	126.6	99.55	120.649
		1519	127.16	126.47	99.46	120.729
		1520	127.88	126.93	99.26	120.808
		1521	127.98	127.32	99.48	120.888
		1522	128.27	127.5	99.4	120.967
		1523	128.32	127.73	99.54	121.047
		1524	128.11	127.58	99.58	121.126
		1525	127.91	127.4	99.6	121.206
		1526	127.8	127.23	99.56	121.285
		1527	127.73	127.15	99.55	121.365
		1528	127.71	127.12	99.54	121.444
		1529	127.47	126.98	99.61	121.524
		1530	127.5	126.88	99.52	121.603
		1531	127.34	126.86	99.62	121.683
		1532	127.16	126.67	99.62	121.762
		1533	127.91	126.78	99.12	121.842
		1534	128.58	127.76	99.36	121.921
		1535	128.63	127.91	99.44	122.001
		1536	128.98	128.18	99.38	122.08
		1537	129	128.35	99.5	122.159
		1538	128.97	128.32	99.5	122.239
		1539	128.94	128.32	99.52	122.318
		1540	128.69	128.19	99.61	122.398
		1541	128.24	127.79	99.66	122.477
		1542	128.2	127.58	99.52	122.557
		1543	128.08	127.54	99.58	122.636
		1544	127.92	127.39	99.58	122.716
		1545	128.22	127.35	99.32	122.795
		1546	128.88	127.95	99.28	122.875
		1547	129.27	128.42	99.34	122.954
		1548	129.62	128.75	99.33	123.034
		1549	129.3	128.99	99.76	123.113
		1550	129.68	128.75	99.29	123.193
		1551	129.57	128.87	99.46	123.272
		1552	129.41	128.83	99.55	123.352
		1553	129.74	128.85	99.31	123.431
		1554	129.77	129.05	99.45	123.511
		1555	129.87	129.12	99.42	123.59
		1556	129.89	129.18	99.46	123.67
		1557	129.61	129.07	99.58	123.749
		1558	129.59	128.95	99.51	123.829
		1559	129.87	128.78	99.16	123.908
		1560	129.69	129.17	99.6	123.988
		1561	129.53	128.9	99.51	124.067
		1562	129.38	128.78	99.54	124.146
		1563	128.86	128.52	99.74	124.226
		1564	128.64	128.05	99.54	124.305
		1565	128.72	128.08	99.51	124.385
		1566	128.41	127.93	99.63	124.464
		1567	128.35	127.72	99.51	124.544
		1568	128.34	127.74	99.53	124.623
		1569	128.17	127.65	99.59	124.703
		1570	127.96	127.44	99.59	124.782
		1571	128.2	127.41	99.38	124.862
		1572	128.19	127.66	99.59	124.941
		1573	127.86	127.39	99.63	125.021
		1574	128.13	127.37	99.4	125.1
		1575	128.19	127.57	99.52	125.18
		1576	128.15	127.52	99.5	125.259
		1577	128.22	127.57	99.49	125.339
		1578	128.06	127.57	99.62	125.418
		1579	127.73	127.29	99.66	125.498
		1580	127.57	127.07	99.61	125.577
		1581	127.44	126.97	99.63	125.657
		1582	127.07	126.64	99.66	125.736
		1583	127.12	126.57	99.57	125.816
		1584	127.06	126.54	99.59	125.895
		1585	127.27	126.61	99.49	125.974
		1586	127.09	126.6	99.62	126.054
		1587	127.28	126.6	99.47	126.133
		1588	127.41	126.81	99.53	126.213
		1589	127.59	126.91	99.47	126.292
		1590	127.58	127.07	99.6	126.372
		1591	126.99	126.69	99.76	126.451
		1592	126.7	126.33	99.71	126.531
		1593	126.68	126.19	99.62	126.61
		1594	126.51	126.05	99.64	126.69
		1595	126.33	125.86	99.63	126.769
		1596	126.41	125.79	99.51	126.849
		1597	127.07	126.23	99.34	126.928
		1598	127.28	126.6	99.47	127.008
		1599	127.8	126.95	99.33	127.087
		1600	128.04	127.37	99.48	127.167
		1601	128.2	127.59	99.53	127.246
		1602	128.01	127.47	99.57	127.326
		1603	127.89	127.39	99.61	127.405
		1604	127.2	127.04	99.88	127.485
		1605	126.87	126.42	99.65	127.564
		1606	126.79	126.3	99.61	127.644
		1607	126.62	126.11	99.6	127.723
		1608	126.31	125.96	99.72	127.803
		1609	127	126.06	99.26	127.882
		1610	127.63	126.83	99.37	127.961
		1611	127.9	127.2	99.46	128.041
		1612	127.76	127.33	99.66	128.12
		1613	127.98	127.24	99.42	128.2
		1614	127.83	127.31	99.59	128.279
		1615	127.75	127.22	99.58	128.359
		1616	127.49	127.11	99.7	128.438
		1617	126.95	126.66	99.77	128.518
		1618	126.76	126.32	99.65	128.597
		1619	126.58	126.12	99.63	128.677
		1620	126.72	126.11	99.52	128.756
		1621	126.5	126.03	99.63	128.836
		1622	126.9	126.09	99.36	128.915
		1623	127.44	126.64	99.37	128.995
		1624	127.84	127.13	99.45	129.074
		1625	128.03	127.3	99.43	129.154
		1626	128.15	127.58	99.55	129.233
		1627	127.9	127.42	99.62	129.313
		1628	127.96	127.35	99.52	129.392
		1629	127.68	127.28	99.69	129.472
		1630	127.27	126.88	99.7	129.551
		1631	127	126.54	99.64	129.631
		1632	126.88	126.49	99.69	129.71
		1633	126.86	126.33	99.58	129.789
		1634	126.73	126.19	99.57	129.869
		1635	127.29	126.35	99.26	129.948
		1636	127.49	126.91	99.55	130.028
		1637	127.57	126.98	99.54	130.107
		1638	127.73	127.1	99.51	130.187
		1639	127.53	127.06	99.63	130.266
		1640	127.55	126.92	99.5	130.346
		1641	127.65	127.06	99.54	130.425
		1642	127.22	126.91	99.76	130.505
		1643	126.7	126.37	99.74	130.584
		1644	126.56	126.13	99.66	130.664
		1645	126.66	126.01	99.48	130.743
		1646	126.59	126.16	99.66	130.823
		1647	126.49	125.96	99.58	130.902
		1648	126.9	126.12	99.38	130.982
		1649	127.6	126.66	99.26	131.061
		1650	127.64	127.22	99.66	131.141
		1651	127.21	126.79	99.67	131.22
		1652	126.84	126.51	99.74	131.3
		1653	126.55	126.12	99.66	131.379
		1654	126.56	126.09	99.63	131.459
		1655	126.42	125.99	99.67	131.538
		1656	126.14	125.72	99.67	131.618
		1657	126.15	125.57	99.54	131.697
		1658	126.31	125.75	99.56	131.776
		1659	126.2	125.73	99.62	131.856
		1660	126.16	125.61	99.57	131.935
		1661	126.25	125.7	99.56	132.015
		1662	126.36	125.83	99.58	132.094
		1663	126.45	125.89	99.56	132.174
		1664	126.38	125.95	99.66	132.253
		1665	126.16	125.79	99.71	132.333
		1666	126.37	125.63	99.42	132.412
		1667	126.32	125.81	99.6	132.492
		1668	126.37	125.89	99.62	132.571
		1669	126.01	125.66	99.72	132.651
		1670	126.02	125.45	99.55	132.73
		1671	126.03	125.51	99.59	132.81
		1672	126.1	125.55	99.56	132.889
		1673	126.85	125.83	99.2	132.969
		1674	127.74	126.79	99.26	133.048
		1675	128.13	127.36	99.39	133.128
		1676	128.63	127.8	99.36	133.207
		1677	128.86	128.16	99.46	133.287
		1678	128.72	128.18	99.58	133.366
		1679	128.33	127.87	99.64	133.446
		1680	127.79	127.57	99.82	133.525
		1681	127.2	126.94	99.8	133.604
		1682	126.75	126.36	99.69	133.684
		1683	126.64	126.14	99.61	133.763
		1684	126.51	126.08	99.66	133.843
		1685	126.68	125.94	99.42	133.922
		1686	127.52	126.69	99.35	134.002
		1687	127.3	126.78	99.59	134.081
		1688	127.43	126.8	99.51	134.161
		1689	127.69	126.89	99.37	134.24
		1690	127.94	127.33	99.52	134.32
		1691	127.87	127.34	99.59	134.399
		1692	128.03	127.32	99.45	134.479
		1693	127.88	127.47	99.67	134.558
		1694	127.64	127.14	99.61	134.638
		1695	127.56	127.03	99.58	134.717
		1696	127.49	126.96	99.58	134.797
		1697	127.44	126.91	99.58	134.876
		1698	127.64	126.89	99.41	134.956
		1699	128.33	127.33	99.22	135.035
		1700	129.04	128.15	99.31	135.115
		1701	129.06	128.37	99.47	135.194
		1702	129.43	128.66	99.41	135.274
		1703	129.37	128.72	99.49	135.353
		1704	129.45	128.74	99.46	135.433
		1705	129.5	128.85	99.5	135.512
		1706	129.28	128.75	99.59	135.591
		1707	128.93	128.44	99.62	135.671
		1708	128.79	128.21	99.55	135.75
		1709	128.67	128.11	99.57	135.83
		1710	128.54	127.97	99.55	135.909
		1711	129.04	128.1	99.27	135.989
		1712	129.06	128.42	99.5	136.068
		1713	129.23	128.57	99.49	136.148
		1714	129.18	128.56	99.52	136.227
		1715	129.11	128.5	99.52	136.307
		1716	129.69	128.79	99.31	136.386
		1717	128.93	128.74	99.86	136.466
		1718	128.4	128.05	99.73	136.545
		1719	128.39	127.76	99.51	136.625
		1720	128.29	127.73	99.57	136.704
		1721	128.27	127.68	99.54	136.784
		1722	128.15	127.65	99.61	136.863
		1723	128.04	127.46	99.55	136.943
		1724	128.35	127.61	99.42	137.022
		1725	129.14	128.12	99.21	137.102
		1726	129.35	128.66	99.47	137.181
		1727	128.93	128.83	99.92	137.261
		1728	130	128.57	98.9	137.34
		1729	129.68	129.18	99.61	137.419
		1730	129.58	128.94	99.51	137.499
		1731	129.71	128.97	99.43	137.578
		1732	129.6	128.99	99.53	137.658
		1733	129.64	128.96	99.47	137.737
		1734	129.6	128.98	99.52	137.817
		1735	129.5	128.89	99.53	137.896
		1736	129.47	128.79	99.47	137.976
		1737	129.94	129.04	99.31	138.055
		1738	129.2	129	99.85	138.135
		1739	128.87	128.36	99.6	138.214
		1740	129.36	128.46	99.3	138.294
		1741	129.36	128.72	99.5	138.373
		1742	130.1	129.11	99.24	138.453
		1743	129.29	129.2	99.93	138.532
		1744	128.84	128.37	99.63	138.612
		1745	128.28	127.94	99.74	138.691
		1746	128.26	127.69	99.56	138.771
		1747	128.08	127.58	99.61	138.85
		1748	128	127.44	99.56	138.93
		1749	128.39	127.58	99.37	139.009
		1750	128.68	127.97	99.45	139.089
		1751	128.96	128.18	99.4	139.168
		1752	129.35	128.53	99.37	139.248
		1753	129.32	128.78	99.59	139.327
		1754	128.96	128.52	99.66	139.406
		1755	128.9	128.24	99.49	139.486
		1756	129.35	128.52	99.36	139.565
		1757	129.36	128.77	99.54	139.645
		1758	129.25	128.67	99.55	139.724
		1759	129.26	128.63	99.51	139.804
		1760	129.25	128.64	99.52	139.883
		1761	129.37	128.62	99.42	139.963
		1762	129.67	129.05	99.52	140.042
		1763	130.11	129.09	99.22	140.122
		1764	130.24	129.53	99.45	140.201
		1765	130.55	129.79	99.41	140.281
		1766	130.28	129.77	99.61	140.36
		1767	129.79	129.36	99.67	140.44
		1768	129.67	129.04	99.52	140.519
		1769	129.62	129.04	99.55	140.599
		1770	129.51	128.92	99.55	140.678
		1771	129.45	128.86	99.54	140.758
		1772	129.25	128.81	99.66	140.837
		1773	127.44	127.75	100.24	140.917
		1774	126.73	126.52	99.83	140.996
		1775	126.99	126.15	99.35	141.076
		1776	128.63	127.31	98.97	141.155
		1777	129.31	128.42	99.31	141.234
		1778	129.68	128.95	99.44	141.314
		1779	129.3	128.86	99.66	141.393
		1780	129.03	128.57	99.64	141.473
		1781	128.86	128.35	99.6	141.552
		1782	128.65	128.21	99.66	141.632
		1783	128.2	127.83	99.71	141.711
		1784	128.01	127.53	99.62	141.791
		1785	127.98	127.44	99.58	141.87
		1786	127.67	127.34	99.74	141.95
		1787	127.37	126.9	99.63	142.029
		1788	127.8	126.99	99.36	142.109
		1789	127.9	127.18	99.44	142.188
		1790	129.06	127.99	99.17	142.268
		1791	129.18	128.64	99.58	142.347
		1792	128.57	128.28	99.78	142.427
		1793	128.57	127.96	99.53	142.506
		1794	128.36	127.88	99.63	142.586
		1795	128.22	127.75	99.63	142.665
		1796	128.02	127.54	99.63	142.745
		1797	128.06	127.51	99.57	142.824
		1798	127.95	127.44	99.6	142.904
		1799	127.84	127.33	99.6	142.983
		1800	128.83	127.63	99.07	143.063
		1801	129.71	128.69	99.21	143.142
		1802	129.55	129.24	99.76	143.221
		1803	129.94	128.87	99.18	143.301
		1804	130.22	129.52	99.46	143.38
		1805	129.97	129.44	99.59	143.46
		1806	129.92	129.31	99.54	143.539
		1807	129.68	129.22	99.65	143.619
		1808	129.24	128.81	99.67	143.698
		1809	129.11	128.52	99.54	143.778
		1810	129.19	128.54	99.5	143.857
		1811	129.16	128.58	99.55	143.937
		1812	129.36	128.63	99.43	144.016
		1813	129.77	128.78	99.23	144.096
		1814	130.26	129.55	99.45	144.175
		1815	130.24	129.57	99.49	144.255
		1816	130.44	129.67	99.41	144.334
		1817	130.29	129.82	99.64	144.414
		1818	130	129.41	99.54	144.493
		1819	129.94	129.34	99.54	144.573
		1820	129.47	129.13	99.74	144.652
		1821	129.24	128.71	99.59	144.732
		1822	129.25	128.67	99.55	144.811
		1823	129.25	128.64	99.52	144.891
		1824	129.23	128.62	99.53	144.97
		1825	130.03	128.96	99.18	145.049
		1826	130.23	129.53	99.46	145.129
		1827	130.24	129.58	99.5	145.208
		1828	130.31	129.63	99.47	145.288
		1829	130.29	129.7	99.55	145.367
		1830	129.85	129.43	99.68	145.447
		1831	129.12	128.92	99.84	145.526
		1832	128.87	128.35	99.59	145.606
		1833	128.83	128.33	99.61	145.685
		1834	128.63	128.13	99.61	145.765
		1835	128.51	128	99.6	145.844
		1836	128.48	127.93	99.57	145.924
		1837	128.69	127.96	99.44	146.003
		1838	129.03	128.3	99.43	146.083
		1839	129.4	128.62	99.39	146.162
		1840	129.68	128.9	99.4	146.242
		1841	129.98	129.24	99.42	146.321
		1842	129.59	129.26	99.75	146.401
		1843	129.3	128.67	99.51	146.48
		1844	129.79	129	99.39	146.56
		1845	129.61	129.16	99.65	146.639
		1846	129.18	128.83	99.72	146.719
		1847	128.89	128.44	99.65	146.798
		1848	128.78	128.25	99.59	146.878
		1849	128.71	128.17	99.58	146.957
		1850	129.35	128.35	99.22	147.036
		1851	130.12	129.1	99.22	147.116
		1852	130.25	129.72	99.59	147.195
		1853	130.12	129.51	99.53	147.275
		1854	130.64	129.71	99.28	147.354
		1855	130.62	130.04	99.56	147.434
		1856	130.57	129.9	99.49	147.513
		1857	130.54	130	99.58	147.593
		1858	130.15	129.71	99.66	147.672
		1859	129.85	129.31	99.58	147.752
		1860	129.68	129.17	99.61	147.831
		1861	129.44	128.97	99.64	147.911
		1862	129.46	128.75	99.45	147.99
		1863	130.18	129.16	99.22	148.07
		1864	130.84	129.9	99.28	148.149
		1865	131.02	130.23	99.4	148.229
		1866	131.28	130.49	99.4	148.308
		1867	131.47	130.74	99.44	148.388
		1868	130.84	130.52	99.75	148.467
		1869	130.7	130.14	99.57	148.547
		1870	130.48	129.93	99.58	148.626
		1871	130.04	129.71	99.74	148.706
		1872	129.55	129.08	99.64	148.785
		1873	129.47	128.9	99.56	148.864
		1874	129.32	128.82	99.62	148.944
		1875	129.85	128.85	99.23	149.023
		1876	130.86	129.63	99.06	149.103
		1877	131.13	130.59	99.59	149.182
		1878	131.25	130.3	99.28	149.262
		1879	131.69	130.93	99.42	149.341
		1880	131.16	130.79	99.72	149.421
		1881	130.69	130.23	99.65	149.5
		1882	130.2	129.69	99.61	149.58
		1883	130.3	129.72	99.55	149.659
		1884	130.03	129.54	99.62	149.739
		1885	129.9	129.34	99.57	149.818
		1886	129.8	129.28	99.6	149.898
		1887	129.26	128.99	99.79	149.977
		1888	129.02	128.4	99.52	150.057
		1889	129.75	128.73	99.21	150.136
		1890	130.33	129.5	99.36	150.216
		1891	130.69	129.87	99.38	150.295
		1892	130.73	130.14	99.55	150.375
		1893	130.6	129.97	99.51	150.454
		1894	130.66	130	99.5	150.534
		1895	130.44	129.94	99.62	150.613
		1896	130.03	129.63	99.69	150.693
		1897	129.74	129.24	99.61	150.772
		1898	129.68	129.09	99.54	150.851
		1899	129.55	129.07	99.63	150.931
		1900	129.68	128.86	99.37	151.01
		1901	130.61	129.53	99.17	151.09
		1902	131.03	130.23	99.39	151.169
		1903	131.72	130.63	99.18	151.249
		1904	131.97	131.25	99.45	151.328
		1905	131.34	131.1	99.82	151.408
		1906	130.65	130.25	99.69	151.487
		1907	130.85	130.08	99.41	151.567
		1908	130.38	130.02	99.72	151.646
		1909	130	129.53	99.64	151.726
		1910	130	129.4	99.54	151.805
		1911	129.98	129.4	99.55	151.885
		1912	129.89	129.29	99.54	151.964
		1913	130.53	129.55	99.25	152.044
		1914	130.92	130.06	99.34	152.123
		1915	131.03	130.35	99.48	152.203
		1916	131.41	130.59	99.37	152.282
		1917	130.8	130.58	99.83	152.362
		1918	131.05	130.09	99.26	152.441
		1919	131.17	130.52	99.5	152.521
		1920	131.76	130.74	99.23	152.6
		1921	131.68	131.13	99.58	152.679
		1922	131.39	130.82	99.56	152.759
		1923	131.3	130.68	99.53	152.838
		1924	131.17	130.59	99.55	152.918
		1925	131.6	130.61	99.24	152.997
		1926	132.46	131.37	99.18	153.077
		1927	131.51	131.37	99.9	153.156
		1928	131.37	130.73	99.51	153.236
		1929	131.25	130.65	99.55	153.315
		1930	131.22	130.6	99.53	153.395
		1931	130.93	130.46	99.65	153.474
		1932	130.54	130.08	99.65	153.554
		1933	130.12	129.73	99.7	153.633
		1934	129.8	129.35	99.65	153.713
		1935	129.61	129.13	99.63	153.792
		1936	129.5	128.97	99.59	153.872
		1937	129.3	128.82	99.62	153.951
		1938	129.93	128.91	99.21	154.031
		1939	130.53	129.7	99.37	154.11
		1940	130.87	130.05	99.37	154.19
		1941	131.18	130.53	99.5	154.269
		1942	130.94	130.29	99.5	154.349
		1943	130.9	130.42	99.63	154.428
		1944	130.52	130.09	99.67	154.508
		1945	130.45	129.88	99.57	154.587
		1946	129.69	129.45	99.82	154.666
		1947	129.56	129.01	99.57	154.746
		1948	129.55	128.99	99.57	154.825
		1949	129.5	129.02	99.63	154.905
		1950	129.59	128.85	99.43	154.984
		1951	130.36	129.35	99.22	155.064
		1952	130.56	129.96	99.54	155.143
		1953	130.3	129.85	99.65	155.223
		1954	130.15	129.6	99.58	155.302
		1955	130.15	129.53	99.52	155.382
		1956	130.4	129.63	99.41	155.461
		1957	130.44	129.83	99.53	155.541
		1958	130.22	129.75	99.64	155.62
		1959	129.69	129.35	99.74	155.7
		1960	129.5	129.01	99.62	155.779
		1961	129.49	128.89	99.54	155.859
		1962	129.36	128.84	99.6	155.938
		1963	129.56	128.86	99.46	156.018
		1964	130.02	129.2	99.37	156.097
		1965	130.24	129.51	99.43	156.177
		1966	130.48	129.79	99.47	156.256
		1967	130.35	129.8	99.57	156.336
		1968	130.39	129.76	99.52	156.415
		1969	130.45	129.78	99.48	156.494
		1970	130.24	129.87	99.72	156.574
		1971	130.13	129.55	99.55	156.653
		1972	130.02	129.4	99.52	156.733
		1973	130.08	129.44	99.5	156.812
		1974	130.02	129.47	99.58	156.892
		1975	130.37	129.51	99.34	156.971
		1976	130.68	129.89	99.4	157.051
		1977	131.15	130.3	99.35	157.13
		1978	131.5	130.64	99.35	157.21
		1979	131.18	130.74	99.66	157.289
		1980	131.25	130.52	99.45	157.369
		1981	130.93	130.66	99.8	157.448
		1982	130.81	130.15	99.5	157.528
		1983	130.33	129.96	99.72	157.607
		1984	129.81	129.43	99.71	157.687
		1985	129.65	129.14	99.6	157.766
		1986	129.59	129.06	99.59	157.846
		1987	129.25	128.85	99.69	157.925
		1988	129.29	128.61	99.48	158.005
		1989	130.08	129.08	99.23	158.084
		1990	130.48	129.71	99.41	158.164
		1991	130.79	129.99	99.39	158.243
		1992	131.07	130.31	99.42	158.323
		1993	131	130.43	99.56	158.402
		1994	130.95	130.33	99.53	158.481
		1995	130.56	130.18	99.71	158.561
[truncated: 2,805 more rows]

## Sheet: Figure 4d
XPS
Figure 4d
O1s											F1s								Na1s								N1s
	long name	Binding Energy (E)		Not Specified. 1-o1s.dat 1-o1s.dat A	Not Specified. 1-o1s.dat 1-o1s.dat B	Not Specified. 1-o1s.dat 1-o1s.dat C	Backgnd.	Envelope
	unit	eV	Counts (Residuals × 2)	Counts (Residuals × 2)	Counts (Residuals × 2)	Counts (Residuals × 2)	Counts (Residuals × 2)	Counts (Residuals × 2)
	annotation											Binding Energy (E)		Not Specified. 1-f1s.dat 1-f1s.dat A	Backgnd.	Envelope				Binding Energy (E)		Not Specified. 1-na1s.dat 1-na1s.dat D	Backgnd.	Envelope				Binding Energy (E)		Not Specified. 1-ns.dat 1-ns.dat A	Not Specified. 1-ns.dat 1-ns.dat B	Not Specified. 1-ns.dat 1-ns.dat C	Backgnd.	Envelope
		540	6736.67	6704.55	6805.39	6791.48	6698.89	6903.64				eV	Counts (Residuals × 1)	Counts (Residuals × 1)	Counts (Residuals × 1)	Counts (Residuals × 1)				eV	Counts / s (Residuals × 2)	Counts / s (Residuals × 2)	Counts / s (Residuals × 2)	Counts / s (Residuals × 2)				eV	Counts (Residuals × 0.5)	Counts (Residuals × 0.5)	Counts (Residuals × 0.5)	Counts (Residuals × 0.5)	Counts (Residuals × 0.5)	Counts (Residuals × 0.5)
Supttering time：0min		539.875	6676.67	6678.25	6779.02	6793.27	6672.5	6905.54			Supttering time：0min	695	2587.5	0	0	2587.5			Supttering time：0min	1085	8753.33	--	--	8754.72			Supttering time：0min	410	3354	--	--	--	--	3359.28
		539.75	6683.33	6678.14	6778.82	6816.4	6672.29	6928.77				694.9	2187.5	0	0	2187.5				1084.88	8553.33	--	--	8554.72				409.875	3220	--	--	--	--	3225.43
		539.625	6593.33	6668.74	6769.33	6824.83	6662.79	6937.32				694.8	1925	0	0	1925.01				1084.75	8826.67	--	--	8828.06				409.75	3192	--	--	--	--	3197.49
		539.5	6743.33	6668.07	6768.55	6838.42	6662	6951.04				694.7	1937.5	0	0	1937.51				1084.63	9096.67	--	--	9098.06				409.625	3290	--	--	--	--	3295.54
		539.375	6623.33	6667.51	6767.88	6850.83	6661.32	6963.6				694.6	2075	0	0	2075.01				1084.5	8603.33	--	--	8604.72				409.5	3306	--	--	--	--	3311.6
		539.25	6666.67	6654.34	6754.57	6850.87	6648	6963.78				694.5	2100	0	0	2100.01				1084.38	8720	--	--	8721.39				409.375	3252	--	--	--	--	3257.66
		539.125	6740	6634.5	6734.59	6845.27	6628	6958.36				694.4	1987.5	0	0	1987.51				1084.25	8573.33	--	--	8574.72				409.25	3248	--	--	--	--	3253.72
		539	6563.33	6634.62	6734.56	6861.04	6627.95	6974.32				694.3	2412.5	0	0	2412.52				1084.13	8656.67	--	--	8658.06				409.125	3188	--	--	--	--	3193.79
		538.875	6546.67	6634.73	6734.48	6878.45	6627.86	6991.94				694.2	2337.5	0	0	2337.53				1084	8606.67	--	--	8608.06				409	3296	--	--	--	--	3301.86
		538.75	6790	6634.85	6734.41	6897.8	6627.77	7011.51				694.1	2037.5	0	0	2037.54				1083.88	8743.33	--	--	8744.72				408.875	3276	--	--	--	--	3281.93
		538.625	6670	6634.99	6734.34	6919.35	6627.68	7033.31				694	2262.5	0	0	2262.56				1083.75	8680	--	--	8681.39				408.75	3452	--	--	--	--	3458
		538.5	6736.67	6635.07	6734.17	6943.37	6627.5	7057.6				693.9	2375	0	0	2375.09				1083.63	8573.33	--	--	8574.72				408.625	3234	--	--	--	--	3240.08
		538.375	6943.33	6635.02	6733.85	6970.16	6627.16	7084.7				693.8	2150	0	0	2150.14				1083.5	8640	--	--	8641.39				408.5	3240	--	--	--	--	3246.15
		538.25	7223.33	6634.92	6733.46	7000.3	6626.75	7115.17				693.7	2200	0	0	2200.22				1083.38	8753.33	--	--	8754.72				408.375	3318	--	--	--	--	3324.24
		538.125	7086.67	6634.78	6732.99	7034.35	6626.27	7149.58				693.6	2250	0	0	2250.33				1083.25	8313.33	--	--	8314.72				408.25	3386	--	--	--	--	3392.32
		538	6970	6634.56	6732.41	7072.93	6625.67	7188.57				693.5	2437.5	0	0	2437.98				1083.13	8436.67	--	--	8438.06				408.125	3208	--	--	--	--	3214.41
		537.875	7233.33	6634.28	6731.73	7116.89	6624.97	7232.97				693.4	2012.5	0	0	2013.2				1083	8660	--	--	8661.39				408	3352	--	--	--	--	3358.5
		537.75	7380	6634.05	6731.05	7167.3	6624.26	7283.87				693.3	2012.5	0	0	2013.51				1082.88	8763.33	--	--	8764.72				407.875	3144	--	--	--	--	3150.6
		537.625	7203.33	6633.77	6730.27	7225.26	6623.46	7342.38				693.2	2312.5	0	0	2313.93				1082.75	8693.33	--	--	8694.72				407.75	3238	--	--	--	--	3244.7
		537.5	7513.33	6633.44	6729.38	7292.18	6622.55	7409.9				693.1	2175	0	0	2176.98				1082.63	8500	--	--	8501.39				407.625	3308	--	--	--	--	3314.81
		537.375	7423.33	6633.07	6728.39	7369.74	6621.52	7488.16				693	2137.5	0	0	2140.21				1082.5	8596.67	--	--	8598.06				407.5	3202	--	--	--	--	3208.93
		537.25	7726.67	6632.69	6727.29	7459.94	6620.38	7579.16				692.9	2200	0	0	2203.65				1082.38	8796.67	--	--	8798.06				407.375	3002	--	--	--	--	3009.06
		537.125	7840	6632.2	6725.97	7564.92	6618.99	7685.1				692.8	1925	0	0	1929.85				1082.25	8733.33	--	--	8734.72				407.25	3272	--	--	--	--	3279.22
		537	8223.33	6631.76	6724.52	7687.24	6617.46	7808.6				692.7	2037.5	0	0	2043.84				1082.13	8933.33	--	--	8934.72				407.125	3170	--	--	--	--	3177.44
		536.875	8133.33	6631.31	6722.83	7829.25	6615.64	7952.1				692.6	2387.5	0	0	2395.66				1082	8460	--	--	8461.39				407	3230	--	--	--	--	3237.72
		536.75	8640	6631.04	6720.95	7993.07	6613.58	8117.89				692.5	2350	0	0	2360.36				1081.88	8593.33	--	--	8594.72				406.875	3208	--	--	--	--	3216.1
		536.625	8716.67	6631.21	6718.97	8179.77	6611.34	8307.27				692.4	2412.5	0	0	2425.47				1081.75	8443.33	--	--	8444.72				406.75	3224	--	--	--	--	3232.61
		536.5	8606.67	6632.07	6716.9	8388.24	6608.89	8519.43				692.3	2137.5	0	0	2153.51				1081.63	8416.67	--	--	8418.06				406.625	3184	--	--	--	--	3193.23
		536.375	9093.33	6634.02	6714.78	8614.04	6606.23	8750.38				692.2	2425	0	0	2444.5				1081.5	8400	--	--	8401.39				406.5	3250	--	--	--	--	3259.96
		536.25	8983.33	6637.65	6712.77	8848.24	6603.46	8991.74				692.1	2112.5	0	0	2135.96				1081.38	8466.67	--	--	8468.06				406.375	3170	--	--	--	--	3180.75
		536.125	9123.33	6643.59	6710.89	9076.56	6600.55	9229.94				692	2100	2167.88	2140	2167.88				1081.25	8466.67	--	--	8468.06				406.25	3186	--	--	--	--	3197.55
		536	9283.33	6652.61	6709.22	9280.22	6597.49	9447.08				691.9	1812.5	2172.75	2140	2172.75				1081.13	8453.33	--	--	8454.72				406.125	3282	--	--	--	--	3294.31
		535.875	9226.67	6665.72	6707.91	9438.51	6594.34	9623.45				691.8	2250	2178.06	2140	2178.06				1081	8490	--	--	8491.39				406	3226	3253.97	3247	3246.44	3244.8	3257.81
		535.75	9423.33	6684.02	6707.06	9532.82	6591.15	9741.6				691.7	2225	2183.79	2140	2183.79				1080.88	8143.33	--	--	8144.72				405.875	3198	3253.35	3245.87	3245.26	3243.62	3257.24
		535.625	9173.33	6708.65	6706.65	9551.05	6587.81	9790.72				691.6	2087.5	2189.92	2140	2189.92				1080.75	8436.67	--	--	8438.06				405.75	3332	3251.6	3243.68	3243.01	3241.37	3255.55
		535.5	9750	6741.16	6706.88	9487.93	6584.44	9767.08				691.5	2325	2196.41	2139.98	2196.41				1080.63	8106.67	--	--	8108.06				405.625	3278	3247.67	3239.34	3238.63	3236.98	3251.67
		535.375	9360	6783.32	6707.84	9350.24	6581.09	9679.22				691.4	2337.5	2203.27	2139.97	2203.27				1080.5	8456.67	--	--	8458.06				405.5	3328	3243.07	3234.37	3233.61	3231.96	3247.14
		535.25	9176.67	6837.43	6709.61	9155.05	6577.79	9546.52				691.3	2212.5	2210.52	2139.96	2210.52				1080.38	8490	--	--	8491.39				405.375	3228	3235.8	3226.75	3225.94	3224.27	3239.95
		535.125	9170	6906.51	6712.11	8923.79	6574.43	9393.54				691.2	2012.5	2218.16	2139.95	2218.16				1080.25	8346.67	--	--	8348.06				405.25	3276	3230.25	3220.83	3219.99	3218.29	3234.49
		535	9370	6995.21	6715.47	8677.9	6571.2	9246.2				691.1	2250	2226.26	2139.94	2226.26				1080.13	8236.67	--	--	8238.06				405.125	3230	3223.07	3213.27	3212.4	3210.66	3227.42
		534.875	9256.67	7110.03	6719.58	8434.74	6567.96	9128.42				691	2112.5	2234.9	2139.94	2234.9				1080	8326.67	--	--	8328.06				405	3314	3219.09	3208.89	3208.02	3206.21	3223.58
		534.75	9320	7260.51	6724.36	8206.32	6564.7	9061.78				690.9	2287.5	2244.17	2139.93	2244.17				1079.88	8256.67	--	--	8258.06				404.875	3170	3216.89	3206.27	3205.42	3203.52	3221.55
		534.625	9283.33	7460.12	6729.68	7999.33	6561.33	9066.46				690.8	2312.5	2254.25	2139.91	2254.25				1079.75	8303.33	--	--	8304.72				404.75	3140	3216.06	3204.98	3204.19	3202.15	3220.92
		534.5	9616.67	7727.4	6735.59	7816.4	6557.94	9163.52				690.7	2225	2265.33	2139.89	2265.33				1079.63	8443.33	--	--	8444.72				404.625	3212	3211.83	3200.27	3199.59	3197.37	3216.96
		534.375	9450	8086.13	6741.94	7657.14	6554.38	9376.45				690.6	2575	2277.7	2139.86	2277.7				1079.5	8013.33	--	--	8014.72				404.5	3356	3210.65	3198.59	3198.07	3195.6	3216.12
		534.25	9926.67	8565.58	6748.7	7519.63	6550.61	9732.7				690.5	2300	2291.72	2139.83	2291.72				1079.38	8083.33	--	--	8084.72				404.375	3176	3211.28	3198.67	3198.38	3195.59	3217.14
		534.125	10213.3	9199.01	6755.71	7401.1	6546.39	10263				690.4	2337.5	2307.85	2139.79	2307.85				1079.25	8236.67	--	--	8238.06				404.25	3094	3211.89	3198.71	3198.71	3195.54	3218.23
		534	11143.3	10021.2	6762.89	7298.67	6541.53	10999.7				690.3	2475	2326.68	2139.75	2326.68				1079.13	7883.33	--	--	7884.72				404.125	3262	3212.5	3198.69	3199.05	3195.43	3219.39
		533.875	12323.3	11063.7	6770.2	7209.54	6535.77	11971.9				690.2	2250	2348.96	2139.74	2348.96				1079	7966.67	--	--	7968.06				404	3364	3213.2	3198.73	3199.49	3195.36	3220.7
		533.75	13210	12349.1	6777.76	7131.27	6528.92	13200.3				690.1	1950	2375.6	2139.71	2375.6				1078.88	7913.33	--	--	7914.72				403.875	3242	3213.94	3198.76	3199.97	3195.28	3222.1
		533.625	14483.3	13883.5	6785.63	7061.56	6520.62	14689.4				690	2450	2407.75	2139.69	2407.75				1078.75	7856.67	--	--	7858.06				403.75	3206	3214.68	3198.74	3200.44	3195.15	3223.55
		533.5	16320	15649.1	6794.14	6998.52	6510.61	16420.6				689.9	2412.5	2446.83	2139.66	2446.83				1078.63	7913.33	--	--	7914.72				403.625	3234	3215.53	3198.77	3200.96	3195.06	3225.13
		533.375	18330	17599.2	6803.85	6940.59	6498.67	18346.3				689.8	2537.5	2494.54	2139.63	2494.54				1078.5	7686.67	--	--	7688.06				403.5	3152	3216.51	3198.85	3201.54	3195.02	3226.85
		533.25	20423.3	19654.7	6815.54	6886.4	6484.54	20387.6				689.7	2400	2552.88	2139.58	2552.88				1078.38	7743.33	--	--	7744.72				403.375	3224	3217.59	3198.98	3202.14	3195.01	3228.68
		533.125	22390	21707.3	6830.41	6834.82	6468.03	22436.4				689.6	2650	2624.19	2139.52	2624.19				1078.25	8046.67	--	--	8048.06				403.25	3168	3218.71	3199.06	3202.67	3194.95	3230.54
		533	24463.3	23626.6	6850.14	6784.98	6449.01	24363.7				689.5	2700	2711.09	2139.45	2711.09				1078.13	8113.33	--	--	8114.73				403.125	3342	3219.93	3199.15	3203.21	3194.9	3232.5
		532.875	26810	25274.2	6877.43	6736.59	6427.84	26032.6				689.4	2862.5	2816.39	2139.36	2816.39				1078	7943.33	--	--	7944.73				403	3214	3221.2	3199.19	3203.66	3194.77	3234.5
		532.75	27366.7	26519.3	6915.48	6689.36	6404.74	27314.7				689.3	3137.5	2943.03	2139.25	2943.03				1077.88	7716.67	--	--	7718.09				402.875	3332	3222.63	3199.27	3204.14	3194.68	3236.67
		532.625	28443.3	27256.6	6968.39	6643.27	6380.13	28108				689.2	2800	3093.88	2139.14	3093.88				1077.75	7710	--	--	7711.44				402.75	3146	3224.21	3199.37	3204.63	3194.6	3239.01
		532.5	28660	27421.5	7041.14	6598.49	6354.54	28352.1				689.1	3037.5	3271.48	2139	3271.48				1077.63	7850	--	--	7851.47				402.625	3132	3225.97	3199.49	3205.16	3194.53	3241.56
		532.375	28466.7	26993.9	7139.68	6555.53	6328.79	28031.5				689	3500	3477.84	2138.84	3477.84				1077.5	8190	--	--	8191.53				402.5	3318	3227.9	3199.62	3205.7	3194.45	3244.32
		532.25	27383.3	26007.3	7270.27	6514.68	6303.43	27185.4				688.9	3750	3714.07	2138.65	3714.07				1077.38	7890	--	--	7891.63				402.375	3244	3230.09	3199.8	3206.33	3194.41	3247.41
		532.125	25620	24545.8	7439.49	6476.38	6279.11	25903.4				688.8	4100	3980.06	2138.4	3980.06				1077.25	7756.67	--	--	7758.45				402.25	3216	3232.46	3199.94	3206.95	3194.3	3250.75
		532	23910	22728.8	7653.58	6441.01	6256.4	24310.5				688.7	4575	4274.2	2138.12	4274.2				1077.13	7773.33	--	--	7775.34				402.125	3334	3235.04	3199.99	3207.55	3194.1	3254.39
		531.875	21756.7	20694.1	7917.64	6408.77	6235.66	22549.2				688.6	4325	4593.06	2137.79	4593.06				1077	7836.67	--	--	7839.03				402	3386	3237.99	3200.09	3208.25	3193.91	3258.5
		531.75	20076.7	18580.7	8234.69	6379.55	6216.91	20761.1				688.5	5200	4931.32	2137.41	4931.32				1076.88	7896.67	--	--	7899.55				401.875	3260	3241.35	3200.19	3209.04	3193.71	3263.15
		531.625	18843.3	16512.8	8605.06	6353.23	6200.16	19070.8				688.4	5062.5	5281.62	2136.99	5281.62				1076.75	7623.33	--	--	7626.96				401.75	3286	3245.2	3200.3	3209.94	3193.5	3268.44
		531.5	17140	14588.8	9025.4	6329.61	6185.29	17573.3				688.3	5887.5	5634.8	2136.53	5634.8				1076.63	8130	--	--	8134.69				401.625	3254	3249.68	3200.45	3211	3193.3	3274.53
		531.375	15866.7	12875.6	9487.76	6308.18	6171.89	16327.8				688.2	5762.5	5980.11	2136.01	5980.11				1076.5	7776.67	--	--	7782.84				401.5	3306	3254.95	3200.66	3212.26	3193.12	3281.62
		531.25	15473.3	11408.4	9979.74	6288.65	6159.76	15357.3				688.1	6437.5	6305.83	2135.44	6305.83				1076.38	7690	--	--	7698.18				401.375	3314	3261.16	3200.86	3213.69	3192.91	3289.89
		531.125	14700	10194.7	10484.3	6270.74	6148.65	14652.4				688	6750	6599.82	2134.81	6599.82				1076.25	7853.33	--	--	7864.2				401.25	3348	3268.55	3201.08	3215.37	3192.68	3299.65
		531	14436.7	9220.56	10980.2	6254.07	6138.27	14178.3				687.9	7050	6850.33	2134.15	6850.33				1076.13	7876.67	--	--	7891.05				401.125	3352	3277.48	3201.31	3217.33	3192.41	3311.31
		530.875	14000	8458.5	11443.7	6238.31	6128.33	13883.9				687.8	7025	7046.79	2133.45	7046.79				1076	7630	7816.23	7797.33	7816.23				401	3344	3288.46	3201.58	3219.69	3192.13	3325.46
		530.75	14023.3	7874.46	11850.2	6223.33	6118.74	13710.5				687.7	7187.5	7180.57	2132.73	7180.57				1075.88	7706.67	7822.51	7797.93	7822.51				400.875	3336	3302.14	3201.89	3222.56	3191.85	3342.91
		530.625	13880	7433.08	12176.2	6208.92	6109.34	13599.5				687.6	6987.5	7245.65	2132.01	7245.65				1075.75	7920	7830.13	7798.52	7830.13				400.75	3314	3319.38	3202.21	3226.05	3191.5	3364.63
		530.5	13876.7	7102.01	12401.7	6195.14	6100.22	13498.4				687.5	6725	7239.02	2131.27	7239.02				1075.63	8023.33	7839.27	7799.11	7839.27				400.625	3512	3341.37	3202.55	3230.36	3191.12	3392.04
		530.375	13223.3	6853.54	12512.2	6181.88	6091.32	13364.9				687.4	7825	7160.87	2130.52	7160.87				1075.5	7960	7850.06	7799.71	7850.06				400.5	3472	3369.59	3202.89	3235.77	3190.67	3426.91
		530.25	13050	6665.68	12499.7	6169.19	6082.68	13169.2				687.3	7075	7014.73	2129.79	7014.73				1075.38	7783.33	7862.63	7800.3	7862.63				400.375	3510	3405.74	3203.26	3242.63	3190.15	3471.33
		530.125	12843.3	6521.81	12363.1	6157.1	6074.38	12893.3				687.2	6937.5	6807.15	2129.05	6807.15				1075.25	7603.33	7877.07	7800.9	7877.07				400.25	3510	3451.43	3203.56	3251.32	3189.47	3527.38
		530	12420	6409.94	12110.3	6145.65	6066.48	12532.9				687.1	6825	6547.2	2128.35	6547.2				1075.13	8033.33	7893.47	7801.49	7893.47				400.125	3760	3507.94	3203.87	3262.53	3188.69	3596.96
		529.875	12180	6321.64	11756.4	6134.8	6058.96	12095				687	5812.5	6245.75	2127.71	6245.75				1075	8023.33	7911.86	7802.08	7911.86				400	3776	3575.29	3204.2	3276.96	3187.81	3680.83
		529.75	11546.7	6251.28	11322.2	6124.67	6051.95	11594.2				686.9	5800	5914.69	2127.11	5914.69				1074.88	7970	7932.31	7802.68	7932.31				399.875	3736	3651.53	3204.57	3295.44	3186.83	3777.87
		529.625	10856.7	6194.89	10831.4	6115.2	6045.41	11050.7				686.8	5487.5	5566.14	2126.55	5566.14				1074.75	7926.67	7954.87	7803.27	7954.87				399.75	3762	3732.03	3204.95	3318.78	3185.71	3884.35
		529.5	10850	6149.9	10309.3	6106.53	6039.5	10486.7				686.7	5412.5	5211.73	2126.07	5211.73				1074.63	7906.67	7979.65	7803.86	7979.65				399.625	3912	3809.65	3205.39	3347.79	3184.46	3993.91
		529.375	9716.67	6114.26	9779.62	6098.63	6034.21	9924.1				686.6	4600	4861.93	2125.62	4861.93				1074.5	7650	8006.84	7804.46	8006.84				399.5	4078	3875.39	3205.87	3382.97	3183.05	4098.15
		529.25	9556.67	6086.38	9263.37	6091.5	6029.53	9382.19				686.5	4400	4525.64	2125.22	4525.64				1074.38	8140	8036.75	7805.05	8036.75				399.375	4208	3920.26	3206.42	3424.47	3181.47	4188.22
		529.125	8926.67	6064.83	8777.3	6085.02	6025.36	8876.42				686.4	4237.5	4209.85	2124.87	4209.85				1074.25	8063.33	8069.86	7805.64	8069.86				399.25	4188	3937.39	3207.05	3471.81	3179.71	4256.83
		529	8673.33	6048.52	8333.65	6079.25	6021.79	8417.85				686.3	4025	3919.61	2124.56	3919.61				1074.13	8346.67	8106.9	7806.24	8106.9				399.125	4236	3923.43	3207.86	3523.76	3177.82	4299.42
		528.875	8323.33	6036.35	7939.71	6074.1	6018.7	8012.75				686.2	3612.5	3657.99	2124.3	3657.99				1074	8036.67	8148.93	7806.83	8148.93				399	4260	3879.52	3208.9	3578.25	3175.81	4315.05
		528.75	7646.67	6027.36	7598.46	6069.45	6016.02	7663.23				686.1	3175	3426.32	2124.07	3426.32				1073.88	7870	8197.41	7807.42	8197.41				398.875	4376	3812.12	3210.3	3632.4	3173.76	4307.3
		528.625	7833.33	6020.77	7309.34	6065.27	6013.69	7367.99				686	3350	3224.49	2123.88	3224.49				1073.75	8080	8254.35	7808.02	8254.35				398.75	4326	3730.37	3212.14	3682.69	3171.68	4281.83
		528.5	7423.33	6016.08	7069.24	6061.59	6011.78	7123.35				685.9	3087.5	3051.2	2123.72	3051.2				1073.63	8253.33	8322.43	7808.61	8322.43				398.625	4242	3643.81	3214.49	3725.32	3169.58	4244.46
		528.375	6906.67	6012.75	6873.19	6058.34	6010.21	6923.85				685.8	2737.5	2904.33	2123.58	2904.33				1073.5	8276.67	8405.15	7809.2	8405.15				398.5	4304	3560.55	3217.54	3756.8	3167.55	4199.79
		528.25	6866.67	6010.35	6715.28	6055.43	6008.9	6763.27				685.7	2862.5	2781.22	2123.45	2781.22				1073.38	8543.33	8507.01	7809.8	8507.01				398.375	4054	3486	3221.4	3774.27	3165.61	4150.45
		528.125	6580	6008.66	6589.51	6052.87	6007.85	6635.34				685.6	2937.5	2679	2123.34	2679				1073.25	8543.33	8633.66	7810.39	8633.66				398.25	4104	3422.81	3226.26	3776.05	3163.82	4097.47
		528	6680	6007.46	6490.06	6050.6	6007.03	6534.07				685.5	2912.5	2594.73	2123.23	2594.73				1073.13	8950	8792.03	7810.98	8792.03				398.125	3922	3371.26	3232.21	3761.74	3162.15	4040.92
		527.875	6483.33	6006.55	6411.62	6048.52	6006.32	6454.05				685.4	2612.5	2525.62	2123.14	2525.62				1073	8746.67	8990.4	7811.58	8990.4				398	3940	3330.29	3239.43	3732.44	3160.57	3981.02
		527.75	6406.67	6005.86	6349.74	6046.64	6005.75	6390.75				685.3	2550	2469.08	2123.05	2469.08				1072.88	9140	9238.37	7812.17	9238.37				397.875	4026	3298.14	3248.08	3690.56	3159.06	3918.66
		527.625	6283.33	6005.33	6300.67	6044.91	6005.27	6340.37				685.2	2637.5	2422.86	2122.98	2422.86				1072.75	9493.33	9546.62	7812.77	9546.62				397.75	3854	3273.02	3258.47	3639.51	3157.67	3855.66
		527.5	6200	6004.95	6261.46	6043.37	6004.92	6299.93				685.1	2387.5	2384.98	2122.92	2384.98				1072.63	9830	9926.53	7813.36	9926.53				397.625	3782	3253.25	3270.83	3582.99	3156.33	3794.41
		527.375	6116.67	6004.65	6229.68	6041.94	6004.64	6267				685	2425	2353.78	2122.87	2353.78				1072.5	10353.3	10389.5	7813.95	10389.5				397.5	3794	3237.41	3285.47	3524.65	3154.95	3737.64
		527.25	6213.33	6004.44	6203.55	6040.65	6004.44	6239.76				684.9	2175	2327.9	2122.83	2327.9				1072.38	10803.3	10945.8	7814.55	10945.8				397.375	4028	3224.68	3303	3467.9	3153.69	3688.21
		527.125	6066.67	6004.3	6181.66	6039.47	6004.3	6216.83				684.8	2475	2306.22	2122.79	2306.22				1072.25	11413.3	11603.5	7815.14	11603.5				397.25	3706	3214.27	3323.98	3415.18	3152.51	3648.42
		527	5996.67	6004.17	6162.91	6038.33	6004.17	6197.07				684.7	2262.5	2287.84	2122.77	2287.84				1072.13	12116.7	12367.1	7815.73	12367.1				397.125	3626	3205.66	3349.12	3368.14	3151.42	3620.08
		526.875	6200	6004.04	6146.5	6037.24	6004.04	6179.71				684.6	2012.5	2272.07	2122.76	2272.07				1072	13186.7	13235.1	7816.33	13235.1				397	3524	3198.39	3379.22	3327.53	3150.37	3604.4
		526.75	6090	6004	6131.95	6036.29	6004	6164.24				684.5	2175	2258.31	2122.74	2258.31				1071.88	14210	14199.1	7816.92	14199.1				396.875	3690	3192.28	3415.33	3293.53	3149.45	3602.24
		526.625	5823.33	6017.56	6132.33	6048.96	6017.56	6163.74				684.4	2375	2246.15	2122.73	2246.15				1071.75	15236.7	15241.7	7817.51	15241.7				396.75	3680	3186.97	3458.22	3265.63	3148.52	3613.77
		526.5	5910	6031.11	6133.75	6061.67	6031.11	6164.31				684.3	2112.5	2235.24	2122.72	2235.24				1071.63	16396.7	16336.1	7818.11	16336.1				396.625	3712	3182.35	3508.47	3243.15	3147.65	3638.68
		526.375	6213.33	6044.67	6135.98	6074.41	6044.67	6165.73				684.2	2337.5	2225.29	2122.7	2225.29				1071.5	17436.7	17445.1	7818.7	17445.1				396.5	3484	3178.23	3565.12	3225.18	3146.73	3675.07
		526.25	6183.33	6058.22	6138.91	6087.19	6058.22	6167.88				684.1	2112.5	2216.11	2122.68	2216.11				1071.38	18923.3	18522.7	7819.29	18522.7				396.375	3630	3174.46	3624.43	3210.82	3145.74	3718.22
		526.125	6096.67	6071.78	6142.47	6100	6071.78	6170.69				684	2462.5	2207.56	2122.66	2207.56				1071.25	19693.3	19516.6	7819.89	19516.6				396.25	3878	3170.98	3678.04	3199.32	3144.69	3758.95
		526	5953.33	6085.33	6146.64	6112.83	6085.33	6174.14				683.9	2037.5	2199.52	2122.64	2199.52				1071.13	20206.7	20372.7	7820.48	20372.7				396.125	3846	3167.79	3714	3190.06	3143.63	3784.6
		525.875	6196.67	0	0	0	0	6276.03				683.8	2337.5	2191.92	2122.63	2191.92				1071	21413.3	21042.9	7821.07	21042.9				396	3742	3164.73	3723.46	3182.41	3142.45	3785.7
		525.75	5996.67	0	0	0	0	6067.27				683.7	2187.5	2184.72	2122.61	2184.72				1070.88	21596.7	21495.1	7821.67	21495.1				395.875	3790	3161.81	3693.23	3175.99	3141.2	3748.64
		525.625	5970	0	0	0	0	6032.57				683.6	2187.5	2177.9	2122.6	2177.9				1070.75	22593.3	21727.9	7822.26	21727.9				395.75	3818	3159.14	3626.85	3170.62	3140.01	3676.6
		525.5	6016.67	0	0	0	0	6071.99				683.5	2262.5	2171.43	2122.58	2171.43				1070.63	22160	21789.8	7822.86	21789.8				395.625	3714	3156.7	3546.92	3166.09	3138.9	3591.91
		525.375	6026.67	0	0	0	0	6075.53				683.4	2437.5	2165.36	2122.56	2165.36				1070.5	21900	21729.1	7823.45	21729.1				395.5	3610	3154.49	3470.8	3162.23	3137.88	3511.75
		525.25	6256.67	0	0	0	0	6299.88				683.3	2212.5	2159.68	2122.54	2159.68				1070.38	21416.7	21445.9	7824.04	21445.9				395.375	3496	3152.53	3406.27	3158.94	3137	3443.75
		525.125	6336.67	0	0	0	0	6375.01				683.2	2175	2154.42	2122.52	2154.42				1070.25	20846.7	20947.9	7824.64	20947.9				395.25	3440	3150.82	3354.56	3156.18	3136.27	3389.03
		525	6193.33	0	0	0	0	6227.55				683.1	2187.5	2149.61	2122.5	2149.61				1070.13	19833.3	20261	7825.23	20261				395.125	3388	3149.35	3314.09	3153.84	3135.68	3345.92
		524.875	6250	0	0	0	0	6280.79				683	2000	2145.27	2122.5	2145.27				1070	18970	19420.1	7825.82	19420.1				395	3324	3148.07	3282.57	3151.85	3135.21	3312.07
		524.75	6443.33	0	0	0	0	6471.3				682.9	2075	2141.38	2122.5	2141.38				1069.88	17980	18465.4	7826.42	18465.4				394.875	3296	3146.92	3257.89	3150.1	3134.79	3285.32
		524.625	6420	0	0	0	0	6445.69				682.8	2287.5	2151.85	2136.39	2151.85				1069.75	16813.3	17439.3	7827.01	17439.3				394.75	3344	3145.91	3238.43	3148.6	3134.46	3264.03
		524.5	6570	0	0	0	0	6593.86				682.7	2062.5	2162.78	2150.28	2162.78				1069.63	16070	16383.6	7827.6	16383.6				394.625	3210	3144.95	3222.86	3147.22	3134.12	3246.79
		524.375	6683.33	0	0	0	0	6705.73				682.6	2525	2174.13	2164.17	2174.13				1069.5	15050	15336.5	7828.2	15336.5				394.5	3430	3144.05	3210.27	3145.97	3133.79	3232.71
		524.25	6673.33	0	0	0	0	6694.57				682.5	2000	2185.88	2178.06	2185.88				1069.38	13813.3	14330.1	7828.79	14330.1				394.375	3258	3143.24	3200	3144.85	3133.5	3221.08
		524.125	6463.33	0	0	0	0	6483.63				682.4	2425	2198.01	2191.94	2198.01				1069.25	13463.3	13389.9	7829.38	13389.9				394.25	3204	3142.49	3191.54	3143.84	3133.25	3211.37
		524	6980	0	0	0	0	6999.54				682.3	2125	2210.46	2205.83	2210.46				1069.13	12766.7	12533.4	7829.98	12533.4				394.125	3250	3141.8	3184.47	3142.9	3133	3203.16
		523.875	6813.33	0	0	0	0	6832.24				682.2	2250	2223.2	2219.72	2223.2				1069	12193.3	11771.2	7830.57	11771.2				394	3182	3141.22	3178.59	3142.1	3132.85	3196.22
		523.75	6776.67	0	0	0	0	6795.04				682.1	2387.5	2236.18	2233.61	2236.18				1068.88	11186.7	11107	7831.16	11107				393.875	3190	3140.68	3173.59	3141.34	3132.69	3190.22
		523.625	6656.67	0	0	0	0	6674.57				682	2275	2249.37	2247.5	2249.37				1068.75	10980	10539.2	7831.76	10539.2				393.75	3264	3140.18	3169.34	3140.63	3132.56	3185.02
		523.5	6886.67	0	0	0	0	6904.14				681.9	2262.5	--	--	2263.84				1068.63	10470	10062.1	7832.35	10062.1				393.625	3126	3139.73	3165.67	3139.94	3132.44	3180.45
		523.375	6660	0	0	0	0	6677.09				681.8	2062.5	--	--	2063.45				1068.5	10170	9667.11	7832.94	9667.11				393.5	3220	3139.3	3162.5	3139.26	3132.33	3176.4
		523.25	7116.67	0	0	0	0	7133.4				681.7	2225	--	--	2225.66				1068.38	9803.33	9344.36	7833.54	9344.36				393.375	3150	3138.89	3159.72	3138.56	3132.22	3172.74
		523.125	6913.33	0	0	0	0	6929.71				681.6	2237.5	--	--	2237.95				1068.25	9390	9083.32	7834.13	9083.32				393.25	3220	3138.42	3157.21	3137.79	3132.04	3169.35
		523	6823.33	0	0	0	0	6839.39				681.5	1987.5	--	--	1987.8				1068.13	8786.67	8873.74	7834.73	8873.74				393.125	3430	3137.93	3154.94	3136.96	3131.81	3166.2
		522.875	6713.33	0	0	0	0	6729.07				681.4	2025	--	--	2025.2				1068	9106.67	8706.17	7835.32	8706.17				393	3238	3137.49	3152.95	3136.17	3131.64	3163.34
		522.75	6523.33	0	0	0	0	6538.77				681.3	2112.5	--	--	2112.63				1067.88	8676.67	8572.25	7835.91	8572.25				392.875	3088	3137.02	3151.14	3135.36	3131.44	3160.64
		522.625	6936.67	0	0	0	0	6951.81				681.2	2175	--	--	2175.08				1067.75	8553.33	8464.87	7836.51	8464.87				392.75	3212	3136.54	3149.52	3134.57	3131.26	3158.12
		522.5	6513.33	0	0	0	0	6528.19				681.1	1987.5	--	--	1987.55				1067.63	8440	8378.1	7837.1	8378.1				392.625	3186	3136.14	3148.18	3133.94	3131.2	3155.85
		522.375	6763.33	0	0	0	0	6777.91				681	2087.5	--	--	2087.53				1067.5	8106.67	8307.19	7837.69	8307.19				392.5	3090	3141.49	3152.79	3139.17	3136.97	3159.51
		522.25	6556.67	0	0	0	0	6570.98				680.9	2450	--	--	2450.02				1067.38	8323.33	8248.36	7838.29	8248.36				392.375	3080	3146.75	3157.51	3144.46	3142.73	3163.26
		522.125	6500	0	0	0	0	6514.05				680.8	2162.5	--	--	2162.51				1067.25	8260	8198.71	7838.88	8198.71				392.25	3190	3151.94	3162.34	3149.81	3148.5	3167.09
		522	6380	0	0	0	0	6393.79				680.7	2250	--	--	2250.01				1067.13	8196.67	8156.06	7839.47	8156.06				392.125	3234	3168.26	3178.43	3166.42	3165.45	3182.2
		521.875	6450	0	0	0	0	6463.54				680.6	1950	--	--	1950				1067	7996.67	8118.76	7840.07	8118.76				392	3152	3184.57	3194.6	3183.09	3182.4	3197.45
		521.75	6386.67	0	0	0	0	6399.97				680.5	2137.5	--	--	2137.5				1066.88	7610	8085.64	7840.66	8085.64				391.875	3138	--	--	--	--	3151.53
		521.625	6270	0	0	0	0	6283.06				680.4	2125	--	--	2125				1066.75	7610	8055.88	7841.25	8055.88				391.75	3198	--	--	--	--	3210.21
		521.5	6120	0	0	0	0	6132.84				680.3	2337.5	--	--	2337.5				1066.63	8143.33	8028.92	7841.85	8028.92				391.625	3178	--	--	--	--	3189.1
		521.375	6293.33	0	0	0	0	6305.94				680.2	2012.5	--	--	2012.5				1066.5	7953.33	8004.4	7842.44	8004.4				391.5	2980	--	--	--	--	2990.2
		521.25	6070	0	0	0	0	6082.4				680.1	1950	--	--	1950				1066.38	7963.33	7982.1	7843.03	7982.1				391.375	3172	--	--	--	--	3181.46
		521.125	6433.33	0	0	0	0	6445.51				--	--	--	--	--				1066.25	7950	7961.91	7843.63	7961.91				391.25	3076	--	--	--	--	3084.85
		521	5896.67	0	0	0	0	5908.65				--	--	--	--	--				1066.13	8100	7943.74	7844.22	7943.74				391.125	3106	--	--	--	--	3114.35
		520.875	5950	0	0	0	0	5961.77				--	--	--	--	--				1066	7696.67	7927.57	7844.81	7927.57				391	3134	--	--	--	--	3141.91
		520.75	5976.67	0	0	0	0	5988.21			Supttering time：1min	Binding Energy (E)		Not Specified. 3-f1s.dat 3-f1s.dat A	Not Specified. 3-f1s.dat 3-f1s.dat B	Backgnd.	Envelope			1065.88	7916.67	7913.35	7845.41	7913.35				390.875	3166	--	--	--	--	3173.51
		520.625	6093.33	0	0	0	0	6104.57				eV	Counts (Residuals × 2)	Counts (Residuals × 2)	Counts (Residuals × 2)	Counts (Residuals × 2)	Counts (Residuals × 2)			1065.75	7870	7901.03	7846	7901.03				390.75	3152	--	--	--	--	3159.16
		520.5	5903.33	0	0	0	0	5914.08				695	9136.67	0	0	0	9140.98			1065.63	8026.67	7900.37	7856.45	7900.37				390.625	3210	--	--	--	--	3216.83
		520.375	6010	0	0	0	0	6019.87				694.875	9673.33	0	0	0	9677.91			1065.5	7720	7901.43	7866.89	7901.43				390.5	3256	--	--	--	--	3262.53
		520.25	5960	0	0	0	0	5968.44				694.75	9473.33	0	0	0	9478.2			1065.38	8166.67	7904.07	7877.34	7904.07				390.375	3188	--	--	--	--	3194.24
		520.125	6150	0	0	0	0	6156.5				694.625	9526.67	0	0	0	9531.85			1065.25	7776.67	7908.15	7887.78	7908.15				390.25	3328	--	--	--	--	3333.98
		--	--	--	--							694.5	9540	0	0	0	9545.51			1065.13	7913.33	7967.48	7952.22	7967.48				390.125	3080	--	--	--	--	3085.2
		--	--	--	--							694.375	9263.33	0	0	0	9269.2											--	--	--	--
		--	--	--	--							694.25	9410	0	0	0	9416.26											--	--	--	--
		--	--	--	--							694.125	9553.33	0	0	0	9560											--	--	--	--
Supttering time：1min		Binding Energy (E)		Not Specified. 3-o1s.dat 3-o1s.dat D	Not Specified. 3-o1s.dat 3-o1s.dat A	Not Specified. 3-o1s.dat 3-o1s.dat C	Not Specified. 3-o1s.dat 3-o1s.dat B	Backgnd.	Envelope			694	9176.67	0	0	0	9183.79		Supttering time：1min	Binding Energy (E)		Not Specified. 3-na1s.dat 3-na1s.dat C	Backgnd.	Not Specified. 3-na1s.dat 3-na1s.dat A	Envelope		Supttering time：1min	Binding Energy (E)		Not Specified. 3-ns.dat 3-ns.dat A	Not Specified. 3-ns.dat 3-ns.dat B	Backgnd.	Envelope
		eV	Counts / s (Residuals × 2)	Counts / s (Residuals × 2)	Counts / s (Residuals × 2)	Counts / s (Residuals × 2)	Counts / s (Residuals × 2)	Counts / s (Residuals × 2)	Counts / s (Residuals × 2)			693.875	9160	0	0	0	9167.6			eV	Counts / s (Residuals × 2)	Counts / s (Residuals × 2)	Counts / s (Residuals × 2)	Counts / s (Residuals × 2)	Counts / s (Residuals × 2)			eV	Counts (Residuals × 0.5)	Counts (Residuals × 0.5)	Counts (Residuals × 0.5)	Counts (Residuals × 0.5)	Counts (Residuals × 0.5)
		540	10300	10648.4	10651.4	10814	10622.6	42466.7	10886.3			693.75	9353.33	0	0	0	9361.46			1085	10470	--	--	--	10512.6			410	3108	0	0	0	3123.79
		539.875	10586.7	10613.7	10616.4	10804.6	10587.9	42326.7	10877.6			693.625	9543.33	0	0	0	9552.02			1084.88	9900	--	--	--	9942.75			409.875	2996	0	0	0	3012.75
		539.75	10963.3	10614	10616.3	10833.7	10588	42326.2	10907.4			693.5	9106.67	0	0	0	9115.97			1084.75	10086.7	--	--	--	10129.7			409.75	3028	0	0	0	3044.88
		539.625	10476.7	10614.2	10616.1	10867	10588.3	42325.6	10941.4			693.375	8933.33	0	0	0	8943.29			1084.63	10523.3	--	--	--	10566.5			409.625	3058	0	0	0	3074.99
		539.5	10606.7	10614.2	10615.7	10904.8	10588.3	42323.8	10980.1			693.25	9126.67	0	0	0	9137.35			1084.5	10366.7	--	--	--	10410.1			409.5	3054	0	0	0	3071.11
		539.375	11033.3	10614.1	10615.1	10947.9	10588.3	42321.6	11024.2			693.125	8913.33	0	0	0	8924.8			1084.38	9880	--	--	--	9923.61			409.375	2846	0	0	0	2863.23
		539.25	10826.7	10613.9	10614.6	10997.4	10588.5	42319.3	11074.9			693	9313.33	0	0	0	9325.66			1084.25	10166.7	--	--	--	10210.5			409.25	2906	0	0	0	2923.35
		539.125	10986.7	10613.5	10613.7	11054	10588.6	42315.8	11133			692.875	8953.33	0	0	0	8966.61			1084.13	10010	--	--	--	10054.1			409.125	2906	0	0	0	2923.48
		539	11270	10612.8	10612.5	11119.1	10588.7	42311.1	11199.8			692.75	8976.67	0	0	0	8991			1084	10040	--	--	--	10084.3			409	2982	0	0	0	2999.62
		538.875	11313.3	10611.9	10611.1	11194.4	10589.1	42305.7	11277.2			692.625	8886.67	0	0	0	8902.17			1083.88	9946.67	--	--	--	9991.24			408.875	3046	0	0	0	3063.75
		538.75	11406.7	10610.9	10609.6	11282	10589.7	42299.6	11367.4			692.5	8686.67	0	0	0	8703.5			1083.75	9930	--	--	--	9974.83			408.75	3014	0	0	0	3031.9
		538.625	11273.3	10609.6	10607.9	11384.2	10590.7	42292.6	11473			692.375	8933.33	0	0	0	8951.68			1083.63	10043.3	--	--	--	10088.4			408.625	2958	0	0	0	2976.04
		538.5	11530	10608.1	10605.9	11504.1	10592.3	42284.5	11596.9			692.25	8823.33	0	0	0	8843.44			1083.5	9970	--	--	--	10015.4			408.5	3022	0	0	0	3040.2
		538.375	11860	10606.4	10603.7	11644.9	10594.6	42275.8	11742.8			692.125	8866.67	0	0	0	8888.86			1083.38	9986.67	--	--	--	10032.3			408.375	2854	0	0	0	2872.36
		538.25	11773.3	10604.4	10601.1	11810.1	10597.8	42265.6	11914.3			692	8996.67	8769.27	8766.08	8755.33	8780.01			1083.25	10440	--	--	--	10485.9			408.25	3080	0	0	0	3098.52
		538.125	12206.7	10602.1	10598.2	12003.2	10602.3	42254.1	12115.3			691.875	8703.33	8693.08	8691.3	8678.33	8706.05			1083.13	9733.33	--	--	--	9779.58			408.125	2978	0	0	0	2996.69
		538	12123.3	10599.3	10594.9	12227.3	10608.2	42240.9	12349.2			691.75	8386.67	8692.62	8692.88	8677.02	8708.48			1083	9820	--	--	--	9866.56			408	3188	0	0	0	3206.87
		537.875	12540	10596.1	10591.1	12484.6	10616.1	42225.6	12618.8			691.625	8626.67	8651.84	8654.99	8635.33	8671.5			1082.88	9913.33	--	--	--	9960.22			407.875	3042	0	0	0	3061.06
		537.75	13083.3	10592.3	10586.7	12775.7	10626.5	42207.8	12925.3			691.5	8740	8651.08	8658.26	8633.61	8675.73			1082.75	9990	--	--	--	10037.2			407.75	3028	0	0	0	3047.25
		537.625	13250	10587.9	10581.7	13099.3	10640.4	42187.9	13268.4			691.375	8720	8627.18	8639.94	8608.7	8658.42			1082.63	10000	--	--	--	10047.6			407.625	3034	0	0	0	3053.45
		537.5	13520	10582.9	10576	13451	10658.9	42165.3	13644.9			691.25	8720	8616.09	8636.43	8596.53	8655.99			1082.5	10080	--	--	--	10127.9			407.5	3142	0	0	0	3161.66
		537.375	13700	10577.3	10569.8	13823.6	10683.4	42140.2	14048.9			691.125	8253.33	8605.5	8636.08	8584.81	8656.77			1082.38	10126.7	--	--	--	10175			407.375	2954	0	0	0	2973.88
		537.25	13996.7	10571	10562.9	14206.3	10715.9	42112.5	14471.7			691	8560	8558.56	8602.79	8536.67	8624.69			1082.25	9876.67	--	--	--	9925.35			407.25	2902	0	0	0	2922.1
		537.125	14696.7	10564	10555.2	14585.4	10758.6	42081.7	14901.9			690.875	8716.67	8559.84	8622.08	8536.66	8645.25			1082.13	9933.33	--	--	--	9982.41			407.125	2960	0	0	0	2980.34
		537	15060	10556.3	10546.7	14945.1	10814.3	42047.8	15326.5			690.75	8433.33	8561.18	8646.92	8536.66	8671.44			1082	10343.3	--	--	--	10392.8			407	3014	0	0	0	3034.59
		536.875	15396.7	10547.7	10537.3	15268.9	10886.1	42010.3	15732.3			690.625	8793.33	8562.58	8678.66	8536.63	8704.61			1081.88	10086.7	--	--	--	10136.6			406.875	3104	0	0	0	3124.84
		536.75	15786.7	10538.3	10527.1	15542	10977.5	41969.5	16107.8			690.5	8666.67	8564.04	8718.83	8536.58	8746.29			1081.75	10070	--	--	--	10120.4			406.75	2968	0	0	0	2989.11
		536.625	16013.3	10528.1	10516	15752.5	11092	41924.9	16445			690.375	9043.33	8565.6	8769.21	8536.54	8798.28			1081.63	10216.7	--	--	--	10267.5			406.625	3014	0	0	0	3035.39
		536.5	16926.7	10517	10503.9	15895.2	11233.2	41876.7	16741.8			690.25	8580	8567.25	8831.74	8536.49	8862.5			1081.5	9550	--	--	--	9601.3			406.5	3012	0	0	0	3033.69
		536.375	17200	10505.3	10491.1	15972.3	11403.8	41825.2	17003.6			690.125	8530	8569	8908.51	8536.45	8941.06			1081.38	10106.7	--	--	--	10158.5			406.375	3094	0	0	0	3115.99
		536.25	17320	10492.9	10477.5	15995.7	11605.6	41770.4	17243.9			690	8650	8570.85	9001.69	8536.4	9036.14			1081.25	10010	--	--	--	10062.3			406.25	2924	0	0	0	2946.32
		536.125	17740	10479.9	10463	15987.1	11838.7	41712.3	17484.6			689.875	8813.33	8572.8	9113.46	8536.35	9149.91			1081.13	9890	--	--	--	9942.86			406.125	2960	0	0	0	2982.65
		536	17976.7	10466.7	10448.4	15917.6	12101.6	41652.6	17694.9			689.75	9130	8574.84	9245.88	8536.25	9284.47			1081	9780	--	--	--	9833.42			406	3056	3027.13	3014.28	3009.2	3032.21
		535.875	17803.3	10453.4	10433.5	15743.5	12389.9	41591	17827			689.625	9403.33	8576.95	9400.85	8536.12	9441.68			1080.88	9726.67	--	--	--	9780.67			405.875	3076	3018.56	3005.34	3000.26	3023.64
		535.75	18226.7	10440.1	10418.6	15474.5	12696.5	41528	17883.6			689.5	9433.33	8579.14	9579.87	8535.92	9623.09			1080.75	10016.7	--	--	--	10071.3			405.75	3030	3009.38	2995.78	2990.69	3014.46
		535.625	18166.7	10426.9	10403.9	15125.2	13011.7	41463.4	17870.2			689.375	9846.67	8581.42	9783.97	8535.67	9829.72			1080.63	9490	--	--	--	9545.24			405.625	3030	2999.82	2985.8	2980.72	3004.9
		535.5	18626.7	10414.2	10390.4	14714.6	13323.9	41398.5	17794.2			689.25	9833.33	8583.79	10013.5	8535.37	10061.9			1080.5	9556.67	--	--	--	9612.57			405.5	3010	2991.51	2977.06	2971.98	2996.59
		535.375	18103.3	10401.7	10378.5	14263	13619.3	41332.6	17663.1			689.125	10260	8586.26	10268	8535.01	10319.3			1080.38	9426.67	--	--	--	9483.26			405.375	2972	2982.32	2967.42	2962.34	2987.4
		535.25	18313.3	10390.2	10369.9	13791.6	13884.1	41267.5	17485.2			689	10640	8588.83	10546.1	8534.58	10600.3			1080.25	9676.67	--	--	--	9733.98			405.25	3056	2972.27	2956.89	2951.81	2977.35
		535.125	17680	10379.5	10366.3	13319.7	14104.3	41202.8	17267.7			688.875	10846.7	8591.52	10845.2	8534.09	10902.6			1080.13	9043.33	--	--	--	9101.39			405.125	3006	2961.56	2945.67	2940.59	2966.64
		535	17830	10370	10370.7	12864.5	14268.2	41140.2	17018.3			688.75	11003.3	8594.33	11161.8	8533.51	11222.6			1080	9146.67	--	--	--	9205.52			405	2998	2951.82	2935.4	2930.32	2956.9
		534.875	17230	10361.8	10386.8	12439.1	14366.3	41079.5	16744.3			688.625	11636.7	8597.26	11491.1	8532.84	11555.5			1079.88	9200	--	--	--	9259.67			404.875	2932	2943.92	2926.94	2921.86	2949
		534.75	16966.7	10355.2	10419.9	12053.1	14393.8	41022.4	16455.1			688.5	12146.7	8600.33	11827.3	8532.08	11895.6			1079.75	9210	--	--	--	9270.53			404.75	2876	2936.71	2919.13	2914.05	2941.8
		534.625	16013.3	10349.9	10476.4	11711.4	14346.9	40967.4	16159			688.375	12513.3	8603.58	12163.8	8531.24	12236.2			1079.63	8886.67	--	--	--	8948.11			404.625	3000	2932.49	2914.28	2909.2	2937.57
		534.5	16336.7	10346.2	10565	11416.1	14225.6	40915.5	15866.3			688.25	12626.7	8607.05	12493.1	8530.29	12569.9			1079.5	9013.33	--	--	--	9075.72			404.5	2892	2933.42	2914.54	2909.46	2938.5
		534.375	15866.7	10344.1	10696.1	11166.2	14036	40866.6	15592.4			688.125	12890	8610.78	12807.3	8529.26	12888.9			1079.38	8670	--	--	--	8733.39			404.375	2846	2934.39	2914.8	2909.72	2939.47
		534.25	15366.7	10343.5	10881.5	10958.7	13788.2	40821	15356.2			688	13500	8614.84	13098.5	8528.14	13185.2			1079.25	8733.33	--	--	--	8797.77			404.25	3000	2935.4	2915.06	2909.97	2940.48
		534.125	14960	10344	11134	10788.3	13494.3	40776	15178.7			687.875	13893.3	8619.36	13358.9	8526.98	13451.2			1079.13	8550	--	--	--	8615.54			404.125	3042	2936.46	2915.31	2910.23	2941.55
		534	15516.7	10346	11467.1	10650.4	13168.9	40732.9	15082.7			687.75	13433.3	8624.44	13581.3	8525.75	13680			1079	8713.33	--	--	--	8780.03			404	3050	2937.58	2915.57	2910.49	2942.66
		533.875	15193.3	10349.4	11893.2	10539.4	12826.2	40690.6	15090.3			687.625	13923.3	8630.21	13759.8	8524.47	13865.5			1078.88	8356.67	--	--	--	8424.6			403.875	3142	2938.75	2915.83	2910.75	2943.83
		533.75	15276.7	10354.2	12421.6	10449.9	12480.1	40647.8	15220			687.5	14063.3	8636.89	13889.7	8523.15	14003.4			1078.75	8843.33	--	--	--	8912.56			403.75	2924	2939.98	2916.09	2911.01	2945.06
		533.625	15630	10360.6	13057.4	10377.4	12142.5	40603.4	15485.3			687.375	14240	8644.75	13968	8521.83	14090.9			1078.63	8726.67	--	--	--	8797.26			403.625	2996	2941.28	2916.35	2911.27	2946.36
		533.5	15936.7	10368.9	13799	10317.8	11823.1	40556.7	15891.3			687.25	13876.7	8654.06	13993.7	8520.49	14127.3			1078.5	8690	--	--	--	8762.04			403.5	3002	2942.66	2916.61	2911.52	2947.74
		533.375	16810	10380	14636.3	10267.8	11529	40506.9	16432.9			687.125	13800	8665.21	13964.5	8519.15	14110.5			1078.38	8480	--	--	--	8553.57			403.375	3072	2944.11	2916.86	2911.78	2949.19
		533.25	17020	10394.6	15549.1	10225	11264.6	40453.3	17093.2			687	13816.7	8678.63	13878.3	8517.81	14039.1			1078.25	8356.67	--	--	--	8431.87			403.25	3026	2945.66	2917.12	2912.04	2950.74
		533.125	17520	10413.9	16505.8	10187	11031.6	40394.9	17842.2			686.875	14286.7	8694.91	13737.8	8516.49	13916.3			1078.13	8483.33	--	--	--	8560.26			403.125	3014	2947.3	2917.38	2912.3	2952.38
		533	18526.7	10439.6	17463.2	10152.2	10829.7	40330	18637.2			686.75	13700	8714.73	13547.4	8515.19	13747			1078	8443.33	--	--	--	8522.1			403	3096	2949.05	2917.64	2912.56	2954.13
		532.875	19790	10474.1	18367.9	10119.6	10657.2	40259.4	19424.3			686.625	13340	8738.93	13312.8	8513.94	13537.8			1077.88	8466.67	--	--	--	8547.39			402.875	3138	2950.92	2917.9	2912.82	2956
		532.75	20183.3	10520.1	19157.9	10088.2	10511.1	40182	20140.9			686.5	12950	8768.56	13040.8	8512.74	13296.6			1077.75	8480	--	--	--	8562.81			402.75	3044	2952.92	2918.16	2913.07	2958
		532.625	21013.3	10581.2	19769.5	10057.7	10388.1	40098.5	20722.7			686.375	12846.7	8804.95	12739.1	8511.6	13032.5			1077.63	8273.33	--	--	--	8358.37			402.625	2980	2955.07	2918.41	2913.33	2960.15
		532.5	21220	10661.6	20150.7	10027.7	10284.7	40009.6	21117.6			686.25	12790	8849.73	12415.9	8510.54	12755.1			1077.5	8416.67	--	--	--	8504.1			402.5	3086	2957.38	2918.67	2913.59	2962.46
		532.375	21630	10766.3	20291.7	9998.66	10198	39918	21316.2			686.125	12216.7	8905	12079.3	8509.56	12474.7			1077.38	8310	--	--	--	8399.99			402.375	3040	2959.88	2918.93	2913.85	2964.96
		532.25	21396.7	10900.1	20269.1	9970.37	10124.7	39824.3	21396.1			686	11890	8973.44	11737.1	8508.62	12202			1077.25	8336.67	--	--	--	8429.42			402.25	3142	2962.58	2919.19	2914.11	2967.66
		532.125	21323.3	11067.7	20049.7	9943.14	10062.7	39730.5	21325.4			685.875	11823.3	9058.51	11396.9	8507.75	11947.7			1077.13	8233.33	--	--	--	8329.04			402.125	3064	2965.51	2919.45	2914.37	2970.59
		532	20933.3	11273.2	19611	9916.97	10009.5	39637.4	21082.6			685.75	11616.7	9164.63	11065.2	8506.94	11722.9			1077	8436.67	--	--	--	8535.58			402	2848	2968.69	2919.71	2914.63	2973.78
		531.875	20690	11519.6	18980.9	9892.16	9963.75	39547	20696.2			685.625	11373.3	9297.35	10747.5	8506.16	11538.7			1076.88	8353.33	--	--	--	8455.69			401.875	3026	2972.17	2919.97	2914.88	2977.26
		531.75	19936.7	11807.7	18198	9868.68	9923.98	39459.6	20203.7			685.5	11793.3	9463.64	10448.4	8505.39	11406.7			1076.75	8223.33	--	--	--	8329.43			401.75	3052	2975.98	2920.23	2915.14	2981.07
		531.625	19456.7	12136	17308.1	9846.53	9889.13	39375.7	19648			685.375	11486.7	9672.01	10171.3	8504.65	11338.7			1076.63	8210	--	--	--	8320.16			401.625	3086	2980.17	2920.5	2915.4	2985.27
		531.5	19060	12499.9	16359.8	9825.8	9858.46	39296.2	19071.8			685.25	11430	9932.62	9918.48	8503.9	11347.2			1076.5	8356.67	--	--	--	8471.25			401.5	2956	2984.79	2920.77	2915.66	2989.9
		531.375	18206.7	12891.4	15399.5	9806.38	9831.25	39220.9	18512.9			685.125	11620	10257.2	9691.09	8503.13	11445.1			1076.38	8423.33	--	--	--	8542.73			401.375	3038	2989.91	2921.04	2915.92	2995.03
		531.25	18040	13299	14468.4	9788.13	9806.92	39149.5	18000.3			685	11833.3	10658.9	9489.48	8502.36	11646			1076.25	8223.33	--	--	--	8348			401.25	3128	2995.59	2921.32	2916.17	3000.74
		531.125	17460	13708.1	13599.7	9771.06	9785.1	39082.3	17552.2			684.875	11983.3	11151.8	9313.12	8501.51	11963.4			1076.13	8303.33	--	--	--	8433.78			401.125	2950	3001.94	2921.61	2916.43	3007.12
		531	16846.7	14101.4	12816.6	9754.84	9765.21	39018.2	17174.5			684.75	12953.3	11750	9160.85	8500.58	12410.2			1076	8116.67	8396.41	8266.67	8273.72	8403.46			401	3018	3009.05	2921.92	2916.69	3014.28
		530.875	17150	14460.5	12132.9	9739.16	9746.73	38955.9	16862.3			684.625	13090	12466.9	9031.03	8499.52	12998.4			1075.88	8276.67	8390.8	8255.34	8263.66	8399.13			400.875	2932	3017.06	2922.25	2916.95	3022.36
		530.75	16950	14766.8	11553.7	9724.04	9729.48	38895.7	16602.2			684.5	14100	13313.7	8921.68	8498.34	13737.1			1075.75	8413.33	8356.36	8214.67	8224.5	8366.19			400.75	3216	3026.11	2922.61	2917.21	3031.51
		530.625	16736.7	15003.6	11076.7	9709.44	9713.29	38837.5	16374.8			684.375	14560	14297.8	8830.6	8496.96	14631.4			1075.63	8246.67	8361.66	8213.19	8224.79	8373.27			400.625	3110	3036.41	2923	2917.47	3041.94
		530.5	16186.7	15156.9	10694.2	9695.24	9697.92	38780.8	16158.6			684.25	15776.7	15421.1	8755.58	8495.41	15681.3			1075.5	8020	8332.42	8176.53	8190.24	8346.13			400.5	3036	3048.16	2923.43	2917.72	3053.87
		530.375	15860	15217.6	10395.3	9681.69	9683.52	38726.7	15933.1			684.125	16650	16678.6	8694.35	8493.6	16879.3			1075.38	8293.33	8311.19	8147.17	8163.36	8327.38			400.375	3032	3061.64	2923.92	2917.98	3067.57
		530.25	15543.3	15180.9	10167.1	9668.74	9669.97	38674.9	15680.6			684	18300	18056.5	8644.77	8491.49	18209.8			1075.25	8060	8311.61	8138.67	8157.79	8330.73			400.25	3168	3077.16	2924.47	2918.24	3083.39
		530.125	15423.3	15046.6	9996.89	9656.49	9657.3	38625.9	15387.9			683.875	20103.3	19531.9	8604.85	8489.06	19647.7			1075.13	8160	8324.17	8141.4	8164	8346.76			400.125	3160	3095.1	2925.09	2918.5	3101.69
		530	15010	14821.6	9872.14	9644.8	9645.33	38579.2	15049.5			683.75	21196.7	21072	8572.85	8486.29	21158.6			1075	8160	8337.75	8144.14	8170.83	8364.45			400	3114	3115.9	2925.8	2918.76	3122.94
		529.875	14753.3	14518.2	9782.39	9633.93	9634.26	38535.7	14667.1			683.625	22740	22635	8547.15	8483.13	22699			1074.88	8290	8352.5	8146.87	8178.42	8384.05			399.875	3272	3140.04	2926.61	2919.02	3147.63
		529.75	13850	14152.1	9718.47	9623.65	9623.86	38494.6	14247.1			683.5	24536.7	24171.3	8526.48	8479.63	24218.2			1074.75	8830	8368.58	8149.61	8186.9	8405.87			399.75	3348	3168.03	2927.54	2919.28	3176.29
		529.625	14036.7	13741.5	9673.47	9614.24	9614.37	38456.9	13800.9			683.375	25426.7	25626.2	8509.71	8475.78	25660.1			1074.63	8450	8386.18	8152.34	8196.44	8430.28			399.625	3270	3200.34	2928.61	2919.53	3209.41
		529.5	13283.3	13305.7	9641.92	9605.73	9605.81	38422.9	13342			683.25	26916.7	26942.7	8495.94	8471.63	26967.1			1074.5	8523.33	8405.55	8155.08	8207.26	8457.73			399.5	3482	3237.32	2929.85	2919.79	3247.39
		529.375	12756.7	12862.8	9619.76	9598.14	9598.19	38392.6	12884.5			683.125	27526.7	28065.9	8484.41	8467.18	28083.2			1074.38	8910	8426.95	8157.81	8219.6	8488.73			399.375	3392	3279.01	2931.32	2920.05	3290.28
		529.25	12510	12429	9603.97	9591.33	9591.36	38365.3	12441.6			683	28813.3	28946.4	8474.59	8462.5	28958.5			1074.25	8906.67	8450.71	8160.55	8233.78	8523.94			399.25	3406	3324.84	2933.07	2920.31	3337.6
		529.125	11903.3	12017.7	9592.74	9585.51	9585.53	38342.1	12025			682.875	29176.7	29544.3	8466.01	8457.61	29552.7			1074.13	9033.33	8477.24	8163.28	8250.21	8564.16			399.125	3268	3373.34	2935.19	2920.57	3387.97
		529	11613.3	11638.9	9584.49	9580.45	9580.46	38321.8	11643			682.75	29533.3	29832.6	8458.39	8452.63	29838.4			1074	8556.67	8507	8166.02	8269.4	8610.38			399	3462	3421.75	2937.82	2920.82	3438.74
		528.875	11420	11298.9	9578.23	9576.02	9576.03	38304.1	11301.1			682.625	29043.3	29796.6	8451.46	8447.54	29800.5			1073.88	8950	8540.57	8168.76	8292.01	8663.83			398.875	3508	3465.95	2941.1	2921.08	3485.97
		528.75	11193.3	11000.9	9573.46	9572.27	9572.28	38289.1	11002			682.5	29483.3	29427.8	8445.11	8442.48	29430.4			1073.75	8866.67	8578.66	8171.49	8318.92	8726.09			398.75	3674	3500.97	2945.27	2921.34	3524.9
		528.625	10840	10745.1	9569.62	9569	9569	38276	10745.7			682.375	28383.3	28742.8	8439.21	8437.46	28744.6			1073.63	8830	8622.12	8174.23	8351.28	8799.17			398.625	3584	3522.67	2950.57	2921.6	3551.64
		528.5	10733.3	10529.9	9566.51	9566.19	9566.19	38264.8	10530.2			682.25	28250	27774.3	8433.71	8432.56	27775.5			1073.5	9173.33	8671.98	8176.96	8390.64	8885.66			398.5	3554	3530.57	2957.32	2921.86	3566.03
		528.375	10476.7	10351.8	9563.96	9563.8	9563.8	38255.2	10351.9			682.125	27033.3	26567.1	8428.59	8427.84	26567.9			1073.38	9066.67	8729.53	8179.7	8439.08	8988.91			398.375	3586	3529.35	2965.88	2922.12	3573.11
		528.25	10380	10206.7	9562.02	9561.94	9561.94	38247.7	10206.7			682	25330	25174.9	8423.84	8423.36	25175.4			1073.25	8660	8796.29	8182.43	8499.37	9113.23			398.25	3536	3513.35	2976.61	2922.38	3567.59
		528.125	9903.33	10089.8	9560.48	9560.44	9560.44	38241.8	10089.9			681.875	24663.3	23655.6	8419.46	8419.15	23655.9			1073.13	9196.67	8874.13	8185.17	8575.25	9264.21			398.125	3618	3483.18	2989.89	2922.63	3550.43
		528	9936.67	9996.57	9559.27	9559.25	9559.25	38237	9996.59			681.75	22646.7	22068.2	8415.49	8415.29	22068.4			1073	9346.67	8965.25	8187.9	8671.64	9448.99			398	3626	3443	3006.03	2922.89	3526.13
		527.875	10000	9922.58	9558.36	9558.35	9558.35	38233.4	9922.59			681.625	21160	20468.1	8411.96	8411.84	20468.2			1072.88	9623.33	9072.19	8190.64	8795.01	9676.57			397.875	3604	3397.42	3025.23	2923.15	3499.5
		527.75	9766.67	9864.04	9557.74	9557.74	9557.74	38231	9864.05			681.5	18820	18904.7	8408.85	8408.77	18904.8			1072.75	9663.33	9197.72	8193.37	8953.71	9958.05			397.75	3676	3350.45	3047.55	2923.41	3474.59
		527.625	9656.67	9817.36	9557.09	9557.09	9557.09	38228.3	9817.36			681.375	17320	17418.8	8406.18	8406.13	17418.8			1072.63	10343.3	9344.53	8196.11	9158.29	10306.7			397.625	3494	3305	3072.82	2923.67	3454.15
		527.5	10016.7	9780.06	9556.63	9556.63	9556.63	38226.5	9780.06			681.25	16053.3	16041.4	8403.91	8403.89	16041.5			1072.5	10806.7	9514.64	8198.85	9421.88	10737.7			397.5	3392	3262.82	3100.59	2923.92	3439.48
		527.375	9453.33	9749.91	9556.3	9556.3	9556.3	38225.2	9749.91			681.125	14523.3	14793.7	8402.04	8402.02	14793.7			1072.38	11106.7	9708.16	8201.58	9760.31	11266.9			397.375	3532	3224.77	3130.09	2924.18	3430.68
		527.25	9680	9725.2	9556.1	9556.1	9556.1	38224.4	9725.2			681	13286.7	13687	8400.5	8400.49	13687			1072.25	11680	9921.45	8204.32	10192.1	11909.3			397.25	3534	3191.06	3160.23	2924.44	3426.86
		527.125	9463.33	9704.58	9556	9556	9556	38224	9704.58			680.875	12066.7	12724.5	8399.26	8399.25	12724.5			1072.13	12523.3	10144.5	8207.05	10738.3	12675.7			397.125	3510	3161.55	3189.56	2924.7	3426.41
		527	9416.67	9703.06	9572	9572	9572	38288	9703.06			680.75	11420	11902.3	8398.29	8398.28	11902.3			1072	13250	10358.5	8209.79	11421.5	13570.2			397	3632	3135.87	3216.35	2924.96	3427.25
		526.875	9766.67	9703.8	9588	9588	9588	38352	9703.8			680.625	10440	11211.6	8397.52	8397.52	11211.6			1071.88	14110	10536.5	8212.52	12264.7	14588.7			396.875	3542	3113.6	3238.67	2925.22	3427.05
		526.75	9870	9716.77	9614.5	9614.5	9614.5	38458	9716.77			680.5	10393.3	10639.8	8396.9	8396.9	10639.8			1071.75	15520	10648.1	8215.26	13289.8	15722.6			396.75	3454	3094.31	3254.73	2925.47	3423.57
		526.625	9423.33	9731.08	9641	9641	9641	38564	9731.08			680.375	10283.3	10172.8	8396.41	8396.41	10172.8			1071.63	16563.3	10670.8	8217.99	14514.4	16967.2			396.625	3468	3077.6	3263.45	2925.73	3415.31
		526.5	9786.67	9746.49	9667.5	9667.5	9667.5	38670	9746.49			680.25	9486.67	9795.75	8396.02	8396.02	9795.75			1071.5	17820	10597.9	8220.73	15950	18327.1			396.5	3530	3063.08	3265.76	2925.99	3402.85
		526.375	9626.67	9762.82	9694	9694	9694	38776	9762.82			680.125	9376.67	9494.24	8395.69	8395.69	9494.24			1071.38	20260	10445.1	8223.46	17597.5	19819.1			396.375	3336	3050.44	3263.42	2926.25	3387.61
		526.25	9833.33	9783.15	9723.67	9723.67	9723.67	38894.7	9783.15			680	9056.67	9254.96	8395.42	8395.42	9254.96			1071.25	22326.7	10242.2	8226.2	19444.9	21460.9			396.25	3310	3039.42	3254.15	2926.51	3367.06
		526.125	9800	9804.25	9753.33	9753.33	9753.33	39013.3	9804.25			679.875	9360	9066.18	8395.2	8395.2	9066.18			1071.13	24260	10019.7	8228.94	21464.1	23254.9			396.125	3330	3029.76	3238.53	2926.77	3341.52
		526	9830	9951.77	9908.66	9908.66	9908.66	39634.6	9951.77			679.75	9110	8917.78	8395.01	8395.01	8917.78			1071	25950	9800.88	8231.67	23609.3	25178.6			396	3412	3021.28	3217.56	2927.03	3311.82
		525.875	9976.67	0	0	0	0	0	10012.7			679.625	8910	8801.39	8394.85	8394.85	8801.39			1070.88	28223.3	9599.42	8234.41	25816.8	27181.8			395.875	3102	3013.81	3192.54	2927.28	3279.07
		525.75	10103.3	0	0	0	0	0	10133.1			679.5	8796.67	8710.16	8394.69	8394.69	8710.16			1070.75	29690	9421.43	8237.14	28006.9	29191.2			395.75	3250	3007.21	3164.91	2927.54	3244.58
		525.625	9933.33	0	0	0	0	0	9957.55			679.375	9096.67	8638.66	8394.54	8394.54	8638.66			1070.63	31290	9267.98	8239.88	30089.1	31117.2			395.625	3316	3001.36	3136.12	2927.8	3209.68
		525.5	10370	0	0	0	0	0	10389.4			679.25	9130	8582.64	8394.42	8394.42	8582.64			1070.5	33210	9137.54	8242.61	31969	32864			395.5	3220	2996.16	3107.48	2928.06	3175.59
		525.375	10423.3	0	0	0	0	0	10438.6			679.125	8566.67	8538.74	8394.3	8394.3	8538.74			1070.38	34476.7	9027.44	8245.35	33559.7	34341.8			395.375	3284	2991.52	3080.14	2928.32	3143.34
		525.25	10343.3	0	0	0	0	0	10355.2			679	8743.33	8504.4	8394.2	8394.2	8504.4			1070.25	35700	8934.75	8248.08	34793.6	35480.3			395.25	3180	2987.38	3054.93	2928.57	3113.73
		525.125	10120	0	0	0	0	0	10129.1			678.875	8413.33	8477.61	8394.14	8394.14	8477.61			1070.13	36560	8856.71	8250.82	35637.1	36243			395.125	3104	2983.66	3032.42	2928.83	3087.24
		525	10896.7	0	0	0	0	0	10903.5			678.75	8403.33	8456.82	8394.11	8394.11	8456.82			1070	36666.7	8790.87	8253.55	36105.1	36642.4			395	3120	2980.32	3012.89	2929.09	3064.12
		524.875	10876.7	0	0	0	0	0	10881.7			678.625	8373.33	8440.75	8394.08	8394.08	8440.75			1069.88	37083.3	8735.17	8256.29	36273.8	36752.6			394.875	3110	2977.32	2996.39	2929.35	3044.36
		524.75	10913.3	0	0	0	0	0	10916.9			678.5	8663.33	8428.44	8394.07	8394.07	8428.44			1069.75	36276.7	8687.88	8259.02	36272.8	36701.6			394.75	3182	2974.61	2982.79	2929.61	3027.79
		524.625	11220	0	0	0	0	0	11222.5			678.375	8330	8419.09	8394.06	8394.06	8419.09			1069.63	35253.3	8647.59	8261.76	35896.9	36282.8			394.625	2960	2972.16	2971.8	2929.87	3014.1
		524.5	11283.3	0	0	0	0	0	11285.1			678.25	8363.33	8412.04	8394.04	8394.04	8412.04			1069.5	34460	8613.13	8264.5	35052	35400.6			394.5	3088	2969.95	2963.1	2930.13	3002.92
		524.375	11566.7	0	0	0	0	0	11567.9			678.125	8683.33	8406.8	8394.01	8394.01	8406.8			1069.38	33766.7	8583.55	8267.23	33781.8	34098.1			394.375	2990	2967.93	2956.32	2930.38	2993.87
		524.25	11803.3	0	0	0	0	0	11804.1			678	8413.33	8402.95	8394	8394	8402.95			1069.25	32186.7	8558.09	8269.97	32150.4	32438.5			394.25	2962	2966.11	2951.09	2930.64	2986.56
		524.125	11946.7	0	0	0	0	0	11947.2			677.875	8090	0	0	0	8096.19			1069.13	29846.7	8536.09	8272.7	30236.4	30499.8			394.125	2962	2964.45	2947.09	2930.9	2980.64
		524	12260	0	0	0	0	0	12260.3			677.75	8420	0	0	0	8424.21			1069	27996.7	8517.03	8275.44	28127.3	28368.9			394	3022	2962.94	2944.05	2931.16	2975.83
		523.875	12290	0	0	0	0	0	12290.2			677.625	8153.33	0	0	0	8156.15			1068.88	25700	8500.49	8278.17	25912.2	26134.5			393.875	3054	2961.56	2941.74	2931.42	2971.88
		523.75	12300	0	0	0	0	0	12300.1			677.5	8060	0	0	0	8061.87			1068.75	24370	8486.11	8280.91	23675.9	23881.1			393.75	2858	2960.31	2939.97	2931.68	2968.6
		523.625	12303.3	0	0	0	0	0	12303.4			677.375	8406.67	0	0	0	8407.88			1068.63	21913.3	8473.57	8283.64	21494.3	21684.2			393.625	3056	2959.16	2938.62	2931.93	2965.84
		523.5	12856.7	0	0	0	0	0	12856.7			677.25	8410	0	0	0	8410.78			1068.5	19336.7	8462.64	8286.38	19429.8	19606.1			393.5	3148	2958.11	2937.58	2932.19	2963.5
		523.375	12206.7	0	0	0	0	0	12206.7			677.125	8280	0	0	0	8280.49			1068.38	17256.7	8453.1	8289.11	17529.9	17693.9			393.375	3042	2957.16	2936.77	2932.45	2961.48
		523.25	12516.7	0	0	0	0	0	12516.7			677	8353.33	0	0	0	8353.63			1068.25	16180	8444.77	8291.85	15826.1	15979			393.25	3046	2956.28	2936.16	2932.71	2959.73
		523.125	12443.3	0	0	0	0	0	12443.3			676.875	8070	0	0	0	8070.18			1068.13	14306.7	8437.5	8294.59	14335	14477.9			393.125	3000	2955.48	2935.7	2932.97	2958.22
		523	12800	0	0	0	0	0	12800			676.75	8263.33	0	0	0	8263.44			1068	12963.3	8431.17	8297.32	13059.9	13193.8			393	3132	2954.75	2935.37	2933.22	2956.89
		522.875	12043.3	0	0	0	0	0	12043.3			676.625	8400	0	0	0	8400.07			1067.88	11780	8425.65	8300.06	11993.6	12119.2			392.875	2880	2954.09	2935.14	2933.48	2955.74
		522.75	12133.3	0	0	0	0	0	12133.3			676.5	8126.67	0	0	0	8126.71			1067.75	11060	8420.87	8302.79	11120.7	11238.8			392.75	3004	2953.48	2935	2933.74	2954.74
		522.625	12200	0	0	0	0	0	12200			676.375	8093.33	0	0	0	8093.35			1067.63	10793.3	8416.73	8305.53	10420.9	10532.1			392.625	2846	2952.92	2934.95	2934	2953.87
		522.5	12370	0	0	0	0	0	12370			676.25	8103.33	0	0	0	8103.34			1067.5	9883.33	8413.16	8308.26	9871.03	9975.93			392.5	3024	2973.99	2956.54	2955.84	2974.69
		522.375	11750	0	0	0	0	0	11750			676.125	8493.33	0	0	0	8493.34			1067.38	9653.33	8410.11	8311	9447.4	9546.51			392.375	2916	2995.11	2978.19	2977.68	2995.62
		522.25	11563.3	0	0	0	0	0	11563.3			676	7956.67	0	0	0	7956.67			1067.25	9473.33	8407.52	8313.73	9127.3	9221.09			392.25	3140	3016.27	2999.88	2999.52	3016.63
		522.125	11370	0	0	0	0	0	11370			675.875	8246.67	0	0	0	8246.67			1067.13	9316.67	8405.34	8316.47	8890.03	8978.9			392.125	3068	3037.47	3021.61	3021.36	3037.72
		522	11716.7	0	0	0	0	0	11716.7			675.75	8450	0	0	0	8450			1067	8930	8403.54	8319.2	8717.47	8801.8			392	2956	3058.71	3043.37	3043.2	3058.88
		521.875	11350	0	0	0	0	0	11350			675.625	8296.67	0	0	0	8296.67			1066.88	9143.33	8402.07	8321.94	8594.39	8674.51			391.875	2992	0	0	0	3007.05
		521.75	11443.3	0	0	0	0	0	11443.3			675.5	8100	0	0	0	8100			1066.75	8943.33	8400.9	8324.67	8508.33	8584.55			391.75	3060	0	0	0	3074.47
		521.625	10836.7	0	0	0	0	0	10836.7			675.375	8543.33	0	0	0	8543.33			1066.63	8860	8400.01	8327.41	8449.42	8522.02			391.625	3074	0	0	0	3087.93
		521.5	11130	0	0	0	0	0	11130			675.25	8463.33	0	0	0	8463.33			1066.5	8566.67	8399.37	8330.15	8410.06	8479.28			391.5	2982	0	0	0	2995.43
		521.375	10813.3	0	0	0	0	0	10813.3			675.125	8113.33	0	0	0	8113.33			1066.38	8486.67	8398.96	8332.88	8384.48	8450.56			391.375	3002	0	0	0	3014.96
		521.25	10700	0	0	0	0	0	10700			--	--	--	--	--				1066.25	8366.67	8398.75	8335.62	8368.48	8431.61			391.25	3056	0	0	0	3068.51
		521.125	10423.3	0	0	0	0	0	10423.3			--	--	--	--	--				1066.13	8506.67	8398.74	8338.35	8358.99	8419.37			391.125	3002	0	0	0	3014.09
		521	10333.3	0	0	0	0	0	10333.3		Supttering time：7min	Binding Energy (E)		Not Specified. 10-f1s.dat 10-f1s.dat A	Not Specified. 10-f1s.dat 10-f1s.dat B	Backgnd.	Envelope			1066	8580	8398.9	8341.09	8353.87	8411.68			391	3034	0	0	0	3045.69
		520.875	10143.3	0	0	0	0	0	10143.3			eV	Counts (Residuals × 1)	Counts (Residuals × 1)	Counts (Residuals × 1)	Counts (Residuals × 1)	Counts (Residuals × 1)			1065.88	8733.33	8399.22	8343.82	8351.63	8407.03			390.875	2964	0	0	0	2975.32
		520.75	10286.7	0	0	0	0	0	10286.7			695	7223.33	0	0	0	7252.97			1065.75	8796.67	8399.68	8346.56	8351.27	8404.39			390.75	2952	0	0	0	2962.96
		520.625	10376.7	0	0	0	0	0	10376.7			694.875	7273.33	0	0	0	7304.37			1065.63	8343.33	8400.29	8349.29	8352.09	8403.09			390.625	2896	0	0	0	2906.61
		520.5	10250	0	0	0	0	0	10250			694.75	7076.67	0	0	0	7109.17			1065.5	8443.33	8401.02	8352.03	8353.67	8402.66			390.5	2922	0	0	0	2932.29
		520.375	10060	0	0	0	0	0	10060			694.625	7520	0	0	0	7554.05			1065.38	8163.33	8401.86	8354.76	8355.71	8402.81			390.375	2920	0	0	0	2929.98
		520.25	10170	0	0	0	0	0	10170			694.5	7176.67	0	0	0	7212.35			1065.25	8586.67	8402.81	8357.5	8358.04	8403.35			390.25	3076	0	0	0	3085.64
		520.125	9846.67	0	0	0	0	0	9846.67			694.375	7223.33	0	0	0	7260.74			1065.13	8236.67	--	--	--	8280.59			390.125	3088	0	0	0	3095.7
												694.25	6833.33	0	0	0	6872.55
												694.125	7326.67	0	0	0	7367.81
												694	7226.67	0	0	0	7269.84
Supttering time：7min		Binding Energy (E)		Not Specified. 10-o1s.dat 10-o1s.dat C	Not Specified. 10-o1s.dat 10-o1s.dat A	Not Specified. 10-o1s.dat 10-o1s.dat D	Not Specified. 10-o1s.dat 10-o1s.dat B	Backgnd.	Envelope			693.875	7150	0	0	0	7195.31
		eV	Counts / s (Residuals × 1)	Counts / s (Residuals × 1)	Counts / s (Residuals × 1)	Counts / s (Residuals × 1)	Counts / s (Residuals × 1)	Counts / s (Residuals × 1)	Counts / s (Residuals × 1)			693.75	7103.33	0	0	0	7150.91		Supttering time：7min	Binding Energy (E)		Not Specified. 10-na1s.dat 10-na1s.dat D	Backgnd.	Not Specified. 10-na1s.dat 10-na1s.dat A	Envelope		Supttering time：7min	Binding Energy (E)		Not Specified. 10-ns.dat 10-ns.dat B	Not Specified. 10-ns.dat 10-ns.dat A	Backgnd.	Envelope
		540	7923.33	--	--	--	--	--	8194.47			693.625	7263.33	0	0	0	7313.32			eV	Counts / s (Residuals × 2)	Counts / s (Residuals × 2)	Counts / s (Residuals × 2)	Counts / s (Residuals × 2)	Counts / s (Residuals × 2)			eV	Counts (Residuals × 0.5)	Counts (Residuals × 0.5)	Counts (Residuals × 0.5)	Counts (Residuals × 0.5)	Counts (Residuals × 0.5)
		539.875	8366.67	8194.21	8193.58	8396.41	8219.87	8177.5	8471.57			693.5	6793.33	0	0	0	6845.88			1085	7413.33	--	--	--	7420.21			410	3466	0	0	0	3471.53
		539.75	8296.67	8193.63	8194.32	8418.66	8220.63	8176.92	8496.48			693.375	7186.67	0	0	0	7241.94			1084.88	7173.33	--	--	--	7180.24			409.875	3382	0	0	0	3388.04
		539.625	8123.33	8192.77	8195.06	8443.08	8221.15	8176.06	8523.89			693.25	7196.67	0	0	0	7254.84			1084.75	7383.33	--	--	--	7390.27			409.75	3088	0	0	0	3094.51
		539.5	8546.67	8192.04	8196.22	8470.28	8221.85	8175.32	8554.42			693.125	6996.67	0	0	0	7057.94			1084.63	7706.67	--	--	--	7713.64			409.625	3248	0	0	0	3254.95
		539.375	8166.67	8191.13	8197.51	8500.18	8222.42	8174.41	8587.99			693	7060	0	0	0	7124.6			1084.5	7346.67	--	--	--	7353.67			409.5	3324	0	0	0	3331.34
		539.25	8576.67	8190.21	8199.07	8533.17	8223.02	8173.49	8625.01			692.875	6906.67	0	0	0	6974.85			1084.38	7316.67	--	--	--	7323.71			409.375	3398	0	0	0	3405.68
		539.125	8313.33	8189.04	8200.66	8569.34	8223.43	8172.32	8665.53			692.75	6860	0	0	0	6932.05			1084.25	7446.67	--	--	--	7453.74			409.25	3410	0	0	0	3417.98
		539	8426.67	8187.75	8202.36	8609.25	8223.78	8171.03	8710.06			692.625	7273.33	0	0	0	7349.59			1084.13	7366.67	--	--	--	7373.78			409.125	3282	0	0	0	3290.25
		538.875	8686.67	8185.89	8203.67	8652.96	8223.61	8169.16	8758.65			692.5	6930	0	0	0	7010.84			1084	7376.67	--	--	--	7383.83			409	3330	0	0	0	3338.5
		538.75	8890	8183.91	8204.98	8701.67	8223.37	8167.17	8812.4			692.375	6953.33	0	0	0	7039.21			1083.88	7206.67	--	--	--	7213.88			408.875	3274	0	0	0	3282.75
		538.625	8726.67	8181.47	8205.91	8755.98	8222.74	8164.73	8871.91			692.25	6870	0	0	0	6961.44			1083.75	7133.33	--	--	--	7140.59			408.75	3390	0	0	0	3398.99
		538.5	8873.33	8178.67	8206.51	8817.22	8221.8	8161.92	8938.44			692.125	6950	0	0	0	7047.61			1083.63	7246.67	--	--	--	7253.98			408.625	3282	0	0	0	3291.24
		538.375	8883.33	8175.56	8206.79	8887.01	8220.63	8158.81	9013.57			692	6906.67	6990.2	6906.32	6896	7000.51			1083.5	7256.67	--	--	--	7264.04			408.5	3396	0	0	0	3405.5
		538.25	9050	8172.15	8206.74	8967.22	8219.21	8155.38	9099.18			691.875	6773.33	6970.75	6884.87	6871.67	6983.95			1083.38	7260	--	--	--	7267.44			408.375	3534	0	0	0	3543.77
		538.125	9276.67	8168.13	8206.05	9059.79	8217.28	8151.35	9197.19			691.75	6980	6964.9	6877.54	6860.67	6981.76			1083.25	7126.67	--	--	--	7134.18			408.25	3214	0	0	0	3224.05
		538	9473.33	8163.74	8204.96	9167.38	8215.07	8146.94	9310.31			691.625	6826.67	6970.31	6882.16	6860.66	6991.81			1083.13	7506.67	--	--	--	7514.25			408.125	3198	0	0	0	3208.34
		537.875	9333.33	8158.61	8203.14	9292.17	8212.25	8141.81	9440.76			691.5	6816.67	6975.98	6887.95	6860.62	7003.31			1083	7086.67	--	--	--	7094.34			408	3246	0	0	0	3256.64
		537.75	9790	8152.88	8200.74	9436.55	8209	8136.05	9591.02			691.375	7196.67	6981.94	6895.2	6860.55	7016.59			1082.88	7680	--	--	--	7687.75			407.875	3348	0	0	0	3358.96
		537.625	9810	8146.42	8197.68	9602.06	8205.29	8129.57	9762.75			691.25	6963.33	6988.22	6904.28	6860.49	7032.01			1082.75	7660	--	--	--	7667.85			407.75	3280	0	0	0	3291.29
		537.5	10170	8139.13	8193.92	9789.08	8201.16	8122.25	9956.53			691.125	6976.67	6994.84	6915.6	6860.42	7050.02			1082.63	7073.33	--	--	--	7081.28			407.625	3450	0	0	0	3461.63
		537.375	10506.7	8130.91	8189.39	9996.32	8196.74	8114	10171.4			691	6843.33	7001.82	6929.64	6860.35	7071.1			1082.5	7173.33	--	--	--	7181.39			407.5	3450	0	0	0	3462
		537.25	10480	8121.84	8184.22	10220.5	8192.49	8104.9	10404.3			690.875	6833.33	7009.17	6946.96	6860.28	7095.85			1082.38	7330	--	--	--	7338.18			407.375	3354	0	0	0	3366.37
		537.125	10840	8112.03	8178.56	10455.7	8189.09	8095.04	10650.3			690.75	7210	7016.93	6968.21	6860.22	7124.92			1082.25	7490	--	--	--	7498.31			407.25	3348	0	0	0	3360.77
		537	10723.3	8101.34	8172.32	10693.5	8187.24	8084.3	10901.5			690.625	6933.33	7025.1	6994.1	6860.15	7159.05			1082.13	7360	--	--	--	7368.45			407.125	3422	0	0	0	3435.19
		536.875	11250	8090.2	8165.99	10923.8	8188.57	8073.09	11149.3			690.5	7000	7033.67	7025.39	6860.04	7199.03			1082	7250	--	--	--	7258.6			407	3228	0	0	0	3241.63
		536.75	11046.7	8078.35	8159.37	11134.8	8194.47	8061.17	11383.5			690.375	7210	7042.69	7062.97	6859.9	7245.76			1081.88	7330	--	--	--	7338.77			406.875	3188	0	0	0	3202.09
		536.625	11333.3	8065.98	8152.69	11315.6	8207.3	8048.71	11595.4			690.25	7033.33	7052.21	7107.77	6859.78	7300.2			1081.75	7216.67	--	--	--	7225.61			406.75	3476	0	0	0	3490.57
		536.5	11463.3	8052.77	8145.71	11456.5	8229.42	8035.39	11778.2			690.125	7126.67	7062.21	7160.66	6859.61	7363.26			1081.63	7436.67	--	--	--	7445.8			406.625	3304	0	0	0	3319.09
		536.375	11763.3	8038.73	8138.52	11552.4	8264.07	8021.23	11930			690	7253.33	7072.7	7222.54	6859.39	7435.84			1081.5	7416.67	--	--	--	7426.01			406.5	3292	0	0	0	3307.62
		536.25	12260	8023.86	8131.21	11603.4	8314.82	8006.21	12054.7			689.875	7486.67	7083.78	7294.28	6859.18	7518.87			1081.38	7383.33	--	--	--	7392.89			406.375	3430	0	0	0	3446.19
		536.125	12066.7	8008.37	8124.12	11616.4	8385.61	7990.55	12162.9			689.75	7126.67	7095.38	7376.53	6858.9	7613.01			1081.25	7366.67	--	--	--	7376.47			406.25	3422	0	0	0	3438.79
		536	12076.7	7992.3	8117.41	11602.3	8479.84	7974.28	12269			689.625	7720	7107.57	7469.82	6858.55	7718.84			1081.13	7326.67	--	--	--	7336.73			406.125	3316	0	0	0	3333.42
		535.875	12180	7975.6	8111.22	11522.8	8600.08	7957.32	12337.7			689.5	7590	7120.32	7574.41	6858.11	7836.63			1081	7073.33	--	--	--	7083.67			406	3522	3420.61	3419.88	3411.2	3429.29
		535.75	12546.7	7958.76	8106.28	11363.1	8748	7940.19	12355.5			689.375	8123.33	7133.76	7690.33	6857.63	7966.46			1080.88	7270	--	--	--	7280.64			405.875	3434	3391	3390.17	3381.18	3399.98
		535.625	12406.7	7941.81	8102.89	11133.6	8922.72	7922.88	12332.4			689.25	7810	7147.79	7817.09	6857	8107.88			1080.75	7490	--	--	--	7500.97			405.75	3362	3377.34	3376.4	3367.09	3386.65
		535.5	12213.3	7924.77	8101.45	10849.2	9120.85	7905.42	12280			689.125	8396.67	7162.52	7953.93	6856.28	8260.17			1080.63	6986.67	--	--	--	6997.99			405.625	3260	3353.6	3352.55	3342.9	3363.25
		535.375	12193.3	7907.6	8102.4	10527.4	9335.99	7887.72	12210.2			689	8473.33	7177.98	8099.59	6855.46	8422.11			1080.5	6913.33	--	--	--	6925.03			405.5	3368	3333.39	3332.2	3322.2	3343.4
		535.25	12400	7890.66	8106.74	10186.8	9559.36	7870.15	12133.1			688.875	8453.33	7194.26	8252.39	6854.58	8592.06			1080.38	7390	--	--	--	7402.11			405.375	3384	3320.52	3319.18	3308.8	3330.9
		535.125	12300	7873.96	8115.28	9844.54	9779.31	7852.65	12055.1			688.75	8670	7211.32	8410.06	6853.57	8767.82			1080.25	7120	--	--	--	7132.56			405.25	3298	3321.08	3319.58	3308.8	3331.86
		535	12220	7857.5	8129.1	9515.26	9982.61	7835.23	11978.8			688.625	8980	7229.31	8570.09	6852.5	8946.9			1080.13	6873.33	--	--	--	6886.37			405.125	3234	3321.64	3319.97	3308.76	3332.85
		534.875	12046.7	7841.64	8149.9	9210.42	10155.9	7818.17	11903.4			688.5	8806.67	7248.2	8729.38	6851.3	9126.28			1080	7113.33	--	--	--	7126.89			405	3384	3322.26	3320.38	3308.73	3333.91
		534.75	11650	7826.3	8179.27	8937.25	10286.5	7801.32	11825.3			688.375	9670	7268.02	8884.62	6849.95	9302.69			1079.88	6860	--	--	--	6874.12			404.875	3356	3322.94	3320.84	3308.71	3335.07
		534.625	12046.7	7811.86	8219.66	8699.75	10364.3	7785.01	11740.5			688.25	9726.67	7288.83	9032.17	6848.42	9472.57			1079.75	6886.67	--	--	--	6901.39			404.75	3330	3323.65	3321.31	3308.68	3336.29
		534.5	11540	7798.41	8273.58	8498.44	10382.8	7769.23	11645.5			688.125	10153.3	7310.75	9168.25	6846.79	9632.21			1079.63	6780	--	--	--	6795.37			404.625	3346	3324.4	3321.79	3308.62	3337.58
		534.375	11466.7	7786.03	8343.8	8331.4	10337.8	7753.94	11537.2			688	9900	7333.82	9288.74	6845	9777.56			1079.5	6750	--	--	--	6766.08			404.5	3334	3325.24	3322.33	3308.58	3338.99
		534.25	11353.3	7774.68	8433.17	8194.98	10228.9	7738.96	11414.9			687.875	10196.7	7358.23	9389.41	6843.16	9904.49			1079.38	6673.33	--	--	--	6690.17			404.375	3300	3326.14	3322.89	3308.53	3340.5
		534.125	11183.3	7764.84	8544.96	8085.2	10063.7	7724.61	11284.8			687.75	10063.3	7384.07	9465.86	6841.24	10008.7			1079.25	6556.67	--	--	--	6574.34			404.25	3408	3327.11	3323.49	3308.47	3342.13
		534	11166.7	7756.43	8681.43	7997.22	9852.5	7710.62	11155.7			687.625	10416.7	7411.53	9514.46	6839.31	10086.7			1079.13	6606.67	--	--	--	6625.23			404.125	3356	3328.21	3324.16	3308.44	3343.92
		533.875	11020	7749.65	8844.24	7926.7	9608.85	7696.97	11038.5			687.5	10163.3	7440.75	9534.58	6837.37	10138			1079	6633.33	--	--	--	6652.85			404	3238	3329.42	3324.9	3308.43	3345.89
		533.75	10966.7	7744.68	9033.57	7869.66	9347.12	7683.54	10944.4			687.375	10103.3	7471.9	9533.64	6835.38	10170.2			1078.88	6493.33	--	--	--	6513.89			403.875	3266	3330.68	3325.63	3308.36	3347.95
		533.625	11006.7	7741.55	9247.5	7822.6	9081.1	7670.06	10882.6			687.25	10513.3	7505.2	9509.53	6833.34	10181.4			1078.75	6706.67	--	--	--	6728.36			403.75	3534	3332.08	3326.44	3308.3	3350.22
		533.5	11196.7	7740.77	9482.08	7782.97	8823.29	7656.58	10859.4			687.125	10503.3	7541.07	9459.77	6831.36	10169.5			1078.63	6883.33	--	--	--	6906.23			403.625	3366	3333.63	3327.32	3308.25	3352.71
		533.375	11086.7	7742.45	9730.24	7748.39	8583.11	7642.72	10876			687	9926.67	7579.81	9385.71	6829.36	10136.1			1078.5	6346.67	--	--	--	6370.88			403.5	3300	3335.33	3328.26	3308.18	3355.41
		533.25	11453.3	7747.51	9982.92	7717.6	8367.6	7628.71	10929.5			686.875	10280	7621.94	9289.49	6827.38	10084.1			1078.38	6696.67	--	--	--	6722.3			403.375	3330	3337.15	3329.22	3308.05	3358.32
		533.125	11090	7756.5	10228.3	7689.25	8180.25	7614.27	11011.5			686.75	9950	7668.16	9173.88	6825.48	10016.6			1078.25	6440	--	--	--	6467.16			403.25	3460	3339.21	3330.32	3307.97	3361.57
		533	11483.3	7770.55	10453.3	7662.61	8022.04	7599.42	11110.3			686.625	9886.67	7719.24	9042.03	6823.63	9937.64			1078.13	6633.33	--	--	--	6662.15			403.125	3384	3341.49	3331.5	3307.86	3365.13
		532.875	11656.7	7791.08	10644.7	7637.25	7891.88	7584.23	11212.2			686.5	9930	7776.12	8897.31	6821.77	9851.66			1078	6456.67	--	--	--	6487.28			403	3450	3344.01	3332.76	3307.72	3369.05
		532.75	11456.7	7819.8	10789.7	7612.84	7787	7568.66	11303.4			686.375	10076.7	7840.12	8743.41	6819.97	9763.56			1077.88	6760	--	--	--	6792.54			402.875	3400	3346.82	3334.14	3307.58	3373.39
		532.625	11850	7858.79	10878.3	7589.2	7703.84	7552.78	11371.8			686.25	9766.67	7912.78	8583.94	6818.22	9678.5			1077.75	6246.67	--	--	--	6281.3			402.75	3366	3350.01	3335.69	3307.46	3378.24
		532.5	11430	7910.81	10904	7566.54	7638.78	7536.88	11409.5			686.125	9476.67	7996.01	8422.39	6816.55	9601.86			1077.63	6423.33	--	--	--	6460.22			402.625	3364	3353.57	3337.37	3307.3	3383.63
		532.375	11420	7978.38	10863	7544.6	7587.82	7520.81	11411.4			686	9200	8092.01	8261.94	6814.92	9539.03			1077.5	6480	--	--	--	6519.33			402.5	3506	3357.61	3339.25	3307.17	3389.69
		532.25	11810	8064.48	10755.6	7523.44	7547.64	7504.67	11377.1			685.875	9516.67	8203.39	8105.43	6813.34	9495.48			1077.38	6333.33	--	--	--	6375.3			402.375	3376	3362.2	3341.37	3307.06	3396.5
		532.125	11466.7	8172.19	10588.1	7503.28	7515.6	7488.74	11313			685.75	9736.67	8333.11	7955.24	6811.77	9476.58			1077.25	6480	--	--	--	6524.83			402.25	3332	3367.38	3343.7	3306.93	3404.16
		532	11510	8303.69	10370.5	7483.8	7489.13	7472.75	11228.8			685.625	9650	8484.46	7813.26	6810.15	9487.57			1077.13	6463.33	--	--	--	6511.24			402.125	3420	3373.25	3346.3	3306.78	3412.77
		531.875	11433.3	8460.6	10115.2	7464.87	7466.38	7456.65	11137.1			685.5	9843.33	8661.05	7680.93	6808.47	9533.51			1077	6206.67	--	--	--	6257.92			402	3426	3379.9	3349.19	3306.61	3422.48
		531.75	11490	8643.88	9836.76	7446.97	7446.62	7440.98	11051.3			685.375	9730	8866.63	7559.21	6806.7	9619.14			1076.88	6596.67	--	--	--	6651.53			401.875	3600	3387.47	3352.45	3306.44	3433.48
		531.625	11183.3	8851.79	9548.39	7429.52	7428.45	7425.26	10982.4			685.25	10323.3	9105.02	7448.63	6804.83	9748.82			1076.75	6233.33	--	--	--	6292.11			401.75	3370	3396.06	3356.13	3306.25	3445.94
		531.5	11463.3	9081.09	9262.67	7412.65	7411.45	7409.69	10938.8			685.125	10603.3	9379.82	7349.35	6802.85	9926.31			1076.63	6546.67	--	--	--	6609.71			401.625	3372	3405.79	3360.28	3306.04	3460.03
		531.375	11246.7	9325.96	8989.79	7396.29	7395.22	7394.28	10924.4			685	10506.7	9694.17	7261.15	6800.75	10154.6			1076.5	6333.33	--	--	--	6401			401.5	3526	3416.74	3364.98	3305.79	3475.93
		531.25	11156.7	9578.39	8737.51	7380.65	7379.81	7379.32	10938.4			684.875	10953.3	10050.4	7183.49	6798.43	10435.5			1076.38	6686.67	--	--	--	6759.42			401.375	3586	3429.05	3370.39	3305.54	3493.9
		531.125	10846.7	9827.22	8509.86	7364.96	7364.36	7364.1	10974.1			684.75	11613.3	10449.9	7115.73	6795.89	10769.8			1076.25	6343.33	--	--	--	6421.68			401.25	3556	3442.63	3376.57	3305.22	3513.97
		531	11433.3	10060.8	8309.26	7349.43	7349.02	7348.89	11021.8			684.625	12190	10892.6	7057.07	6793.14	11156.6			1076.13	6686.67	--	--	--	6771.23			401.125	3638	3457.41	3383.69	3304.85	3536.24
		530.875	11393.3	10266.7	8135.49	7333.74	7333.47	7333.41	11069.1			684.5	12403.3	11376.8	7006.6	6790.15	11593.2			1076	6396.67	6540.99	6526.67	6603.86	6618.18			401	3562	3473.14	3391.99	3304.46	3560.67
		530.75	11526.7	10434	7987.21	7318	7317.83	7317.8	11103.6			684.375	12563.3	11898.6	6963.36	6786.87	12075.1			1075.88	6733.33	6543.1	6526.66	6609.57	6626.01			400.875	3616	3489.35	3401.74	3304.07	3587.02
		530.625	11243.3	10554.8	7861.73	7301.98	7301.88	7301.87	11114.8			684.25	13410	12452.3	6926.47	6783.35	12595.4			1075.75	6473.33	6545.79	6526.65	6615.73	6634.88			400.75	3548	3505.24	3413.26	3303.7	3614.8
		530.5	11183.3	10627	7756.85	7286.5	7286.44	7286.44	11097.5			684.125	13736.7	13029.9	6895.01	6779.55	13145.4			1075.63	6640	6549.2	6526.63	6622.38	6644.95			400.625	3508	3519.65	3426.87	3303.32	3643.2
		530.375	10726.7	10654.8	7669.39	7271.5	7271.46	7271.46	11052.8			684	14586.7	13621.3	6868.18	6775.46	13714			1075.5	6560	6553.43	6526.61	6629.54	6656.36			400.5	3656	3531	3442.98	3302.92	3671.06
		530.25	10740	10651.3	7596.69	7257.3	7257.28	7257.28	10990.7			683.875	14823.3	14214.5	6845.17	6771.05	14288.6			1075.38	6503.33	6558.54	6526.58	6637.26	6669.22			400.375	3638	3537.47	3462.04	3302.5	3697.02
		530.125	10443.3	10613.2	7535.85	7243.69	7243.68	7243.68	10905.4			683.75	15390	14796.3	6825.36	6766.35	14855.3			1075.25	6890	6564.57	6526.54	6645.58	6683.61			400.25	3698	3538.41	3484.48	3301.98	3720.91
		530	10443.3	10514	7484.76	7230.86	7230.85	7230.85	10767.9			683.625	15840	15352.4	6808.19	6761.39	15399.2			1075.13	6650	6571.5	6526.5	6654.57	6699.57			400.125	3884	3534.73	3510.77	3301.39	3744.12
		529.875	10146.7	10357.9	7441.19	7218.44	7218.44	7218.44	10580.6			683.5	15913.3	15868.9	6793.25	6756.28	15905.8			1075	6650	6579.29	6526.46	6664.27	6717.09			400	3782	3526.05	3541.32	3300.76	3766.62
		529.75	10133.3	10153.5	7404.14	7206.98	7206.98	7206.98	10350.7			683.375	15926.7	16331.9	6780.03	6750.94	16361			1074.88	6516.67	6587.85	6526.42	6674.75	6736.18			399.875	3806	3513.35	3576.26	3300.08	3789.54
		529.625	9466.67	9911.26	7372.13	7196.19	7196.19	7196.19	10087.2			683.25	16786.7	16729.7	6768.27	6745.47	16752.5			1074.75	6593.33	6597.17	6526.39	6686.09	6756.87			399.75	3806	3497.91	3615.42	3299.35	3813.98
		529.5	9533.33	9643.05	7344.4	7186.24	7186.24	7186.24	9801.22			683.125	16496.7	17052.3	6757.66	6739.85	17070.1			1074.63	6600	6607.2	6526.35	6698.36	6779.21			399.625	3848	3481.11	3658.17	3298.65	3840.62
		529.375	9340	9361.01	7320.1	7176.98	7176.98	7176.98	9504.13			683	17113.3	17293.2	6747.9	6734.04	17307			1074.5	6906.67	6618.04	6526.29	6711.64	6803.39			399.5	3800	3463.96	3703.2	3297.92	3869.24
		529.25	9213.33	9077.12	7299.07	7168.8	7168.8	7168.8	9207.39			682.875	17463.3	17449	6738.79	6728.06	17459.8			1074.38	6940	6629.87	6526.19	6726.03	6829.72			399.375	3892	3447.27	3748.59	3297.15	3898.71
		529.125	8716.67	8801.09	7280.35	7161.18	7161.18	7161.18	8920.26			682.75	17433.3	17520.8	6730.26	6721.99	17529.1			1074.25	7126.67	6643.05	6526.07	6741.74	6858.72			399.25	3948	3431.53	3791.87	3296.35	3927.04
		529	8720	8541.49	7263.96	7154.44	7154.44	7154.44	8651.01			682.625	17553.3	17505.5	6722.12	6715.77	17511.9			1074.13	6816.67	6658.11	6525.93	6758.93	6891.12			399.125	3928	3417.03	3830.2	3295.53	3951.7
		528.875	8373.33	8304.33	7249.62	7148.56	7148.56	7148.56	8405.39			682.5	17673.3	17367.2	6714.35	6709.5	17372			1074	7100	6675.84	6525.76	6777.92	6928			399	3864	3403.84	3860.66	3294.69	3969.81
		528.75	8210	8093.19	7236.96	7143.38	7143.38	7143.38	8186.77			682.375	17576.7	17104.7	6706.9	6703.22	17108.3			1073.88	7186.67	6697.41	6525.6	6799.09	6970.9			398.875	3926	3391.96	3880.66	3293.81	3978.81
		528.625	8313.33	7909.65	7225.75	7138.81	7138.81	7138.81	7996.59			682.25	17536.7	16727.1	6699.8	6697.02	16729.9			1073.75	6913.33	6724.47	6525.44	6822.96	7021.99			398.75	4006	3381.33	3888.43	3292.94	3976.82
		528.5	7906.67	7753.55	7215.82	7134.8	7134.8	7134.8	7834.57			682.125	16700	16247.6	6693.05	6690.97	16249.6			1073.63	7123.33	6759.37	6525.24	6850.22	7084.34			398.625	3916	3371.83	3883.17	3292.06	3962.94
		528.375	7976.67	7623.48	7207.1	7131.41	7131.41	7131.41	7699.18			682	16216.7	15682	6686.72	6685.17	15683.6			1073.5	7370	6805.53	6525.03	6881.84	7162.33			398.5	3952	3363.35	3865.26	3291.17	3937.44
		528.25	7573.33	7516.76	7199.21	7128.33	7128.33	7128.33	7587.65			681.875	15476.7	15048.7	6680.83	6679.68	15049.9			1073.38	7300	6867.6	6524.82	6919.15	7261.92			398.375	3888	3355.8	3836.26	3290.31	3901.74
		528.125	7810	7430.98	7192.56	7126.03	7126.03	7126.03	7497.51			681.75	14883.3	14367.1	6675.5	6674.65	14368			1073.25	7183.33	6951.59	6524.57	6963.83	7390.86			398.25	3830	3349.06	3798.52	3289.48	3858.1
		528	7290	7362.57	7186.6	7124.03	7124.03	7124.03	7425.14			681.625	13536.7	13656.7	6670.65	6670.03	13657.3			1073.13	7640	7064.85	6524.26	7018.17	7558.76			398.125	3898	3343.08	3754.96	3288.72	3809.32
		527.875	7516.67	7308.73	7181.42	7122.5	7122.5	7122.5	7367.66			681.5	13146.7	12936.3	6666.35	6665.91	12936.8			1073	7916.67	7215.46	6523.89	7085.07	7776.64			398	3642	3337.73	3708.42	3287.98	3758.16
		527.75	7380	7266.42	7176.67	7121.11	7121.11	7121.11	7321.98			681.375	11906.7	12223.4	6662.61	6662.29	12223.7			1072.88	8383.33	7411.08	6523.45	7168.22	8055.85			397.875	3880	3332.94	3661.57	3287.29	3707.22
		527.625	7380	7233.47	7172.51	7120.08	7120.08	7120.08	7285.91			681.25	11033.3	11533.2	6659.47	6659.24	11533.4			1072.75	8403.33	7657.06	6522.91	7272.14	8406.29			397.75	3692	3328.62	3616.49	3286.62	3658.49
		527.5	7350	7207.37	7168.34	7118.84	7118.84	7118.84	7256.86			681.125	10053.3	10878.1	6656.81	6656.64	10878.2			1072.63	8756.67	7954.2	6522.28	7402.31	8834.23			397.625	3774	3324.79	3574.74	3286.04	3613.49
		527.375	7543.33	7186.99	7164.58	7117.89	7117.89	7117.89	7233.68			681	9550	10268	6654.64	6654.53	10268.1			1072.5	9113.33	8296.23	6521.5	7565.06	9339.8			397.5	3554	3321.28	3537.06	3285.44	3572.89
		527.25	7153.33	7171.07	7161.16	7117.19	7117.19	7117.19	7215.04			680.875	8973.33	9709.77	6652.9	6652.83	9709.85			1072.38	10186.7	8668.31	6520.6	7767.67	9915.37			397.375	3722	3318.12	3503.86	3284.9	3537.09
		527.125	7056.67	7158.46	7157.86	7116.55	7116.55	7116.55	7199.77			680.75	8386.67	9207.53	6651.51	6651.45	9207.59			1072.25	10213.3	9046.59	6519.56	8017.98	10545			397.25	3652	3315.27	3475.08	3284.4	3505.95
		527	7293.33	7148.35	7154.56	7115.89	7115.89	7115.89	7187.01			680.625	8153.33	8762.91	6650.41	6650.37	8762.94			1072.13	10770	9400.24	6518.34	8324.24	11206.1			397.125	3560	3312.72	3450.44	3283.97	3479.2
		526.875	7370	7140.52	7151.53	7115.55	7115.55	7115.55	7176.51			680.5	7543.33	8375.39	6649.57	6649.55	8375.42			1072	11460	9695.41	6516.93	8694.57	11873.1			397	3500	3310.38	3429.44	3283.54	3456.27
		526.75	7146.67	7134.28	7148.47	7115.21	7115.21	7115.21	7167.54			680.375	7280	8042.71	6648.95	6648.93	8042.72			1071.88	12143.3	9900.91	6515.32	9136.46	12522			396.875	3528	3308.3	3411.66	3283.2	3436.76
		526.625	7136.67	7129.3	7145.35	7114.88	7114.88	7114.88	7159.76			680.25	7210	7761.23	6648.47	6648.46	7761.24			1071.75	13353.3	9994.06	6513.48	9655.92	13136.5			396.75	3412	3306.38	3396.55	3282.86	3420.06
		526.5	7053.33	7125.44	7142.29	7114.67	7114.67	7114.67	7153.06			680.125	7136.67	7526.5	6648.15	6648.14	7526.5			1071.63	13960	9962.88	6511.39	10256.9	13708.3			396.625	3652	3304.61	3383.69	3282.54	3405.76
		526.375	7136.67	7208.62	7225.39	7200.67	7200.67	7200.67	7233.34			680	6763.33	7333.38	6647.88	6647.87	7333.39			1071.5	14443.3	9805.27	6509.09	10940.1	14236.3			396.5	3504	3303.02	3372.73	3282.27	3393.49
		526.25	7100	7292.45	7308.49	7286.67	7286.67	7286.67	7314.28			679.875	7183.33	7176.67	6647.66	6647.65	7176.67			1071.38	14866.7	9539.52	6506.59	11702.6	14735.6			396.375	3312	3301.6	3363.38	3282.05	3382.93
		526.125	7323.33	7376.81	7391.63	7372.67	7372.67	7372.67	7395.77			679.75	6850	7051.19	6647.47	6647.47	7051.19			1071.25	15390	9195.58	6503.91	12537	15228.6			396.25	3314	3300.25	3355.27	3281.81	3373.72
		526	7473.33	7461.59	7474.85	7458.67	7458.67	7458.67	7477.78			679.625	6860	6952.03	6647.33	6647.33	6952.03			1071.13	16180	8808.83	6501.03	13430.7	15738.5			396.125	3514	3299.04	3348.27	3281.61	3365.7
		525.875	7720	0	0	0	0	0	7735.59			679.5	6786.67	6874.65	6647.2	6647.2	6874.65			1071	16980	8414.04	6497.98	14366.3	16282.3			396	3482	3297.95	3342.21	3281.46	3358.7
		525.75	7676.67	0	0	0	0	0	7689.18			679.375	6700	6815.08	6647.14	6647.14	6815.08			1070.88	17096.7	8040.13	6494.76	15321.6	16867			395.875	3326	3296.91	3336.86	3281.29	3352.49
		525.625	7860	0	0	0	0	0	7869.86			679.25	6580	6769.73	6647.06	6647.06	6769.73			1070.75	17586.7	7707.25	6491.37	16270.5	17486.4			395.75	3414	3295.88	3332.09	3281.06	3346.91
		525.5	7560	0	0	0	0	0	7567.63			679.125	6966.67	6735.65	6647	6647	6735.65			1070.63	18056.7	7426.06	6487.83	17184.2	18122.4			395.625	3510	3294.92	3327.85	3280.84	3341.93
		525.375	7543.33	0	0	0	0	0	7549.1			679	6683.33	6710.33	6646.95	6646.95	6710.33			1070.5	18576.7	7198.91	6484.18	18032.5	18747.2			395.5	3476	3294.03	3324.09	3280.64	3337.49
		525.25	7746.67	0	0	0	0	0	7750.94			678.875	6760	6691.77	6646.92	6646.92	6691.77			1070.38	18673.3	7021.98	6480.37	18786.2	19327.8			395.375	3402	3293.19	3320.72	3280.43	3333.47
		525.125	7980	0	0	0	0	0	7983.09			678.75	6466.67	6678.25	6646.85	6646.85	6678.25			1070.25	19520	6888.03	6476.42	19418.6	19830.2			395.25	3336	3292.43	3317.72	3280.27	3329.87
		525	7803.33	0	0	0	0	0	7805.51			678.625	6950	6668.59	6646.83	6646.83	6668.59			1070.13	19833.3	6788.51	6472.35	19908	20224.2			395.125	3266	3291.76	3315.05	3280.16	3326.65
		524.875	8003.33	0	0	0	0	0	8004.83			678.5	6566.67	6661.74	6646.81	6646.81	6661.74			1070	19973.3	6715.17	6468.16	20239.2	20486.2			395	3328	3291.18	3312.69	3280.1	3323.77
		524.75	7986.67	0	0	0	0	0	7987.68			678.375	6626.67	6656.91	6646.78	6646.78	6656.91			1069.88	20466.7	6660.91	6463.84	20404.6	20601.7			394.875	3294	3290.63	3310.55	3280.03	3321.14
		524.625	8230	0	0	0	0	0	8230.66			678.25	6906.67	6653.54	6646.73	6646.73	6653.54			1069.75	20613.3	6620.2	6459.47	20400.5	20561.2			394.75	3418	3290.12	3308.6	3279.97	3318.74
		524.5	8376.67	0	0	0	0	0	8377.09			678.125	6616.67	6651.24	6646.71	6646.71	6651.24			1069.63	20380	6588.92	6455.07	20197.6	20331.4			394.625	3308	3289.59	3306.78	3279.87	3316.5
		524.375	8513.33	0	0	0	0	0	8513.59			678	6486.67	6649.65	6646.67	6646.67	6649.65			1069.5	20120	6564.12	6450.7	19798.6	19912			394.5	3418	3289.11	3305.14	3279.8	3314.45
		524.25	8890	0	0	0	0	0	8890.15			677.875	6536.67	0	0	0	6538.62			1069.38	19563.3	6543.83	6446.43	19220.5	19317.9			394.375	3246	3288.63	3303.6	3279.69	3312.54
		524.125	8576.67	0	0	0	0	0	8576.76			677.75	6686.67	0	0	0	6687.93			1069.25	18896.7	6526.72	6442.35	18487.7	18572.1			394.25	3384	3288.2	3302.21	3279.62	3310.79
		524	8743.33	0	0	0	0	0	8743.38			677.625	6353.33	0	0	0	6354.13			1069.13	17640	6511.82	6438.46	17629.9	17703.3			394.125	3318	3287.79	3300.92	3279.54	3309.17
		523.875	8853.33	0	0	0	0	0	8853.36			677.5	6443.33	0	0	0	6443.84			1069	17426.7	6498.56	6434.81	16680.1	16743.9			394	3310	3287.41	3299.74	3279.48	3307.68
		523.75	8730	0	0	0	0	0	8730.01			677.375	6750	0	0	0	6750.32			1068.88	16136.7	6486.53	6431.45	15672.8	15727.9			393.875	3360	3287.01	3298.61	3279.38	3306.24
		523.625	8833.33	0	0	0	0	0	8833.34			677.25	6403.33	0	0	0	6403.53			1068.75	15113.3	6475.49	6428.38	14641.8	14688.9			393.75	3408	3286.65	3297.57	3279.3	3304.93
		523.5	8680	0	0	0	0	0	8680			677.125	6513.33	0	0	0	6513.45			1068.63	14130	6465.31	6425.63	13618.3	13658			393.625	3288	3286.36	3296.66	3279.27	3303.75
		523.375	9026.67	0	0	0	0	0	9026.67			677	6536.67	0	0	0	6536.74			1068.5	12683.3	6456.04	6423.25	12629.5	12662.3			393.5	3138	3286.08	3295.81	3279.24	3302.65
		523.25	9033.33	0	0	0	0	0	9033.33			676.875	6536.67	0	0	0	6536.71			1068.38	11610	6447.68	6421.21	11697.7	11724.1			393.375	3290	3285.8	3295.01	3279.21	3301.61
		523.125	8863.33	0	0	0	0	0	8863.33			676.75	6343.33	0	0	0	6343.36			1068.25	10763.3	6440.29	6419.5	10839.6	10860.4			393.25	3408	3285.57	3294.29	3279.2	3300.66
		523	9126.67	0	0	0	0	0	9126.67			676.625	6543.33	0	0	0	6543.35			1068.13	9950	6433.97	6418.12	10066.5	10082.4			393.125	3296	3285.45	3293.72	3279.3	3299.88
		522.875	9276.67	0	0	0	0	0	9276.67			676.5	6316.67	0	0	0	6316.68			1068	8846.67	6428.66	6416.98	9384.24	9395.93			393	3264	3285.35	3293.2	3279.4	3299.15
		522.75	9290	0	0	0	0	0	9290			676.375	6356.67	0	0	0	6356.68			1067.88	8870	6424.39	6416.08	8793.94	8802.25			392.875	3360	3285.25	3292.72	3279.5	3298.47
		522.625	8940	0	0	0	0	0	8940			676.25	6546.67	0	0	0	6546.67			1067.75	7853.33	6421.06	6415.37	8292.95	8298.64			392.75	3360	3285.17	3292.27	3279.6	3297.84
		522.5	8983.33	0	0	0	0	0	8983.33			676.125	6316.67	0	0	0	6316.67			1067.63	7733.33	6418.57	6414.82	7875.62	7879.37			392.625	3416	3285.09	3291.86	3279.7	3297.25
		522.375	8543.33	0	0	0	0	0	8543.33			676	6236.67	0	0	0	6236.67			1067.5	7470	6416.74	6414.38	7534.25	7536.61			392.5	3190	3285.02	3291.47	3279.8	3296.7
		522.25	8630	0	0	0	0	0	8630			675.875	6223.33	0	0	0	6223.33			1067.38	7150	6415.49	6414.05	7259.97	7261.41			392.375	3316	3284.96	3291.12	3279.9	3296.18
		522.125	8563.33	0	0	0	0	0	8563.33			675.75	6380	0	0	0	6380			1067.25	6936.67	6414.61	6413.78	7043.4	7044.23			392.25	3224	3284.91	3290.79	3280	3295.7
		522	8343.33	0	0	0	0	0	8343.33			675.625	6193.33	0	0	0	6193.33			1067.13	7046.67	6414.02	6413.56	6875.31	6875.77			392.125	3390	3312.36	3317.98	3307.6	3322.75
		521.875	8580	0	0	0	0	0	8580			675.5	6436.67	0	0	0	6436.67			1067	7040	6413.62	6413.38	6747.06	6747.31			392	3392	3339.82	3345.2	3335.2	3349.82
		521.75	8046.67	0	0	0	0	0	8046.67			675.375	6650	0	0	0	6650			1066.88	6723.33	6413.35	6413.23	6650.83	6650.95			391.875	3340	0	0	0	3354.13
		521.625	8123.33	0	0	0	0	0	8123.33			675.25	6433.33	0	0	0	6433.33			1066.75	6696.67	6413.14	6413.08	6579.79	6579.85			391.75	3330	0	0	0	3343.66
		521.5	7796.67	0	0	0	0	0	7796.67			675.125	6253.33	0	0	0	6253.33			1066.63	6936.67	6412.98	6412.95	6528.21	6528.24			391.625	3358	0	0	0	3371.21
		521.375	7970	0	0	0	0	0	7970			--	--	--	--	--	--			1066.5	6593.33	6412.88	6412.86	6491.38	6491.39			391.5	3402	0	0	0	3414.78
		521.25	8223.33	0	0	0	0	0	8223.33			--	--	--	--	--	--			1066.38	6533.33	6412.78	6412.78	6465.49	6465.49			391.375	3394	0	0	0	3406.37
		521.125	7783.33	0	0	0	0	0	7783.33			--	--	--	--	--	--			1066.25	6626.67	6412.71	6412.71	6447.57	6447.57			391.25	3472	0	0	0	3483.96
		521	8013.33	0	0	0	0	0	8013.33			--	--	--	--	--	--			1066.13	6543.33	6412.67	6412.67	6435.39	6435.39			391.125	3376	0	0	0	3387.56
		520.875	7696.67	0	0	0	0	0	7696.67			--	--	--	--	--	--			1066	6346.67	6412.63	6412.63	6427.23	6427.23			391	3416	0	0	0	3427.15
		520.75	7973.33	0	0	0	0	0	7973.33			--	--	--	--	--	--			1065.88	6576.67	6412.61	6412.61	6421.84	6421.84			390.875	3396	0	0	0	3406.71
		520.625	7410	0	0	0	0	0	7410			--	--	--	--	--	--			1065.75	6400	6412.57	6412.57	6418.33	6418.33			390.75	3196	0	0	0	3206.22
		520.5	7786.67	0	0	0	0	0	7786.67			--	--	--	--	--	--			1065.63	6683.33	6412.56	6412.56	6416.1	6416.1			390.625	3302	0	0	0	3311.67
		520.375	7683.33	0	0	0	0	0	7683.33			--	--	--	--	--	--			1065.5	6216.67	6412.54	6412.54	6414.68	6414.68			390.5	3300	0	0	0	3309.04
		520.25	7496.67	0	0	0	0	0	7496.67			--	--	--	--	--	--			1065.38	6563.33	6412.52	6412.52	6413.8	6413.8			390.375	3322	0	0	0	3330.33
		520.125	7320	0	0	0	0	0	7320			--	--	--	--	--	--			1065.25	6443.33	6412.5	6412.5	6413.25	6413.25			390.25	3416	0	0	0	3423.55
												--	--	--	--	--	--			1065.13	6426.67	--	--	--	6427.09			390.125	3252	0	0	0	3258.73

## Sheet: Figure 4e
Figure 4e
	long name	Supttering time	Intensity	Intensity	Intensity	Intensity	Intensity	Intensity
	unit	min
	annotation		C1s	O1s	N1s	F1s	Na1s	S2p
		--
		--
		0	45114.8	65657.5	3947.62	47156.5	31792.9	7092.4
		0.5	39268.8	59161.6	3074.44	64339.4	61482	6262.5
		1	36832.2	53720.6	2128.5	69545.4	67832.7	5865.52
		1.5	36223.4	44534.4	1290.06	67144.1	68665.2	5039.27
		2	35829.9	41331	2685.38	65841.6	66111.8	5277.81
		3	39158.4	39324.4	1132.75	61872.1	59840.8	4202.6
		4	41343.9	32491.2	1596.06	57777.5	54542.6	4936.56
		5	45012.8	30259.3	3454.06	53285	50509.3	5228.85
		6	44998.6	26546.3	1539.94	47797.1	42379.4	5024.58
		7	46497.7	25447.8	2030.62	46648	41416	3839.06

## Sheet: Figure 4f
Figure 4f
	long name	Supttering time	Percentage (%)	Percentage (%)	Percentage (%)	Percentage (%)
	unit	min
	annotation	O1s	Na2O	O-C=O	NaOH	Na auger
		--	--	--	--	--
		0 min	26.3804	61.3497	0	12.2699
		1min	24.7191	37.4532	17.603	20.2247
		7min	26.6467	26.6467	16.7665	29.9401
	long name	Supttering time	Percentage (%)	Percentage (%)
	unit	min
	annotation	F1s	NaTFSI	NaF
		--	--	--
		0 min	100	0
		1min	23.1	76.9
		7min	18.7	81.3
	long name	Supttering time	Percentage (%)	Percentage (%)
	unit	min
	annotation	Na 1s	O-Na	NaF
		--	--	--
		0	100	0
		1	91.7	8.3
		7	86.2	13.8
