# Supplementary material for: Energetic and durable all-polymer aqueous battery for sustainable, flexible power
Source: Nat Commun. 2024 Nov 5;15:9539. doi: 10.1038/s41467-024-53804-2 (PMC11535528; doi:10.1038/s41467-024-53804-2)
Supplement: Supplementary file 7 — Source Data 5 [file 41467_2024_53804_MOESM7_ESM.xlsx]

## Sheet: Figure 5b
Figure 5b
	long name	time	voltage	cycle number	discharge specific capacity
	unit	s	V		mAh/g
	annotation
		0	0.1	1	153.36
		1	0.1161	2	152.29
		2	0.1229	3	149.39
		3	0.1252	4	147.35
		4	0.1268	5	145.21
		5	0.1279	6	144.31
		6	0.1289	7	144.85
		7	0.1298	8	144.6
		8	0.1306	9	144.76
		9	0.1313	10	146.14
		10	0.132	11	144.25
		11	0.1326	12	142.45
		12	0.1332
		13	0.1337
		14	0.1343
		15	0.1348
		16	0.1353
		17	0.1358
		18	0.1362
		19	0.1367
		20	0.1371
		21	0.1375
		22	0.1379
		23	0.1383
		24	0.1387
		25	0.1391
		26	0.1394
		27	0.1398
		28	0.1402
		29	0.1405
		30	0.1408
		31	0.1412
		32	0.1414
		33	0.1644
		34	0.1673
		35	0.1694
		36	0.1711
		37	0.1726
		38	0.1741
		39	0.1753
		40	0.1765
		41	0.1777
		42	0.1788
		43	0.1799
		44	0.1809
		45	0.182
		46	0.183
		47	0.1839
		48	0.1849
		49	0.1858
		50	0.1867
		51	0.1876
		52	0.1885
		53	0.1894
		54	0.1903
		55	0.1911
		56	0.1919
		57	0.1927
		58	0.1935
		59	0.1944
		60	0.1951
		61	0.1959
		62	0.1967
		63	0.1975
		64	0.1983
		65	0.199
		66	0.1997
		67	0.2005
		68	0.2012
		69	0.202
		70	0.2027
		71	0.2034
		72	0.2041
		73	0.2048
		74	0.2055
		75	0.2062
		76	0.2069
		77	0.2076
		78	0.2083
		79	0.2089
		80	0.2096
		81	0.2103
		82	0.211
		83	0.2116
		84	0.2123
		85	0.2129
		86	0.2136
		87	0.2142
		88	0.2149
		89	0.2155
		90	0.2162
		91	0.2168
		92	0.2174
		93	0.218
		94	0.2187
		95	0.2193
		96	0.2199
		97	0.2205
		98	0.2211
		99	0.2217
		100	0.2223
		101	0.223
		102	0.2235
		103	0.2241
		104	0.2247
		105	0.2254
		106	0.2259
		107	0.2265
		108	0.2271
		109	0.2277
		110	0.2283
		111	0.2288
		112	0.2294
		113	0.23
		114	0.2306
		115	0.2311
		116	0.2317
		117	0.2323
		118	0.2329
		119	0.2334
		120	0.234
		121	0.2345
		122	0.2351
		123	0.2357
		124	0.2362
		125	0.2368
		126	0.2373
		127	0.2378
		128	0.2384
		129	0.239
		130	0.2395
		131	0.2401
		132	0.2406
		133	0.2411
		134	0.2416
		135	0.2422
		136	0.2427
		137	0.2432
		138	0.2438
		139	0.2443
		140	0.2448
		141	0.2454
		142	0.2459
		143	0.2464
		144	0.2469
		145	0.2474
		146	0.248
		147	0.2485
		148	0.249
		149	0.2495
		150	0.2501
		151	0.2505
		152	0.2511
		153	0.2515
		154	0.2521
		155	0.2526
		156	0.2531
		157	0.2536
		158	0.2541
		159	0.2546
		160	0.2551
		161	0.2556
		162	0.2561
		163	0.2566
		164	0.2571
		165	0.2576
		166	0.2581
		167	0.2586
		168	0.2591
		169	0.2596
		170	0.2601
		171	0.2606
		172	0.261
		173	0.2615
		174	0.262
		175	0.2625
		176	0.263
		177	0.2635
		178	0.2639
		179	0.2644
		180	0.2649
		181	0.2654
		182	0.2659
		183	0.2663
		184	0.2668
		185	0.2673
		186	0.2678
		187	0.2682
		188	0.2687
		189	0.2692
		190	0.2697
		191	0.2701
		192	0.2706
		193	0.2711
		194	0.2715
		195	0.272
		196	0.2725
		197	0.2729
		198	0.2734
		199	0.2738
		200	0.2743
		201	0.2748
		202	0.2752
		203	0.2757
		204	0.2762
		205	0.2766
		206	0.2771
		207	0.2775
		208	0.278
		209	0.2785
		210	0.2789
		211	0.2794
		212	0.2798
		213	0.2803
		214	0.2807
		215	0.2812
		216	0.2816
		217	0.2821
		218	0.2825
		219	0.283
		220	0.2834
		221	0.2839
		222	0.2843
		223	0.2848
		224	0.2852
		225	0.2857
		226	0.2861
		227	0.2865
		228	0.287
		229	0.2874
		230	0.2879
		231	0.2883
		232	0.2888
		233	0.2892
		234	0.2896
		235	0.2901
		236	0.2905
		237	0.2909
		238	0.2914
		239	0.2918
		240	0.2923
		241	0.2927
		242	0.2931
		243	0.2936
		244	0.294
		245	0.2944
		246	0.2949
		247	0.2953
		248	0.2957
		249	0.2961
		250	0.2966
		251	0.297
		252	0.2974
		253	0.2979
		254	0.2983
		255	0.2987
		256	0.2992
		257	0.2996
		258	0.3
		259	0.3004
		260	0.3008
		261	0.3013
		262	0.3017
		263	0.3021
		264	0.3025
		265	0.3029
		266	0.3034
		267	0.3038
		268	0.3042
		269	0.3046
		270	0.3051
		271	0.3055
		272	0.3059
		273	0.3063
		274	0.3067
		275	0.3072
		276	0.3076
		277	0.308
		278	0.3084
		279	0.3088
		280	0.3093
		281	0.3096
		282	0.3101
		283	0.3105
		284	0.3109
		285	0.3113
		286	0.3117
		287	0.3121
		288	0.3125
		289	0.3129
		290	0.3134
		291	0.3138
		292	0.3142
		293	0.3146
		294	0.315
		295	0.3154
		296	0.3158
		297	0.3162
		298	0.3166
		299	0.317
		300	0.3174
		301	0.3179
		302	0.3183
		303	0.3186
		304	0.3191
		305	0.3195
		306	0.3199
		307	0.3203
		308	0.3207
		309	0.3211
		310	0.3215
		311	0.3219
		312	0.3223
		313	0.3227
		314	0.3231
		315	0.3235
		316	0.3239
		317	0.3243
		318	0.3247
		319	0.3251
		320	0.3255
		321	0.3259
		322	0.3263
		323	0.3267
		324	0.3271
		325	0.3275
		326	0.3279
		327	0.3283
		328	0.3287
		329	0.3291
		330	0.3295
		331	0.3298
		332	0.3302
		333	0.3306
		334	0.3311
		335	0.3314
		336	0.3318
		337	0.3322
		338	0.3326
		339	0.333
		340	0.3334
		341	0.3338
		342	0.3342
		343	0.3346
		344	0.335
		345	0.3354
		346	0.3357
		347	0.3362
		348	0.3365
		349	0.3369
		350	0.3373
		351	0.3377
		352	0.3381
		353	0.3385
		354	0.3389
		355	0.3393
		356	0.3396
		357	0.34
		358	0.3404
		359	0.3408
		360	0.3412
		361	0.3415
		362	0.342
		363	0.3423
		364	0.3427
		365	0.3431
		366	0.3435
		367	0.3439
		368	0.3443
		369	0.3446
		370	0.345
		371	0.3454
		372	0.3458
		373	0.3462
		374	0.3466
		375	0.347
		376	0.3473
		377	0.3477
		378	0.3481
		379	0.3485
		380	0.3489
		381	0.3492
		382	0.3496
		383	0.35
		384	0.3504
		385	0.3507
		386	0.3512
		387	0.3515
		388	0.3519
		389	0.3523
		390	0.3527
		391	0.353
		392	0.3534
		393	0.3538
		394	0.3542
		395	0.3545
		396	0.3549
		397	0.3553
		398	0.3557
		399	0.356
		400	0.3564
		401	0.3568
		402	0.3572
		403	0.3575
		404	0.3579
		405	0.3583
		406	0.3587
		407	0.359
		408	0.3594
		409	0.3598
		410	0.3602
		411	0.3606
		412	0.3609
		413	0.3613
		414	0.3617
		415	0.362
		416	0.3624
		417	0.3628
		418	0.3631
		419	0.3635
		420	0.3639
		421	0.3643
		422	0.3646
		423	0.365
		424	0.3654
		425	0.3657
		426	0.3661
		427	0.3665
		428	0.3669
		429	0.3672
		430	0.3676
		431	0.368
		432	0.3683
		433	0.3687
		434	0.3691
		435	0.3694
		436	0.3698
		437	0.3702
		438	0.3705
		439	0.3709
		440	0.3713
		441	0.3716
		442	0.372
		443	0.3723
		444	0.3727
		445	0.3731
		446	0.3735
		447	0.3738
		448	0.3742
		449	0.3745
		450	0.3749
		451	0.3753
		452	0.3756
		453	0.376
		454	0.3764
		455	0.3768
		456	0.3771
		457	0.3774
		458	0.3778
		459	0.3782
		460	0.3786
		461	0.3789
		462	0.3793
		463	0.3796
		464	0.38
		465	0.3803
		466	0.3807
		467	0.3811
		468	0.3814
		469	0.3818
		470	0.3822
		471	0.3825
		472	0.3829
		473	0.3832
		474	0.3836
		475	0.384
		476	0.3843
		477	0.3847
		478	0.3851
		479	0.3854
		480	0.3858
		481	0.3861
		482	0.3865
		483	0.3868
		484	0.3872
		485	0.3876
		486	0.3879
		487	0.3883
		488	0.3886
		489	0.389
		490	0.3893
		491	0.3897
		492	0.39
		493	0.3904
		494	0.3907
		495	0.3911
		496	0.3915
		497	0.3918
		498	0.3922
		499	0.3925
		500	0.3929
		501	0.3933
		502	0.3936
		503	0.3939
		504	0.3943
		505	0.3947
		506	0.395
		507	0.3954
		508	0.3957
		509	0.3961
		510	0.3964
		511	0.3968
		512	0.3971
		513	0.3975
		514	0.3978
		515	0.3982
		516	0.3985
		517	0.3989
		518	0.3992
		519	0.3996
		520	0.3999
		521	0.4003
		522	0.4007
		523	0.401
		524	0.4014
		525	0.4017
		526	0.402
		527	0.4024
		528	0.4028
		529	0.4031
		530	0.4035
		531	0.4038
		532	0.4041
		533	0.4045
		534	0.4048
		535	0.4052
		536	0.4056
		537	0.4059
		538	0.4062
		539	0.4066
		540	0.4069
		541	0.4073
		542	0.4076
		543	0.408
		544	0.4083
		545	0.4086
		546	0.409
		547	0.4093
		548	0.4097
		549	0.41
		550	0.4104
		551	0.4107
		552	0.4111
		553	0.4114
		554	0.4118
		555	0.4121
		556	0.4124
		557	0.4128
		558	0.4131
		559	0.4135
		560	0.4138
		561	0.4141
		562	0.4145
		563	0.4149
		564	0.4152
		565	0.4156
		566	0.4159
		567	0.4162
		568	0.4166
		569	0.4169
		570	0.4173
		571	0.4176
		572	0.4179
		573	0.4183
		574	0.4186
		575	0.419
		576	0.4193
		577	0.4196
		578	0.42
		579	0.4203
		580	0.4207
		581	0.421
		582	0.4213
		583	0.4217
		584	0.422
		585	0.4223
		586	0.4227
		587	0.4231
		588	0.4234
		589	0.4237
		590	0.424
		591	0.4244
		592	0.4247
		593	0.4251
		594	0.4254
		595	0.4257
		596	0.4261
		597	0.4264
		598	0.4267
		599	0.4271
		600	0.4274
		601	0.4277
		602	0.4281
		603	0.4284
		604	0.4287
		605	0.4291
		606	0.4294
		607	0.4298
		608	0.4301
		609	0.4304
		610	0.4308
		611	0.4311
		612	0.4314
		613	0.4318
		614	0.4321
		615	0.4324
		616	0.4328
		617	0.4331
		618	0.4334
		619	0.4338
		620	0.4341
		621	0.4344
		622	0.4347
		623	0.4351
		624	0.4354
		625	0.4357
		626	0.4361
		627	0.4364
		628	0.4367
		629	0.437
		630	0.4374
		631	0.4377
		632	0.438
		633	0.4383
		634	0.4387
		635	0.439
		636	0.4393
		637	0.4397
		638	0.44
		639	0.4403
		640	0.4407
		641	0.441
		642	0.4413
		643	0.4416
		644	0.4419
		645	0.4423
		646	0.4426
		647	0.4429
		648	0.4433
		649	0.4436
		650	0.4439
		651	0.4443
		652	0.4446
		653	0.4449
		654	0.4452
		655	0.4455
		656	0.4459
		657	0.4462
		658	0.4465
		659	0.4469
		660	0.4472
		661	0.4475
		662	0.4478
		663	0.4481
		664	0.4485
		665	0.4488
		666	0.4491
		667	0.4494
		668	0.4497
		669	0.4501
		670	0.4504
		671	0.4507
		672	0.451
		673	0.4513
		674	0.4517
		675	0.452
		676	0.4523
		677	0.4526
		678	0.4529
		679	0.4533
		680	0.4536
		681	0.4539
		682	0.4542
		683	0.4546
		684	0.4549
		685	0.4552
		686	0.4555
		687	0.4558
		688	0.4561
		689	0.4564
		690	0.4568
		691	0.4571
		692	0.4574
		693	0.4577
		694	0.4581
		695	0.4584
		696	0.4587
		697	0.459
		698	0.4593
		699	0.4596
		700	0.4599
		701	0.4602
		702	0.4606
		703	0.4609
		704	0.4612
		705	0.4615
		706	0.4618
		707	0.4622
		708	0.4625
		709	0.4628
		710	0.4631
		711	0.4634
		712	0.4637
		713	0.464
		714	0.4644
		715	0.4647
		716	0.465
		717	0.4653
		718	0.4656
		719	0.4659
		720	0.4662
		721	0.4665
		722	0.4668
		723	0.4672
		724	0.4674
		725	0.4678
		726	0.4681
		727	0.4684
		728	0.4687
		729	0.469
		730	0.4693
		731	0.4696
		732	0.4699
		733	0.4702
		734	0.4705
		735	0.4709
		736	0.4712
		737	0.4715
		738	0.4718
		739	0.4721
		740	0.4724
		741	0.4728
		742	0.473
		743	0.4733
		744	0.4737
		745	0.4739
		746	0.4743
		747	0.4746
		748	0.4748
		749	0.4752
		750	0.4754
		751	0.4758
		752	0.4761
		753	0.4764
		754	0.4767
		755	0.477
		756	0.4773
		757	0.4776
		758	0.4779
		759	0.4782
		760	0.4785
		761	0.4788
		762	0.4791
		763	0.4794
		764	0.4797
		765	0.48
		766	0.4803
		767	0.4806
		768	0.4809
		769	0.4813
		770	0.4815
		771	0.4818
		772	0.4822
		773	0.4825
		774	0.4827
		775	0.4831
		776	0.4834
		777	0.4836
		778	0.4839
		779	0.4842
		780	0.4845
		781	0.4849
		782	0.4852
		783	0.4855
		784	0.4858
		785	0.486
		786	0.4864
		787	0.4866
		788	0.487
		789	0.4873
		790	0.4875
		791	0.4878
		792	0.4882
		793	0.4884
		794	0.4888
		795	0.489
		796	0.4893
		797	0.4896
		798	0.4899
		799	0.4902
		800	0.4906
		801	0.4908
		802	0.4911
		803	0.4914
		804	0.4917
		805	0.492
		806	0.4923
		807	0.4926
		808	0.4929
		809	0.4932
		810	0.4935
		811	0.4938
		812	0.4941
		813	0.4944
		814	0.4947
		815	0.495
		816	0.4952
		817	0.4955
		818	0.4958
		819	0.4961
		820	0.4964
		821	0.4968
		822	0.497
		823	0.4973
		824	0.4976
		825	0.4979
		826	0.4982
		827	0.4985
		828	0.4988
		829	0.4991
		830	0.4994
		831	0.4996
		832	0.4999
		833	0.5002
		834	0.5005
		835	0.5008
		836	0.5011
		837	0.5014
		838	0.5017
		839	0.502
		840	0.5023
		841	0.5026
		842	0.5028
		843	0.5031
		844	0.5034
		845	0.5037
		846	0.504
		847	0.5043
		848	0.5046
		849	0.5049
		850	0.5052
		851	0.5054
		852	0.5057
		853	0.506
		854	0.5063
		855	0.5066
		856	0.5069
		857	0.5072
		858	0.5074
		859	0.5077
		860	0.508
		861	0.5083
		862	0.5086
		863	0.5089
		864	0.5092
		865	0.5095
		866	0.5098
		867	0.51
		868	0.5103
		869	0.5106
		870	0.5109
		871	0.5112
		872	0.5115
		873	0.5117
		874	0.512
		875	0.5123
		876	0.5126
		877	0.5129
		878	0.5132
		879	0.5134
		880	0.5137
		881	0.514
		882	0.5143
		883	0.5146
		884	0.5149
		885	0.5151
		886	0.5154
		887	0.5157
		888	0.516
		889	0.5163
		890	0.5166
		891	0.5168
		892	0.5171
		893	0.5174
		894	0.5177
		895	0.518
		896	0.5182
		897	0.5185
		898	0.5188
		899	0.5191
		900	0.5194
		901	0.5196
		902	0.5199
		903	0.5202
		904	0.5205
		905	0.5208
		906	0.521
		907	0.5213
		908	0.5216
		909	0.5219
		910	0.5222
		911	0.5225
		912	0.5227
		913	0.523
		914	0.5233
		915	0.5235
		916	0.5238
		917	0.5241
		918	0.5244
		919	0.5247
		920	0.525
		921	0.5252
		922	0.5255
		923	0.5258
		924	0.5261
		925	0.5263
		926	0.5266
		927	0.5269
		928	0.5272
		929	0.5274
		930	0.5277
		931	0.528
		932	0.5283
		933	0.5285
		934	0.5288
		935	0.5291
		936	0.5294
		937	0.5296
		938	0.5299
		939	0.5302
		940	0.5305
		941	0.5308
		942	0.531
		943	0.5313
		944	0.5316
		945	0.5319
		946	0.5321
		947	0.5324
		948	0.5326
		949	0.5329
		950	0.5332
		951	0.5335
		952	0.5338
		953	0.534
		954	0.5343
		955	0.5346
		956	0.5349
		957	0.5351
		958	0.5354
		959	0.5357
		960	0.5359
		961	0.5362
		962	0.5365
		963	0.5367
		964	0.537
		965	0.5373
		966	0.5376
		967	0.5378
		968	0.5381
		969	0.5384
		970	0.5387
		971	0.5389
		972	0.5392
		973	0.5395
		974	0.5397
		975	0.54
		976	0.5403
		977	0.5405
		978	0.5408
		979	0.5411
		980	0.5413
		981	0.5416
		982	0.5419
		983	0.5421
		984	0.5424
		985	0.5427
		986	0.543
		987	0.5432
		988	0.5435
		989	0.5438
		990	0.544
		991	0.5443
		992	0.5446
		993	0.5448
		994	0.5451
		995	0.5454
		996	0.5456
		997	0.5459
		998	0.5462
		999	0.5465
		1000	0.5467
		1001	0.547
		1002	0.5472
		1003	0.5475
		1004	0.5478
		1005	0.5481
		1006	0.5483
		1007	0.5486
		1008	0.5489
		1009	0.5491
		1010	0.5494
		1011	0.5496
		1012	0.5499
		1013	0.5502
		1014	0.5504
		1015	0.5507
		1016	0.551
		1017	0.5512
		1018	0.5515
		1019	0.5518
		1020	0.552
		1021	0.5523
		1022	0.5525
		1023	0.5528
		1024	0.5531
		1025	0.5534
		1026	0.5536
		1027	0.5539
		1028	0.5541
		1029	0.5544
		1030	0.5547
		1031	0.5549
		1032	0.5552
		1033	0.5555
		1034	0.5557
		1035	0.556
		1036	0.5563
		1037	0.5565
		1038	0.5568
		1039	0.557
		1040	0.5573
		1041	0.5576
		1042	0.5578
		1043	0.5581
		1044	0.5584
		1045	0.5586
		1046	0.5589
		1047	0.5591
		1048	0.5594
		1049	0.5597
		1050	0.56
		1051	0.5602
		1052	0.5604
		1053	0.5607
		1054	0.561
		1055	0.5612
		1056	0.5615
		1057	0.5618
		1058	0.562
		1059	0.5623
		1060	0.5625
		1061	0.5628
		1062	0.5631
		1063	0.5633
		1064	0.5636
		1065	0.5638
		1066	0.5641
		1067	0.5643
		1068	0.5646
		1069	0.5649
		1070	0.5651
		1071	0.5654
		1072	0.5656
		1073	0.5659
		1074	0.5662
		1075	0.5664
		1076	0.5667
		1077	0.5669
		1078	0.5672
		1079	0.5675
		1080	0.5677
		1081	0.568
		1082	0.5682
		1083	0.5685
		1084	0.5687
		1085	0.569
		1086	0.5692
		1087	0.5695
		1088	0.5698
		1089	0.57
		1090	0.5703
		1091	0.5705
		1092	0.5708
		1093	0.5711
		1094	0.5713
		1095	0.5716
		1096	0.5718
		1097	0.5721
		1098	0.5723
		1099	0.5726
		1100	0.5728
		1101	0.5731
		1102	0.5734
		1103	0.5736
		1104	0.5739
		1105	0.5741
		1106	0.5744
		1107	0.5746
		1108	0.5749
		1109	0.5751
		1110	0.5754
		1111	0.5756
		1112	0.5759
		1113	0.5762
		1114	0.5764
		1115	0.5767
		1116	0.5769
		1117	0.5772
		1118	0.5774
		1119	0.5777
		1120	0.5779
		1121	0.5782
		1122	0.5784
		1123	0.5787
		1124	0.579
		1125	0.5792
		1126	0.5795
		1127	0.5797
		1128	0.58
		1129	0.5802
		1130	0.5805
		1131	0.5807
		1132	0.581
		1133	0.5812
		1134	0.5815
		1135	0.5817
		1136	0.582
		1137	0.5822
		1138	0.5825
		1139	0.5827
		1140	0.583
		1141	0.5833
		1142	0.5835
		1143	0.5838
		1144	0.584
		1145	0.5843
		1146	0.5845
		1147	0.5848
		1148	0.585
		1149	0.5853
		1150	0.5855
		1151	0.5858
		1152	0.586
		1153	0.5863
		1154	0.5865
		1155	0.5868
		1156	0.587
		1157	0.5873
		1158	0.5875
		1159	0.5878
		1160	0.588
		1161	0.5883
		1162	0.5886
		1163	0.5888
		1164	0.589
		1165	0.5893
		1166	0.5895
		1167	0.5898
		1168	0.59
		1169	0.5903
		1170	0.5905
		1171	0.5908
		1172	0.591
		1173	0.5913
		1174	0.5915
		1175	0.5918
		1176	0.592
		1177	0.5923
		1178	0.5925
		1179	0.5928
		1180	0.593
		1181	0.5933
		1182	0.5935
		1183	0.5938
		1184	0.594
		1185	0.5943
		1186	0.5945
		1187	0.5948
		1188	0.595
		1189	0.5953
		1190	0.5955
		1191	0.5958
		1192	0.596
		1193	0.5962
		1194	0.5965
		1195	0.5968
		1196	0.597
		1197	0.5972
		1198	0.5975
		1199	0.5978
		1200	0.598
		1201	0.5982
		1202	0.5985
		1203	0.5987
		1204	0.599
		1205	0.5992
		1206	0.5995
		1207	0.5997
		1208	0.6
		1209	0.6002
		1210	0.6005
		1211	0.6007
		1212	0.601
		1213	0.6012
		1214	0.6014
		1215	0.6017
		1216	0.6019
		1217	0.6022
		1218	0.6024
		1219	0.6027
		1220	0.6029
		1221	0.6032
		1222	0.6034
		1223	0.6037
		1224	0.6039
		1225	0.6041
		1226	0.6044
		1227	0.6047
		1228	0.6049
		1229	0.6051
		1230	0.6054
		1231	0.6056
		1232	0.6059
		1233	0.6061
		1234	0.6064
		1235	0.6066
		1236	0.6069
		1237	0.6071
		1238	0.6073
		1239	0.6076
		1240	0.6079
		1241	0.6081
		1242	0.6083
		1243	0.6086
		1244	0.6088
		1245	0.6091
		1246	0.6093
		1247	0.6095
		1248	0.6098
		1249	0.61
		1250	0.6103
		1251	0.6105
		1252	0.6107
		1253	0.611
		1254	0.6112
		1255	0.6115
		1256	0.6117
		1257	0.612
		1258	0.6122
		1259	0.6125
		1260	0.6127
		1261	0.613
		1262	0.6132
		1263	0.6134
		1264	0.6137
		1265	0.6139
		1266	0.6142
		1267	0.6144
		1268	0.6146
		1269	0.6149
		1270	0.6151
		1271	0.6154
		1272	0.6156
		1273	0.6158
		1274	0.6161
		1275	0.6163
		1276	0.6166
		1277	0.6168
		1278	0.6171
		1279	0.6173
		1280	0.6176
		1281	0.6178
		1282	0.618
		1283	0.6183
		1284	0.6185
		1285	0.6188
		1286	0.619
		1287	0.6192
		1288	0.6195
		1289	0.6197
		1290	0.62
		1291	0.6202
		1292	0.6205
		1293	0.6207
		1294	0.6209
		1295	0.6212
		1296	0.6214
		1297	0.6217
		1298	0.6219
		1299	0.6221
		1300	0.6224
		1301	0.6226
		1302	0.6228
		1303	0.6231
		1304	0.6233
		1305	0.6236
		1306	0.6238
		1307	0.6241
		1308	0.6243
		1309	0.6246
		1310	0.6248
		1311	0.625
		1312	0.6253
		1313	0.6255
		1314	0.6257
		1315	0.626
		1316	0.6262
		1317	0.6265
		1318	0.6267
		1319	0.627
		1320	0.6272
		1321	0.6274
		1322	0.6277
		1323	0.6279
		1324	0.6281
		1325	0.6284
		1326	0.6286
		1327	0.6289
		1328	0.6291
		1329	0.6294
		1330	0.6296
		1331	0.6298
		1332	0.63
		1333	0.6303
		1334	0.6305
		1335	0.6308
		1336	0.631
		1337	0.6313
		1338	0.6315
		1339	0.6317
		1340	0.632
		1341	0.6322
		1342	0.6325
		1343	0.6327
		1344	0.6329
		1345	0.6332
		1346	0.6334
		1347	0.6336
		1348	0.6339
		1349	0.6341
		1350	0.6344
		1351	0.6346
		1352	0.6348
		1353	0.6351
		1354	0.6353
		1355	0.6355
		1356	0.6358
		1357	0.636
		1358	0.6363
		1359	0.6365
		1360	0.6367
		1361	0.637
		1362	0.6372
		1363	0.6375
		1364	0.6377
		1365	0.6379
		1366	0.6382
		1367	0.6384
		1368	0.6387
		1369	0.6389
		1370	0.6391
		1371	0.6393
		1372	0.6396
		1373	0.6398
		1374	0.6401
		1375	0.6403
		1376	0.6405
		1377	0.6408
		1378	0.641
		1379	0.6412
		1380	0.6415
		1381	0.6418
		1382	0.642
		1383	0.6422
		1384	0.6424
		1385	0.6427
		1386	0.6429
		1387	0.6432
		1388	0.6434
		1389	0.6436
		1390	0.6439
		1391	0.6441
		1392	0.6443
		1393	0.6446
		1394	0.6448
		1395	0.645
		1396	0.6453
		1397	0.6455
		1398	0.6458
		1399	0.646
		1400	0.6463
		1401	0.6465
		1402	0.6467
		1403	0.647
		1404	0.6472
		1405	0.6474
		1406	0.6477
		1407	0.6479
		1408	0.6481
		1409	0.6484
		1410	0.6486
		1411	0.6488
		1412	0.6491
		1413	0.6493
		1414	0.6496
		1415	0.6498
		1416	0.65
		1417	0.6502
		1418	0.6505
		1419	0.6507
		1420	0.6509
		1421	0.6512
		1422	0.6514
		1423	0.6517
		1424	0.6519
		1425	0.6522
		1426	0.6524
		1427	0.6526
		1428	0.6528
		1429	0.6531
		1430	0.6533
		1431	0.6536
		1432	0.6538
		1433	0.654
		1434	0.6543
		1435	0.6545
		1436	0.6547
		1437	0.655
		1438	0.6552
		1439	0.6554
		1440	0.6557
		1441	0.6559
		1442	0.6562
		1443	0.6564
		1444	0.6566
		1445	0.6569
		1446	0.6571
		1447	0.6573
		1448	0.6575
		1449	0.6578
		1450	0.658
		1451	0.6583
		1452	0.6585
		1453	0.6587
		1454	0.659
		1455	0.6592
		1456	0.6595
		1457	0.6597
		1458	0.6599
		1459	0.6602
		1460	0.6604
		1461	0.6606
		1462	0.6609
		1463	0.6611
		1464	0.6613
		1465	0.6616
		1466	0.6618
		1467	0.6621
		1468	0.6623
		1469	0.6625
		1470	0.6628
		1471	0.663
		1472	0.6632
		1473	0.6634
		1474	0.6637
		1475	0.6639
		1476	0.6642
		1477	0.6644
		1478	0.6646
		1479	0.6648
		1480	0.6651
		1481	0.6653
		1482	0.6656
		1483	0.6658
		1484	0.666
		1485	0.6663
		1486	0.6665
		1487	0.6667
		1488	0.667
		1489	0.6672
		1490	0.6675
		1491	0.6677
		1492	0.6679
		1493	0.6681
		1494	0.6684
		1495	0.6686
		1496	0.6688
		1497	0.6691
		1498	0.6693
		1499	0.6695
		1500	0.6698
		1501	0.67
		1502	0.6702
		1503	0.6705
		1504	0.6707
		1505	0.671
		1506	0.6712
		1507	0.6714
		1508	0.6717
		1509	0.6719
		1510	0.6722
		1511	0.6724
		1512	0.6726
		1513	0.6728
		1514	0.6731
		1515	0.6733
		1516	0.6736
		1517	0.6738
		1518	0.674
		1519	0.6743
		1520	0.6745
		1521	0.6747
		1522	0.675
		1523	0.6752
		1524	0.6754
		1525	0.6757
		1526	0.6759
		1527	0.6762
		1528	0.6764
		1529	0.6766
		1530	0.6768
		1531	0.6771
		1532	0.6773
		1533	0.6775
		1534	0.6778
		1535	0.678
		1536	0.6782
		1537	0.6785
		1538	0.6787
		1539	0.6789
		1540	0.6792
		1541	0.6794
		1542	0.6797
		1543	0.6799
		1544	0.6801
		1545	0.6803
		1546	0.6806
		1547	0.6808
		1548	0.6811
		1549	0.6813
		1550	0.6815
		1551	0.6818
		1552	0.682
		1553	0.6822
		1554	0.6825
		1555	0.6827
		1556	0.683
		1557	0.6832
		1558	0.6834
		1559	0.6836
		1560	0.6839
		1561	0.6841
		1562	0.6844
		1563	0.6846
		1564	0.6848
		1565	0.6851
		1566	0.6853
		1567	0.6855
		1568	0.6858
		1569	0.686
		1570	0.6862
		1571	0.6864
		1572	0.6867
		1573	0.6869
		1574	0.6871
		1575	0.6874
		1576	0.6876
		1577	0.6879
		1578	0.6881
		1579	0.6883
		1580	0.6886
		1581	0.6888
		1582	0.689
		1583	0.6893
		1584	0.6895
		1585	0.6897
		1586	0.69
		1587	0.6902
		1588	0.6905
		1589	0.6907
		1590	0.6909
		1591	0.6912
		1592	0.6914
		1593	0.6916
		1594	0.6919
		1595	0.6921
		1596	0.6924
		1597	0.6926
		1598	0.6928
		1599	0.693
		1600	0.6933
		1601	0.6935
		1602	0.6938
		1603	0.694
		1604	0.6942
		1605	0.6945
		1606	0.6947
		1607	0.6949
		1608	0.6952
		1609	0.6954
		1610	0.6956
		1611	0.6959
		1612	0.6961
		1613	0.6963
		1614	0.6966
		1615	0.6968
		1616	0.6971
		1617	0.6973
		1618	0.6975
		1619	0.6978
		1620	0.698
		1621	0.6982
		1622	0.6985
		1623	0.6987
		1624	0.6989
		1625	0.6992
		1626	0.6994
		1627	0.6996
		1628	0.6999
		1629	0.7001
		1630	0.7004
		1631	0.7006
		1632	0.7008
		1633	0.7011
		1634	0.7013
		1635	0.7015
		1636	0.7018
		1637	0.702
		1638	0.7022
		1639	0.7025
		1640	0.7027
		1641	0.7029
		1642	0.7032
		1643	0.7034
		1644	0.7037
		1645	0.7039
		1646	0.7041
		1647	0.7044
		1648	0.7046
		1649	0.7048
		1650	0.7051
		1651	0.7053
		1652	0.7056
		1653	0.7058
		1654	0.706
		1655	0.7063
		1656	0.7065
		1657	0.7067
		1658	0.707
		1659	0.7072
		1660	0.7075
		1661	0.7077
		1662	0.7079
		1663	0.7082
		1664	0.7084
		1665	0.7086
		1666	0.7088
		1667	0.7091
		1668	0.7093
		1669	0.7096
		1670	0.7098
		1671	0.7101
		1672	0.7103
		1673	0.7105
		1674	0.7108
		1675	0.711
		1676	0.7112
		1677	0.7115
		1678	0.7117
		1679	0.712
		1680	0.7122
		1681	0.7124
		1682	0.7127
		1683	0.7129
		1684	0.7132
		1685	0.7134
		1686	0.7136
		1687	0.7139
		1688	0.7141
		1689	0.7143
		1690	0.7146
		1691	0.7148
		1692	0.7151
		1693	0.7153
		1694	0.7155
		1695	0.7158
		1696	0.716
		1697	0.7162
		1698	0.7165
		1699	0.7167
		1700	0.717
		1701	0.7172
		1702	0.7174
		1703	0.7177
		1704	0.7179
		1705	0.7181
		1706	0.7184
		1707	0.7186
		1708	0.7189
		1709	0.7191
		1710	0.7193
		1711	0.7196
		1712	0.7198
		1713	0.72
		1714	0.7203
		1715	0.7205
		1716	0.7208
		1717	0.721
		1718	0.7212
		1719	0.7215
		1720	0.7217
		1721	0.7219
		1722	0.7222
		1723	0.7224
		1724	0.7227
		1725	0.7229
		1726	0.7231
		1727	0.7234
		1728	0.7236
		1729	0.7239
		1730	0.7241
		1731	0.7243
		1732	0.7246
		1733	0.7248
		1734	0.7251
		1735	0.7253
		1736	0.7255
		1737	0.7258
		1738	0.726
		1739	0.7263
		1740	0.7265
		1741	0.7267
		1742	0.727
		1743	0.7272
		1744	0.7275
		1745	0.7277
		1746	0.7279
		1747	0.7282
		1748	0.7284
		1749	0.7286
		1750	0.7289
		1751	0.7291
		1752	0.7294
		1753	0.7296
		1754	0.7299
		1755	0.7301
		1756	0.7303
		1757	0.7306
		1758	0.7308
		1759	0.731
		1760	0.7313
		1761	0.7315
		1762	0.7318
		1763	0.732
		1764	0.7322
		1765	0.7325
		1766	0.7327
		1767	0.733
		1768	0.7332
		1769	0.7335
		1770	0.7337
		1771	0.7339
		1772	0.7342
		1773	0.7344
		1774	0.7347
		1775	0.7349
		1776	0.7352
		1777	0.7354
		1778	0.7356
		1779	0.7359
		1780	0.7361
		1781	0.7363
		1782	0.7366
		1783	0.7369
		1784	0.7371
		1785	0.7373
		1786	0.7375
		1787	0.7378
		1788	0.738
		1789	0.7383
		1790	0.7385
		1791	0.7388
		1792	0.739
		1793	0.7392
		1794	0.7395
		1795	0.7397
		1796	0.74
		1797	0.7402
		1798	0.7405
		1799	0.7407
		1800	0.7409
		1801	0.7412
		1802	0.7414
		1803	0.7417
		1804	0.7419
		1805	0.7421
		1806	0.7424
		1807	0.7427
		1808	0.7429
		1809	0.7431
		1810	0.7433
		1811	0.7436
		1812	0.7439
		1813	0.7441
		1814	0.7443
		1815	0.7446
		1816	0.7448
		1817	0.7451
		1818	0.7453
		1819	0.7456
		1820	0.7458
		1821	0.746
		1822	0.7463
		1823	0.7465
		1824	0.7468
		1825	0.747
		1826	0.7473
		1827	0.7475
		1828	0.7477
		1829	0.748
		1830	0.7482
		1831	0.7485
		1832	0.7487
		1833	0.749
		1834	0.7492
		1835	0.7494
		1836	0.7497
		1837	0.7499
		1838	0.7502
		1839	0.7504
		1840	0.7506
		1841	0.7509
		1842	0.7511
		1843	0.7514
		1844	0.7516
		1845	0.7519
		1846	0.7521
		1847	0.7524
		1848	0.7526
		1849	0.7528
		1850	0.7531
		1851	0.7534
		1852	0.7536
		1853	0.7538
		1854	0.7541
		1855	0.7543
		1856	0.7546
		1857	0.7548
		1858	0.755
		1859	0.7553
		1860	0.7555
		1861	0.7558
		1862	0.756
		1863	0.7563
		1864	0.7565
		1865	0.7568
		1866	0.757
		1867	0.7572
		1868	0.7575
		1869	0.7577
		1870	0.758
		1871	0.7582
		1872	0.7585
		1873	0.7587
		1874	0.759
		1875	0.7592
		1876	0.7595
		1877	0.7597
		1878	0.7599
		1879	0.7602
		1880	0.7604
		1881	0.7607
		1882	0.7609
		1883	0.7612
		1884	0.7614
		1885	0.7616
		1886	0.7619
		1887	0.7622
		1888	0.7624
		1889	0.7627
		1890	0.7629
		1891	0.7632
		1892	0.7634
		1893	0.7636
		1894	0.7639
		1895	0.7641
		1896	0.7644
		1897	0.7646
		1898	0.7649
		1899	0.7651
		1900	0.7654
		1901	0.7656
		1902	0.7659
		1903	0.7661
		1904	0.7663
		1905	0.7666
		1906	0.7668
		1907	0.7671
		1908	0.7674
		1909	0.7676
		1910	0.7678
		1911	0.7681
		1912	0.7683
		1913	0.7686
		1914	0.7688
		1915	0.7691
		1916	0.7693
		1917	0.7696
		1918	0.7698
		1919	0.77
		1920	0.7703
		1921	0.7705
		1922	0.7708
		1923	0.771
		1924	0.7713
		1925	0.7715
		1926	0.7718
		1927	0.772
		1928	0.7723
		1929	0.7725
		1930	0.7727
		1931	0.773
		1932	0.7733
		1933	0.7735
		1934	0.7737
		1935	0.774
		1936	0.7742
		1937	0.7745
		1938	0.7747
		1939	0.775
		1940	0.7752
		1941	0.7755
		1942	0.7757
		1943	0.776
		1944	0.7762
		1945	0.7765
		1946	0.7767
		1947	0.777
		1948	0.7772
		1949	0.7774
		1950	0.7777
		1951	0.778
		1952	0.7782
		1953	0.7785
		1954	0.7787
		1955	0.779
		1956	0.7792
		1957	0.7795
		1958	0.7797
		1959	0.7799
		1960	0.7802
		1961	0.7805
		1962	0.7807
		1963	0.7809
		1964	0.7812
		1965	0.7815
		1966	0.7817
		1967	0.782
		1968	0.7822
		1969	0.7825
		1970	0.7827
		1971	0.783
		1972	0.7832
		1973	0.7834
		1974	0.7837
		1975	0.7839
		1976	0.7842
		1977	0.7844
		1978	0.7847
		1979	0.7849
		1980	0.7852
		1981	0.7854
		1982	0.7857
		1983	0.7859
		1984	0.7862
		1985	0.7864
		1986	0.7867
		1987	0.7869
		1988	0.7872
		1989	0.7874
		1990	0.7877
		1991	0.7879
		1992	0.7882
		1993	0.7884
		1994	0.7887
		1995	0.7889
[truncated: 176,470 more rows]

## Sheet: Figure 5c
Figure 5c
	long name	time	voltage	cycle number	discharge specific capacity
	unit	s	V		mAh/g
	annotation
		0	0.1	1	145.7
		1	0.1228	2	141.62
		2	0.1257	3	141.77
		3	0.1276	4	141.94
		4	0.1289	5	138.59
		5	0.13	6	132.58
		6	0.131	7	127.56
		7	0.1318	8	124.97
		8	0.1326	9	126.83
		9	0.1334	10	128.37
		10	0.1341	11	123.11
		11	0.1348	12	129.5
		12	0.1355	13	126.16
		13	0.1361
		14	0.1367
		15	0.1373
		16	0.1378
		17	0.1383
		18	0.1389
		19	0.1394
		20	0.1399
		21	0.1404
		22	0.1409
		23	0.1413
		24	0.1418
		25	0.1422
		26	0.1427
		27	0.1431
		28	0.1435
		29	0.144
		30	0.1444
		31	0.1448
		32	0.1449
		33	0.171
		34	0.1735
		35	0.1754
		36	0.177
		37	0.1786
		38	0.18
		39	0.1814
		40	0.1828
		41	0.184
		42	0.1852
		43	0.1865
		44	0.1876
		45	0.1888
		46	0.1898
		47	0.191
		48	0.1921
		49	0.1931
		50	0.1941
		51	0.1952
		52	0.1962
		53	0.1972
		54	0.1981
		55	0.1991
		56	0.2001
		57	0.201
		58	0.202
		59	0.2029
		60	0.2038
		61	0.2047
		62	0.2056
		63	0.2065
		64	0.2074
		65	0.2082
		66	0.2091
		67	0.21
		68	0.2108
		69	0.2117
		70	0.2125
		71	0.2134
		72	0.2142
		73	0.215
		74	0.2158
		75	0.2167
		76	0.2175
		77	0.2183
		78	0.219
		79	0.2198
		80	0.2206
		81	0.2214
		82	0.2222
		83	0.223
		84	0.2237
		85	0.2245
		86	0.2252
		87	0.226
		88	0.2268
		89	0.2275
		90	0.2283
		91	0.2291
		92	0.2298
		93	0.2305
		94	0.2312
		95	0.232
		96	0.2327
		97	0.2334
		98	0.2342
		99	0.2349
		100	0.2356
		101	0.2363
		102	0.237
		103	0.2377
		104	0.2384
		105	0.2391
		106	0.2398
		107	0.2405
		108	0.2412
		109	0.2419
		110	0.2426
		111	0.2433
		112	0.244
		113	0.2447
		114	0.2453
		115	0.2461
		116	0.2467
		117	0.2474
		118	0.248
		119	0.2487
		120	0.2494
		121	0.25
		122	0.2507
		123	0.2514
		124	0.252
		125	0.2527
		126	0.2533
		127	0.254
		128	0.2547
		129	0.2553
		130	0.256
		131	0.2567
		132	0.2573
		133	0.2579
		134	0.2586
		135	0.2592
		136	0.2598
		137	0.2605
		138	0.2611
		139	0.2618
		140	0.2624
		141	0.263
		142	0.2636
		143	0.2643
		144	0.2649
		145	0.2655
		146	0.2661
		147	0.2668
		148	0.2674
		149	0.268
		150	0.2686
		151	0.2692
		152	0.2699
		153	0.2704
		154	0.2711
		155	0.2717
		156	0.2723
		157	0.2729
		158	0.2735
		159	0.2741
		160	0.2748
		161	0.2753
		162	0.276
		163	0.2766
		164	0.2771
		165	0.2777
		166	0.2783
		167	0.2789
		168	0.2796
		169	0.2801
		170	0.2807
		171	0.2813
		172	0.2819
		173	0.2825
		174	0.2831
		175	0.2837
		176	0.2843
		177	0.2848
		178	0.2855
		179	0.286
		180	0.2866
		181	0.2872
		182	0.2877
		183	0.2883
		184	0.2889
		185	0.2895
		186	0.2901
		187	0.2907
		188	0.2912
		189	0.2918
		190	0.2924
		191	0.2929
		192	0.2936
		193	0.2941
		194	0.2947
		195	0.2952
		196	0.2958
		197	0.2964
		198	0.2969
		199	0.2975
		200	0.2981
		201	0.2986
		202	0.2992
		203	0.2997
		204	0.3003
		205	0.3009
		206	0.3014
		207	0.302
		208	0.3026
		209	0.3031
		210	0.3037
		211	0.3042
		212	0.3047
		213	0.3053
		214	0.3058
		215	0.3064
		216	0.307
		217	0.3075
		218	0.3081
		219	0.3086
		220	0.3092
		221	0.3097
		222	0.3102
		223	0.3108
		224	0.3114
		225	0.3119
		226	0.3124
		227	0.3129
		228	0.3135
		229	0.3141
		230	0.3146
		231	0.3151
		232	0.3157
		233	0.3162
		234	0.3168
		235	0.3173
		236	0.3178
		237	0.3184
		238	0.3189
		239	0.3194
		240	0.32
		241	0.3205
		242	0.321
		243	0.3216
		244	0.3221
		245	0.3227
		246	0.3231
		247	0.3237
		248	0.3242
		249	0.3247
		250	0.3253
		251	0.3258
		252	0.3263
		253	0.3269
		254	0.3274
		255	0.3279
		256	0.3284
		257	0.329
		258	0.3295
		259	0.33
		260	0.3305
		261	0.3311
		262	0.3316
		263	0.3321
		264	0.3326
		265	0.3331
		266	0.3336
		267	0.3342
		268	0.3347
		269	0.3352
		270	0.3357
		271	0.3362
		272	0.3368
		273	0.3373
		274	0.3378
		275	0.3383
		276	0.3388
		277	0.3393
		278	0.3398
		279	0.3403
		280	0.3409
		281	0.3414
		282	0.3419
		283	0.3424
		284	0.3429
		285	0.3434
		286	0.3439
		287	0.3444
		288	0.345
		289	0.3454
		290	0.346
		291	0.3465
		292	0.347
		293	0.3475
		294	0.348
		295	0.3485
		296	0.349
		297	0.3495
		298	0.35
		299	0.3505
		300	0.351
		301	0.3515
		302	0.352
		303	0.3525
		304	0.353
		305	0.3535
		306	0.354
		307	0.3545
		308	0.355
		309	0.3555
		310	0.356
		311	0.3565
		312	0.357
		313	0.3575
		314	0.358
		315	0.3585
		316	0.359
		317	0.3595
		318	0.36
		319	0.3605
		320	0.361
		321	0.3615
		322	0.362
		323	0.3624
		324	0.363
		325	0.3634
		326	0.3639
		327	0.3644
		328	0.365
		329	0.3654
		330	0.3659
		331	0.3664
		332	0.3669
		333	0.3674
		334	0.3679
		335	0.3684
		336	0.3689
		337	0.3693
		338	0.3698
		339	0.3703
		340	0.3708
		341	0.3713
		342	0.3718
		343	0.3723
		344	0.3728
		345	0.3732
		346	0.3738
		347	0.3742
		348	0.3747
		349	0.3752
		350	0.3757
		351	0.3762
		352	0.3767
		353	0.3771
		354	0.3776
		355	0.3781
		356	0.3786
		357	0.3791
		358	0.3796
		359	0.38
		360	0.3805
		361	0.381
		362	0.3815
		363	0.382
		364	0.3824
		365	0.3829
		366	0.3834
		367	0.3839
		368	0.3844
		369	0.3848
		370	0.3853
		371	0.3858
		372	0.3863
		373	0.3868
		374	0.3873
		375	0.3877
		376	0.3882
		377	0.3887
		378	0.3892
		379	0.3896
		380	0.3901
		381	0.3906
		382	0.3911
		383	0.3916
		384	0.392
		385	0.3925
		386	0.393
		387	0.3934
		388	0.3939
		389	0.3944
		390	0.3949
		391	0.3954
		392	0.3958
		393	0.3963
		394	0.3968
		395	0.3973
		396	0.3977
		397	0.3982
		398	0.3987
		399	0.3992
		400	0.3996
		401	0.4001
		402	0.4006
		403	0.401
		404	0.4015
		405	0.402
		406	0.4025
		407	0.403
		408	0.4034
		409	0.4039
		410	0.4044
		411	0.4048
		412	0.4053
		413	0.4058
		414	0.4062
		415	0.4067
		416	0.4072
		417	0.4076
		418	0.4081
		419	0.4086
		420	0.409
		421	0.4095
		422	0.41
		423	0.4105
		424	0.411
		425	0.4114
		426	0.4119
		427	0.4123
		428	0.4128
		429	0.4133
		430	0.4137
		431	0.4143
		432	0.4147
		433	0.4151
		434	0.4156
		435	0.4161
		436	0.4166
		437	0.417
		438	0.4175
		439	0.418
		440	0.4184
		441	0.4189
		442	0.4194
		443	0.4198
		444	0.4203
		445	0.4208
		446	0.4212
		447	0.4217
		448	0.4222
		449	0.4226
		450	0.4231
		451	0.4235
		452	0.424
		453	0.4245
		454	0.4249
		455	0.4254
		456	0.4259
		457	0.4263
		458	0.4268
		459	0.4272
		460	0.4277
		461	0.4282
		462	0.4287
		463	0.4291
		464	0.4296
		465	0.4301
		466	0.4305
		467	0.431
		468	0.4315
		469	0.4319
		470	0.4324
		471	0.4329
		472	0.4333
		473	0.4338
		474	0.4342
		475	0.4347
		476	0.4352
		477	0.4356
		478	0.4361
		479	0.4366
		480	0.437
		481	0.4375
		482	0.4379
		483	0.4384
		484	0.4389
		485	0.4393
		486	0.4398
		487	0.4402
		488	0.4407
		489	0.4412
		490	0.4416
		491	0.4421
		492	0.4426
		493	0.443
		494	0.4435
		495	0.444
		496	0.4444
		497	0.4448
		498	0.4453
		499	0.4458
		500	0.4462
		501	0.4467
		502	0.4472
		503	0.4476
		504	0.4481
		505	0.4486
		506	0.449
		507	0.4494
		508	0.4499
		509	0.4504
		510	0.4509
		511	0.4513
		512	0.4518
		513	0.4522
		514	0.4527
		515	0.4532
		516	0.4536
		517	0.4541
		518	0.4545
		519	0.455
		520	0.4555
		521	0.4559
		522	0.4564
		523	0.4568
		524	0.4573
		525	0.4578
		526	0.4582
		527	0.4587
		528	0.4591
		529	0.4596
		530	0.46
		531	0.4605
		532	0.461
		533	0.4614
		534	0.4619
		535	0.4623
		536	0.4628
		537	0.4633
		538	0.4637
		539	0.4642
		540	0.4646
		541	0.4651
		542	0.4656
		543	0.466
		544	0.4665
		545	0.4669
		546	0.4674
		547	0.4678
		548	0.4683
		549	0.4688
		550	0.4692
		551	0.4697
		552	0.4702
		553	0.4706
		554	0.471
		555	0.4715
		556	0.472
		557	0.4724
		558	0.4729
		559	0.4734
		560	0.4738
		561	0.4743
		562	0.4747
		563	0.4752
		564	0.4757
		565	0.4761
		566	0.4766
		567	0.477
		568	0.4775
		569	0.4779
		570	0.4784
		571	0.4788
		572	0.4793
		573	0.4798
		574	0.4802
		575	0.4807
		576	0.4811
		577	0.4816
		578	0.482
		579	0.4825
		580	0.483
		581	0.4834
		582	0.4839
		583	0.4843
		584	0.4848
		585	0.4853
		586	0.4858
		587	0.4862
		588	0.4866
		589	0.4871
		590	0.4876
		591	0.488
		592	0.4885
		593	0.4889
		594	0.4894
		595	0.4898
		596	0.4903
		597	0.4907
		598	0.4912
		599	0.4917
		600	0.4921
		601	0.4926
		602	0.493
		603	0.4935
		604	0.4939
		605	0.4944
		606	0.4948
		607	0.4953
		608	0.4958
		609	0.4963
		610	0.4967
		611	0.4971
		612	0.4976
		613	0.4981
		614	0.4985
		615	0.499
		616	0.4994
		617	0.4999
		618	0.5004
		619	0.5008
		620	0.5012
		621	0.5017
		622	0.5022
		623	0.5026
		624	0.5031
		625	0.5035
		626	0.504
		627	0.5044
		628	0.5049
		629	0.5054
		630	0.5058
		631	0.5063
		632	0.5068
		633	0.5072
		634	0.5077
		635	0.5081
		636	0.5086
		637	0.509
		638	0.5095
		639	0.51
		640	0.5104
		641	0.5109
		642	0.5113
		643	0.5118
		644	0.5122
		645	0.5127
		646	0.5131
		647	0.5136
		648	0.5141
		649	0.5145
		650	0.515
		651	0.5154
		652	0.5159
		653	0.5164
		654	0.5168
		655	0.5173
		656	0.5177
		657	0.5182
		658	0.5186
		659	0.5191
		660	0.5196
		661	0.52
		662	0.5205
		663	0.5209
		664	0.5214
		665	0.5218
		666	0.5223
		667	0.5227
		668	0.5232
		669	0.5237
		670	0.5241
		671	0.5246
		672	0.525
		673	0.5255
		674	0.526
		675	0.5264
		676	0.5268
		677	0.5273
		678	0.5278
		679	0.5282
		680	0.5287
		681	0.5291
		682	0.5296
		683	0.53
		684	0.5305
		685	0.531
		686	0.5314
		687	0.5319
		688	0.5324
		689	0.5328
		690	0.5333
		691	0.5337
		692	0.5342
		693	0.5346
		694	0.5351
		695	0.5356
		696	0.536
		697	0.5365
		698	0.5369
		699	0.5374
		700	0.5378
		701	0.5383
		702	0.5387
		703	0.5392
		704	0.5397
		705	0.5401
		706	0.5406
		707	0.541
		708	0.5415
		709	0.5419
		710	0.5424
		711	0.5429
		712	0.5433
		713	0.5438
		714	0.5442
		715	0.5447
		716	0.5452
		717	0.5456
		718	0.5461
		719	0.5465
		720	0.547
		721	0.5474
		722	0.5479
		723	0.5483
		724	0.5488
		725	0.5492
		726	0.5497
		727	0.5502
		728	0.5506
		729	0.5511
		730	0.5516
		731	0.552
		732	0.5525
		733	0.5529
		734	0.5534
		735	0.5538
		736	0.5543
		737	0.5547
		738	0.5552
		739	0.5557
		740	0.5561
		741	0.5566
		742	0.557
		743	0.5575
		744	0.558
		745	0.5584
		746	0.5589
		747	0.5594
		748	0.5598
		749	0.5602
		750	0.5607
		751	0.5612
		752	0.5616
		753	0.5621
		754	0.5625
		755	0.563
		756	0.5634
		757	0.5639
		758	0.5643
		759	0.5648
		760	0.5653
		761	0.5657
		762	0.5662
		763	0.5666
		764	0.5671
		765	0.5676
		766	0.568
		767	0.5685
		768	0.569
		769	0.5694
		770	0.5699
		771	0.5703
		772	0.5708
		773	0.5712
		774	0.5717
		775	0.5721
		776	0.5726
		777	0.573
		778	0.5735
		779	0.574
		780	0.5744
		781	0.5749
		782	0.5753
		783	0.5758
		784	0.5762
		785	0.5767
		786	0.5772
		787	0.5776
		788	0.5781
		789	0.5785
		790	0.579
		791	0.5795
		792	0.5799
		793	0.5804
		794	0.5808
		795	0.5813
		796	0.5817
		797	0.5822
		798	0.5826
		799	0.5831
		800	0.5836
		801	0.584
		802	0.5845
		803	0.5849
		804	0.5854
		805	0.5859
		806	0.5863
		807	0.5868
		808	0.5872
		809	0.5877
		810	0.5881
		811	0.5886
		812	0.589
		813	0.5895
		814	0.59
		815	0.5904
		816	0.5909
		817	0.5913
		818	0.5918
		819	0.5922
		820	0.5927
		821	0.5932
		822	0.5936
		823	0.5941
		824	0.5945
		825	0.595
		826	0.5955
		827	0.5959
		828	0.5964
		829	0.5968
		830	0.5973
		831	0.5977
		832	0.5982
		833	0.5986
		834	0.5991
		835	0.5995
		836	0.6
		837	0.6005
		838	0.6009
		839	0.6014
		840	0.6018
		841	0.6023
		842	0.6028
		843	0.6032
		844	0.6037
		845	0.6041
		846	0.6046
		847	0.605
		848	0.6055
		849	0.6059
		850	0.6064
		851	0.6068
		852	0.6073
		853	0.6077
		854	0.6082
		855	0.6086
		856	0.6091
		857	0.6096
		858	0.61
		859	0.6105
		860	0.6109
		861	0.6114
		862	0.6118
		863	0.6123
		864	0.6128
		865	0.6132
		866	0.6137
		867	0.6141
		868	0.6146
		869	0.615
		870	0.6155
		871	0.6159
		872	0.6164
		873	0.6168
		874	0.6173
		875	0.6177
		876	0.6182
		877	0.6187
		878	0.6191
		879	0.6195
		880	0.62
		881	0.6205
		882	0.6209
		883	0.6214
		884	0.6218
		885	0.6223
		886	0.6227
		887	0.6232
		888	0.6236
		889	0.6241
		890	0.6245
		891	0.625
		892	0.6254
		893	0.6259
		894	0.6263
		895	0.6268
		896	0.6272
		897	0.6277
		898	0.6282
		899	0.6286
		900	0.629
		901	0.6295
		902	0.6299
		903	0.6304
		904	0.6309
		905	0.6313
		906	0.6318
		907	0.6322
		908	0.6327
		909	0.6331
		910	0.6336
		911	0.634
		912	0.6345
		913	0.6349
		914	0.6354
		915	0.6358
		916	0.6363
		917	0.6367
		918	0.6372
		919	0.6376
		920	0.6381
		921	0.6385
		922	0.639
		923	0.6394
		924	0.6399
		925	0.6403
		926	0.6408
		927	0.6412
		928	0.6416
		929	0.6421
		930	0.6425
		931	0.643
		932	0.6434
		933	0.6439
		934	0.6443
		935	0.6448
		936	0.6452
		937	0.6457
		938	0.6461
		939	0.6465
		940	0.647
		941	0.6475
		942	0.6479
		943	0.6484
		944	0.6488
		945	0.6492
		946	0.6497
		947	0.6501
		948	0.6506
		949	0.651
		950	0.6514
		951	0.6519
		952	0.6523
		953	0.6528
		954	0.6532
		955	0.6537
		956	0.6541
		957	0.6546
		958	0.655
		959	0.6555
		960	0.6559
		961	0.6563
		962	0.6568
		963	0.6572
		964	0.6576
		965	0.6581
		966	0.6585
		967	0.659
		968	0.6594
		969	0.6599
		970	0.6603
		971	0.6608
		972	0.6612
		973	0.6617
		974	0.662
		975	0.6625
		976	0.6629
		977	0.6634
		978	0.6638
		979	0.6642
		980	0.6647
		981	0.6651
		982	0.6656
		983	0.666
		984	0.6664
		985	0.6669
		986	0.6673
		987	0.6677
		988	0.6682
		989	0.6686
		990	0.6691
		991	0.6695
		992	0.6699
		993	0.6704
		994	0.6708
		995	0.6712
		996	0.6717
		997	0.6721
		998	0.6725
		999	0.673
		1000	0.6734
		1001	0.6739
		1002	0.6743
		1003	0.6747
		1004	0.6751
		1005	0.6756
		1006	0.676
		1007	0.6764
		1008	0.6769
		1009	0.6773
		1010	0.6777
		1011	0.6782
		1012	0.6786
		1013	0.679
		1014	0.6794
		1015	0.6799
		1016	0.6803
		1017	0.6807
		1018	0.6812
		1019	0.6816
		1020	0.6821
		1021	0.6825
		1022	0.6829
		1023	0.6833
		1024	0.6837
		1025	0.6842
		1026	0.6846
		1027	0.685
		1028	0.6855
		1029	0.6859
		1030	0.6863
		1031	0.6867
		1032	0.6871
		1033	0.6876
		1034	0.688
		1035	0.6884
		1036	0.6889
		1037	0.6893
		1038	0.6897
		1039	0.6901
		1040	0.6905
		1041	0.691
		1042	0.6914
		1043	0.6918
		1044	0.6923
		1045	0.6927
		1046	0.6931
		1047	0.6935
		1048	0.6939
		1049	0.6944
		1050	0.6948
		1051	0.6952
		1052	0.6956
		1053	0.6961
		1054	0.6964
		1055	0.6969
		1056	0.6973
		1057	0.6977
		1058	0.6981
		1059	0.6985
		1060	0.699
		1061	0.6994
		1062	0.6998
		1063	0.7002
		1064	0.7006
		1065	0.701
		1066	0.7015
		1067	0.7019
		1068	0.7023
		1069	0.7027
		1070	0.7031
		1071	0.7035
		1072	0.7039
		1073	0.7044
		1074	0.7048
		1075	0.7052
		1076	0.7056
		1077	0.706
		1078	0.7064
		1079	0.7069
		1080	0.7072
		1081	0.7077
		1082	0.7081
		1083	0.7085
		1084	0.7089
		1085	0.7093
		1086	0.7097
		1087	0.7101
		1088	0.7105
		1089	0.711
		1090	0.7113
		1091	0.7118
		1092	0.7122
		1093	0.7126
		1094	0.713
		1095	0.7134
		1096	0.7138
		1097	0.7142
		1098	0.7146
		1099	0.715
		1100	0.7154
		1101	0.7158
		1102	0.7162
		1103	0.7167
		1104	0.717
		1105	0.7175
		1106	0.7178
		1107	0.7183
		1108	0.7187
		1109	0.719
		1110	0.7195
		1111	0.7199
		1112	0.7203
		1113	0.7207
		1114	0.7211
		1115	0.7215
		1116	0.7219
		1117	0.7223
		1118	0.7227
		1119	0.7231
		1120	0.7235
		1121	0.7239
		1122	0.7243
		1123	0.7247
		1124	0.7251
		1125	0.7255
		1126	0.7259
		1127	0.7263
		1128	0.7267
		1129	0.7271
		1130	0.7275
		1131	0.7278
		1132	0.7283
		1133	0.7286
		1134	0.729
		1135	0.7294
		1136	0.7298
		1137	0.7302
		1138	0.7306
		1139	0.731
		1140	0.7314
		1141	0.7318
		1142	0.7322
		1143	0.7326
		1144	0.733
		1145	0.7334
		1146	0.7338
		1147	0.7341
		1148	0.7345
		1149	0.7349
		1150	0.7353
		1151	0.7357
		1152	0.7361
		1153	0.7365
		1154	0.7369
		1155	0.7373
		1156	0.7377
		1157	0.738
		1158	0.7384
		1159	0.7388
		1160	0.7392
		1161	0.7396
		1162	0.74
		1163	0.7404
		1164	0.7407
		1165	0.7411
		1166	0.7415
		1167	0.7419
		1168	0.7423
		1169	0.7427
		1170	0.743
		1171	0.7434
		1172	0.7438
		1173	0.7442
		1174	0.7446
		1175	0.745
		1176	0.7453
		1177	0.7457
		1178	0.7461
		1179	0.7465
		1180	0.7469
		1181	0.7472
		1182	0.7476
		1183	0.748
		1184	0.7484
		1185	0.7488
		1186	0.7492
		1187	0.7495
		1188	0.7499
		1189	0.7503
		1190	0.7506
		1191	0.751
		1192	0.7514
		1193	0.7518
		1194	0.7522
		1195	0.7525
		1196	0.7529
		1197	0.7533
		1198	0.7537
		1199	0.754
		1200	0.7544
		1201	0.7548
		1202	0.7552
		1203	0.7555
		1204	0.7559
		1205	0.7562
		1206	0.7566
		1207	0.757
		1208	0.7574
		1209	0.7577
		1210	0.7581
		1211	0.7585
		1212	0.7589
		1213	0.7592
		1214	0.7596
		1215	0.76
		1216	0.7603
		1217	0.7607
		1218	0.7611
		1219	0.7614
		1220	0.7618
		1221	0.7622
		1222	0.7625
		1223	0.7629
		1224	0.7633
		1225	0.7636
		1226	0.764
		1227	0.7643
		1228	0.7647
		1229	0.7651
		1230	0.7654
		1231	0.7658
		1232	0.7662
		1233	0.7665
		1234	0.7669
		1235	0.7673
		1236	0.7676
		1237	0.768
		1238	0.7683
		1239	0.7687
		1240	0.7691
		1241	0.7694
		1242	0.7698
		1243	0.7701
		1244	0.7705
		1245	0.7709
		1246	0.7712
		1247	0.7716
		1248	0.7719
		1249	0.7723
		1250	0.7727
		1251	0.773
		1252	0.7734
		1253	0.7737
		1254	0.7741
		1255	0.7744
		1256	0.7748
		1257	0.7751
		1258	0.7755
		1259	0.7758
		1260	0.7762
		1261	0.7766
		1262	0.7769
		1263	0.7773
		1264	0.7776
		1265	0.778
		1266	0.7783
		1267	0.7787
		1268	0.779
		1269	0.7794
		1270	0.7797
		1271	0.7801
		1272	0.7804
		1273	0.7808
		1274	0.7811
		1275	0.7815
		1276	0.7818
		1277	0.7822
		1278	0.7825
		1279	0.7829
		1280	0.7832
		1281	0.7836
		1282	0.7839
		1283	0.7842
		1284	0.7846
		1285	0.7849
		1286	0.7853
		1287	0.7856
		1288	0.786
		1289	0.7863
		1290	0.7867
		1291	0.787
		1292	0.7873
		1293	0.7877
		1294	0.788
		1295	0.7884
		1296	0.7887
		1297	0.7891
		1298	0.7894
		1299	0.7897
		1300	0.7901
		1301	0.7904
		1302	0.7908
		1303	0.7911
		1304	0.7915
		1305	0.7918
		1306	0.7922
		1307	0.7925
		1308	0.7928
		1309	0.7932
		1310	0.7935
		1311	0.7938
		1312	0.7942
		1313	0.7945
		1314	0.7949
		1315	0.7952
		1316	0.7955
		1317	0.7958
		1318	0.7962
		1319	0.7965
		1320	0.7969
		1321	0.7972
		1322	0.7975
		1323	0.7979
		1324	0.7982
		1325	0.7985
		1326	0.7989
		1327	0.7992
		1328	0.7995
		1329	0.7999
		1330	0.8002
		1331	0.8006
		1332	0.8009
		1333	0.8012
		1334	0.8015
		1335	0.8019
		1336	0.8022
		1337	0.8025
		1338	0.8029
		1339	0.8032
		1340	0.8035
		1341	0.8038
		1342	0.8042
		1343	0.8045
		1344	0.8048
		1345	0.8052
		1346	0.8055
		1347	0.8058
		1348	0.8061
		1349	0.8064
		1350	0.8068
		1351	0.8071
		1352	0.8074
		1353	0.8078
		1354	0.8081
		1355	0.8084
		1356	0.8088
		1357	0.8091
		1358	0.8094
		1359	0.8097
		1360	0.8101
		1361	0.8104
		1362	0.8107
		1363	0.811
		1364	0.8114
		1365	0.8117
		1366	0.812
		1367	0.8123
		1368	0.8126
		1369	0.813
		1370	0.8133
		1371	0.8136
		1372	0.8139
		1373	0.8142
		1374	0.8145
		1375	0.8149
		1376	0.8152
		1377	0.8155
		1378	0.8158
		1379	0.8161
		1380	0.8165
		1381	0.8168
		1382	0.8171
		1383	0.8174
		1384	0.8177
		1385	0.818
		1386	0.8184
		1387	0.8187
		1388	0.819
		1389	0.8193
		1390	0.8196
		1391	0.82
		1392	0.8202
		1393	0.8206
		1394	0.8209
		1395	0.8212
		1396	0.8215
		1397	0.8218
		1398	0.8221
		1399	0.8225
		1400	0.8228
		1401	0.8231
		1402	0.8234
		1403	0.8237
		1404	0.824
		1405	0.8243
		1406	0.8246
		1407	0.8249
		1408	0.8252
		1409	0.8256
		1410	0.8259
		1411	0.8262
		1412	0.8265
		1413	0.8268
		1414	0.8271
		1415	0.8274
		1416	0.8278
		1417	0.828
		1418	0.8284
		1419	0.8286
		1420	0.829
		1421	0.8293
		1422	0.8296
		1423	0.8299
		1424	0.8302
		1425	0.8305
		1426	0.8308
		1427	0.8311
		1428	0.8314
		1429	0.8317
		1430	0.832
		1431	0.8323
		1432	0.8326
		1433	0.8329
		1434	0.8332
		1435	0.8336
		1436	0.8339
		1437	0.8341
		1438	0.8345
		1439	0.8348
		1440	0.835
		1441	0.8354
		1442	0.8357
		1443	0.836
		1444	0.8363
		1445	0.8366
		1446	0.8369
		1447	0.8372
		1448	0.8375
		1449	0.8378
		1450	0.8381
		1451	0.8384
		1452	0.8387
		1453	0.839
		1454	0.8393
		1455	0.8396
		1456	0.8398
		1457	0.8402
		1458	0.8405
		1459	0.8408
		1460	0.8411
		1461	0.8413
		1462	0.8416
		1463	0.8419
		1464	0.8422
		1465	0.8425
		1466	0.8428
		1467	0.8431
		1468	0.8434
		1469	0.8437
		1470	0.844
		1471	0.8443
		1472	0.8446
		1473	0.8449
		1474	0.8452
		1475	0.8455
		1476	0.8458
		1477	0.846
		1478	0.8464
		1479	0.8467
		1480	0.8469
		1481	0.8472
		1482	0.8475
		1483	0.8478
		1484	0.8481
		1485	0.8484
		1486	0.8487
		1487	0.849
		1488	0.8493
		1489	0.8496
		1490	0.8499
		1491	0.8501
		1492	0.8504
		1493	0.8507
		1494	0.851
		1495	0.8513
		1496	0.8516
		1497	0.8519
		1498	0.8522
		1499	0.8525
		1500	0.8527
		1501	0.853
		1502	0.8533
		1503	0.8536
		1504	0.8539
		1505	0.8542
		1506	0.8544
		1507	0.8547
		1508	0.855
		1509	0.8553
		1510	0.8556
		1511	0.8559
		1512	0.8562
		1513	0.8565
		1514	0.8567
		1515	0.857
		1516	0.8573
		1517	0.8576
		1518	0.8579
		1519	0.8582
		1520	0.8584
		1521	0.8588
		1522	0.859
		1523	0.8593
		1524	0.8596
		1525	0.8598
		1526	0.8602
		1527	0.8604
		1528	0.8607
		1529	0.861
		1530	0.8613
		1531	0.8615
		1532	0.8618
		1533	0.8621
		1534	0.8624
		1535	0.8627
		1536	0.8629
		1537	0.8632
		1538	0.8635
		1539	0.8638
		1540	0.8641
		1541	0.8643
		1542	0.8646
		1543	0.8649
		1544	0.8652
		1545	0.8655
		1546	0.8657
		1547	0.866
		1548	0.8663
		1549	0.8665
		1550	0.8668
		1551	0.8671
		1552	0.8674
		1553	0.8677
		1554	0.8679
		1555	0.8682
		1556	0.8685
		1557	0.8687
		1558	0.869
		1559	0.8693
		1560	0.8696
		1561	0.8699
		1562	0.8701
		1563	0.8704
		1564	0.8707
		1565	0.8709
		1566	0.8712
		1567	0.8715
		1568	0.8718
		1569	0.8721
		1570	0.8723
		1571	0.8726
		1572	0.8728
		1573	0.8731
		1574	0.8734
		1575	0.8737
		1576	0.874
		1577	0.8742
		1578	0.8745
		1579	0.8748
		1580	0.875
		1581	0.8753
		1582	0.8756
		1583	0.8759
		1584	0.8761
		1585	0.8764
		1586	0.8766
		1587	0.8769
		1588	0.8772
		1589	0.8774
		1590	0.8777
		1591	0.878
		1592	0.8782
		1593	0.8785
		1594	0.8788
		1595	0.879
		1596	0.8793
		1597	0.8796
		1598	0.8799
		1599	0.8801
		1600	0.8804
		1601	0.8807
		1602	0.8809
		1603	0.8812
		1604	0.8815
		1605	0.8817
		1606	0.882
		1607	0.8823
		1608	0.8825
		1609	0.8828
		1610	0.883
		1611	0.8833
		1612	0.8836
		1613	0.8838
		1614	0.8841
		1615	0.8844
		1616	0.8846
		1617	0.8849
		1618	0.8851
		1619	0.8854
		1620	0.8857
		1621	0.886
		1622	0.8862
		1623	0.8865
		1624	0.8867
		1625	0.887
		1626	0.8873
		1627	0.8875
		1628	0.8878
		1629	0.888
		1630	0.8883
		1631	0.8886
		1632	0.8888
		1633	0.8891
		1634	0.8893
		1635	0.8896
		1636	0.8898
		1637	0.8901
		1638	0.8904
		1639	0.8906
		1640	0.8909
		1641	0.8912
		1642	0.8914
		1643	0.8917
		1644	0.8919
		1645	0.8922
		1646	0.8924
		1647	0.8927
		1648	0.893
		1649	0.8932
		1650	0.8935
		1651	0.8937
		1652	0.894
		1653	0.8943
		1654	0.8945
		1655	0.8948
		1656	0.895
		1657	0.8953
		1658	0.8955
		1659	0.8958
		1660	0.8961
		1661	0.8963
		1662	0.8966
		1663	0.8968
		1664	0.8971
		1665	0.8973
		1666	0.8976
		1667	0.8978
		1668	0.8981
		1669	0.8983
		1670	0.8986
		1671	0.8989
		1672	0.8991
		1673	0.8994
		1674	0.8996
		1675	0.8999
		1676	0.9001
		1677	0.9004
		1678	0.9006
		1679	0.9009
		1680	0.9011
		1681	0.9014
		1682	0.9016
		1683	0.9019
		1684	0.9021
		1685	0.9024
		1686	0.9027
		1687	0.9029
		1688	0.9031
		1689	0.9034
		1690	0.9036
		1691	0.9039
		1692	0.9041
		1693	0.9044
		1694	0.9047
		1695	0.9049
		1696	0.9052
		1697	0.9054
		1698	0.9057
		1699	0.9059
		1700	0.9062
		1701	0.9064
		1702	0.9067
		1703	0.9069
		1704	0.9072
		1705	0.9074
		1706	0.9076
		1707	0.9079
		1708	0.9082
		1709	0.9084
		1710	0.9086
		1711	0.9089
		1712	0.9091
		1713	0.9094
		1714	0.9097
		1715	0.9099
		1716	0.9101
		1717	0.9104
		1718	0.9107
		1719	0.9109
		1720	0.9111
		1721	0.9114
		1722	0.9116
		1723	0.9119
		1724	0.9121
		1725	0.9124
		1726	0.9126
		1727	0.9129
		1728	0.9131
		1729	0.9134
		1730	0.9136
		1731	0.9138
		1732	0.9141
		1733	0.9143
		1734	0.9146
		1735	0.9148
		1736	0.9151
		1737	0.9153
		1738	0.9156
		1739	0.9158
		1740	0.916
		1741	0.9163
		1742	0.9165
		1743	0.9168
		1744	0.917
		1745	0.9173
		1746	0.9175
		1747	0.9178
		1748	0.918
		1749	0.9183
		1750	0.9185
		1751	0.9187
		1752	0.9189
		1753	0.9192
		1754	0.9194
		1755	0.9197
		1756	0.9199
		1757	0.9202
		1758	0.9204
		1759	0.9206
		1760	0.9209
		1761	0.9211
		1762	0.9214
		1763	0.9216
		1764	0.9219
		1765	0.9221
		1766	0.9223
		1767	0.9226
		1768	0.9228
		1769	0.923
		1770	0.9233
		1771	0.9235
		1772	0.9238
		1773	0.924
		1774	0.9243
		1775	0.9245
		1776	0.9247
		1777	0.925
		1778	0.9252
		1779	0.9254
		1780	0.9257
		1781	0.9259
		1782	0.9262
		1783	0.9264
		1784	0.9266
		1785	0.9269
		1786	0.9271
		1787	0.9273
		1788	0.9276
		1789	0.9278
		1790	0.928
		1791	0.9283
		1792	0.9285
		1793	0.9288
		1794	0.929
		1795	0.9293
		1796	0.9295
		1797	0.9297
		1798	0.93
		1799	0.9302
		1800	0.9304
		1801	0.9307
		1802	0.9309
		1803	0.9311
		1804	0.9314
		1805	0.9316
		1806	0.9319
		1807	0.9321
		1808	0.9323
		1809	0.9326
		1810	0.9328
		1811	0.933
		1812	0.9333
		1813	0.9335
		1814	0.9337
		1815	0.934
		1816	0.9342
		1817	0.9344
		1818	0.9346
		1819	0.9349
		1820	0.9352
		1821	0.9354
		1822	0.9356
		1823	0.9358
		1824	0.9361
		1825	0.9363
		1826	0.9365
		1827	0.9368
		1828	0.937
		1829	0.9372
		1830	0.9375
		1831	0.9377
		1832	0.9379
		1833	0.9382
		1834	0.9384
		1835	0.9386
		1836	0.9388
		1837	0.9391
		1838	0.9393
		1839	0.9395
		1840	0.9398
		1841	0.94
		1842	0.9402
		1843	0.9405
		1844	0.9407
		1845	0.9409
		1846	0.9412
		1847	0.9414
		1848	0.9416
		1849	0.9419
		1850	0.9421
		1851	0.9423
		1852	0.9426
		1853	0.9428
		1854	0.943
		1855	0.9432
		1856	0.9435
		1857	0.9437
		1858	0.9439
		1859	0.9441
		1860	0.9443
		1861	0.9446
		1862	0.9448
		1863	0.945
		1864	0.9453
		1865	0.9455
		1866	0.9457
		1867	0.946
		1868	0.9462
		1869	0.9464
		1870	0.9466
		1871	0.9469
		1872	0.9471
		1873	0.9473
		1874	0.9476
		1875	0.9478
		1876	0.948
		1877	0.9482
		1878	0.9485
		1879	0.9487
		1880	0.9489
		1881	0.9491
		1882	0.9494
		1883	0.9496
		1884	0.9498
		1885	0.95
		1886	0.9503
		1887	0.9505
		1888	0.9507
		1889	0.951
		1890	0.9512
		1891	0.9514
		1892	0.9516
		1893	0.9518
		1894	0.9521
		1895	0.9523
		1896	0.9525
		1897	0.9527
		1898	0.953
		1899	0.9532
		1900	0.9534
		1901	0.9536
		1902	0.9539
		1903	0.9541
		1904	0.9543
		1905	0.9545
		1906	0.9547
		1907	0.955
		1908	0.9552
		1909	0.9554
		1910	0.9557
		1911	0.9558
		1912	0.9561
		1913	0.9563
		1914	0.9565
		1915	0.9568
		1916	0.957
		1917	0.9572
		1918	0.9575
		1919	0.9577
		1920	0.9579
		1921	0.9581
		1922	0.9583
		1923	0.9586
		1924	0.9588
		1925	0.959
		1926	0.9592
		1927	0.9594
		1928	0.9597
		1929	0.9599
		1930	0.9601
		1931	0.9603
		1932	0.9606
		1933	0.9608
		1934	0.961
		1935	0.9612
		1936	0.9614
		1937	0.9617
		1938	0.9619
		1939	0.9621
		1940	0.9623
		1941	0.9625
		1942	0.9628
		1943	0.963
		1944	0.9632
		1945	0.9634
		1946	0.9636
		1947	0.9639
		1948	0.9641
		1949	0.9643
		1950	0.9645
		1951	0.9647
		1952	0.965
		1953	0.9652
		1954	0.9654
		1955	0.9656
		1956	0.9658
		1957	0.9661
		1958	0.9663
		1959	0.9665
		1960	0.9667
		1961	0.9669
		1962	0.9671
		1963	0.9674
		1964	0.9676
		1965	0.9678
		1966	0.968
		1967	0.9682
		1968	0.9685
		1969	0.9687
		1970	0.9689
		1971	0.9691
		1972	0.9694
		1973	0.9696
		1974	0.9698
		1975	0.97
		1976	0.9702
		1977	0.9704
		1978	0.9706
		1979	0.9709
		1980	0.9711
		1981	0.9713
		1982	0.9715
		1983	0.9718
		1984	0.972
		1985	0.9722
		1986	0.9724
		1987	0.9726
		1988	0.9728
		1989	0.973
		1990	0.9732
		1991	0.9735
		1992	0.9737
		1993	0.9739
		1994	0.9741
		1995	0.9743
[truncated: 181,152 more rows]

## Sheet: Figure 5e
	Figure 5e
		long name	time	voltage	cycle number	discharge specific capacity
		unit	s	V		mAh/g
		annotation
			0	-0.0035	1	--
			1	-0.0035	2	111.73
			2	-0.0036	3	119.16
			3	-0.0035	4	121.08
			4	-0.0036	5	120.91
			5	-0.0036	6	119.95
			6	-0.0036	7	119.05
			7	-0.0036	8	121.85
			8	-0.0035	9	123.59
			9	-0.0035	10	122.06
			10	-0.0036	11	120.35
			11	-0.0035	12	117.81
			12	-0.0035	13	116.42
			13	-0.0035	14	117.92
			14	-0.0035	15	119.58
			15	-0.0035
			16	-0.0035
			17	-0.0035
			18	-0.0035
			19	-0.0035
			20	-0.0035
			21	-0.0035
			22	-0.0035
			23	-0.0035
			24	-0.0035
			25	-0.0035
			26	-0.0035
			27	-0.0035
			28	-0.0035
			29	-0.0035
			30	-0.0035
			30	-0.0741
			30	-0.0741
			30	-0.0044
			31	-0.0038
			32	-0.0037
			33	-0.0036
			34	-0.0036
			35	-0.0036
			36	-0.0036
			37	-0.0036
			38	-0.0036
			39	-0.0036
			40	-0.0036
			41	-0.0036
			42	-0.0036
			43	-0.0036
			44	-0.0036
			45	-0.0036
			46	-0.0037
			47	-0.0036
			48	-0.0036
			49	-0.0036
			50	-0.0037
			51	-0.0037
			52	-0.0036
			53	-0.0037
			54	-0.0036
			55	-0.0036
			56	-0.0036
			57	-0.0036
			58	-0.0036
			59	-0.0036
			60	-0.0036
			60	0.0566
			61	0.0769
			62	0.0828
			63	0.0872
			64	0.091
			65	0.0944
			66	0.0975
			67	0.1003
			68	0.1029
			69	0.1054
			70	0.1078
			71	0.11
			72	0.1122
			73	0.1142
			74	0.1162
			75	0.1182
			76	0.12
			77	0.1218
			78	0.1236
			79	0.1253
			80	0.127
			81	0.1287
			82	0.1303
			83	0.1319
			84	0.1334
			85	0.135
			86	0.1365
			87	0.138
			88	0.1394
			89	0.1408
			90	0.1422
			91	0.1436
			92	0.145
			93	0.1464
			94	0.1478
			95	0.1491
			96	0.1504
			97	0.1518
			98	0.1531
			99	0.1544
			100	0.1557
			101	0.1569
			102	0.1583
			103	0.1596
			104	0.1608
			105	0.1622
			106	0.1627
			107	0.1636
			108	0.1646
			109	0.1657
			110	0.1668
			111	0.1678
			112	0.169
			113	0.17
			114	0.171
			115	0.1721
			116	0.1731
			117	0.1742
			118	0.1752
			119	0.1763
			120	0.1773
			121	0.1784
			122	0.1795
			123	0.1806
			124	0.1817
			125	0.1828
			126	0.1839
			127	0.185
			128	0.1861
			129	0.1872
			130	0.1883
			131	0.1894
			132	0.1904
			133	0.1915
			134	0.1926
			135	0.1937
			136	0.1947
			137	0.1959
			138	0.197
			139	0.198
			140	0.1991
			141	0.2001
			142	0.2012
			143	0.2023
			144	0.2033
			145	0.2044
			146	0.2055
			147	0.2064
			148	0.2075
			149	0.2085
			150	0.2096
			151	0.2106
			152	0.2116
			153	0.2127
			154	0.2137
			155	0.2148
			156	0.2158
			157	0.2168
			158	0.2178
			159	0.2189
			160	0.2199
			161	0.2209
			162	0.2219
			163	0.2229
			164	0.2239
			165	0.2249
			166	0.2258
			167	0.2268
			168	0.2278
			169	0.2288
			170	0.2298
			171	0.2308
			172	0.2318
			173	0.2328
			174	0.2338
			175	0.2348
			176	0.2358
			177	0.2367
			178	0.2377
			179	0.2386
			180	0.2396
			181	0.2406
			182	0.2415
			183	0.2425
			184	0.2435
			185	0.2444
			186	0.2453
			187	0.2463
			188	0.2473
			189	0.2482
			190	0.2492
			191	0.2501
			192	0.2511
			193	0.252
			194	0.2529
			195	0.2538
			196	0.2547
			197	0.2556
			198	0.2565
			199	0.2575
			200	0.2584
			201	0.2594
			202	0.2602
			203	0.2612
			204	0.2621
			205	0.2631
			206	0.264
			207	0.2649
			208	0.2659
			209	0.2668
			210	0.2677
			211	0.2687
			212	0.2696
			213	0.2705
			214	0.2714
			215	0.2723
			216	0.2732
			217	0.2742
			218	0.2751
			219	0.276
			220	0.2769
			221	0.2778
			222	0.2787
			223	0.2797
			224	0.2806
			225	0.2815
			226	0.2824
			227	0.2833
			228	0.2842
			229	0.2851
			230	0.286
			231	0.2869
			232	0.2878
			233	0.2887
			234	0.2896
			235	0.2905
			236	0.2914
			237	0.2923
			238	0.2931
			239	0.2939
			240	0.2949
			241	0.2958
			242	0.2967
			243	0.2975
			244	0.2984
			245	0.2993
			246	0.3001
			247	0.301
			248	0.3019
			249	0.3027
			250	0.3036
			251	0.3045
			252	0.3053
			253	0.3062
			254	0.307
			255	0.3079
			256	0.3087
			257	0.3095
			258	0.3105
			259	0.3113
			260	0.3122
			261	0.313
			262	0.3139
			263	0.3148
			264	0.3157
			265	0.3165
			266	0.3173
			267	0.3182
			268	0.319
			269	0.3199
			270	0.3207
			271	0.3216
			272	0.3224
			273	0.3233
			274	0.3241
			275	0.325
			276	0.3258
			277	0.3267
			278	0.3275
			279	0.3284
			280	0.3293
			281	0.3301
			282	0.3309
			283	0.3318
			284	0.3326
			285	0.3334
			286	0.3343
			287	0.3351
			288	0.3359
			289	0.3368
			290	0.3376
			291	0.3384
			292	0.3393
			293	0.3401
			294	0.3409
			295	0.3417
			296	0.3426
			297	0.3434
			298	0.3442
			299	0.345
			300	0.3458
			301	0.3466
			302	0.3474
			303	0.3482
			304	0.349
			305	0.3498
			306	0.3505
			307	0.3513
			308	0.3521
			309	0.3529
			310	0.3537
			311	0.3545
			312	0.3553
			313	0.3561
			314	0.3568
			315	0.3576
			316	0.3584
			317	0.3592
			318	0.36
			319	0.3608
			320	0.3616
			321	0.3624
			322	0.3631
			323	0.3638
			324	0.3646
			325	0.3654
			326	0.3661
			327	0.367
			328	0.3677
			329	0.3685
			330	0.3693
			331	0.3701
			332	0.3708
			333	0.3716
			334	0.3724
			335	0.3731
			336	0.3739
			337	0.3747
			338	0.3755
			339	0.3762
			340	0.3769
			341	0.3777
			342	0.3785
			343	0.3792
			344	0.3799
			345	0.3806
			346	0.3814
			347	0.3821
			348	0.3828
			349	0.3836
			350	0.3843
			351	0.3851
			352	0.3858
			353	0.3866
			354	0.3874
			355	0.3882
			356	0.3889
			357	0.3897
			358	0.3905
			359	0.3912
			360	0.3921
			361	0.3928
			362	0.3935
			363	0.3943
			364	0.395
			365	0.3958
			366	0.3966
			367	0.3973
			368	0.398
			369	0.3988
			370	0.3995
			371	0.4003
			372	0.401
			373	0.4017
			374	0.4024
			375	0.4031
			376	0.4038
			377	0.4046
			378	0.4053
			379	0.406
			380	0.4068
			381	0.4075
			382	0.4082
			383	0.4089
			384	0.4096
			385	0.4103
			386	0.411
			387	0.4117
			388	0.4124
			389	0.4131
			390	0.4138
			391	0.4145
			392	0.4152
			393	0.4159
			394	0.4166
			395	0.4173
			396	0.418
			397	0.4187
			398	0.4194
			399	0.4201
			400	0.4208
			401	0.4215
			402	0.4222
			403	0.4229
			404	0.4236
			405	0.4243
			406	0.425
			407	0.4257
			408	0.4264
			409	0.427
			410	0.4277
			411	0.4284
			412	0.4291
			413	0.4298
			414	0.4304
			415	0.4311
			416	0.4318
			417	0.4325
			418	0.4332
			419	0.4338
			420	0.4345
			421	0.4352
			422	0.4359
			423	0.4366
			424	0.4372
			425	0.4379
			426	0.4386
			427	0.4393
			428	0.44
			429	0.4407
			430	0.4414
			431	0.4421
			432	0.4427
			433	0.4434
			434	0.4441
			435	0.4448
			436	0.4455
			437	0.4461
			438	0.4468
			439	0.4475
			440	0.4481
			441	0.4488
			442	0.4494
			443	0.45
			444	0.4507
			445	0.4513
			446	0.4519
			447	0.4526
			448	0.4533
			449	0.4539
			450	0.4546
			451	0.4552
			452	0.456
			453	0.4566
			454	0.4573
			455	0.4579
			456	0.4586
			457	0.4593
			458	0.46
			459	0.4606
			460	0.4613
			461	0.4619
			462	0.4626
			463	0.4633
			464	0.4639
			465	0.4645
			466	0.4651
			467	0.4657
			468	0.4663
			469	0.467
			470	0.4676
			471	0.4683
			472	0.4689
			473	0.4695
			474	0.4702
			475	0.4709
			476	0.4715
			477	0.4722
			478	0.4728
			479	0.4734
			480	0.4741
			481	0.4748
			482	0.4754
			483	0.4761
			484	0.4767
			485	0.4774
			486	0.478
			487	0.4786
			488	0.4793
			489	0.4799
			490	0.4805
			491	0.4812
			492	0.4818
			493	0.4825
			494	0.4831
			495	0.4837
			496	0.4843
			497	0.4849
			498	0.4856
			499	0.4862
			500	0.4868
			501	0.4874
			502	0.488
			503	0.4887
			504	0.4893
			505	0.4899
			506	0.4906
			507	0.4912
			508	0.4918
			509	0.4925
			510	0.493
			511	0.4937
			512	0.4943
			513	0.495
			514	0.4956
			515	0.4962
			516	0.4968
			517	0.4974
			518	0.498
			519	0.4987
			520	0.4993
			521	0.4999
			522	0.5005
			523	0.5011
			524	0.5018
			525	0.5024
			526	0.503
			527	0.5036
			528	0.5043
			529	0.5049
			530	0.5055
			531	0.5062
			532	0.5067
			533	0.5074
			534	0.508
			535	0.5086
			536	0.5092
			537	0.5098
			538	0.5105
			539	0.5111
			540	0.5117
			541	0.5123
			542	0.5129
			543	0.5135
			544	0.5142
			545	0.5147
			546	0.5153
			547	0.516
			548	0.5166
			549	0.5171
			550	0.5178
			551	0.5184
			552	0.519
			553	0.5196
			554	0.5202
			555	0.5208
			556	0.5214
			557	0.522
			558	0.5225
			559	0.5231
			560	0.5237
			561	0.5243
			562	0.5249
			563	0.5255
			564	0.5261
			565	0.5267
			566	0.5273
			567	0.5279
			568	0.5285
			569	0.5291
			570	0.5296
			571	0.5303
			572	0.5309
			573	0.5315
			574	0.5321
			575	0.5327
			576	0.5333
			577	0.534
			578	0.5345
			579	0.5351
			580	0.5357
			581	0.5364
			582	0.537
			583	0.5376
			584	0.5381
			585	0.5387
			586	0.5393
			587	0.5399
			588	0.5405
			589	0.541
			590	0.5416
			591	0.5422
			592	0.5428
			593	0.5433
			594	0.544
			595	0.5446
			596	0.5451
			597	0.5457
			598	0.5463
			599	0.5469
			600	0.5474
			601	0.548
			602	0.5486
			603	0.5491
			604	0.5497
			605	0.5502
			606	0.5508
			607	0.5514
			608	0.552
			609	0.5525
			610	0.5531
			611	0.5537
			612	0.5542
			613	0.5548
			614	0.5554
			615	0.556
			616	0.5565
			617	0.5571
			618	0.5577
			619	0.5582
			620	0.5588
			621	0.5595
			622	0.56
			623	0.5606
			624	0.5612
			625	0.5618
			626	0.5623
			627	0.5629
			628	0.5635
			629	0.564
			630	0.5646
			631	0.5652
			632	0.5657
			633	0.5662
			634	0.5668
			635	0.5674
			636	0.5679
			637	0.5684
			638	0.569
			639	0.5695
			640	0.5701
			641	0.5706
			642	0.5712
			643	0.5718
			644	0.5723
			645	0.5728
			646	0.5734
			647	0.574
			648	0.5745
			649	0.5751
			650	0.5756
			651	0.5761
			652	0.5767
			653	0.5772
			654	0.5778
			655	0.5783
			656	0.5788
			657	0.5794
			658	0.58
			659	0.5805
			660	0.5811
			661	0.5816
			662	0.5821
			663	0.5827
			664	0.5832
			665	0.5838
			666	0.5843
			667	0.5849
			668	0.5854
			669	0.586
			670	0.5865
			671	0.587
			672	0.5876
			673	0.5881
			674	0.5886
			675	0.5892
			676	0.5897
			677	0.5902
			678	0.5908
			679	0.5913
			680	0.5918
			681	0.5923
			682	0.5929
			683	0.5934
			684	0.594
			685	0.5945
			686	0.595
			687	0.5956
			688	0.5961
			689	0.5966
			690	0.5972
			691	0.5977
			692	0.5982
			693	0.5988
			694	0.5993
			695	0.5998
			696	0.6004
			697	0.6009
			698	0.6014
			699	0.602
			700	0.6025
			701	0.603
			702	0.6036
			703	0.6041
			704	0.6046
			705	0.6051
			706	0.6057
			707	0.6062
			708	0.6068
			709	0.6073
			710	0.6078
			711	0.6084
			712	0.6089
			713	0.6095
			714	0.61
			715	0.6105
			716	0.6111
			717	0.6116
			718	0.6122
			719	0.6128
			720	0.6133
			721	0.6139
			722	0.6144
			723	0.615
			724	0.6155
			725	0.616
			726	0.6165
			727	0.6171
			728	0.6176
			729	0.6181
			730	0.6186
			731	0.6191
			732	0.6196
			733	0.6201
			734	0.6207
			735	0.6212
			736	0.6217
			737	0.6223
			738	0.6228
			739	0.6233
			740	0.6239
			741	0.6244
			742	0.625
			743	0.6255
			744	0.626
			745	0.6265
			746	0.6271
			747	0.6276
			748	0.6281
			749	0.6286
			750	0.6291
			751	0.6296
			752	0.6301
			753	0.6306
			754	0.6311
			755	0.6316
			756	0.6321
			757	0.6327
			758	0.6332
			759	0.6337
			760	0.6342
			761	0.6347
			762	0.6352
			763	0.6357
			764	0.6363
			765	0.6367
			766	0.6372
			767	0.6377
			768	0.6382
			769	0.6387
			770	0.6393
			771	0.6398
			772	0.6403
			773	0.6408
			774	0.6413
			775	0.6418
			776	0.6423
			777	0.6428
			778	0.6433
			779	0.6438
			780	0.6443
			781	0.6448
			782	0.6453
			783	0.6458
			784	0.6463
			785	0.6468
			786	0.6473
			787	0.6478
			788	0.6483
			789	0.6488
			790	0.6493
			791	0.6498
			792	0.6503
			793	0.6508
			794	0.6513
			795	0.6518
			796	0.6523
			797	0.6528
			798	0.6533
			799	0.6538
			800	0.6543
			801	0.6548
			802	0.6553
			803	0.6558
			804	0.6563
			805	0.6568
			806	0.6573
			807	0.6578
			808	0.6583
			809	0.6588
			810	0.6593
			811	0.6598
			812	0.6603
			813	0.6608
			814	0.6613
			815	0.6618
			816	0.6622
			817	0.6627
			818	0.6632
			819	0.6637
			820	0.6642
			821	0.6647
			822	0.6652
			823	0.6657
			824	0.6662
			825	0.6667
			826	0.6671
			827	0.6676
			828	0.6681
			829	0.6686
			830	0.6691
			831	0.6696
			832	0.6701
			833	0.6706
			834	0.6711
			835	0.6716
			836	0.6721
			837	0.6726
			838	0.6731
			839	0.6736
			840	0.6741
			841	0.6745
			842	0.675
			843	0.6756
			844	0.676
			845	0.6765
			846	0.677
			847	0.6775
			848	0.678
			849	0.6785
			850	0.679
			851	0.6795
			852	0.6799
			853	0.6804
			854	0.6809
			855	0.6814
			856	0.6818
			857	0.6823
			858	0.6827
			859	0.6832
			860	0.6837
			861	0.6841
			862	0.6846
			863	0.6851
			864	0.6855
			865	0.686
			866	0.6864
			867	0.6869
			868	0.6874
			869	0.6878
			870	0.6883
			871	0.6888
			872	0.6892
			873	0.6897
			874	0.6902
			875	0.6907
			876	0.6911
			877	0.6916
			878	0.6921
			879	0.6925
			880	0.693
			881	0.6934
			882	0.694
			883	0.6944
			884	0.6949
			885	0.6953
			886	0.6958
			887	0.6963
			888	0.6967
			889	0.6972
			890	0.6977
			891	0.6981
			892	0.6986
			893	0.699
			894	0.6995
			895	0.6999
			896	0.7004
			897	0.7009
			898	0.7013
			899	0.7018
			900	0.7023
			901	0.7027
			902	0.7032
			903	0.7037
			904	0.7042
			905	0.7047
			906	0.7052
			907	0.7056
			908	0.7061
			909	0.7065
			910	0.707
			911	0.7075
			912	0.708
			913	0.7084
			914	0.7089
			915	0.7093
			916	0.7098
			917	0.7102
			918	0.7107
			919	0.7111
			920	0.7116
			921	0.712
			922	0.7125
			923	0.7129
			924	0.7134
			925	0.7138
			926	0.7143
			927	0.7147
			928	0.7152
			929	0.7156
			930	0.7161
			931	0.7165
			932	0.717
			933	0.7174
			934	0.7178
			935	0.7184
			936	0.7188
			937	0.7192
			938	0.7197
			939	0.7201
			940	0.7206
			941	0.721
			942	0.7215
			943	0.722
			944	0.7225
			945	0.7229
			946	0.7234
			947	0.7239
			948	0.7244
			949	0.7249
			950	0.7253
			951	0.7258
			952	0.7263
			953	0.7267
			954	0.7271
			955	0.7276
			956	0.728
			957	0.7285
			958	0.729
			959	0.7294
			960	0.7298
			961	0.7303
			962	0.7307
			963	0.7311
			964	0.7315
			965	0.732
			966	0.7324
			967	0.7329
			968	0.7333
			969	0.7338
			970	0.7342
			971	0.7347
			972	0.7351
			973	0.7356
			974	0.7361
			975	0.7365
			976	0.737
			977	0.7375
			978	0.7379
			979	0.7384
			980	0.7389
			981	0.7394
			982	0.7398
			983	0.7402
			984	0.7407
			985	0.7411
			986	0.7416
			987	0.742
			988	0.7425
			989	0.7429
			990	0.7433
			991	0.7437
			992	0.7442
			993	0.7447
			994	0.7451
			995	0.7455
			996	0.7459
			997	0.7463
			998	0.7468
			999	0.7472
			1000	0.7477
			1001	0.7481
			1002	0.7486
			1003	0.749
			1004	0.7494
			1005	0.7499
			1006	0.7503
			1007	0.7508
			1008	0.7513
			1009	0.7517
			1010	0.7522
			1011	0.7526
			1012	0.7531
			1013	0.7535
			1014	0.754
			1015	0.7544
			1016	0.7548
			1017	0.7552
			1018	0.7557
			1019	0.7561
			1020	0.7566
			1021	0.757
			1022	0.7574
			1023	0.7578
			1024	0.7582
			1025	0.7586
			1026	0.7591
			1027	0.7595
			1028	0.7599
			1029	0.7604
			1030	0.7608
			1031	0.7612
			1032	0.7617
			1033	0.7621
			1034	0.7626
			1035	0.763
			1036	0.7635
			1037	0.7639
			1038	0.7643
			1039	0.7648
			1040	0.7653
			1041	0.7657
			1042	0.7662
			1043	0.7666
			1044	0.7671
			1045	0.7675
			1046	0.7679
			1047	0.7684
			1048	0.7688
			1049	0.7693
			1050	0.7697
			1051	0.7702
			1052	0.7706
			1053	0.7711
			1054	0.7715
			1055	0.7719
			1056	0.7723
			1057	0.7728
			1058	0.7733
			1059	0.7736
			1060	0.7741
			1061	0.7745
			1062	0.7749
			1063	0.7754
			1064	0.7758
			1065	0.7762
			1066	0.7767
			1067	0.777
			1068	0.7774
			1069	0.7778
			1070	0.7782
			1071	0.7787
			1072	0.7791
			1073	0.7795
			1074	0.78
			1075	0.7804
			1076	0.7809
			1077	0.7813
			1078	0.7817
			1079	0.7822
			1080	0.7826
			1081	0.7831
			1082	0.7835
			1083	0.784
			1084	0.7844
			1085	0.7849
			1086	0.7852
			1087	0.7857
			1088	0.7861
			1089	0.7866
			1090	0.787
			1091	0.7874
			1092	0.7879
			1093	0.7883
			1094	0.7887
			1095	0.7891
			1096	0.7895
			1097	0.7899
			1098	0.7904
			1099	0.7908
			1100	0.7912
			1101	0.7917
			1102	0.7921
			1103	0.7925
			1104	0.7929
			1105	0.7933
			1106	0.7938
			1107	0.7942
			1108	0.7946
			1109	0.795
			1110	0.7955
			1111	0.7959
			1112	0.7963
			1113	0.7967
			1114	0.7972
			1115	0.7976
			1116	0.798
			1117	0.7984
			1118	0.7988
			1119	0.7992
			1120	0.7996
			1121	0.8001
			1122	0.8005
			1123	0.8009
			1124	0.8013
			1125	0.8017
			1126	0.8021
			1127	0.8026
			1128	0.803
			1129	0.8035
			1130	0.8039
			1131	0.8043
			1132	0.8047
			1133	0.8051
			1134	0.8055
			1135	0.8059
			1136	0.8063
			1137	0.8067
			1138	0.8071
			1139	0.8075
			1140	0.8079
			1141	0.8083
			1142	0.8088
			1143	0.8091
			1144	0.8096
			1145	0.81
			1146	0.8104
			1147	0.8109
			1148	0.8113
			1149	0.8117
			1150	0.8121
			1151	0.8125
			1152	0.813
			1153	0.8134
			1154	0.8138
			1155	0.8142
			1156	0.8147
			1157	0.8151
			1158	0.8156
			1159	0.816
			1160	0.8164
			1161	0.8169
			1162	0.8173
			1163	0.8178
			1164	0.8182
			1165	0.8186
			1166	0.8191
			1167	0.8195
			1168	0.8199
			1169	0.8203
			1170	0.8208
			1171	0.8212
			1172	0.8216
			1173	0.822
			1174	0.8224
			1175	0.8229
			1176	0.8233
			1177	0.8236
			1178	0.8241
			1179	0.8245
			1180	0.8248
			1181	0.8253
			1182	0.8256
			1183	0.826
			1184	0.8265
			1185	0.8269
			1186	0.8273
			1187	0.8277
			1188	0.8281
			1189	0.8285
			1190	0.829
			1191	0.8294
			1192	0.8298
			1193	0.8302
			1194	0.8306
			1195	0.8311
			1196	0.8316
			1197	0.832
			1198	0.8324
			1199	0.8328
			1200	0.8332
			1201	0.8337
			1202	0.8341
			1203	0.8345
			1204	0.8349
			1205	0.8353
			1206	0.8357
			1207	0.8361
			1208	0.8366
			1209	0.837
			1210	0.8374
			1211	0.8378
			1212	0.8382
			1213	0.8386
			1214	0.839
			1215	0.8394
			1216	0.8398
			1217	0.8402
			1218	0.8406
			1219	0.841
			1220	0.8415
			1221	0.8418
			1222	0.8422
			1223	0.8426
			1224	0.8431
			1225	0.8435
			1226	0.8439
			1227	0.8443
			1228	0.8447
			1229	0.8451
			1230	0.8455
			1231	0.8459
			1232	0.8463
			1233	0.8467
			1234	0.8471
			1235	0.8475
			1236	0.8479
			1237	0.8483
			1238	0.8488
			1239	0.8492
			1240	0.8496
			1241	0.85
			1242	0.8504
			1243	0.8508
			1244	0.8511
			1245	0.8516
			1246	0.852
			1247	0.8524
			1248	0.8527
			1249	0.8532
			1250	0.8536
			1251	0.854
			1252	0.8544
			1253	0.8548
			1254	0.8551
			1255	0.8556
			1256	0.8559
			1257	0.8563
			1258	0.8567
			1259	0.8571
			1260	0.8575
			1261	0.8579
			1262	0.8583
			1263	0.8587
			1264	0.8591
			1265	0.8595
			1266	0.8599
			1267	0.8603
			1268	0.8608
			1269	0.8612
			1270	0.8616
			1271	0.862
			1272	0.8625
			1273	0.8628
			1274	0.8633
			1275	0.8637
			1276	0.8641
			1277	0.8645
			1278	0.8649
			1279	0.8652
			1280	0.8657
			1281	0.8661
			1282	0.8665
			1283	0.8669
			1284	0.8673
			1285	0.8677
			1286	0.8681
			1287	0.8685
			1288	0.8689
			1289	0.8693
			1290	0.8696
			1291	0.87
			1292	0.8704
			1293	0.8708
			1294	0.8712
			1295	0.8716
			1296	0.872
			1297	0.8724
			1298	0.8728
			1299	0.8732
			1300	0.8736
			1301	0.874
			1302	0.8744
			1303	0.8748
			1304	0.8751
			1305	0.8754
			1306	0.8759
			1307	0.8762
			1308	0.8766
			1309	0.8771
			1310	0.8775
			1311	0.8779
			1312	0.8783
			1313	0.8788
			1314	0.8792
			1315	0.8796
			1316	0.88
			1317	0.8804
			1318	0.8808
			1319	0.8812
			1320	0.8816
			1321	0.882
			1322	0.8823
			1323	0.8827
			1324	0.8831
			1325	0.8835
			1326	0.8838
			1327	0.8842
			1328	0.8846
			1329	0.885
			1330	0.8854
			1331	0.8858
			1332	0.8862
			1333	0.8866
			1334	0.887
			1335	0.8874
			1336	0.8878
			1337	0.8883
			1338	0.8887
			1339	0.8891
			1340	0.8895
			1341	0.8899
			1342	0.8903
			1343	0.8907
			1344	0.8911
			1345	0.8915
			1346	0.8919
			1347	0.8922
			1348	0.8926
			1349	0.893
			1350	0.8933
			1351	0.8937
			1352	0.8941
			1353	0.8945
			1354	0.8949
			1355	0.8953
			1356	0.8957
			1357	0.8962
			1358	0.8966
			1359	0.897
			1360	0.8975
			1361	0.8978
			1362	0.8983
			1363	0.8986
			1364	0.8991
			1365	0.8994
			1366	0.8998
			1367	0.9002
			1368	0.9005
			1369	0.9009
			1370	0.9013
			1371	0.9017
			1372	0.902
			1373	0.9024
			1374	0.9028
			1375	0.9032
			1376	0.9036
			1377	0.904
			1378	0.9044
			1379	0.9048
			1380	0.9052
			1381	0.9056
			1382	0.9061
			1383	0.9065
			1384	0.9069
			1385	0.9073
			1386	0.9077
			1387	0.9081
			1388	0.9084
			1389	0.9088
			1390	0.9092
			1391	0.9095
			1392	0.9099
			1393	0.9102
			1394	0.9106
			1395	0.911
			1396	0.9114
			1397	0.9118
			1398	0.9122
			1399	0.9126
			1400	0.9131
			1401	0.9134
			1402	0.9138
			1403	0.9143
			1404	0.9146
			1405	0.915
			1406	0.9153
			1407	0.9158
			1408	0.9161
			1409	0.9164
			1410	0.9168
			1411	0.9171
			1412	0.9175
			1413	0.9179
			1414	0.9182
			1415	0.9186
			1416	0.919
			1417	0.9194
			1418	0.9198
			1419	0.9202
			1420	0.9206
			1421	0.921
			1422	0.9214
			1423	0.9218
			1424	0.9222
			1425	0.9225
			1426	0.923
			1427	0.9233
			1428	0.9237
			1429	0.924
			1430	0.9243
			1431	0.9247
			1432	0.925
			1433	0.9254
			1434	0.9258
			1435	0.9262
			1436	0.9266
			1437	0.927
			1438	0.9274
			1439	0.9278
			1440	0.9283
			1441	0.9287
			1442	0.9291
			1443	0.9294
			1444	0.9298
			1445	0.9302
			1446	0.9306
			1447	0.9309
			1448	0.9313
			1449	0.9316
			1450	0.932
			1451	0.9324
			1452	0.9327
			1453	0.9331
			1454	0.9335
			1455	0.9339
			1456	0.9343
			1457	0.9347
			1458	0.9351
			1459	0.9355
			1460	0.936
			1461	0.9363
			1462	0.9368
			1463	0.9371
			1464	0.9375
			1465	0.9378
			1466	0.9382
			1467	0.9385
			1468	0.9389
			1469	0.9392
			1470	0.9396
			1471	0.9399
			1472	0.9403
			1473	0.9406
			1474	0.941
			1475	0.9414
			1476	0.9418
			1477	0.9422
			1478	0.9425
			1479	0.943
			1480	0.9434
			1481	0.9438
			1482	0.9441
			1483	0.9445
			1484	0.9449
			1485	0.9453
			1486	0.9456
			1487	0.946
			1488	0.9463
			1489	0.9467
			1490	0.947
			1491	0.9473
			1492	0.9477
			1493	0.948
			1494	0.9484
			1495	0.9487
			1496	0.9491
			1497	0.9495
			1498	0.9499
			1499	0.9503
			1500	0.9507
			1501	0.9511
			1502	0.9515
			1503	0.9519
			1504	0.9523
			1505	0.9526
			1506	0.953
			1507	0.9534
			1508	0.9538
			1509	0.9541
			1510	0.9545
			1511	0.9548
			1512	0.9552
			1513	0.9555
			1514	0.9559
			1515	0.9562
			1516	0.9566
			1517	0.957
			1518	0.9574
			1519	0.9578
			1520	0.9582
			1521	0.9587
			1522	0.959
			1523	0.9594
			1524	0.9598
			1525	0.9601
			1526	0.9605
			1527	0.9608
			1528	0.9612
			1529	0.9615
			1530	0.9619
			1531	0.9622
			1532	0.9626
			1533	0.9629
			1534	0.9633
			1535	0.9636
			1536	0.964
			1537	0.9644
			1538	0.9648
			1539	0.9652
			1540	0.9656
			1541	0.966
			1542	0.9664
			1543	0.9667
			1544	0.9671
			1545	0.9674
			1546	0.9678
			1547	0.9682
			1548	0.9684
			1549	0.9688
			1550	0.9691
			1551	0.9695
			1552	0.9699
			1553	0.9702
			1554	0.9706
			1555	0.971
			1556	0.9714
			1557	0.9718
			1558	0.9722
			1559	0.9726
			1560	0.9729
			1561	0.9733
			1562	0.9737
			1563	0.974
			1564	0.9744
			1565	0.9747
			1566	0.9751
			1567	0.9754
			1568	0.9758
			1569	0.9761
			1570	0.9764
			1571	0.9768
			1572	0.9771
			1573	0.9775
			1574	0.9779
			1575	0.9782
			1576	0.9786
			1577	0.979
			1578	0.9794
			1579	0.9797
			1580	0.9801
			1581	0.9805
			1582	0.9809
			1583	0.9813
			1584	0.9817
			1585	0.9821
			1586	0.9824
			1587	0.9828
			1588	0.9831
			1589	0.9835
			1590	0.9839
			1591	0.9842
			1592	0.9846
			1593	0.9849
			1594	0.9853
			1595	0.9856
			1596	0.9859
			1597	0.9863
			1598	0.9867
			1599	0.987
			1600	0.9873
			1601	0.9877
			1602	0.9881
			1603	0.9884
			1604	0.9888
			1605	0.9891
			1606	0.9895
			1607	0.9898
			1608	0.9902
			1609	0.9906
			1610	0.991
			1611	0.9913
			1612	0.9918
			1613	0.9921
			1614	0.9925
			1615	0.9929
			1616	0.9932
			1617	0.9936
			1618	0.9939
			1619	0.9943
			1620	0.9947
			1621	0.995
			1622	0.9954
			1623	0.9957
			1624	0.9961
			1625	0.9964
			1626	0.9968
			1627	0.9971
			1628	0.9975
			1629	0.9978
			1630	0.9982
			1631	0.9985
			1632	0.9989
			1633	0.9992
			1634	0.9996
			1635	1
			1636	1.0003
			1637	1.0007
			1638	1.001
			1639	1.0014
			1640	1.0018
			1641	1.0021
			1642	1.0025
			1643	1.0029
			1644	1.0033
			1645	1.0037
			1646	1.004
			1647	1.0044
			1648	1.0048
			1649	1.0051
			1650	1.0055
			1651	1.0059
			1652	1.0063
			1653	1.0066
			1654	1.007
			1655	1.0073
			1656	1.0077
			1657	1.008
			1658	1.0083
			1659	1.0087
			1660	1.009
			1661	1.0094
			1662	1.0097
			1663	1.0101
			1664	1.0104
			1665	1.0108
			1666	1.0112
			1667	1.0115
			1668	1.0118
			1669	1.0122
			1670	1.0126
			1671	1.013
			1672	1.0134
			1673	1.0137
			1674	1.0141
			1675	1.0144
			1676	1.0147
			1677	1.0151
			1678	1.0154
			1679	1.0157
			1680	1.016
			1681	1.0164
			1682	1.0167
			1683	1.0171
			1684	1.0174
			1685	1.0178
			1686	1.0181
			1687	1.0184
			1688	1.0189
			1689	1.0192
			1690	1.0195
			1691	1.0199
			1692	1.0203
			1693	1.0207
			1694	1.0211
			1695	1.0214
			1696	1.0218
			1697	1.0221
			1698	1.0225
			1699	1.0228
			1700	1.0232
			1701	1.0234
			1702	1.0238
			1703	1.0241
			1704	1.0244
			1705	1.0248
			1706	1.0252
			1707	1.0255
			1708	1.0259
			1709	1.0262
			1710	1.0266
			1711	1.0269
			1712	1.0273
			1713	1.0277
			1714	1.028
			1715	1.0284
			1716	1.0287
			1717	1.0291
			1718	1.0294
			1719	1.0298
			1720	1.0301
			1721	1.0304
			1722	1.0308
			1723	1.0311
			1724	1.0314
			1725	1.0318
			1726	1.0321
			1727	1.0324
			1728	1.0327
			1729	1.0331
			1730	1.0334
			1731	1.0338
			1732	1.0342
			1733	1.0344
			1734	1.0348
			1735	1.0352
			1736	1.0356
			1737	1.036
			1738	1.0363
			1739	1.0367
			1740	1.037
			1741	1.0374
			1742	1.0378
			1743	1.0381
			1744	1.0385
			1745	1.0388
			1746	1.0392
			1747	1.0395
			1748	1.0398
			1749	1.0401
			1750	1.0405
			1751	1.0408
			1752	1.0412
			1753	1.0415
			1754	1.0419
			1755	1.0422
			1756	1.0426
			1757	1.0429
			1758	1.0433
			1759	1.0436
			1760	1.044
			1761	1.0444
			1762	1.0448
			1763	1.0451
			1764	1.0455
			1765	1.0458
			1766	1.0461
			1767	1.0465
			1768	1.0468
			1769	1.0471
			1770	1.0474
			1771	1.0478
			1772	1.0481
			1773	1.0484
			1774	1.0487
			1775	1.049
			1776	1.0494
			1777	1.0497
			1778	1.0501
			1779	1.0504
			1780	1.0508
			1781	1.0511
			1782	1.0515
			1783	1.0519
			1784	1.0522
			1785	1.0526
			1786	1.053
			1787	1.0533
			1788	1.0536
			1789	1.054
			1790	1.0543
			1791	1.0547
			1792	1.055
			1793	1.0553
			1794	1.0556
			1795	1.056
			1796	1.0562
			1797	1.0566
			1798	1.0569
			1799	1.0572
			1800	1.0575
			1801	1.0579
			1802	1.0582
			1803	1.0585
			1804	1.0588
			1805	1.0592
			1806	1.0595
			1807	1.0599
			1808	1.0602
			1809	1.0605
			1810	1.0609
			1811	1.0613
			1812	1.0617
			1813	1.062
			1814	1.0623
			1815	1.0626
			1816	1.0629
			1817	1.0632
			1818	1.0636
			1819	1.0639
			1820	1.0642
			1821	1.0645
			1822	1.0647
			1823	1.0651
			1824	1.0654
			1825	1.0657
			1826	1.066
			1827	1.0663
			1828	1.0667
			1829	1.067
			1830	1.0673
			1831	1.0677
			1832	1.068
			1833	1.0684
			1834	1.0687
			1835	1.0691
			1836	1.0694
			1837	1.0697
			1838	1.0701
			1839	1.0704
			1840	1.0707
			1841	1.0711
			1842	1.0714
			1843	1.0718
			1844	1.0721
			1845	1.0724
			1846	1.0727
			1847	1.073
			1848	1.0733
			1849	1.0737
			1850	1.074
			1851	1.0742
			1852	1.0745
			1853	1.0748
			1854	1.0752
			1855	1.0755
			1856	1.0758
			1857	1.0761
			1858	1.0764
			1859	1.0768
			1860	1.0771
			1861	1.0774
			1862	1.0777
			1863	1.0781
			1864	1.0784
			1865	1.0787
			1866	1.079
			1867	1.0794
			1868	1.0797
			1869	1.08
			1870	1.0804
			1871	1.0807
			1872	1.081
			1873	1.0813
			1874	1.0817
			1875	1.082
			1876	1.0823
			1877	1.0827
			1878	1.083
			1879	1.0834
			1880	1.0837
			1881	1.084
			1882	1.0844
			1883	1.0847
			1884	1.0849
			1885	1.0853
			1886	1.0856
			1887	1.0859
			1888	1.0862
			1889	1.0865
			1890	1.0868
			1891	1.0871
			1892	1.0874
			1893	1.0877
			1894	1.088
			1895	1.0883
			1896	1.0887
			1897	1.089
			1898	1.0893
			1899	1.0896
			1900	1.09
			1901	1.0903
			1902	1.0907
			1903	1.091
			1904	1.0913
			1905	1.0917
			1906	1.092
			1907	1.0923
			1908	1.0927
			1909	1.093
			1910	1.0933
			1911	1.0937
			1912	1.0939
			1913	1.0943
			1914	1.0946
			1915	1.0949
			1916	1.0952
			1917	1.0955
			1918	1.0958
			1919	1.0961
			1920	1.0964
			1921	1.0968
			1922	1.097
			1923	1.0974
			1924	1.0977
			1925	1.0979
			1926	1.0983
			1927	1.0986
			1928	1.0988
			1929	1.0992
			1930	1.0995
			1931	1.0998
			1932	1.1001
			1933	1.1004
			1934	1.1007
			1935	1.101
			1936	1.1013
			1937	1.1016
			1938	1.1019
			1939	1.1023
			1940	1.1025
			1941	1.1028
			1942	1.1031
			1943	1.1034
			1944	1.1037
			1945	1.1041
			1946	1.1044
			1947	1.1047
			1948	1.105
			1949	1.1053
			1950	1.1056
			1951	1.1059
			1952	1.1062
			1953	1.1066
			1954	1.1068
			1955	1.1072
			1956	1.1075
			1957	1.1078
			1958	1.1081
			1959	1.1084
			1960	1.1087
			1961	1.109
			1962	1.1093
			1963	1.1096
			1964	1.1099
			1965	1.1102
			1966	1.1105
			1967	1.1108
			1968	1.1111
			1969	1.1114
			1970	1.1117
			1971	1.112
			1972	1.1123
			1973	1.1126
			1974	1.1129
			1975	1.1133
			1976	1.1136
			1977	1.1139
			1978	1.1142
			1979	1.1145
			1980	1.1148
			1981	1.1151
			1982	1.1154
			1983	1.1157
			1984	1.116
			1985	1.1163
			1986	1.1166
			1987	1.1169
			1988	1.1173
			1989	1.1176
			1990	1.1179
			1991	1.1181
[truncated: 199,549+ more rows]

## Sheet: Figure 5f
	Figure 5f
		long name	time	voltage	cycle number	discharge specific capacity
		unit	s	V		mAh/g
		annotation
			0	0.1	1	--
			1	0.1312	2	125.72
			2	0.1345	3	121.77
			3	0.1364	4	120.37
			4	0.1377	5	119.18
			5	0.1385	6	118.32
			6	0.1393	7	118.18
			7	0.14	8	116.98
			8	0.1406	9	115.32
			9	0.1411	10	110.18
			10	0.1416	11	106.59
			11	0.142	12	105.62
			12	0.1424	13	104.66
			13	0.1428	14	103.71
			14	0.1432	15	102.83
			15	0.1436
			16	0.1439
			17	0.1468
			18	0.1815
			19	0.1839
			20	0.1855
			21	0.1868
			22	0.188
			23	0.189
			24	0.19
			25	0.1909
			26	0.1918
			27	0.1927
			28	0.1934
			29	0.1942
			30	0.1949
			30	0.1956
			30	0.1963
			30	0.1969
			31	0.1976
			32	0.1983
			33	0.1989
			34	0.1995
			35	0.2
			36	0.2006
			37	0.2012
			38	0.2017
			39	0.2023
			40	0.2029
			41	0.2034
			42	0.204
			43	0.2045
			44	0.205
			45	0.2055
			46	0.206
			47	0.2066
			48	0.2071
			49	0.2075
			50	0.208
			51	0.2085
			52	0.209
			53	0.2095
			54	0.2099
			55	0.2104
			56	0.2109
			57	0.2113
			58	0.2118
			59	0.2123
			60	0.2127
			60	0.2131
			61	0.2136
			62	0.214
			63	0.2145
			64	0.2149
			65	0.2153
			66	0.2158
			67	0.2162
			68	0.2166
			69	0.217
			70	0.2175
			71	0.2179
			72	0.2183
			73	0.2187
			74	0.2191
			75	0.2195
			76	0.22
			77	0.2203
			78	0.2208
			79	0.2211
			80	0.2215
			81	0.222
			82	0.2223
			83	0.2227
			84	0.2231
			85	0.2235
			86	0.2239
			87	0.2243
			88	0.2247
			89	0.2251
			90	0.2254
			91	0.2258
			92	0.2262
			93	0.2266
			94	0.227
			95	0.2273
			96	0.2277
			97	0.2281
			98	0.2285
			99	0.2288
			100	0.2292
			101	0.2296
			102	0.2299
			103	0.2303
			104	0.2307
			105	0.231
			106	0.2314
			107	0.2317
			108	0.2321
			109	0.2325
			110	0.2328
			111	0.2332
			112	0.2335
			113	0.2339
			114	0.2343
			115	0.2346
			116	0.235
			117	0.2353
			118	0.2356
			119	0.236
			120	0.2364
			121	0.2367
			122	0.2371
			123	0.2374
			124	0.2377
			125	0.2381
			126	0.2384
			127	0.2388
			128	0.2391
			129	0.2394
			130	0.2398
			131	0.2401
			132	0.2405
			133	0.2408
			134	0.2411
			135	0.2415
			136	0.2418
			137	0.2421
			138	0.2425
			139	0.2428
			140	0.2431
			141	0.2434
			142	0.2438
			143	0.2441
			144	0.2444
			145	0.2448
			146	0.2451
			147	0.2454
			148	0.2458
			149	0.2461
			150	0.2464
			151	0.2467
			152	0.247
			153	0.2474
			154	0.2477
			155	0.248
			156	0.2483
			157	0.2486
			158	0.249
			159	0.2493
			160	0.2496
			161	0.2499
			162	0.2502
			163	0.2506
			164	0.2509
			165	0.2512
			166	0.2515
			167	0.2518
			168	0.2521
			169	0.2525
			170	0.2527
			171	0.2531
			172	0.2534
			173	0.2537
			174	0.254
			175	0.2543
			176	0.2546
			177	0.2549
			178	0.2552
			179	0.2555
			180	0.2559
			181	0.2562
			182	0.2565
			183	0.2568
			184	0.2571
			185	0.2574
			186	0.2577
			187	0.258
			188	0.2583
			189	0.2586
			190	0.2589
			191	0.2592
			192	0.2595
			193	0.2598
			194	0.2601
			195	0.2604
			196	0.2607
			197	0.261
			198	0.2613
			199	0.2617
			200	0.2619
			201	0.2622
			202	0.2625
			203	0.2628
			204	0.2631
			205	0.2634
			206	0.2637
			207	0.264
			208	0.2643
			209	0.2646
			210	0.2649
			211	0.2652
			212	0.2655
			213	0.2658
			214	0.2661
			215	0.2664
			216	0.2667
			217	0.267
			218	0.2673
			219	0.2675
			220	0.2678
			221	0.2681
			222	0.2684
			223	0.2687
			224	0.269
			225	0.2693
			226	0.2696
			227	0.2699
			228	0.2702
			229	0.2704
			230	0.2707
			231	0.271
			232	0.2713
			233	0.2716
			234	0.2719
			235	0.2722
			236	0.2724
			237	0.2727
			238	0.273
			239	0.2733
			240	0.2736
			241	0.2739
			242	0.2742
			243	0.2744
			244	0.2747
			245	0.275
			246	0.2753
			247	0.2756
			248	0.2758
			249	0.2761
			250	0.2764
			251	0.2767
			252	0.2769
			253	0.2772
			254	0.2775
			255	0.2778
			256	0.2781
			257	0.2783
			258	0.2786
			259	0.2789
			260	0.2792
			261	0.2794
			262	0.2797
			263	0.28
			264	0.2803
			265	0.2806
			266	0.2809
			267	0.2811
			268	0.2814
			269	0.2816
			270	0.2819
			271	0.2822
			272	0.2825
			273	0.2828
			274	0.283
			275	0.2833
			276	0.2836
			277	0.2838
			278	0.2841
			279	0.2844
			280	0.2847
			281	0.2849
			282	0.2852
			283	0.2855
			284	0.2857
			285	0.286
			286	0.2863
			287	0.2865
			288	0.2868
			289	0.2871
			290	0.2873
			291	0.2876
			292	0.2879
			293	0.2881
			294	0.2884
			295	0.2887
			296	0.289
			297	0.2892
			298	0.2895
			299	0.2897
			300	0.29
			301	0.2903
			302	0.2905
			303	0.2908
			304	0.2911
			305	0.2913
			306	0.2916
			307	0.2919
			308	0.2921
			309	0.2924
			310	0.2927
			311	0.2929
			312	0.2932
			313	0.2935
			314	0.2937
			315	0.294
			316	0.2942
			317	0.2945
			318	0.2948
			319	0.295
			320	0.2953
			321	0.2956
			322	0.2958
			323	0.2961
			324	0.2963
			325	0.2966
			326	0.2968
			327	0.2971
			328	0.2974
			329	0.2977
			330	0.2979
			331	0.2982
			332	0.2984
			333	0.2987
			334	0.299
			335	0.2992
			336	0.2995
			337	0.2997
			338	0.3
			339	0.3003
			340	0.3005
			341	0.3008
			342	0.301
			343	0.3013
			344	0.3015
			345	0.3018
			346	0.3021
			347	0.3023
			348	0.3026
			349	0.3028
			350	0.3031
			351	0.3034
			352	0.3036
			353	0.3039
			354	0.3042
			355	0.3044
			356	0.3047
			357	0.3049
			358	0.3051
			359	0.3054
			360	0.3057
			361	0.3059
			362	0.3062
			363	0.3064
			364	0.3067
			365	0.307
			366	0.3072
			367	0.3075
			368	0.3077
			369	0.308
			370	0.3082
			371	0.3085
			372	0.3087
			373	0.309
			374	0.3093
			375	0.3095
			376	0.3097
			377	0.31
			378	0.3103
			379	0.3105
			380	0.3108
			381	0.311
			382	0.3113
			383	0.3115
			384	0.3118
			385	0.312
			386	0.3123
			387	0.3126
			388	0.3128
			389	0.3131
			390	0.3133
			391	0.3136
			392	0.3138
			393	0.3141
			394	0.3143
			395	0.3146
			396	0.3148
			397	0.3151
			398	0.3153
			399	0.3156
			400	0.3158
			401	0.3161
			402	0.3163
			403	0.3166
			404	0.3169
			405	0.3171
			406	0.3174
			407	0.3176
			408	0.3179
			409	0.3181
			410	0.3184
			411	0.3186
			412	0.3189
			413	0.3191
			414	0.3194
			415	0.3196
			416	0.3199
			417	0.3201
			418	0.3203
			419	0.3206
			420	0.3209
			421	0.3211
			422	0.3213
			423	0.3216
			424	0.3219
			425	0.3221
			426	0.3223
			427	0.3226
			428	0.3229
			429	0.3231
			430	0.3234
			431	0.3236
			432	0.3238
			433	0.3241
			434	0.3244
			435	0.3246
			436	0.3248
			437	0.3251
			438	0.3253
			439	0.3256
			440	0.3258
			441	0.3261
			442	0.3263
			443	0.3266
			444	0.3268
			445	0.3271
			446	0.3273
			447	0.3276
			448	0.3278
			449	0.3281
			450	0.3283
			451	0.3286
			452	0.3288
			453	0.329
			454	0.3293
			455	0.3295
			456	0.3298
			457	0.33
			458	0.3303
			459	0.3305
			460	0.3308
			461	0.331
			462	0.3313
			463	0.3315
			464	0.3318
			465	0.332
			466	0.3322
			467	0.3325
			468	0.3327
			469	0.333
			470	0.3332
			471	0.3335
			472	0.3337
			473	0.3339
			474	0.3342
			475	0.3345
			476	0.3347
			477	0.3349
			478	0.3351
			479	0.3354
			480	0.3357
			481	0.3359
			482	0.3361
			483	0.3364
			484	0.3366
			485	0.3369
			486	0.3371
			487	0.3374
			488	0.3376
			489	0.3378
			490	0.3381
			491	0.3383
			492	0.3386
			493	0.3388
			494	0.339
			495	0.3393
			496	0.3395
			497	0.3398
			498	0.34
			499	0.3403
			500	0.3405
			501	0.3407
			502	0.341
			503	0.3412
			504	0.3415
			505	0.3417
			506	0.3419
			507	0.3422
			508	0.3424
			509	0.3427
			510	0.3429
			511	0.3432
			512	0.3434
			513	0.3436
			514	0.3438
			515	0.3441
			516	0.3443
			517	0.3446
			518	0.3448
			519	0.3451
			520	0.3453
			521	0.3455
			522	0.3458
			523	0.346
			524	0.3463
			525	0.3465
			526	0.3467
			527	0.347
			528	0.3472
			529	0.3474
			530	0.3476
			531	0.3479
			532	0.3482
			533	0.3484
			534	0.3486
			535	0.3489
			536	0.3491
			537	0.3493
			538	0.3496
			539	0.3498
			540	0.3501
			541	0.3503
			542	0.3505
			543	0.3507
			544	0.351
			545	0.3512
			546	0.3515
			547	0.3517
			548	0.3519
			549	0.3522
			550	0.3524
			551	0.3526
			552	0.3529
			553	0.3531
			554	0.3533
			555	0.3536
			556	0.3538
			557	0.3541
			558	0.3543
			559	0.3545
			560	0.3548
			561	0.355
			562	0.3552
			563	0.3555
			564	0.3557
			565	0.356
			566	0.3562
			567	0.3564
			568	0.3567
			569	0.3569
			570	0.3571
			571	0.3574
			572	0.3576
			573	0.3578
			574	0.3581
			575	0.3583
			576	0.3585
			577	0.3588
			578	0.359
			579	0.3592
			580	0.3595
			581	0.3597
			582	0.3599
			583	0.3602
			584	0.3604
			585	0.3607
			586	0.3609
			587	0.3611
			588	0.3614
			589	0.3616
			590	0.3618
			591	0.3621
			592	0.3623
			593	0.3625
			594	0.3627
			595	0.363
			596	0.3632
			597	0.3635
			598	0.3637
			599	0.3639
			600	0.3642
			601	0.3644
			602	0.3646
			603	0.3649
			604	0.3651
			605	0.3653
			606	0.3656
			607	0.3658
			608	0.366
			609	0.3663
			610	0.3665
			611	0.3667
			612	0.367
			613	0.3672
			614	0.3674
			615	0.3677
			616	0.3679
			617	0.3682
			618	0.3684
			619	0.3686
			620	0.3688
			621	0.3691
			622	0.3694
			623	0.3696
			624	0.3698
			625	0.37
			626	0.3703
			627	0.3705
			628	0.3707
			629	0.3709
			630	0.3712
			631	0.3714
			632	0.3717
			633	0.3719
			634	0.3722
			635	0.3724
			636	0.3726
			637	0.3728
			638	0.3731
			639	0.3733
			640	0.3735
			641	0.3738
			642	0.374
			643	0.3742
			644	0.3745
			645	0.3747
			646	0.3749
			647	0.3752
			648	0.3754
			649	0.3756
			650	0.3759
			651	0.3761
			652	0.3764
			653	0.3766
			654	0.3768
			655	0.3771
			656	0.3773
			657	0.3775
			658	0.3777
			659	0.378
			660	0.3782
			661	0.3785
			662	0.3787
			663	0.3789
			664	0.3791
			665	0.3794
			666	0.3796
			667	0.3798
			668	0.3801
			669	0.3803
			670	0.3805
			671	0.3808
			672	0.381
			673	0.3812
			674	0.3814
			675	0.3817
			676	0.3819
			677	0.3821
			678	0.3824
			679	0.3826
			680	0.3828
			681	0.3831
			682	0.3833
			683	0.3835
			684	0.3837
			685	0.384
			686	0.3842
			687	0.3844
			688	0.3847
			689	0.3849
			690	0.3851
			691	0.3854
			692	0.3856
			693	0.3858
			694	0.386
			695	0.3863
			696	0.3865
			697	0.3868
			698	0.387
			699	0.3872
			700	0.3874
			701	0.3877
			702	0.3879
			703	0.3882
			704	0.3884
			705	0.3886
			706	0.3888
			707	0.3891
			708	0.3893
			709	0.3895
			710	0.3898
			711	0.39
			712	0.3903
			713	0.3905
			714	0.3907
			715	0.3909
			716	0.3912
			717	0.3914
			718	0.3916
			719	0.3919
			720	0.3921
			721	0.3923
			722	0.3926
			723	0.3928
			724	0.393
			725	0.3932
			726	0.3935
			727	0.3937
			728	0.3939
			729	0.3942
			730	0.3944
			731	0.3946
			732	0.3948
			733	0.3951
			734	0.3953
			735	0.3956
			736	0.3958
			737	0.396
			738	0.3962
			739	0.3965
			740	0.3967
			741	0.3969
			742	0.3972
			743	0.3974
			744	0.3976
			745	0.3979
			746	0.3981
			747	0.3983
			748	0.3985
			749	0.3988
			750	0.399
			751	0.3992
			752	0.3995
			753	0.3997
			754	0.3999
			755	0.4002
			756	0.4004
			757	0.4006
			758	0.4008
			759	0.4011
			760	0.4013
			761	0.4015
			762	0.4017
			763	0.402
			764	0.4022
			765	0.4025
			766	0.4027
			767	0.4029
			768	0.4032
			769	0.4034
			770	0.4036
			771	0.4038
			772	0.4041
			773	0.4043
			774	0.4045
			775	0.4047
			776	0.405
			777	0.4052
			778	0.4054
			779	0.4057
			780	0.4059
			781	0.4061
			782	0.4063
			783	0.4066
			784	0.4068
			785	0.407
			786	0.4073
			787	0.4075
			788	0.4077
			789	0.408
			790	0.4082
			791	0.4084
			792	0.4086
			793	0.4089
			794	0.4091
			795	0.4093
			796	0.4096
			797	0.4098
			798	0.4101
			799	0.4103
			800	0.4105
			801	0.4107
			802	0.4109
			803	0.4112
			804	0.4114
			805	0.4116
			806	0.4119
			807	0.4121
			808	0.4123
			809	0.4126
			810	0.4127
			811	0.413
			812	0.4133
			813	0.4135
			814	0.4137
			815	0.4139
			816	0.4141
			817	0.4144
			818	0.4146
			819	0.4149
			820	0.4151
			821	0.4153
			822	0.4156
			823	0.4158
			824	0.416
			825	0.4162
			826	0.4164
			827	0.4167
			828	0.417
			829	0.4171
			830	0.4174
			831	0.4176
			832	0.4178
			833	0.4181
			834	0.4183
			835	0.4186
			836	0.4188
			837	0.419
			838	0.4193
			839	0.4195
			840	0.4197
			841	0.4199
			842	0.4202
			843	0.4204
			844	0.4206
			845	0.4208
			846	0.4211
			847	0.4213
			848	0.4215
			849	0.4218
			850	0.422
			851	0.4223
			852	0.4225
			853	0.4227
			854	0.4229
			855	0.4231
			856	0.4234
			857	0.4236
			858	0.4239
			859	0.4241
			860	0.4243
			861	0.4246
			862	0.4248
			863	0.425
			864	0.4253
			865	0.4255
			866	0.4257
			867	0.4259
			868	0.4262
			869	0.4264
			870	0.4267
			871	0.4269
			872	0.4271
			873	0.4273
			874	0.4276
			875	0.4278
			876	0.428
			877	0.4283
			878	0.4285
			879	0.4287
			880	0.429
			881	0.4292
			882	0.4294
			883	0.4296
			884	0.4299
			885	0.4301
			886	0.4304
			887	0.4306
			888	0.4308
			889	0.4311
			890	0.4313
			891	0.4315
			892	0.4317
			893	0.432
			894	0.4322
			895	0.4324
			896	0.4327
			897	0.4329
			898	0.4332
			899	0.4334
			900	0.4336
			901	0.4338
			902	0.4341
			903	0.4343
			904	0.4345
			905	0.4348
			906	0.435
			907	0.4353
			908	0.4355
			909	0.4357
			910	0.4359
			911	0.4362
			912	0.4364
			913	0.4366
			914	0.4369
			915	0.4371
			916	0.4373
			917	0.4375
			918	0.4378
			919	0.438
			920	0.4382
			921	0.4385
			922	0.4387
			923	0.439
			924	0.4392
			925	0.4394
			926	0.4397
			927	0.4399
			928	0.4401
			929	0.4403
			930	0.4406
			931	0.4408
			932	0.441
			933	0.4413
			934	0.4415
			935	0.4418
			936	0.4419
			937	0.4422
			938	0.4424
			939	0.4427
			940	0.4429
			941	0.4431
			942	0.4434
			943	0.4436
			944	0.4439
			945	0.4441
			946	0.4443
			947	0.4445
			948	0.4448
			949	0.445
			950	0.4452
			951	0.4455
			952	0.4457
			953	0.4459
			954	0.4461
			955	0.4464
			956	0.4466
			957	0.4468
			958	0.4471
			959	0.4473
			960	0.4476
			961	0.4478
			962	0.448
			963	0.4483
			964	0.4485
			965	0.4487
			966	0.449
			967	0.4492
			968	0.4494
			969	0.4497
			970	0.4499
			971	0.4501
			972	0.4504
			973	0.4506
			974	0.4508
			975	0.4511
			976	0.4513
			977	0.4516
			978	0.4518
			979	0.452
			980	0.4523
			981	0.4525
			982	0.4527
			983	0.4529
			984	0.4532
			985	0.4534
			986	0.4536
			987	0.4539
			988	0.4541
			989	0.4544
			990	0.4546
			991	0.4548
			992	0.4551
			993	0.4553
			994	0.4556
			995	0.4558
			996	0.456
			997	0.4562
			998	0.4565
			999	0.4567
			1000	0.457
			1001	0.4572
			1002	0.4574
			1003	0.4577
			1004	0.4578
			1005	0.4581
			1006	0.4584
			1007	0.4586
			1008	0.4588
			1009	0.4591
			1010	0.4593
			1011	0.4595
			1012	0.4598
			1013	0.46
			1014	0.4603
			1015	0.4605
			1016	0.4607
			1017	0.461
			1018	0.4612
			1019	0.4614
			1020	0.4617
			1021	0.4619
			1022	0.4621
			1023	0.4624
			1024	0.4626
			1025	0.4629
			1026	0.4631
			1027	0.4633
			1028	0.4635
			1029	0.4638
			1030	0.464
			1031	0.4643
			1032	0.4645
			1033	0.4647
			1034	0.465
			1035	0.4652
			1036	0.4655
			1037	0.4657
			1038	0.4659
			1039	0.4662
			1040	0.4664
			1041	0.4666
			1042	0.4669
			1043	0.4671
			1044	0.4674
			1045	0.4676
			1046	0.4678
			1047	0.4681
			1048	0.4683
			1049	0.4686
			1050	0.4688
			1051	0.469
			1052	0.4693
			1053	0.4695
			1054	0.4698
			1055	0.47
			1056	0.4702
			1057	0.4705
			1058	0.4707
			1059	0.4709
			1060	0.4712
			1061	0.4714
			1062	0.4717
			1063	0.4719
			1064	0.4721
			1065	0.4724
			1066	0.4726
			1067	0.4728
			1068	0.4731
			1069	0.4733
			1070	0.4736
			1071	0.4738
			1072	0.474
			1073	0.4743
			1074	0.4745
			1075	0.4748
			1076	0.475
			1077	0.4753
			1078	0.4755
			1079	0.4757
			1080	0.476
			1081	0.4762
			1082	0.4764
			1083	0.4767
			1084	0.4769
			1085	0.4772
			1086	0.4774
			1087	0.4776
			1088	0.4779
			1089	0.4781
			1090	0.4784
			1091	0.4786
			1092	0.4789
			1093	0.4791
			1094	0.4793
			1095	0.4796
			1096	0.4798
			1097	0.4801
			1098	0.4803
			1099	0.4805
			1100	0.4808
			1101	0.481
			1102	0.4813
			1103	0.4815
			1104	0.4818
			1105	0.482
			1106	0.4822
			1107	0.4825
			1108	0.4827
			1109	0.483
			1110	0.4832
			1111	0.4835
			1112	0.4837
			1113	0.484
			1114	0.4842
			1115	0.4844
			1116	0.4847
			1117	0.4849
			1118	0.4852
			1119	0.4854
			1120	0.4856
			1121	0.4859
			1122	0.4861
			1123	0.4864
			1124	0.4866
			1125	0.4868
			1126	0.4871
			1127	0.4873
			1128	0.4875
			1129	0.4878
			1130	0.488
			1131	0.4883
			1132	0.4885
			1133	0.4888
			1134	0.489
			1135	0.4892
			1136	0.4895
			1137	0.4897
			1138	0.49
			1139	0.4902
			1140	0.4905
			1141	0.4907
			1142	0.4909
			1143	0.4912
			1144	0.4914
			1145	0.4917
			1146	0.4919
			1147	0.4921
			1148	0.4924
			1149	0.4926
			1150	0.4929
			1151	0.4931
			1152	0.4933
			1153	0.4936
			1154	0.4938
			1155	0.4941
			1156	0.4943
			1157	0.4945
			1158	0.4948
			1159	0.495
			1160	0.4953
			1161	0.4955
			1162	0.4958
			1163	0.496
			1164	0.4962
			1165	0.4965
			1166	0.4967
			1167	0.497
			1168	0.4972
			1169	0.4974
			1170	0.4977
			1171	0.4979
			1172	0.4982
			1173	0.4984
			1174	0.4986
			1175	0.4989
			1176	0.4991
			1177	0.4994
			1178	0.4996
			1179	0.4999
			1180	0.5001
			1181	0.5004
			1182	0.5006
			1183	0.5008
			1184	0.5011
			1185	0.5013
			1186	0.5016
			1187	0.5018
			1188	0.5021
			1189	0.5023
			1190	0.5025
			1191	0.5028
			1192	0.503
			1193	0.5033
			1194	0.5035
			1195	0.5037
			1196	0.504
			1197	0.5042
			1198	0.5045
			1199	0.5047
			1200	0.505
			1201	0.5052
			1202	0.5055
			1203	0.5057
			1204	0.5059
			1205	0.5062
			1206	0.5064
			1207	0.5067
			1208	0.5069
			1209	0.5072
			1210	0.5074
			1211	0.5076
			1212	0.5079
			1213	0.5081
			1214	0.5084
			1215	0.5086
			1216	0.5089
			1217	0.5091
			1218	0.5094
			1219	0.5096
			1220	0.5098
			1221	0.5101
			1222	0.5103
			1223	0.5106
			1224	0.5108
			1225	0.511
			1226	0.5113
			1227	0.5116
			1228	0.5118
			1229	0.512
			1230	0.5123
			1231	0.5125
			1232	0.5128
			1233	0.513
			1234	0.5133
			1235	0.5135
			1236	0.5138
			1237	0.514
			1238	0.5143
			1239	0.5145
			1240	0.5147
			1241	0.515
			1242	0.5152
			1243	0.5155
			1244	0.5157
			1245	0.516
			1246	0.5162
			1247	0.5165
			1248	0.5167
			1249	0.5169
			1250	0.5172
			1251	0.5175
			1252	0.5177
			1253	0.5179
			1254	0.5182
			1255	0.5184
			1256	0.5187
			1257	0.5189
			1258	0.5192
			1259	0.5194
			1260	0.5197
			1261	0.5199
			1262	0.5202
			1263	0.5204
			1264	0.5207
			1265	0.5209
			1266	0.5212
			1267	0.5214
			1268	0.5216
			1269	0.5219
			1270	0.5222
			1271	0.5224
			1272	0.5227
			1273	0.5229
			1274	0.5232
			1275	0.5234
			1276	0.5236
			1277	0.5239
			1278	0.5241
			1279	0.5244
			1280	0.5247
			1281	0.5249
			1282	0.5251
			1283	0.5254
			1284	0.5256
			1285	0.5259
			1286	0.5261
			1287	0.5264
			1288	0.5266
			1289	0.5269
			1290	0.5271
			1291	0.5274
			1292	0.5276
			1293	0.5278
			1294	0.5281
			1295	0.5284
			1296	0.5286
			1297	0.5288
			1298	0.5291
			1299	0.5294
			1300	0.5296
			1301	0.5299
			1302	0.5301
			1303	0.5304
			1304	0.5306
			1305	0.5309
			1306	0.5311
			1307	0.5314
			1308	0.5316
			1309	0.5318
			1310	0.5321
			1311	0.5324
			1312	0.5326
			1313	0.5328
			1314	0.5331
			1315	0.5334
			1316	0.5336
			1317	0.5339
			1318	0.5341
			1319	0.5344
			1320	0.5346
			1321	0.5349
			1322	0.5351
			1323	0.5354
			1324	0.5356
			1325	0.5358
			1326	0.5361
			1327	0.5364
			1328	0.5366
			1329	0.5369
			1330	0.5371
			1331	0.5374
			1332	0.5376
			1333	0.5379
			1334	0.5381
			1335	0.5384
			1336	0.5387
			1337	0.5389
			1338	0.5391
			1339	0.5394
			1340	0.5396
			1341	0.5398
			1342	0.5401
			1343	0.5404
			1344	0.5406
			1345	0.5409
			1346	0.5411
			1347	0.5414
			1348	0.5416
			1349	0.5419
			1350	0.5421
			1351	0.5424
			1352	0.5426
			1353	0.5429
			1354	0.5431
			1355	0.5434
			1356	0.5436
			1357	0.5439
			1358	0.5442
			1359	0.5444
			1360	0.5447
			1361	0.5449
			1362	0.5452
			1363	0.5454
			1364	0.5457
			1365	0.5459
			1366	0.5462
			1367	0.5464
			1368	0.5466
			1369	0.5469
			1370	0.5472
			1371	0.5474
			1372	0.5477
			1373	0.5479
			1374	0.5482
			1375	0.5484
			1376	0.5487
			1377	0.549
			1378	0.5492
			1379	0.5494
			1380	0.5497
			1381	0.5499
			1382	0.5502
			1383	0.5504
			1384	0.5507
			1385	0.5509
			1386	0.5512
			1387	0.5515
			1388	0.5517
			1389	0.552
			1390	0.5522
			1391	0.5525
			1392	0.5527
			1393	0.5529
			1394	0.5532
			1395	0.5535
			1396	0.5537
			1397	0.554
			1398	0.5542
			1399	0.5545
			1400	0.5547
			1401	0.555
			1402	0.5553
			1403	0.5555
			1404	0.5557
			1405	0.556
			1406	0.5563
			1407	0.5565
			1408	0.5567
			1409	0.557
			1410	0.5573
			1411	0.5575
			1412	0.5578
			1413	0.5581
			1414	0.5583
			1415	0.5585
			1416	0.5588
			1417	0.559
			1418	0.5593
			1419	0.5595
			1420	0.5598
			1421	0.5601
			1422	0.5603
			1423	0.5606
			1424	0.5608
			1425	0.5611
			1426	0.5613
			1427	0.5616
			1428	0.5618
			1429	0.5621
			1430	0.5623
			1431	0.5626
			1432	0.5629
			1433	0.5631
			1434	0.5634
			1435	0.5637
			1436	0.5639
			1437	0.5641
			1438	0.5644
			1439	0.5646
			1440	0.5649
			1441	0.5652
			1442	0.5654
			1443	0.5657
			1444	0.5659
			1445	0.5662
			1446	0.5665
			1447	0.5667
			1448	0.567
			1449	0.5672
			1450	0.5675
			1451	0.5677
			1452	0.568
			1453	0.5682
			1454	0.5685
			1455	0.5687
			1456	0.569
			1457	0.5692
			1458	0.5695
			1459	0.5698
			1460	0.57
			1461	0.5703
			1462	0.5705
			1463	0.5708
			1464	0.571
			1465	0.5713
			1466	0.5716
			1467	0.5718
			1468	0.5721
			1469	0.5723
			1470	0.5726
			1471	0.5728
			1472	0.5731
			1473	0.5733
			1474	0.5736
			1475	0.5739
			1476	0.5741
			1477	0.5744
			1478	0.5746
			1479	0.5749
			1480	0.5751
			1481	0.5754
			1482	0.5757
			1483	0.5759
			1484	0.5762
			1485	0.5764
			1486	0.5767
			1487	0.5769
			1488	0.5772
			1489	0.5774
			1490	0.5777
			1491	0.578
			1492	0.5782
			1493	0.5785
			1494	0.5787
			1495	0.579
			1496	0.5793
			1497	0.5795
			1498	0.5798
			1499	0.58
			1500	0.5803
			1501	0.5805
			1502	0.5808
			1503	0.581
			1504	0.5813
			1505	0.5816
			1506	0.5818
			1507	0.5821
			1508	0.5824
			1509	0.5826
			1510	0.5829
			1511	0.5831
			1512	0.5834
			1513	0.5836
			1514	0.5839
			1515	0.5842
			1516	0.5844
			1517	0.5847
			1518	0.5849
			1519	0.5852
			1520	0.5854
			1521	0.5857
			1522	0.5859
			1523	0.5862
			1524	0.5865
			1525	0.5867
			1526	0.587
			1527	0.5872
			1528	0.5875
			1529	0.5877
			1530	0.588
			1531	0.5883
			1532	0.5885
			1533	0.5888
			1534	0.589
			1535	0.5893
			1536	0.5896
			1537	0.5898
			1538	0.5901
			1539	0.5903
			1540	0.5906
			1541	0.5908
			1542	0.5911
			1543	0.5914
			1544	0.5916
			1545	0.5919
			1546	0.5921
			1547	0.5924
			1548	0.5926
			1549	0.5929
			1550	0.5932
			1551	0.5934
			1552	0.5937
			1553	0.5939
			1554	0.5942
			1555	0.5944
			1556	0.5947
			1557	0.595
			1558	0.5952
			1559	0.5955
			1560	0.5957
			1561	0.596
			1562	0.5963
			1563	0.5965
			1564	0.5968
			1565	0.597
			1566	0.5972
			1567	0.5975
			1568	0.5978
			1569	0.5981
			1570	0.5983
			1571	0.5986
			1572	0.5988
			1573	0.5991
			1574	0.5993
			1575	0.5996
			1576	0.5998
			1577	0.6001
			1578	0.6003
			1579	0.6006
			1580	0.6009
			1581	0.6011
			1582	0.6014
			1583	0.6016
			1584	0.6019
			1585	0.6022
			1586	0.6024
			1587	0.6027
			1588	0.6029
			1589	0.6032
			1590	0.6034
			1591	0.6037
			1592	0.604
			1593	0.6042
			1594	0.6045
			1595	0.6047
			1596	0.605
			1597	0.6053
			1598	0.6055
			1599	0.6058
			1600	0.606
			1601	0.6063
			1602	0.6065
			1603	0.6068
			1604	0.607
			1605	0.6073
			1606	0.6075
			1607	0.6078
			1608	0.6081
			1609	0.6083
			1610	0.6086
			1611	0.6089
			1612	0.6091
			1613	0.6093
			1614	0.6096
			1615	0.6099
			1616	0.6101
			1617	0.6104
			1618	0.6106
			1619	0.6109
			1620	0.6111
			1621	0.6114
			1622	0.6116
			1623	0.6119
			1624	0.6122
			1625	0.6124
			1626	0.6127
			1627	0.6129
			1628	0.6132
			1629	0.6134
			1630	0.6137
			1631	0.614
			1632	0.6142
			1633	0.6145
			1634	0.6147
			1635	0.615
			1636	0.6152
			1637	0.6155
			1638	0.6157
			1639	0.616
			1640	0.6163
			1641	0.6165
			1642	0.6168
			1643	0.617
			1644	0.6173
			1645	0.6175
			1646	0.6178
			1647	0.6181
			1648	0.6183
			1649	0.6186
			1650	0.6188
			1651	0.6191
			1652	0.6193
			1653	0.6196
			1654	0.6198
			1655	0.6201
			1656	0.6204
			1657	0.6206
			1658	0.6209
			1659	0.6211
			1660	0.6214
			1661	0.6217
			1662	0.6219
			1663	0.6221
			1664	0.6224
			1665	0.6227
			1666	0.6229
			1667	0.6232
			1668	0.6234
			1669	0.6237
			1670	0.6239
			1671	0.6242
			1672	0.6244
			1673	0.6247
			1674	0.625
			1675	0.6252
			1676	0.6255
			1677	0.6257
			1678	0.626
			1679	0.6262
			1680	0.6265
			1681	0.6268
			1682	0.627
			1683	0.6273
			1684	0.6275
			1685	0.6278
			1686	0.628
			1687	0.6283
			1688	0.6285
			1689	0.6288
			1690	0.6291
			1691	0.6293
			1692	0.6296
			1693	0.6298
			1694	0.6301
			1695	0.6303
			1696	0.6306
			1697	0.6308
			1698	0.6311
			1699	0.6313
			1700	0.6316
			1701	0.6319
			1702	0.6321
			1703	0.6324
			1704	0.6326
			1705	0.6329
			1706	0.6331
			1707	0.6334
			1708	0.6336
			1709	0.6339
			1710	0.6341
			1711	0.6344
			1712	0.6347
			1713	0.6349
			1714	0.6352
			1715	0.6354
			1716	0.6357
			1717	0.636
			1718	0.6362
			1719	0.6364
			1720	0.6367
			1721	0.6369
			1722	0.6372
			1723	0.6375
			1724	0.6377
			1725	0.638
			1726	0.6382
			1727	0.6385
			1728	0.6388
			1729	0.639
			1730	0.6392
			1731	0.6395
			1732	0.6398
			1733	0.64
			1734	0.6403
			1735	0.6405
			1736	0.6408
			1737	0.641
			1738	0.6413
			1739	0.6415
			1740	0.6418
			1741	0.642
			1742	0.6423
			1743	0.6425
			1744	0.6428
			1745	0.6431
			1746	0.6433
			1747	0.6436
			1748	0.6438
			1749	0.6441
			1750	0.6443
			1751	0.6446
			1752	0.6449
			1753	0.6451
			1754	0.6453
			1755	0.6456
			1756	0.6459
			1757	0.6461
			1758	0.6464
			1759	0.6466
			1760	0.6469
			1761	0.6471
			1762	0.6474
			1763	0.6476
			1764	0.6479
			1765	0.6481
			1766	0.6484
			1767	0.6487
			1768	0.6489
			1769	0.6492
			1770	0.6494
			1771	0.6497
			1772	0.6499
			1773	0.6502
			1774	0.6504
			1775	0.6507
			1776	0.651
			1777	0.6512
			1778	0.6515
			1779	0.6517
			1780	0.652
			1781	0.6522
			1782	0.6524
			1783	0.6527
			1784	0.653
			1785	0.6532
			1786	0.6535
			1787	0.6537
			1788	0.654
			1789	0.6542
			1790	0.6544
			1791	0.6547
			1792	0.655
			1793	0.6552
			1794	0.6555
			1795	0.6558
			1796	0.656
			1797	0.6563
			1798	0.6565
			1799	0.6567
			1800	0.657
			1801	0.6572
			1802	0.6575
			1803	0.6577
			1804	0.658
			1805	0.6582
			1806	0.6585
			1807	0.6587
			1808	0.659
			1809	0.6592
			1810	0.6595
			1811	0.6597
			1812	0.66
			1813	0.6602
			1814	0.6605
			1815	0.6607
			1816	0.661
			1817	0.6613
			1818	0.6615
			1819	0.6618
			1820	0.662
			1821	0.6622
			1822	0.6624
			1823	0.6627
			1824	0.663
			1825	0.6632
			1826	0.6635
			1827	0.6637
			1828	0.664
			1829	0.6642
			1830	0.6645
			1831	0.6647
			1832	0.665
			1833	0.6652
			1834	0.6655
			1835	0.6657
			1836	0.666
			1837	0.6662
			1838	0.6664
			1839	0.6667
			1840	0.667
			1841	0.6672
			1842	0.6675
			1843	0.6677
			1844	0.668
			1845	0.6682
			1846	0.6685
			1847	0.6687
			1848	0.669
			1849	0.6692
			1850	0.6694
			1851	0.6697
			1852	0.6699
			1853	0.6702
			1854	0.6704
			1855	0.6707
			1856	0.6709
			1857	0.6711
			1858	0.6714
			1859	0.6717
			1860	0.6719
			1861	0.6722
			1862	0.6724
			1863	0.6726
			1864	0.6729
			1865	0.6731
			1866	0.6734
			1867	0.6736
			1868	0.6739
			1869	0.6741
			1870	0.6744
			1871	0.6746
			1872	0.6749
			1873	0.6751
			1874	0.6753
			1875	0.6756
			1876	0.6758
			1877	0.6761
			1878	0.6763
			1879	0.6766
			1880	0.6768
			1881	0.6771
			1882	0.6773
			1883	0.6776
			1884	0.6778
			1885	0.6781
			1886	0.6783
			1887	0.6786
			1888	0.6788
			1889	0.679
			1890	0.6793
			1891	0.6795
			1892	0.6798
			1893	0.68
			1894	0.6803
			1895	0.6805
			1896	0.6808
			1897	0.681
			1898	0.6813
			1899	0.6815
			1900	0.6818
			1901	0.682
			1902	0.6822
			1903	0.6825
			1904	0.6827
			1905	0.683
			1906	0.6832
			1907	0.6835
			1908	0.6837
			1909	0.684
			1910	0.6842
			1911	0.6844
			1912	0.6847
			1913	0.6849
			1914	0.6852
			1915	0.6854
			1916	0.6857
			1917	0.6859
			1918	0.6862
			1919	0.6864
			1920	0.6867
			1921	0.6869
			1922	0.6872
			1923	0.6874
			1924	0.6876
			1925	0.6879
			1926	0.6881
			1927	0.6883
			1928	0.6886
			1929	0.6888
			1930	0.6891
			1931	0.6893
			1932	0.6896
			1933	0.6898
			1934	0.6901
			1935	0.6903
			1936	0.6906
			1937	0.6908
			1938	0.6911
			1939	0.6913
			1940	0.6915
			1941	0.6918
			1942	0.692
			1943	0.6923
			1944	0.6925
			1945	0.6928
			1946	0.693
			1947	0.6933
			1948	0.6935
			1949	0.6937
			1950	0.694
			1951	0.6942
			1952	0.6945
			1953	0.6947
			1954	0.695
			1955	0.6952
			1956	0.6955
			1957	0.6957
			1958	0.6959
			1959	0.6962
			1960	0.6964
			1961	0.6966
			1962	0.6969
			1963	0.6972
			1964	0.6974
			1965	0.6976
			1966	0.6979
			1967	0.6981
			1968	0.6984
			1969	0.6986
			1970	0.6988
			1971	0.6991
			1972	0.6993
			1973	0.6996
			1974	0.6998
			1975	0.7001
			1976	0.7003
			1977	0.7006
			1978	0.7008
			1979	0.7011
			1980	0.7013
			1981	0.7015
			1982	0.7018
			1983	0.702
			1984	0.7023
			1985	0.7025
			1986	0.7028
			1987	0.703
			1988	0.7033
			1989	0.7035
			1990	0.7037
			1991	0.704
[truncated: 238,897+ more rows]

## Sheet: Figure 5i
GCD curve
Figure 5i
	long name	specific capacity	voltage	specific capacity	voltage	specific capacity	voltage
	unit	mAh/g	V	mAh/g	V	mAh/g	V
	annotation	1st		10th		50th
			2.1904		2.1907	--	2.1916
			2.1834		2.1839	--	2.1843
			2.1771		2.1778	--	2.179
			2.1728		2.1737	--	2.1751
			2.1696		2.1706	--	2.1721
			2.1666		2.1676	--	2.1693
			2.164		2.1649	--	2.1666
			2.1612		2.1624	--	2.1643
			2.1587		2.1599	--	2.162
			2.1564		2.1578	--	2.1596
			2.1539		2.1553	--	2.1576
			2.1516		2.1531	--	2.1554
			2.1495		2.151	--	2.1535
			2.1472		2.1488	--	2.1514
			2.1452		2.1467	--	2.1495
			2.143		2.1448	--	2.1476
			2.1409		2.1428	--	2.1458
			2.1389		2.141	--	2.1439
			2.1369		2.139	--	2.1421
			2.1349		2.1371	--	2.1403
			2.1332		2.1354	--	2.1386
			2.1312		2.1335	--	2.1369
			2.1294		2.1316	--	2.1352
			2.1276		2.13	--	2.1337
			2.1258		2.1283	--	2.132
			2.124		2.1266	--	2.1304
			2.1222		2.125	--	2.1289
			2.1206		2.1233	--	2.1272
			2.1189		2.1217	--	2.1257
			2.1171		2.1201	--	2.1243
			2.1156		2.1185	--	2.1228
			2.1042		2.1079	--	2.1127
		0.07	2.0962	0.07	2.0999	0.07	2.1052
		0.14	2.088	0.14	2.0915	0.14	2.097
		0.21	2.0816	0.21	2.0854	0.21	2.0912
		0.28	2.0759	0.28	2.0798	0.28	2.0856
		0.35	2.071	0.35	2.0745	0.35	2.0805
		0.42	2.0659	0.42	2.0699	0.42	2.0759
		0.48	2.061	0.48	2.0649	0.48	2.071
		0.55	2.0565	0.55	2.0604	0.55	2.0666
		0.62	2.0518	0.62	2.0557	0.62	2.0619
		0.69	2.0474	0.69	2.051	0.69	2.0574
		0.76	2.0428	0.76	2.0468	0.76	2.0532
		0.83	2.0382	0.83	2.0422	0.83	2.0487
		0.9	2.034	0.9	2.0376	0.9	2.0442
		0.97	2.0297	0.97	2.0335	0.97	2.0402
		1.04	2.0253	1.04	2.0291	1.04	2.0359
		1.11	2.0212	1.11	2.025	1.11	2.0318
		1.18	2.0169	1.18	2.0208	1.18	2.0276
		1.25	2.013	1.25	2.0164	1.25	2.0234
		1.31	2.0088	1.31	2.0124	1.31	2.0195
		1.38	2.0048	1.38	2.0082	1.38	2.0153
		1.45	2.0006	1.45	2.0043	1.45	2.0112
		1.52	1.9966	1.52	2.0001	1.52	2.0074
		1.59	1.9928	1.59	1.996	1.59	2.0034
		1.66	1.9888	1.66	1.9921	1.66	1.9996
		1.73	1.985	1.73	1.988	1.73	1.9956
		1.8	1.9811	1.8	1.9841	1.8	1.9916
		1.87	1.9773	1.87	1.9803	1.87	1.9879
		1.94	1.9736	1.94	1.9762	1.94	1.9839
		2.01	1.9698	2.01	1.9725	2.01	1.9801
		2.08	1.966	2.08	1.9686	2.08	1.9764
		2.14	1.9624	2.14	1.9646	2.14	1.9725
		2.21	1.9587	2.21	1.961	2.21	1.9689
		2.28	1.9551	2.28	1.9572	2.28	1.9652
		2.35	1.9515	2.35	1.9533	2.35	1.9613
		2.42	1.9479	2.42	1.9497	2.42	1.9578
		2.49	1.9444	2.49	1.9459	2.49	1.9541
		2.56	1.9408	2.56	1.9423	2.56	1.9503
		2.63	1.9372	2.63	1.9386	2.63	1.9469
		2.7	1.9339	2.7	1.9349	2.7	1.9431
		2.77	1.9303	2.77	1.9314	2.77	1.9397
		2.84	1.9271	2.84	1.9277	2.84	1.9361
		2.91	1.9236	2.91	1.9241	2.91	1.9324
		2.97	1.9201	2.97	1.9206	2.97	1.929
		3.04	1.9169	3.04	1.9169	3.04	1.9254
		3.11	1.9135	3.11	1.9135	3.11	1.9217
		3.18	1.9101	3.18	1.9099	3.18	1.9183
		3.25	1.9069	3.25	1.9064	3.25	1.9149
		3.32	1.9035	3.32	1.903	3.32	1.9115
		3.39	1.9005	3.39	1.8994	3.39	1.9079
		3.46	1.8971	3.46	1.8959	3.46	1.9045
		3.53	1.8939	3.53	1.8925	3.53	1.9012
		3.6	1.8908	3.6	1.889	3.6	1.8976
		3.67	1.8876	3.67	1.8858	3.67	1.8942
		3.74	1.8844	3.74	1.8823	3.74	1.891
		3.8	1.8814	3.8	1.8789	3.81	1.8876
		3.87	1.8781	3.87	1.8757	3.87	1.8844
		3.94	1.8752	3.94	1.8723	3.94	1.8809
		4.01	1.8721	4.01	1.8689	4.01	1.8775
		4.08	1.8689	4.08	1.8657	4.08	1.8744
		4.15	1.866	4.15	1.8623	4.15	1.871
		4.22	1.863	4.22	1.8592	4.22	1.8677
		4.29	1.8599	4.29	1.8559	4.29	1.8645
		4.36	1.8571	4.36	1.8525	4.36	1.8612
		4.43	1.854	4.43	1.8495	4.43	1.858
		4.5	1.8512	4.5	1.8462	4.5	1.8547
		4.57	1.8482	4.57	1.8428	4.57	1.8514
		4.63	1.8453	4.63	1.8398	4.64	1.8483
		4.7	1.8425	4.7	1.8366	4.7	1.8452
		4.77	1.8395	4.77	1.8336	4.77	1.8419
		4.84	1.8366	4.84	1.8304	4.84	1.8388
		4.91	1.8338	4.91	1.8271	4.91	1.8355
		4.98	1.831	4.98	1.8241	4.98	1.8325
		5.05	1.8283	5.05	1.821	5.05	1.8294
		5.12	1.8254	5.12	1.8178	5.12	1.8262
		5.19	1.8226	5.19	1.8149	5.19	1.8231
		5.26	1.8198	5.26	1.8118	5.26	1.82
		5.33	1.8172	5.33	1.8089	5.33	1.8169
		5.4	1.8143	5.4	1.8058	5.4	1.8139
		5.47	1.8117	5.47	1.8026	5.47	1.8108
		5.53	1.8089	5.53	1.7999	5.53	1.8079
		5.6	1.8064	5.6	1.7968	5.6	1.8048
		5.67	1.8036	5.67	1.7938	5.67	1.8017
		5.74	1.8009	5.74	1.7909	5.74	1.7987
		5.81	1.7983	5.81	1.788	5.81	1.7957
		5.88	1.7956	5.88	1.7851	5.88	1.7925
		5.95	1.7929	5.95	1.7821	5.95	1.7898
		6.02	1.7904	6.02	1.7792	6.02	1.7868
		6.09	1.7878	6.09	1.7764	6.09	1.7839
		6.16	1.7853	6.16	1.7735	6.16	1.7809
		6.23	1.7826	6.23	1.7705	6.23	1.7778
		6.3	1.78	6.3	1.7678	6.3	1.7751
		6.36	1.7776	6.36	1.765	6.37	1.772
		6.43	1.7749	6.43	1.7622	6.43	1.769
		6.5	1.7723	6.5	1.7593	6.5	1.7662
		6.57	1.7699	6.57	1.7565	6.57	1.7633
		6.64	1.7674	6.64	1.7539	6.64	1.7605
		6.71	1.765	6.71	1.7511	6.71	1.7576
		6.78	1.7624	6.78	1.7482	6.78	1.7547
		6.85	1.76	6.85	1.7456	6.85	1.7519
		6.92	1.7575	6.92	1.7427	6.92	1.749
		6.99	1.7551	6.99	1.7402	6.99	1.7462
		7.06	1.7526	7.06	1.7375	7.06	1.7434
		7.13	1.7503	7.13	1.7347	7.13	1.7406
		7.19	1.7478	7.19	1.7321	7.2	1.7379
		7.26	1.7455	7.26	1.7293	7.26	1.7351
		7.33	1.743	7.33	1.7266	7.33	1.7322
		7.4	1.7406	7.4	1.7241	7.4	1.7296
		7.47	1.7383	7.47	1.7215	7.47	1.7267
		7.54	1.7359	7.54	1.719	7.54	1.724
		7.61	1.7335	7.61	1.7162	7.61	1.7212
		7.68	1.7313	7.68	1.7136	7.68	1.7184
		7.75	1.7289	7.75	1.7111	7.75	1.7158
		7.82	1.7266	7.82	1.7085	7.82	1.7131
		7.89	1.7243	7.89	1.7059	7.89	1.7103
		7.96	1.7219	7.96	1.7035	7.96	1.7077
		8.02	1.7197	8.02	1.7008	8.03	1.705
		8.09	1.7174	8.09	1.6984	8.09	1.7023
		8.16	1.7152	8.16	1.6958	8.16	1.6997
		8.23	1.7129	8.23	1.6933	8.23	1.697
		8.3	1.7106	8.3	1.6909	8.3	1.6944
		8.37	1.7084	8.37	1.6883	8.37	1.6917
		8.44	1.7062	8.44	1.6858	8.44	1.689
		8.51	1.7039	8.51	1.6835	8.51	1.6865
		8.58	1.7017	8.58	1.681	8.58	1.6838
		8.65	1.6995	8.65	1.6786	8.65	1.6812
		8.72	1.6974	8.72	1.6761	8.72	1.6787
		8.79	1.6951	8.79	1.6737	8.79	1.6761
		8.85	1.6929	8.85	1.6713	8.86	1.6736
		8.92	1.6908	8.92	1.6689	8.92	1.671
		8.99	1.6886	8.99	1.6664	8.99	1.6683
		9.06	1.6864	9.06	1.6641	9.06	1.6659
		9.13	1.6843	9.13	1.6617	9.13	1.6633
		9.2	1.682	9.2	1.6594	9.2	1.6607
		9.27	1.68	9.27	1.657	9.27	1.6583
		9.34	1.6778	9.34	1.6546	9.34	1.6557
		9.41	1.6757	9.41	1.6524	9.41	1.6534
		9.48	1.6736	9.48	1.65	9.48	1.6508
		9.55	1.6714	9.55	1.6475	9.55	1.6483
		9.62	1.6693	9.62	1.6454	9.62	1.6459
		9.68	1.6673	9.69	1.6431	9.69	1.6434
		9.75	1.6652	9.75	1.6408	9.76	1.6408
		9.82	1.6632	9.82	1.6385	9.82	1.6384
		9.89	1.661	9.89	1.6362	9.89	1.6359
		9.96	1.6589	9.96	1.634	9.96	1.6336
		10.03	1.657	10.03	1.6317	10.03	1.6311
		10.1	1.6548	10.1	1.6293	10.1	1.6286
		10.17	1.6528	10.17	1.6272	10.17	1.6263
		10.24	1.6508	10.24	1.6249	10.24	1.6239
		10.31	1.6488	10.31	1.6228	10.31	1.6213
		10.38	1.6468	10.38	1.6204	10.38	1.6191
		10.45	1.6447	10.45	1.6182	10.45	1.6167
		10.51	1.6428	10.52	1.6161	10.52	1.6144
		10.58	1.6407	10.58	1.6139	10.59	1.612
		10.65	1.6386	10.65	1.6116	10.65	1.6096
		10.72	1.6368	10.72	1.6096	10.72	1.6074
		10.79	1.6348	10.79	1.6073	10.79	1.6048
		10.86	1.6328	10.86	1.6052	10.86	1.6025
		10.93	1.6307	10.93	1.603	10.93	1.6003
		11	1.6287	11	1.6008	11	1.5979
		11.07	1.6269	11.07	1.5987	11.07	1.5957
		11.14	1.6248	11.14	1.5966	11.14	1.5933
		11.21	1.6229	11.21	1.5943	11.21	1.5909
		11.28	1.621	11.28	1.5923	11.28	1.5888
		11.35	1.619	11.35	1.5901	11.35	1.5864
		11.41	1.6172	11.41	1.588	11.42	1.5841
		11.48	1.6151	11.48	1.5859	11.48	1.5819
		11.55	1.6132	11.55	1.5838	11.55	1.5795
		11.62	1.6114	11.62	1.5818	11.62	1.5774
		11.69	1.6094	11.69	1.5796	11.69	1.5751
		11.76	1.6075	11.76	1.5775	11.76	1.5728
		11.83	1.6056	11.83	1.5755	11.83	1.5706
		11.9	1.6038	11.9	1.5734	11.9	1.5683
		11.97	1.6019	11.97	1.5714	11.97	1.5661
		12.04	1.6	12.04	1.5692	12.04	1.564
		12.11	1.5981	12.11	1.5672	12.11	1.5617
		12.18	1.5963	12.18	1.5652	12.18	1.5596
		12.24	1.5944	12.24	1.5631	12.25	1.5573
		12.31	1.5925	12.31	1.561	12.32	1.555
		12.38	1.5908	12.38	1.5591	12.38	1.553
		12.45	1.5889	12.45	1.557	12.45	1.5507
		12.52	1.5871	12.52	1.5551	12.52	1.5485
		12.59	1.5852	12.59	1.553	12.59	1.5464
		12.66	1.5834	12.66	1.551	12.66	1.5442
		12.73	1.5816	12.73	1.549	12.73	1.5422
		12.8	1.5797	12.8	1.547	12.8	1.5399
		12.87	1.578	12.87	1.5449	12.87	1.5378
		12.94	1.5761	12.94	1.543	12.94	1.5357
		13.01	1.5744	13.01	1.541	13.01	1.5336
		13.07	1.5727	13.07	1.5391	13.08	1.5314
		13.14	1.5709	13.14	1.5371	13.15	1.5293
		13.21	1.5691	13.21	1.5351	13.21	1.5272
		13.28	1.5673	13.28	1.5332	13.28	1.5251
		13.35	1.5655	13.35	1.5312	13.35	1.5229
		13.42	1.5637	13.42	1.5292	13.42	1.5209
		13.49	1.5621	13.49	1.5273	13.49	1.5189
		13.56	1.5604	13.56	1.5253	13.56	1.5167
		13.63	1.5585	13.63	1.5235	13.63	1.5146
		13.7	1.5568	13.7	1.5215	13.7	1.5126
		13.77	1.5549	13.77	1.5195	13.77	1.5105
		13.84	1.5534	13.84	1.5176	13.84	1.5085
		13.9	1.5516	13.91	1.5157	13.91	1.5064
		13.97	1.5499	13.97	1.5138	13.98	1.5043
		14.04	1.5483	14.04	1.5119	14.04	1.5024
		14.11	1.5465	14.11	1.5099	14.11	1.5004
		14.18	1.5449	14.18	1.5081	14.18	1.4982
		14.25	1.5432	14.25	1.5063	14.25	1.4963
		14.32	1.5414	14.32	1.5043	14.32	1.4941
		14.39	1.5398	14.39	1.5024	14.39	1.4923
		14.46	1.5381	14.46	1.5005	14.46	1.4902
		14.53	1.5364	14.53	1.4986	14.53	1.4881
		14.6	1.5348	14.6	1.4968	14.6	1.4862
		14.67	1.5331	14.67	1.4949	14.67	1.4842
		14.73	1.5314	14.74	1.4931	14.74	1.4821
		14.8	1.5299	14.8	1.4912	14.81	1.4802
		14.87	1.5281	14.87	1.4893	14.87	1.4782
		14.94	1.5266	14.94	1.4876	14.94	1.4764
		15.01	1.5249	15.01	1.4857	15.01	1.4743
		15.08	1.5232	15.08	1.4838	15.08	1.4724
		15.15	1.5217	15.15	1.482	15.15	1.4704
		15.22	1.52	15.22	1.4802	15.22	1.4685
		15.29	1.5185	15.29	1.4785	15.29	1.4665
		15.36	1.5169	15.36	1.4766	15.36	1.4645
		15.43	1.5152	15.43	1.4748	15.43	1.4626
		15.5	1.5136	15.5	1.473	15.5	1.4608
		15.57	1.512	15.57	1.4712	15.57	1.4587
		15.63	1.5105	15.63	1.4694	15.64	1.4568
		15.7	1.5088	15.7	1.4676	15.71	1.455
		15.77	1.5073	15.77	1.4658	15.77	1.453
		15.84	1.5058	15.84	1.4641	15.84	1.4511
		15.91	1.5042	15.91	1.4623	15.91	1.4492
		15.98	1.5025	15.98	1.4605	15.98	1.4473
		16.05	1.5011	16.05	1.4588	16.05	1.4455
		16.12	1.4995	16.12	1.457	16.12	1.4435
		16.19	1.4979	16.19	1.4552	16.19	1.4415
		16.26	1.4965	16.26	1.4535	16.26	1.4397
		16.33	1.4948	16.33	1.4518	16.33	1.4378
		16.4	1.4934	16.4	1.4501	16.4	1.436
		16.46	1.4919	16.46	1.4482	16.47	1.434
		16.53	1.4902	16.53	1.4466	16.54	1.4321
		16.6	1.4888	16.6	1.4449	16.6	1.4304
		16.67	1.4872	16.67	1.4432	16.67	1.4285
		16.74	1.4858	16.74	1.4414	16.74	1.4265
		16.81	1.4843	16.81	1.4398	16.81	1.4248
		16.88	1.4828	16.88	1.438	16.88	1.423
		16.95	1.4813	16.95	1.4364	16.95	1.4212
		17.02	1.4798	17.02	1.4347	17.02	1.4193
		17.09	1.4783	17.09	1.433	17.09	1.4174
		17.16	1.4768	17.16	1.4314	17.16	1.4157
		17.23	1.4753	17.23	1.4297	17.23	1.4138
		17.29	1.4738	17.29	1.4281	17.3	1.4119
		17.36	1.4724	17.36	1.4264	17.37	1.4101
		17.43	1.4709	17.43	1.4247	17.43	1.4083
		17.5	1.4695	17.5	1.4232	17.5	1.4066
		17.57	1.468	17.57	1.4215	17.57	1.4047
		17.64	1.4666	17.64	1.4198	17.64	1.4029
		17.71	1.4652	17.71	1.4182	17.71	1.4011
		17.78	1.4637	17.78	1.4166	17.78	1.3993
		17.85	1.4623	17.85	1.415	17.85	1.3975
		17.92	1.4609	17.92	1.4134	17.92	1.3958
		17.99	1.4594	17.99	1.4117	17.99	1.3939
		18.06	1.458	18.06	1.4102	18.06	1.3923
		18.12	1.4565	18.12	1.4086	18.13	1.3904
		18.19	1.4551	18.19	1.407	18.2	1.3886
		18.26	1.4538	18.26	1.4055	18.27	1.3869
		18.33	1.4523	18.33	1.4038	18.33	1.3852
		18.4	1.4509	18.4	1.4023	18.4	1.3834
		18.47	1.4494	18.47	1.4008	18.47	1.3817
		18.54	1.4481	18.54	1.3992	18.54	1.3799
		18.61	1.4468	18.61	1.3977	18.61	1.3782
		18.68	1.4454	18.68	1.396	18.68	1.3765
		18.75	1.4439	18.75	1.3946	18.75	1.3746
		18.82	1.4426	18.82	1.3931	18.82	1.3729
		18.89	1.4412	18.89	1.3915	18.89	1.3712
		18.95	1.4399	18.96	1.39	18.96	1.3695
		19.02	1.4385	19.02	1.3885	19.03	1.3678
		19.09	1.4371	19.09	1.3869	19.1	1.366
		19.16	1.4358	19.16	1.3855	19.16	1.3644
		19.23	1.4344	19.23	1.3839	19.23	1.3626
		19.3	1.4329	19.3	1.3825	19.3	1.3609
		19.37	1.4317	19.37	1.3809	19.37	1.3592
		19.44	1.4303	19.44	1.3794	19.44	1.3575
		19.51	1.4289	19.51	1.378	19.51	1.3558
		19.58	1.4276	19.58	1.3765	19.58	1.3542
		19.65	1.4262	19.65	1.375	19.65	1.3524
		19.72	1.425	19.72	1.3735	19.72	1.3509
		19.78	1.4236	19.79	1.3721	19.79	1.3492
		19.85	1.4223	19.85	1.3707	19.86	1.3475
		19.92	1.421	19.92	1.3692	19.93	1.3459
		19.99	1.4196	19.99	1.3677	19.99	1.3441
		20.06	1.4183	20.06	1.3663	20.06	1.3424
		20.13	1.4171	20.13	1.3649	20.13	1.3408
		20.2	1.4157	20.2	1.3633	20.2	1.3392
		20.27	1.4145	20.27	1.362	20.27	1.3376
		20.34	1.4132	20.34	1.3605	20.34	1.3359
		20.41	1.4117	20.41	1.359	20.41	1.3342
		20.48	1.4105	20.48	1.3577	20.48	1.3326
		20.55	1.4092	20.55	1.3563	20.55	1.331
		20.62	1.4079	20.62	1.3548	20.62	1.3294
		20.68	1.4067	20.68	1.3534	20.69	1.3277
		20.75	1.4053	20.75	1.3521	20.76	1.326
		20.82	1.404	20.82	1.3506	20.83	1.3245
		20.89	1.4028	20.89	1.3491	20.89	1.3228
		20.96	1.4015	20.96	1.3478	20.96	1.3212
		21.03	1.4003	21.03	1.3464	21.03	1.3196
		21.1	1.399	21.1	1.3451	21.1	1.318
		21.17	1.3977	21.17	1.3436	21.17	1.3164
		21.24	1.3965	21.24	1.3422	21.24	1.3148
		21.31	1.3951	21.31	1.341	21.31	1.3132
		21.38	1.394	21.38	1.3396	21.38	1.3117
		21.45	1.3927	21.45	1.3382	21.45	1.31
		21.51	1.3915	21.51	1.3369	21.52	1.3084
		21.58	1.3902	21.58	1.3354	21.59	1.3069
		21.65	1.389	21.65	1.3342	21.66	1.3053
		21.72	1.3876	21.72	1.3328	21.72	1.3037
		21.79	1.3865	21.79	1.3314	21.79	1.3022
		21.86	1.3852	21.86	1.3301	21.86	1.3006
		21.93	1.384	21.93	1.3288	21.93	1.299
		22	1.3828	22	1.3275	22	1.2974
		22.07	1.3815	22.07	1.3261	22.07	1.2958
		22.14	1.3803	22.14	1.3248	22.14	1.2943
		22.21	1.3791	22.21	1.3236	22.21	1.2927
		22.28	1.3778	22.28	1.3221	22.28	1.2912
		22.34	1.3767	22.35	1.3208	22.35	1.2896
		22.41	1.3755	22.41	1.3196	22.42	1.2881
		22.48	1.3742	22.48	1.3182	22.49	1.2866
		22.55	1.373	22.55	1.3169	22.55	1.285
		22.62	1.3717	22.62	1.3157	22.62	1.2835
		22.69	1.3707	22.69	1.3143	22.69	1.282
		22.76	1.3694	22.76	1.3131	22.76	1.2804
		22.83	1.3682	22.83	1.3118	22.83	1.279
		22.9	1.367	22.9	1.3104	22.9	1.2775
		22.97	1.3658	22.97	1.3092	22.97	1.276
		23.04	1.3647	23.04	1.3078	23.04	1.2745
		23.11	1.3635	23.11	1.3065	23.11	1.2729
		23.17	1.3622	23.18	1.3054	23.18	1.2715
		23.24	1.3611	23.24	1.304	23.25	1.27
		23.31	1.36	23.31	1.3029	23.32	1.2685
		23.38	1.3587	23.38	1.3015	23.38	1.267
		23.45	1.3576	23.45	1.3003	23.45	1.2655
		23.52	1.3564	23.52	1.299	23.52	1.264
		23.59	1.3553	23.59	1.2978	23.59	1.2626
		23.66	1.3541	23.66	1.2965	23.66	1.261
		23.73	1.3529	23.73	1.2953	23.73	1.2596
		23.8	1.3518	23.8	1.2941	23.8	1.2581
		23.87	1.3506	23.87	1.2928	23.87	1.2566
		23.94	1.3495	23.94	1.2915	23.94	1.2552
		24	1.3484	24.01	1.2903	24.01	1.2538
		24.07	1.3472	24.07	1.2891	24.08	1.2524
		24.14	1.3461	24.14	1.2879	24.15	1.2508
		24.21	1.345	24.21	1.2866	24.22	1.2494
		24.28	1.3437	24.28	1.2854	24.28	1.248
		24.35	1.3427	24.35	1.2842	24.35	1.2465
		24.42	1.3415	24.42	1.283	24.42	1.2451
		24.49	1.3403	24.49	1.2818	24.49	1.2437
		24.56	1.3392	24.56	1.2805	24.56	1.2422
		24.63	1.3381	24.63	1.2794	24.63	1.2409
		24.7	1.337	24.7	1.2782	24.7	1.2394
		24.77	1.3359	24.77	1.2769	24.77	1.2379
		24.84	1.3348	24.84	1.2758	24.84	1.2366
		24.9	1.3337	24.9	1.2746	24.91	1.2351
		24.97	1.3325	24.97	1.2733	24.98	1.2337
		25.04	1.3314	25.04	1.2722	25.05	1.2323
		25.11	1.3303	25.11	1.2709	25.11	1.2309
		25.18	1.3292	25.18	1.2698	25.18	1.2296
		25.25	1.3281	25.25	1.2686	25.25	1.2281
		25.32	1.327	25.32	1.2674	25.32	1.2267
		25.39	1.3259	25.39	1.2662	25.39	1.2255
		25.46	1.3248	25.46	1.265	25.46	1.224
		25.53	1.3238	25.53	1.264	25.53	1.2226
		25.6	1.3226	25.6	1.2627	25.6	1.2212
		25.67	1.3216	25.67	1.2616	25.67	1.2198
		25.73	1.3204	25.73	1.2604	25.74	1.2185
		25.8	1.3193	25.8	1.2592	25.81	1.2172
		25.87	1.3182	25.87	1.258	25.88	1.2157
		25.94	1.3171	25.94	1.257	25.94	1.2144
		26.01	1.3161	26.01	1.2558	26.01	1.2131
		26.08	1.3149	26.08	1.2547	26.08	1.2116
		26.15	1.314	26.15	1.2535	26.15	1.2103
		26.22	1.3129	26.22	1.2523	26.22	1.209
		26.29	1.3118	26.29	1.2512	26.29	1.2078
		26.36	1.3108	26.36	1.25	26.36	1.2064
		26.43	1.3097	26.43	1.2489	26.43	1.205
		26.5	1.3086	26.5	1.2478	26.5	1.2037
		26.56	1.3076	26.56	1.2466	26.57	1.2024
		26.63	1.3065	26.63	1.2455	26.64	1.2011
		26.7	1.3054	26.7	1.2444	26.71	1.1998
		26.77	1.3044	26.77	1.2432	26.77	1.1984
		26.84	1.3033	26.84	1.2421	26.84	1.1971
		26.91	1.3023	26.91	1.2411	26.91	1.1957
		26.98	1.3012	26.98	1.2399	26.98	1.1944
		27.05	1.3001	27.05	1.2387	27.05	1.1932
		27.12	1.2992	27.12	1.2376	27.12	1.1919
		27.19	1.2981	27.19	1.2366	27.19	1.1905
		27.26	1.2971	27.26	1.2354	27.26	1.1894
		27.33	1.296	27.33	1.2343	27.33	1.188
		27.39	1.295	27.39	1.2333	27.4	1.1867
		27.46	1.2939	27.46	1.2321	27.47	1.1855
		27.53	1.2929	27.53	1.231	27.54	1.1841
		27.6	1.2918	27.6	1.2299	27.61	1.1829
		27.67	1.2909	27.67	1.2288	27.67	1.1816
		27.74	1.2898	27.74	1.2278	27.74	1.1803
		27.81	1.2888	27.81	1.2267	27.81	1.179
		27.88	1.2878	27.88	1.2255	27.88	1.1778
		27.95	1.2868	27.95	1.2245	27.95	1.1766
		28.02	1.2857	28.02	1.2234	28.02	1.1753
		28.09	1.2847	28.09	1.2222	28.09	1.1741
		28.16	1.2837	28.16	1.2212	28.16	1.1728
		28.22	1.2827	28.23	1.2201	28.23	1.1715
		28.29	1.2816	28.29	1.2191	28.3	1.1703
		28.36	1.2808	28.36	1.2179	28.37	1.169
		28.43	1.2797	28.43	1.2169	28.44	1.1678
		28.5	1.2786	28.5	1.2159	28.5	1.1666
		28.57	1.2777	28.57	1.2148	28.57	1.1654
		28.64	1.2767	28.64	1.2136	28.64	1.1641
		28.71	1.2756	28.71	1.2127	28.71	1.1629
		28.78	1.2747	28.78	1.2116	28.78	1.1616
		28.85	1.2737	28.85	1.2105	28.85	1.1604
		28.92	1.2727	28.92	1.2095	28.92	1.1593
		28.99	1.2717	28.99	1.2084	28.99	1.158
		29.06	1.2707	29.06	1.2074	29.06	1.1569
		29.12	1.2697	29.12	1.2064	29.13	1.1556
		29.19	1.2688	29.19	1.2053	29.2	1.1544
		29.26	1.2677	29.26	1.2042	29.27	1.1532
		29.33	1.2668	29.33	1.2031	29.33	1.152
		29.4	1.2658	29.4	1.2022	29.4	1.1507
		29.47	1.2649	29.47	1.2011	29.47	1.1496
		29.54	1.2638	29.54	1.2001	29.54	1.1483
		29.61	1.2629	29.61	1.1991	29.61	1.1473
		29.68	1.2619	29.68	1.1981	29.68	1.146
		29.75	1.261	29.75	1.197	29.75	1.1448
		29.82	1.2599	29.82	1.196	29.82	1.1437
		29.89	1.2591	29.89	1.1949	29.89	1.1425
		29.95	1.2581	29.95	1.1939	29.96	1.1413
		30.02	1.2572	30.02	1.193	30.03	1.1402
		30.09	1.2561	30.09	1.1918	30.1	1.1389
		30.16	1.2552	30.16	1.1909	30.16	1.1378
		30.23	1.2543	30.23	1.1898	30.23	1.1367
		30.3	1.2533	30.3	1.1888	30.3	1.1355
		30.37	1.2523	30.37	1.1878	30.37	1.1344
		30.44	1.2513	30.44	1.1868	30.44	1.1332
		30.51	1.2504	30.51	1.1858	30.51	1.132
		30.58	1.2495	30.58	1.1848	30.58	1.1309
		30.65	1.2485	30.65	1.1838	30.65	1.1297
		30.72	1.2476	30.72	1.1828	30.72	1.1287
		30.78	1.2466	30.78	1.1818	30.79	1.1274
		30.85	1.2457	30.85	1.1808	30.86	1.1262
		30.92	1.2448	30.92	1.1797	30.93	1.1252
		30.99	1.2439	30.99	1.1788	31	1.124
		31.06	1.2429	31.06	1.1779	31.06	1.1229
		31.13	1.2421	31.13	1.1768	31.13	1.1217
		31.2	1.241	31.2	1.1758	31.2	1.1206
		31.27	1.2401	31.27	1.1749	31.27	1.1196
		31.34	1.2393	31.34	1.1739	31.34	1.1184
		31.41	1.2384	31.41	1.173	31.41	1.1173
		31.48	1.2373	31.48	1.172	31.48	1.1162
		31.55	1.2365	31.55	1.1709	31.55	1.115
		31.61	1.2356	31.61	1.17	31.62	1.114
		31.68	1.2347	31.68	1.169	31.69	1.1128
		31.75	1.2337	31.75	1.168	31.76	1.1117
		31.82	1.2328	31.82	1.1671	31.83	1.1107
		31.89	1.2319	31.89	1.1661	31.89	1.1096
		31.96	1.231	31.96	1.1652	31.96	1.1085
		32.03	1.23	32.03	1.1642	32.03	1.1074
		32.1	1.2292	32.1	1.1632	32.1	1.1062
		32.17	1.2282	32.17	1.1623	32.17	1.1052
		32.24	1.2274	32.24	1.1614	32.24	1.104
		32.31	1.2264	32.31	1.1604	32.31	1.1029
		32.38	1.2255	32.38	1.1594	32.38	1.1019
		32.44	1.2247	32.44	1.1585	32.45	1.1008
		32.51	1.2238	32.51	1.1576	32.52	1.0997
		32.58	1.2228	32.58	1.1566	32.59	1.0986
		32.65	1.2221	32.65	1.1556	32.66	1.0976
		32.72	1.2211	32.72	1.1547	32.72	1.0965
		32.79	1.2202	32.79	1.1538	32.79	1.0954
		32.86	1.2193	32.86	1.1528	32.86	1.0944
		32.93	1.2183	32.93	1.1519	32.93	1.0933
		33	1.2176	33	1.151	33	1.0922
		33.07	1.2167	33.07	1.15	33.07	1.0911
		33.14	1.2157	33.14	1.1491	33.14	1.0901
		33.21	1.2149	33.21	1.1482	33.21	1.089
		33.28	1.214	33.28	1.1472	33.28	1.088
		33.34	1.2132	33.34	1.1463	33.35	1.0869
		33.41	1.2122	33.41	1.1454	33.42	1.0859
		33.48	1.2114	33.48	1.1445	33.49	1.0848
		33.55	1.2106	33.55	1.1435	33.55	1.0837
		33.62	1.2097	33.62	1.1427	33.62	1.0827
		33.69	1.2088	33.69	1.1418	33.69	1.0817
		33.76	1.208	33.76	1.1408	33.76	1.0805
		33.83	1.2071	33.83	1.1399	33.83	1.0796
		33.9	1.2062	33.9	1.139	33.9	1.0785
		33.97	1.2054	33.97	1.1381	33.97	1.0774
		34.04	1.2045	34.04	1.1372	34.04	1.0764
		34.11	1.2037	34.11	1.1363	34.11	1.0755
		34.17	1.2028	34.17	1.1354	34.18	1.0743
		34.24	1.2019	34.24	1.1345	34.25	1.0733
		34.31	1.2012	34.31	1.1335	34.32	1.0723
		34.38	1.2002	34.38	1.1327	34.39	1.0713
		34.45	1.1994	34.45	1.1317	34.45	1.0703
		34.52	1.1986	34.52	1.1308	34.52	1.0692
		34.59	1.1976	34.59	1.13	34.59	1.0682
		34.66	1.1969	34.66	1.1291	34.66	1.0673
		34.73	1.196	34.73	1.1282	34.73	1.0661
		34.8	1.1951	34.8	1.1273	34.8	1.0652
		34.87	1.1943	34.87	1.1263	34.87	1.0641
		34.94	1.1934	34.94	1.1256	34.94	1.0631
		35	1.1926	35	1.1247	35.01	1.0622
		35.07	1.1918	35.07	1.1239	35.08	1.061
		35.14	1.191	35.14	1.123	35.15	1.0601
		35.21	1.1902	35.21	1.1222	35.22	1.0591
		35.28	1.1893	35.28	1.1213	35.28	1.0581
		35.35	1.1884	35.35	1.1204	35.35	1.0571
		35.42	1.1877	35.42	1.1196	35.42	1.0561
		35.49	1.1869	35.49	1.1187	35.49	1.0552
		35.56	1.186	35.56	1.1178	35.56	1.0541
		35.63	1.1851	35.63	1.117	35.63	1.0532
		35.7	1.1843	35.7	1.1161	35.7	1.0521
		35.77	1.1835	35.77	1.1151	35.77	1.0511
		35.83	1.1826	35.83	1.1144	35.84	1.0501
		35.9	1.1819	35.9	1.1134	35.91	1.0492
		35.97	1.1811	35.97	1.1126	35.98	1.0481
		36.04	1.1802	36.04	1.1117	36.05	1.0472
		36.11	1.1795	36.11	1.1109	36.11	1.0462
		36.18	1.1786	36.18	1.11	36.18	1.0452
		36.25	1.1778	36.25	1.1092	36.25	1.0443
		36.32	1.177	36.32	1.1083	36.32	1.0432
		36.39	1.1762	36.39	1.1075	36.39	1.0423
		36.46	1.1753	36.46	1.1065	36.46	1.0413
		36.53	1.1745	36.53	1.1057	36.53	1.0403
		36.6	1.1737	36.6	1.1049	36.6	1.0394
		36.66	1.173	36.66	1.104	36.67	1.0384
		36.73	1.1721	36.73	1.1032	36.74	1.0374
		36.8	1.1713	36.8	1.1024	36.81	1.0364
		36.87	1.1706	36.87	1.1016	36.88	1.0355
		36.94	1.1697	36.94	1.1006	36.95	1.0345
		37.01	1.1689	37.01	1.0998	37.01	1.0336
		37.08	1.1681	37.08	1.0989	37.08	1.0326
		37.15	1.1673	37.15	1.0981	37.15	1.0316
		37.22	1.1665	37.22	1.0972	37.22	1.0307
		37.29	1.1657	37.29	1.0964	37.29	1.0297
		37.36	1.1649	37.36	1.0956	37.36	1.0288
		37.43	1.1642	37.43	1.0948	37.43	1.0278
		37.5	1.1634	37.5	1.0939	37.5	1.0268
		37.56	1.1626	37.56	1.093	37.57	1.026
		37.63	1.1618	37.63	1.0923	37.64	1.025
		37.7	1.161	37.7	1.0914	37.71	1.0241
		37.77	1.1603	37.77	1.0907	37.78	1.0231
		37.84	1.1595	37.84	1.0898	37.84	1.0222
		37.91	1.1586	37.91	1.0889	37.91	1.0212
		37.98	1.1578	37.98	1.0882	37.98	1.0203
		38.05	1.157	38.05	1.0873	38.05	1.0193
		38.12	1.1563	38.12	1.0865	38.12	1.0184
		38.19	1.1555	38.19	1.0856	38.19	1.0174
		38.26	1.1546	38.26	1.0848	38.26	1.0166
		38.33	1.1539	38.33	1.084	38.33	1.0156
		38.39	1.1532	38.39	1.0832	38.4	1.0147
		38.46	1.1524	38.46	1.0824	38.47	1.0138
		38.53	1.1516	38.53	1.0815	38.54	1.0128
		38.6	1.1509	38.6	1.0807	38.61	1.0119
		38.67	1.1501	38.67	1.0799	38.67	1.011
		38.74	1.1493	38.74	1.0792	38.74	1.01
		38.81	1.1485	38.81	1.0783	38.81	1.0092
		38.88	1.1478	38.88	1.0775	38.88	1.0082
		38.95	1.1469	38.95	1.0767	38.95	1.0073
		39.02	1.1462	39.02	1.076	39.02	1.0064
		39.09	1.1454	39.09	1.0751	39.09	1.0055
		39.16	1.1447	39.16	1.0743	39.16	1.0046
		39.22	1.1439	39.22	1.0735	39.23	1.0037
		39.29	1.1431	39.29	1.0727	39.3	1.0027
		39.36	1.1424	39.36	1.0719	39.37	1.0019
		39.43	1.1416	39.43	1.071	39.44	1.0009
		39.5	1.1408	39.5	1.0703	39.5	1
		39.57	1.1401	39.57	1.0695	39.57	0.9992
		39.64	1.1393	39.64	1.0688	39.64	0.9982
		39.71	1.1385	39.71	1.0679	39.71	0.9973
		39.78	1.1378	39.78	1.0671	39.78	0.9965
		39.85	1.1369	39.85	1.0663	39.85	0.9956
		39.92	1.1362	39.92	1.0655	39.92	0.9947
		39.99	1.1355	39.99	1.0647	39.99	0.9939
		40.05	1.1347	40.05	1.0639	40.06	0.9929
		40.12	1.134	40.12	1.0631	40.13	0.992
		40.19	1.1331	40.19	1.0623	40.2	0.9911
		40.26	1.1325	40.26	1.0616	40.27	0.9902
		40.33	1.1317	40.33	1.0607	40.34	0.9894
		40.4	1.1309	40.4	1.06	40.4	0.9884
		40.47	1.1302	40.47	1.0592	40.47	0.9876
		40.54	1.1294	40.54	1.0584	40.54	0.9867
		40.61	1.1286	40.61	1.0577	40.61	0.9858
		40.68	1.1278	40.68	1.0569	40.68	0.9849
		40.75	1.1271	40.75	1.0561	40.75	0.984
		40.82	1.1263	40.82	1.0553	40.82	0.9831
		40.88	1.1257	40.88	1.0545	40.89	0.9824
		40.95	1.1249	40.95	1.0538	40.96	0.9814
		41.02	1.1242	41.02	1.0529	41.03	0.9806
		41.09	1.1234	41.09	1.0522	41.1	0.9797
		41.16	1.1226	41.16	1.0515	41.17	0.9789
		41.23	1.1219	41.23	1.0506	41.23	0.978
		41.3	1.1211	41.3	1.05	41.3	0.9772
		41.37	1.1203	41.37	1.0491	41.37	0.9763
		41.44	1.1196	41.44	1.0483	41.44	0.9755
		41.51	1.1188	41.51	1.0476	41.51	0.9746
		41.58	1.1182	41.58	1.0468	41.58	0.9737
		41.65	1.1173	41.65	1.046	41.65	0.9729
		41.71	1.1165	41.71	1.0453	41.72	0.972
		41.78	1.1159	41.78	1.0445	41.79	0.9713
		41.85	1.1151	41.85	1.0437	41.86	0.9703
		41.92	1.1144	41.92	1.043	41.93	0.9695
		41.99	1.1136	41.99	1.0422	42	0.9687
		42.06	1.1129	42.06	1.0415	42.06	0.9678
		42.13	1.1122	42.13	1.0406	42.13	0.967
		42.2	1.1114	42.2	1.0399	42.2	0.9661
		42.27	1.1106	42.27	1.0392	42.27	0.9653
		42.34	1.1099	42.34	1.0384	42.34	0.9644
		42.41	1.1091	42.41	1.0377	42.41	0.9636
		42.48	1.1083	42.48	1.0369	42.48	0.9627
		42.55	1.1077	42.55	1.0362	42.55	0.962
		42.61	1.1069	42.61	1.0354	42.62	0.9612
		42.68	1.1062	42.68	1.0346	42.69	0.9603
		42.75	1.1055	42.75	1.0339	42.76	0.9595
		42.82	1.1047	42.82	1.0331	42.83	0.9587
		42.89	1.1041	42.89	1.0324	42.89	0.9579
		42.96	1.1033	42.96	1.0317	42.96	0.9571
		43.03	1.1025	43.03	1.0309	43.03	0.9561
		43.1	1.1018	43.1	1.0301	43.1	0.9553
		43.17	1.101	43.17	1.0294	43.17	0.9546
		43.24	1.1003	43.24	1.0286	43.24	0.9537
		43.31	1.0995	43.31	1.028	43.31	0.9529
		43.38	1.0988	43.38	1.0272	43.38	0.9521
		43.44	1.0981	43.44	1.0265	43.45	0.9513
		43.51	1.0973	43.51	1.0258	43.52	0.9505
		43.58	1.0965	43.58	1.0249	43.59	0.9497
		43.65	1.0959	43.65	1.0242	43.66	0.9488
		43.72	1.0951	43.72	1.0235	43.73	0.948
		43.79	1.0944	43.79	1.0227	43.79	0.9473
		43.86	1.0936	43.86	1.0221	43.86	0.9464
		43.93	1.0929	43.93	1.0213	43.93	0.9456
		44	1.0922	44	1.0205	44	0.9449
		44.07	1.0914	44.07	1.0198	44.07	0.9441
		44.14	1.0907	44.14	1.019	44.14	0.9432
		44.21	1.09	44.21	1.0183	44.21	0.9424
		44.27	1.0893	44.27	1.0176	44.28	0.9417
		44.34	1.0886	44.34	1.0169	44.35	0.9408
		44.41	1.0878	44.41	1.0162	44.42	0.9401
		44.48	1.087	44.48	1.0154	44.49	0.9392
		44.55	1.0863	44.55	1.0147	44.56	0.9385
		44.62	1.0856	44.62	1.014	44.62	0.9376
		44.69	1.0849	44.69	1.0132	44.69	0.9369
		44.76	1.0841	44.76	1.0125	44.76	0.9362
		44.83	1.0833	44.83	1.0118	44.83	0.9354
		44.9	1.0827	44.9	1.011	44.9	0.9345
		44.97	1.0819	44.97	1.0104	44.97	0.9337
		45.04	1.0812	45.04	1.0097	45.04	0.9329
		45.1	1.0805	45.1	1.009	45.11	0.9322
		45.17	1.0798	45.17	1.0082	45.18	0.9315
		45.24	1.079	45.24	1.0075	45.25	0.9306
		45.31	1.0783	45.31	1.0067	45.32	0.9299
		45.38	1.0776	45.38	1.0061	45.39	0.929
		45.45	1.0769	45.45	1.0053	45.45	0.9283
		45.52	1.0761	45.52	1.0047	45.52	0.9276
		45.59	1.0754	45.59	1.0039	45.59	0.9267
		45.66	1.0747	45.66	1.0032	45.66	0.926
		45.73	1.0739	45.73	1.0024	45.73	0.9252
		45.8	1.0732	45.8	1.0017	45.8	0.9245
		45.87	1.0725	45.87	1.001	45.87	0.9237
		45.93	1.0717	45.93	1.0004	45.94	0.923
		46	1.0711	46	0.9997	46.01	0.9223
		46.07	1.0703	46.07	0.999	46.08	0.9214
		46.14	1.0696	46.14	0.9982	46.15	0.9206
		46.21	1.0689	46.21	0.9976	46.22	0.9199
		46.28	1.0682	46.28	0.9969	46.28	0.9192
		46.35	1.0675	46.35	0.9961	46.35	0.9184
		46.42	1.0667	46.42	0.9955	46.42	0.9176
		46.49	1.066	46.49	0.9947	46.49	0.9168
		46.56	1.0653	46.56	0.9941	46.56	0.9161
		46.63	1.0646	46.63	0.9934	46.63	0.9154
		46.7	1.0639	46.7	0.9927	46.7	0.9146
		46.77	1.0631	46.76	0.9919	46.77	0.9138
		46.83	1.0624	46.83	0.9912	46.84	0.9131
		46.9	1.0618	46.9	0.9906	46.91	0.9124
		46.97	1.061	46.97	0.9898	46.98	0.9116
		47.04	1.0603	47.04	0.9892	47.05	0.9108
		47.11	1.0596	47.11	0.9884	47.12	0.9102
		47.18	1.0589	47.18	0.9878	47.18	0.9094
		47.25	1.0581	47.25	0.9872	47.25	0.9086
		47.32	1.0574	47.32	0.9864	47.32	0.9079
		47.39	1.0567	47.39	0.9858	47.39	0.9071
		47.46	1.0559	47.46	0.985	47.46	0.9063
		47.53	1.0553	47.53	0.9844	47.53	0.9056
		47.6	1.0546	47.6	0.9837	47.6	0.9049
		47.66	1.0539	47.66	0.983	47.67	0.9042
		47.73	1.0532	47.73	0.9823	47.74	0.9034
		47.8	1.0524	47.8	0.9815	47.81	0.9027
		47.87	1.0518	47.87	0.9809	47.88	0.902
		47.94	1.051	47.94	0.9802	47.95	0.9012
		48.01	1.0503	48.01	0.9796	48.01	0.9005
		48.08	1.0495	48.08	0.9789	48.08	0.8997
		48.15	1.0489	48.15	0.9782	48.15	0.899
		48.22	1.0482	48.22	0.9775	48.22	0.8984
		48.29	1.0475	48.29	0.9769	48.29	0.8976
		48.36	1.0468	48.36	0.9761	48.36	0.8968
		48.43	1.0461	48.43	0.9754	48.43	0.8961
		48.49	1.0454	48.49	0.9749	48.5	0.8954
		48.56	1.0446	48.56	0.9742	48.57	0.8946
		48.63	1.044	48.63	0.9735	48.64	0.8939
		48.7	1.0433	48.7	0.9727	48.71	0.8932
		48.77	1.0426	48.77	0.9721	48.78	0.8925
		48.84	1.0419	48.84	0.9715	48.84	0.8918
		48.91	1.0412	48.91	0.9708	48.91	0.8909
		48.98	1.0404	48.98	0.9702	48.98	0.8903
		49.05	1.0397	49.05	0.9695	49.05	0.8895
		49.12	1.039	49.12	0.9688	49.12	0.8887
		49.19	1.0384	49.19	0.9681	49.19	0.8881
		49.26	1.0377	49.26	0.9675	49.26	0.8873
		49.32	1.0369	49.32	0.9667	49.33	0.8867
		49.39	1.0363	49.39	0.9661	49.4	0.8859
		49.46	1.0355	49.46	0.9654	49.47	0.8851
		49.53	1.0349	49.53	0.9648	49.54	0.8844
		49.6	1.0342	49.6	0.9641	49.61	0.8837
		49.67	1.0334	49.67	0.9635	49.68	0.883
		49.74	1.0328	49.74	0.9628	49.74	0.8824
		49.81	1.032	49.81	0.9621	49.81	0.8816
		49.88	1.0313	49.88	0.9616	49.88	0.8809
		49.95	1.0306	49.95	0.9609	49.95	0.8802
		50.02	1.0299	50.02	0.9602	50.02	0.8794
		50.09	1.0293	50.09	0.9596	50.09	0.8787
		50.15	1.0286	50.15	0.959	50.16	0.8779
		50.22	1.0278	50.22	0.9583	50.23	0.8772
		50.29	1.0272	50.29	0.9576	50.3	0.8766
		50.36	1.0265	50.36	0.957	50.37	0.8758
		50.43	1.0259	50.43	0.9564	50.44	0.8751
		50.5	1.0251	50.5	0.9557	50.51	0.8745
		50.57	1.0245	50.57	0.955	50.57	0.8736
		50.64	1.0237	50.64	0.9544	50.64	0.873
		50.71	1.0231	50.71	0.9538	50.71	0.8723
		50.78	1.0224	50.78	0.9531	50.78	0.8715
		50.85	1.0217	50.85	0.9524	50.85	0.8708
		50.92	1.021	50.92	0.9519	50.92	0.87
		50.98	1.0203	50.98	0.9511	50.99	0.8694
		51.05	1.0197	51.05	0.9505	51.06	0.8687
		51.12	1.019	51.12	0.9499	51.13	0.8679
		51.19	1.0183	51.19	0.9492	51.2	0.8672
		51.26	1.0175	51.26	0.9486	51.27	0.8665
		51.33	1.017	51.33	0.9479	51.34	0.8658
		51.4	1.0163	51.4	0.9473	51.4	0.8651
		51.47	1.0156	51.47	0.9467	51.47	0.8643
		51.54	1.015	51.54	0.946	51.54	0.8637
		51.61	1.0143	51.61	0.9455	51.61	0.8629
		51.68	1.0136	51.68	0.9448	51.68	0.8622
		51.75	1.0129	51.75	0.9441	51.75	0.8616
		51.82	1.0122	51.82	0.9435	51.82	0.8609
		51.88	1.0116	51.88	0.9428	51.89	0.8601
		51.95	1.0109	51.95	0.9422	51.96	0.8595
		52.02	1.0102	52.02	0.9417	52.03	0.8587
		52.09	1.0095	52.09	0.941	52.1	0.858
		52.16	1.0088	52.16	0.9404	52.17	0.8573
		52.23	1.0082	52.23	0.9397	52.23	0.8566
		52.3	1.0075	52.3	0.9391	52.3	0.8559
		52.37	1.0068	52.37	0.9385	52.37	0.8551
		52.44	1.0062	52.44	0.9378	52.44	0.8544
		52.51	1.0054	52.51	0.9372	52.51	0.8538
		52.58	1.0047	52.58	0.9366	52.58	0.853
		52.65	1.0041	52.65	0.936	52.65	0.8523
		52.71	1.0035	52.71	0.9355	52.72	0.8516
		52.78	1.0028	52.78	0.9347	52.79	0.8509
		52.85	1.0021	52.85	0.9341	52.86	0.8503
		52.92	1.0014	52.92	0.9335	52.93	0.8494
		52.99	1.0008	52.99	0.9328	53	0.8488
		53.06	1.0002	53.06	0.9322	53.07	0.848
		53.13	0.9995	53.13	0.9317	53.13	0.8473
		53.2	0.9988	53.2	0.931	53.2	0.8466
		53.27	0.998	53.27	0.9304	53.27	0.8459
		53.34	0.9974	53.34	0.9298	53.34	0.8452
		53.41	0.9968	53.41	0.9291	53.41	0.8445
		53.48	0.9961	53.48	0.9285	53.48	0.8437
		53.54	0.9954	53.54	0.9278	53.55	0.8431
		53.61	0.9948	53.61	0.9273	53.62	0.8424
		53.68	0.9941	53.68	0.9266	53.69	0.8417
		53.75	0.9935	53.75	0.926	53.76	0.8409
		53.82	0.9928	53.82	0.9254	53.83	0.8402
		53.89	0.9922	53.89	0.9248	53.9	0.8395
		53.96	0.9915	53.96	0.9242	53.96	0.8388
		54.03	0.9908	54.03	0.9236	54.03	0.838
		54.1	0.9902	54.1	0.9229	54.1	0.8374
		54.17	0.9895	54.17	0.9224	54.17	0.8367
		54.24	0.9889	54.24	0.9218	54.24	0.8358
		54.31	0.9882	54.31	0.9211	54.31	0.8352
		54.37	0.9876	54.37	0.9205	54.38	0.8345
		54.44	0.9869	54.44	0.9199	54.45	0.8336
		54.51	0.9863	54.51	0.9193	54.52	0.833
		54.58	0.9857	54.58	0.9187	54.59	0.8323
		54.65	0.985	54.65	0.918	54.66	0.8316
		54.72	0.9843	54.72	0.9174	54.73	0.8309
		54.79	0.9837	54.79	0.9168	54.79	0.8302
		54.86	0.983	54.86	0.9163	54.86	0.8295
		54.93	0.9824	54.93	0.9157	54.93	0.8288
		55	0.9817	55	0.915	55	0.8281
		55.07	0.9811	55.07	0.9144	55.07	0.8273
		55.14	0.9804	55.14	0.9139	55.14	0.8266
		55.2	0.9798	55.2	0.9132	55.21	0.8259
		55.27	0.9791	55.27	0.9126	55.28	0.8251
		55.34	0.9786	55.34	0.9119	55.35	0.8244
		55.41	0.9779	55.41	0.9114	55.42	0.8237
		55.48	0.9773	55.48	0.9108	55.49	0.823
		55.55	0.9766	55.55	0.9101	55.56	0.8222
		55.62	0.976	55.62	0.9095	55.62	0.8216
		55.69	0.9754	55.69	0.9089	55.69	0.8208
		55.76	0.9746	55.76	0.9083	55.76	0.8201
		55.83	0.9741	55.83	0.9078	55.83	0.8193
		55.9	0.9734	55.9	0.9071	55.9	0.8186
		55.97	0.9728	55.97	0.9065	55.97	0.8179
		56.04	0.9721	56.03	0.906	56.04	0.8172
		56.1	0.9715	56.1	0.9053	56.11	0.8165
		56.17	0.9708	56.17	0.9047	56.18	0.8157
		56.24	0.9701	56.24	0.9041	56.25	0.8149
		56.31	0.9696	56.31	0.9034	56.32	0.8142
		56.38	0.9689	56.38	0.9028	56.39	0.8135
		56.45	0.9683	56.45	0.9023	56.46	0.8128
		56.52	0.9676	56.52	0.9017	56.52	0.812
		56.59	0.967	56.59	0.9012	56.59	0.8114
		56.66	0.9664	56.66	0.9005	56.66	0.8106
		56.73	0.9657	56.73	0.8999	56.73	0.8099
		56.8	0.9652	56.8	0.8993	56.8	0.8091
		56.87	0.9645	56.86	0.8986	56.87	0.8085
		56.93	0.9638	56.93	0.898	56.94	0.8077
		57	0.9632	57	0.8975	57.01	0.8069
		57.07	0.9626	57.07	0.8969	57.08	0.8062
		57.14	0.9619	57.14	0.8963	57.15	0.8055
		57.21	0.9613	57.21	0.8957	57.22	0.8047
		57.28	0.9606	57.28	0.8951	57.29	0.804
		57.35	0.96	57.35	0.8945	57.35	0.8032
		57.42	0.9593	57.42	0.8939	57.42	0.8026
		57.49	0.9588	57.49	0.8933	57.49	0.8019
		57.56	0.958	57.56	0.8927	57.56	0.801
		57.63	0.9575	57.63	0.8921	57.63	0.8004
		57.7	0.9569	57.7	0.8916	57.7	0.7995
		57.76	0.9562	57.76	0.891	57.77	0.7988
		57.83	0.9556	57.83	0.8903	57.84	0.7981
		57.9	0.955	57.9	0.8897	57.91	0.7973
		57.97	0.9544	57.97	0.8892	57.98	0.7966
		58.04	0.9537	58.04	0.8885	58.05	0.7958
		58.11	0.9531	58.11	0.8879	58.12	0.7951
		58.18	0.9525	58.18	0.8874	58.18	0.7944
		58.25	0.9519	58.25	0.8867	58.25	0.7936
		58.32	0.9512	58.32	0.8861	58.32	0.7929
		58.39	0.9506	58.39	0.8855	58.39	0.7922
		58.46	0.9499	58.46	0.8849	58.46	0.7914
		58.53	0.9493	58.53	0.8843	58.53	0.7907
		58.59	0.9487	58.59	0.8838	58.6	0.7898
		58.66	0.9481	58.66	0.8831	58.67	0.7891
		58.73	0.9474	58.73	0.8825	58.74	0.7884
		58.8	0.9469	58.8	0.882	58.81	0.7877
		58.87	0.9462	58.87	0.8814	58.88	0.7869
		58.94	0.9456	58.94	0.8807	58.95	0.7861
		59.01	0.945	59.01	0.8802	59.01	0.7853
		59.08	0.9444	59.08	0.8795	59.08	0.7846
		59.15	0.9437	59.15	0.8789	59.15	0.7839
		59.22	0.9431	59.22	0.8783	59.22	0.7831
		59.29	0.9425	59.29	0.8777	59.29	0.7823
		59.36	0.942	59.36	0.8771	59.36	0.7816
		59.42	0.9413	59.42	0.8765	59.43	0.7808
		59.49	0.9407	59.49	0.876	59.5	0.7801
		59.56	0.94	59.56	0.8754	59.57	0.7793
		59.63	0.9395	59.63	0.8746	59.64	0.7786
		59.7	0.9389	59.7	0.8742	59.71	0.7777
		59.77	0.9382	59.77	0.8735	59.78	0.777
		59.84	0.9376	59.84	0.8729	59.85	0.7762
		59.91	0.937	59.91	0.8723	59.91	0.7755
		59.98	0.9363	59.98	0.8718	59.98	0.7747
		60.05	0.9357	60.05	0.8712	60.05	0.774
		60.12	0.9351	60.12	0.8706	60.12	0.7732
		60.19	0.9345	60.19	0.8699	60.19	0.7724
		60.26	0.9339	60.25	0.8694	60.26	0.7717
		60.32	0.9333	60.32	0.8688	60.33	0.7709
		60.39	0.9326	60.39	0.8681	60.4	0.7701
		60.46	0.932	60.46	0.8676	60.47	0.7693
		60.53	0.9315	60.53	0.8669	60.54	0.7685
		60.6	0.9308	60.6	0.8663	60.61	0.7678
		60.67	0.9302	60.67	0.8658	60.68	0.767
		60.74	0.9296	60.74	0.8652	60.74	0.7662
		60.81	0.929	60.81	0.8645	60.81	0.7655
		60.88	0.9283	60.88	0.8639	60.88	0.7646
		60.95	0.9277	60.95	0.8633	60.95	0.7638
		61.02	0.9271	61.02	0.8626	61.02	0.7632
		61.09	0.9265	61.08	0.8621	61.09	0.7623
		61.15	0.9259	61.15	0.8615	61.16	0.7615
		61.22	0.9253	61.22	0.8609	61.23	0.7608
		61.29	0.9246	61.29	0.8603	61.3	0.76
		61.36	0.9241	61.36	0.8597	61.37	0.7592
		61.43	0.9234	61.43	0.8592	61.44	0.7584
		61.5	0.9229	61.5	0.8585	61.51	0.7576
		61.57	0.9222	61.57	0.8579	61.57	0.7569
		61.64	0.9216	61.64	0.8573	61.64	0.756
		61.71	0.921	61.71	0.8567	61.71	0.7552
		61.78	0.9204	61.78	0.856	61.78	0.7545
		61.85	0.9198	61.85	0.8555	61.85	0.7537
		61.92	0.9192	61.91	0.8548	61.92	0.753
		61.98	0.9185	61.98	0.8542	61.99	0.7521
		62.05	0.9179	62.05	0.8536	62.06	0.7513
		62.12	0.9173	62.12	0.8531	62.13	0.7505
		62.19	0.9167	62.19	0.8524	62.2	0.7497
		62.26	0.916	62.26	0.8518	62.27	0.749
		62.33	0.9155	62.33	0.8512	62.34	0.7481
		62.4	0.9148	62.4	0.8507	62.4	0.7474
		62.47	0.9142	62.47	0.8499	62.47	0.7466
		62.54	0.9135	62.54	0.8494	62.54	0.7457
		62.61	0.913	62.61	0.8487	62.61	0.745
		62.68	0.9124	62.68	0.8482	62.68	0.7441
		62.75	0.9118	62.75	0.8475	62.75	0.7434
		62.81	0.9112	62.81	0.8469	62.82	0.7426
		62.88	0.9105	62.88	0.8463	62.89	0.7417
		62.95	0.9099	62.95	0.8457	62.96	0.741
		63.02	0.9094	63.02	0.8451	63.03	0.7401
		63.09	0.9088	63.09	0.8445	63.1	0.7392
		63.16	0.9081	63.16	0.8439	63.17	0.7385
		63.23	0.9075	63.23	0.8433	63.24	0.7377
		63.3	0.9069	63.3	0.8427	63.3	0.7369
		63.37	0.9063	63.37	0.8419	63.37	0.7361
		63.44	0.9056	63.44	0.8414	63.44	0.7353
		63.51	0.905	63.51	0.8407	63.51	0.7345
		63.58	0.9045	63.58	0.8402	63.58	0.7336
		63.64	0.9038	63.64	0.8396	63.65	0.7328
		63.71	0.9033	63.71	0.8389	63.72	0.7321
		63.78	0.9026	63.78	0.8384	63.79	0.7312
		63.85	0.902	63.85	0.8378	63.86	0.7304
		63.92	0.9014	63.92	0.8372	63.93	0.7296
		63.99	0.9008	63.99	0.8366	64	0.7287
		64.06	0.9002	64.06	0.8358	64.07	0.7279
		64.13	0.8996	64.13	0.8353	64.13	0.7271
		64.2	0.899	64.2	0.8347	64.2	0.7263
		64.27	0.8983	64.27	0.8341	64.27	0.7254
		64.34	0.8977	64.34	0.8335	64.34	0.7247
		64.41	0.8971	64.41	0.8328	64.41	0.7239
		64.47	0.8965	64.47	0.8322	64.48	0.723
		64.54	0.8959	64.54	0.8316	64.55	0.7221
		64.61	0.8953	64.61	0.831	64.62	0.7213
		64.68	0.8947	64.68	0.8304	64.69	0.7204
		64.75	0.894	64.75	0.8298	64.76	0.7196
		64.82	0.8935	64.82	0.8292	64.83	0.7189
		64.89	0.8929	64.89	0.8285	64.9	0.718
		64.96	0.8922	64.96	0.8279	64.96	0.7172
		65.03	0.8916	65.03	0.8272	65.03	0.7164
		65.1	0.891	65.1	0.8266	65.1	0.7154
		65.17	0.8903	65.17	0.8261	65.17	0.7147
		65.24	0.8898	65.24	0.8254	65.24	0.7138
		65.3	0.8892	65.3	0.8248	65.31	0.713
		65.37	0.8886	65.37	0.8241	65.38	0.7122
		65.44	0.888	65.44	0.8236	65.45	0.7113
		65.51	0.8873	65.51	0.823	65.52	0.7104
		65.58	0.8867	65.58	0.8223	65.59	0.7096
		65.65	0.8861	65.65	0.8217	65.66	0.7088
		65.72	0.8855	65.72	0.821	65.73	0.708
		65.79	0.8849	65.79	0.8204	65.79	0.7071
		65.86	0.8842	65.86	0.8196	65.86	0.7062
		65.93	0.8836	65.93	0.8191	65.93	0.7055
		66	0.883	66	0.8184	66	0.7045
		66.07	0.8824	66.07	0.8178	66.07	0.7037
		66.14	0.8818	66.14	0.8171	66.14	0.7029
		66.2	0.8812	66.2	0.8166	66.21	0.702
		66.27	0.8806	66.27	0.8159	66.28	0.7011
		66.34	0.8799	66.34	0.8153	66.35	0.7003
		66.41	0.8793	66.41	0.8146	66.42	0.6995
		66.48	0.8787	66.48	0.814	66.49	0.6986
		66.55	0.8781	66.55	0.8134	66.56	0.6978
		66.62	0.8775	66.62	0.8128	66.63	0.6969
		66.69	0.8768	66.69	0.8121	66.69	0.696
		66.76	0.8762	66.76	0.8115	66.76	0.6952
		66.83	0.8756	66.83	0.8108	66.83	0.6944
		66.9	0.8751	66.9	0.8102	66.9	0.6934
		66.97	0.8744	66.97	0.8095	66.97	0.6927
		67.03	0.8738	67.03	0.8089	67.04	0.6919
		67.1	0.8732	67.1	0.8083	67.11	0.6909
		67.17	0.8726	67.17	0.8076	67.18	0.69
		67.24	0.8719	67.24	0.8071	67.25	0.6892
		67.31	0.8713	67.31	0.8064	67.32	0.6883
		67.38	0.8707	67.38	0.8057	67.39	0.6875
		67.45	0.8701	67.45	0.8052	67.46	0.6867
		67.52	0.8695	67.52	0.8045	67.52	0.6857
		67.59	0.8688	67.59	0.8039	67.59	0.6849
		67.66	0.8682	67.66	0.8033	67.66	0.684
		67.73	0.8676	67.73	0.8026	67.73	0.6832
		67.8	0.867	67.8	0.8019	67.8	0.6824
		67.86	0.8664	67.86	0.8013	67.87	0.6815
		67.93	0.8658	67.93	0.8006	67.94	0.6805
		68	0.8652	68	0.8	68.01	0.6797
		68.07	0.8645	68.07	0.7993	68.08	0.6788
		68.14	0.8639	68.14	0.7987	68.15	0.678
		68.21	0.8633	68.21	0.7981	68.22	0.6771
		68.28	0.8626	68.28	0.7974	68.29	0.6762
		68.35	0.8621	68.35	0.7969	68.35	0.6753
		68.42	0.8615	68.42	0.7962	68.42	0.6745
		68.49	0.8608	68.49	0.7955	68.49	0.6736
		68.56	0.8602	68.56	0.7948	68.56	0.6728
		68.63	0.8595	68.63	0.7942	68.63	0.6718
		68.69	0.8589	68.69	0.7936	68.7	0.6709
		68.76	0.8583	68.76	0.793	68.77	0.6701
		68.83	0.8576	68.83	0.7923	68.84	0.6692
		68.9	0.8571	68.9	0.7917	68.91	0.6683
		68.97	0.8564	68.97	0.791	68.98	0.6675
		69.04	0.8558	69.04	0.7903	69.05	0.6666
		69.11	0.8552	69.11	0.7897	69.12	0.6656
		69.18	0.8546	69.18	0.789	69.19	0.6648
		69.25	0.8539	69.25	0.7884	69.25	0.6639
		69.32	0.8533	69.32	0.7878	69.32	0.663
		69.39	0.8527	69.39	0.7871	69.39	0.6621
		69.46	0.8521	69.46	0.7865	69.46	0.6613
		69.52	0.8515	69.52	0.7859	69.53	0.6603
		69.59	0.8508	69.59	0.7852	69.6	0.6595
		69.66	0.8503	69.66	0.7846	69.67	0.6586
		69.73	0.8496	69.73	0.7839	69.74	0.6577
		69.8	0.849	69.8	0.7833	69.81	0.6569
		69.87	0.8483	69.87	0.7826	69.88	0.656
		69.94	0.8477	69.94	0.7818	69.95	0.6551
		70.01	0.8472	70.01	0.7813	70.02	0.6543
		70.08	0.8465	70.08	0.7807	70.08	0.6533
		70.15	0.8458	70.15	0.78	70.15	0.6525
		70.22	0.8452	70.22	0.7793	70.22	0.6516
		70.29	0.8445	70.29	0.7786	70.29	0.6506
		70.35	0.844	70.35	0.778	70.36	0.6497
		70.42	0.8434	70.42	0.7773	70.43	0.6488
		70.49	0.8427	70.49	0.7767	70.5	0.6479
		70.56	0.8421	70.56	0.776	70.57	0.6471
		70.63	0.8414	70.63	0.7753	70.64	0.6461
		70.7	0.8408	70.7	0.7747	70.71	0.6454
		70.77	0.8402	70.77	0.774	70.78	0.6444
		70.84	0.8396	70.84	0.7734	70.85	0.6434
		70.91	0.8389	70.91	0.7728	70.91	0.6426
		70.98	0.8383	70.98	0.7721	70.98	0.6416
		71.05	0.8377	71.05	0.7714	71.05	0.6408
		71.12	0.8371	71.12	0.7708	71.12	0.64
		71.19	0.8364	71.18	0.7701	71.19	0.639
		71.25	0.8358	71.25	0.7695	71.26	0.6381
		71.32	0.8352	71.32	0.7688	71.33	0.6372
		71.39	0.8346	71.39	0.7681	71.4	0.6363
		71.46	0.8338	71.46	0.7674	71.47	0.6354
		71.53	0.8333	71.53	0.7668	71.54	0.6345
		71.6	0.8326	71.6	0.7661	71.61	0.6336
		71.67	0.8321	71.67	0.7655	71.68	0.6327
		71.74	0.8314	71.74	0.7648	71.74	0.6317
		71.81	0.8308	71.81	0.7641	71.81	0.631
		71.88	0.8302	71.88	0.7635	71.88	0.63
		71.95	0.8295	71.95	0.7628	71.95	0.6291
		72.02	0.8289	72.02	0.7622	72.02	0.6283
		72.08	0.8282	72.08	0.7615	72.09	0.6273
		72.15	0.8275	72.15	0.7608	72.16	0.6264
		72.22	0.8271	72.22	0.7601	72.23	0.6255
		72.29	0.8263	72.29	0.7595	72.3	0.6246
		72.36	0.8257	72.36	0.7588	72.37	0.6237
		72.43	0.8251	72.43	0.7582	72.44	0.6228
		72.5	0.8245	72.5	0.7575	72.51	0.6219
		72.57	0.8238	72.57	0.7569	72.58	0.621
		72.64	0.8232	72.64	0.7562	72.64	0.6201
		72.71	0.8225	72.71	0.7555	72.71	0.6191
		72.78	0.822	72.78	0.7549	72.78	0.6183
		72.85	0.8213	72.85	0.7542	72.85	0.6173
		72.91	0.8207	72.91	0.7535	72.92	0.6164
		72.98	0.82	72.98	0.7528	72.99	0.6155
		73.05	0.8194	73.05	0.7521	73.06	0.6146
		73.12	0.8188	73.12	0.7515	73.13	0.6137
		73.19	0.8181	73.19	0.7508	73.2	0.6128
		73.26	0.8175	73.26	0.7502	73.27	0.6119
		73.33	0.8168	73.33	0.7495	73.34	0.6109
		73.4	0.8162	73.4	0.7488	73.41	0.61
		73.47	0.8156	73.47	0.7481	73.47	0.6092
		73.54	0.815	73.54	0.7475	73.54	0.6083
		73.61	0.8143	73.61	0.7468	73.61	0.6074
		73.68	0.8137	73.68	0.7461	73.68	0.6066
		73.74	0.813	73.74	0.7454	73.75	0.6056
		73.81	0.8125	73.81	0.7448	73.82	0.6046
		73.88	0.8118	73.88	0.7441	73.89	0.6037
		73.95	0.8111	73.95	0.7434	73.96	0.6028
		74.02	0.8105	74.02	0.7427	74.03	0.602
		74.09	0.8099	74.09	0.7421	74.1	0.6009
		74.16	0.8092	74.16	0.7413	74.17	0.6001
		74.23	0.8086	74.23	0.7407	74.24	0.5991
		74.3	0.808	74.3	0.7401	74.3	0.5983
		74.37	0.8073	74.37	0.7394	74.37	0.5972
		74.44	0.8066	74.44	0.7387	74.44	0.5964
		74.51	0.806	74.51	0.738	74.51	0.5955
		74.57	0.8054	74.57	0.7373	74.58	0.5946
		74.64	0.8048	74.64	0.7367	74.65	0.5937
		74.71	0.8041	74.71	0.736	74.72	0.5927
		74.78	0.8035	74.78	0.7353	74.79	0.5918
		74.85	0.8028	74.85	0.7346	74.86	0.5909
		74.92	0.8021	74.92	0.7338	74.93	0.59
		74.99	0.8016	74.99	0.7333	75	0.5891
		75.06	0.8009	75.06	0.7326	75.07	0.5883
		75.13	0.8003	75.13	0.7319	75.13	0.5872
		75.2	0.7996	75.2	0.7311	75.2	0.5864
		75.27	0.799	75.27	0.7305	75.27	0.5854
		75.34	0.7984	75.34	0.7298	75.34	0.5845
		75.4	0.7977	75.4	0.7291	75.41	0.5836
		75.47	0.797	75.47	0.7284	75.48	0.5827
		75.54	0.7965	75.54	0.7278	75.55	0.5818
		75.61	0.7958	75.61	0.7271	75.62	0.5809
		75.68	0.7951	75.68	0.7264	75.69	0.58
		75.75	0.7945	75.75	0.7257	75.76	0.5791
		75.82	0.7939	75.82	0.725	75.83	0.5782
		75.89	0.7933	75.89	0.7243	75.9	0.5773
		75.96	0.7926	75.96	0.7237	75.97	0.5763
		76.03	0.7919	76.03	0.723	76.03	0.5754
		76.1	0.7914	76.1	0.7223	76.1	0.5745
		76.17	0.7907	76.17	0.7216	76.17	0.5736
		76.24	0.7899	76.23	0.7209	76.24	0.5727
		76.3	0.7893	76.3	0.7202	76.31	0.5717
		76.37	0.7886	76.37	0.7195	76.38	0.5709
		76.44	0.788	76.44	0.719	76.45	0.5699
		76.51	0.7874	76.51	0.7181	76.52	0.5689
		76.58	0.7868	76.58	0.7175	76.59	0.5681
		76.65	0.7861	76.65	0.7167	76.66	0.5671
		76.72	0.7854	76.72	0.7161	76.73	0.5662
		76.79	0.7849	76.79	0.7153	76.8	0.5653
		76.86	0.7842	76.86	0.7147	76.86	0.5644
		76.93	0.7835	76.93	0.714	76.93	0.5634
		77	0.7828	77	0.7134	77	0.5626
		77.07	0.7822	77.07	0.7126	77.07	0.5616
		77.13	0.7815	77.13	0.7119	77.14	0.5608
		77.2	0.781	77.2	0.7112	77.21	0.5599
		77.27	0.7803	77.27	0.7105	77.28	0.5589
		77.34	0.7796	77.34	0.7098	77.35	0.558
		77.41	0.779	77.41	0.7092	77.42	0.5571
		77.48	0.7783	77.48	0.7084	77.49	0.5562
		77.55	0.7777	77.55	0.7078	77.56	0.5553
		77.62	0.777	77.62	0.707	77.63	0.5543
		77.69	0.7764	77.69	0.7063	77.69	0.5535
		77.76	0.7758	77.76	0.7057	77.76	0.5525
		77.83	0.7751	77.83	0.705	77.83	0.5516
		77.9	0.7744	77.9	0.7043	77.9	0.5506
		77.96	0.7739	77.96	0.7036	77.97	0.5497
		78.03	0.7731	78.03	0.7029	78.04	0.5488
		78.1	0.7725	78.1	0.7022	78.11	0.5479
		78.17	0.7718	78.17	0.7014	78.18	0.547
		78.24	0.7712	78.24	0.7008	78.25	0.5462
		78.31	0.7706	78.31	0.7001	78.32	0.5452
		78.38	0.7699	78.38	0.6993	78.39	0.5442
		78.45	0.7692	78.45	0.6986	78.46	0.5433
		78.52	0.7687	78.52	0.698	78.52	0.5424
		78.59	0.768	78.59	0.6972	78.59	0.5415
		78.66	0.7674	78.66	0.6965	78.66	0.5406
		78.73	0.7667	78.73	0.6959	78.73	0.5396
		78.79	0.766	78.79	0.6951	78.8	0.5387
		78.86	0.7654	78.86	0.6945	78.87	0.5378
		78.93	0.7648	78.93	0.6937	78.94	0.5369
		79	0.764	79	0.693	79.01	0.536
		79.07	0.7634	79.07	0.6924	79.08	0.5351
		79.14	0.7627	79.14	0.6916	79.15	0.5342
		79.21	0.7622	79.21	0.6908	79.22	0.5333
		79.28	0.7614	79.28	0.6902	79.29	0.5323
		79.35	0.7608	79.35	0.6895	79.36	0.5314
		79.42	0.7602	79.42	0.6888	79.42	0.5305
		79.49	0.7595	79.49	0.688	79.49	0.5296
		79.56	0.7588	79.56	0.6874	79.56	0.5287
		79.62	0.7582	79.62	0.6868	79.63	0.5278
		79.69	0.7576	79.69	0.6859	79.7	0.5268
		79.76	0.7568	79.76	0.6852	79.77	0.526
		79.83	0.7562	79.83	0.6845	79.84	0.5251
		79.9	0.7555	79.9	0.6838	79.91	0.5241
		79.97	0.7549	79.97	0.6831	79.98	0.5231
		80.04	0.7542	80.04	0.6824	80.05	0.5223
		80.11	0.7535	80.11	0.6817	80.12	0.5214
		80.18	0.7529	80.18	0.681	80.19	0.5204
		80.25	0.7523	80.25	0.6803	80.25	0.5195
		80.32	0.7516	80.32	0.6796	80.32	0.5187
		80.39	0.7508	80.39	0.6789	80.39	0.5177
		80.46	0.7502	80.45	0.6781	80.46	0.5168
		80.52	0.7496	80.52	0.6775	80.53	0.5158
		80.59	0.7489	80.59	0.6767	80.6	0.5149
		80.66	0.7482	80.66	0.676	80.67	0.514
		80.73	0.7475	80.73	0.6753	80.74	0.5131
		80.8	0.7469	80.8	0.6745	80.81	0.5121
		80.87	0.7463	80.87	0.6739	80.88	0.5113
		80.94	0.7456	80.94	0.6731	80.95	0.5103
		81.01	0.7449	81.01	0.6724	81.02	0.5095
		81.08	0.7442	81.08	0.6717	81.08	0.5085
		81.15	0.7436	81.15	0.671	81.15	0.5076
		81.22	0.7429	81.22	0.6703	81.22	0.5067
		81.29	0.7422	81.28	0.6696	81.29	0.5058
		81.35	0.7416	81.35	0.6688	81.36	0.5049
		81.42	0.741	81.42	0.6681	81.43	0.5039
		81.49	0.7402	81.49	0.6674	81.5	0.503
		81.56	0.7396	81.56	0.6667	81.57	0.5021
		81.63	0.739	81.63	0.666	81.64	0.5012
		81.7	0.7382	81.7	0.6652	81.71	0.5003
		81.77	0.7376	81.77	0.6645	81.78	0.4994
		81.84	0.737	81.84	0.6638	81.85	0.4985
		81.91	0.7363	81.91	0.663	81.91	0.4976
		81.98	0.7357	81.98	0.6624	81.98	0.4967
		82.05	0.735	82.05	0.6617	82.05	0.4957
		82.12	0.7343	82.12	0.661	82.12	0.4949
		82.18	0.7337	82.18	0.6602	82.19	0.4939
		82.25	0.733	82.25	0.6594	82.26	0.493
		82.32	0.7323	82.32	0.6588	82.33	0.4921
		82.39	0.7317	82.39	0.658	82.4	0.4912
		82.46	0.731	82.46	0.6573	82.47	0.4902
		82.53	0.7304	82.53	0.6566	82.54	0.4894
		82.6	0.7296	82.6	0.6558	82.61	0.4885
		82.67	0.7289	82.67	0.6551	82.68	0.4875
		82.74	0.7283	82.74	0.6545	82.75	0.4867
		82.81	0.7276	82.81	0.6537	82.81	0.4857
		82.88	0.727	82.88	0.653	82.88	0.4849
		82.95	0.7263	82.95	0.6522	82.95	0.4839
		83.01	0.7256	83.01	0.6515	83.02	0.483
		83.08	0.725	83.08	0.6508	83.09	0.4821
		83.15	0.7243	83.15	0.65	83.16	0.4812
		83.22	0.7236	83.22	0.6493	83.23	0.4803
		83.29	0.723	83.29	0.6486	83.3	0.4793
		83.36	0.7222	83.36	0.6478	83.37	0.4784
		83.43	0.7217	83.43	0.6471	83.44	0.4775
		83.5	0.7209	83.5	0.6464	83.51	0.4766
		83.57	0.7203	83.57	0.6457	83.58	0.4757
		83.64	0.7196	83.64	0.645	83.64	0.4748
		83.71	0.7189	83.71	0.6442	83.71	0.4739
		83.78	0.7182	83.78	0.6435	83.78	0.4731
		83.84	0.7176	83.84	0.6428	83.85	0.4721
		83.91	0.7169	83.91	0.642	83.92	0.4711
		83.98	0.7163	83.98	0.6413	83.99	0.4703
		84.05	0.7156	84.05	0.6405	84.06	0.4693
		84.12	0.7149	84.12	0.6398	84.13	0.4684
		84.19	0.7143	84.19	0.6391	84.2	0.4676
		84.26	0.7136	84.26	0.6383	84.27	0.4666
		84.33	0.713	84.33	0.6376	84.34	0.4658
		84.4	0.7122	84.4	0.6369	84.41	0.4648
		84.47	0.7117	84.47	0.6362	84.47	0.464
		84.54	0.711	84.54	0.6354	84.54	0.463
		84.61	0.7103	84.61	0.6347	84.61	0.4621
		84.68	0.7097	84.67	0.634	84.68	0.4612
		84.74	0.709	84.74	0.6333	84.75	0.4603
		84.81	0.7083	84.81	0.6325	84.82	0.4594
		84.88	0.7076	84.88	0.6318	84.89	0.4585
		84.95	0.7069	84.95	0.631	84.96	0.4576
		85.02	0.7063	85.02	0.6303	85.03	0.4566
		85.09	0.7056	85.09	0.6296	85.1	0.4558
		85.16	0.7049	85.16	0.6288	85.17	0.4548
		85.23	0.7042	85.23	0.628	85.24	0.4539
		85.3	0.7035	85.3	0.6274	85.3	0.453
		85.37	0.7029	85.37	0.6265	85.37	0.4521
		85.44	0.7023	85.44	0.6258	85.44	0.4513
		85.51	0.7015	85.5	0.6251	85.51	0.4504
		85.57	0.7009	85.57	0.6243	85.58	0.4494
		85.64	0.7002	85.64	0.6237	85.65	0.4485
		85.71	0.6995	85.71	0.6229	85.72	0.4476
		85.78	0.6988	85.78	0.6221	85.79	0.4467
		85.85	0.6982	85.85	0.6214	85.86	0.4459
		85.92	0.6974	85.92	0.6205	85.93	0.4449
		85.99	0.6968	85.99	0.6199	86	0.444
		86.06	0.6962	86.06	0.6192	86.07	0.4431
		86.13	0.6955	86.13	0.6184	86.14	0.4422
		86.2	0.6948	86.2	0.6176	86.2	0.4414
		86.27	0.6941	86.27	0.6169	86.27	0.4404
		86.34	0.6935	86.33	0.6162	86.34	0.4394
		86.4	0.6928	86.4	0.6154	86.41	0.4386
		86.47	0.6921	86.47	0.6146	86.48	0.4377
		86.54	0.6913	86.54	0.6139	86.55	0.4368
		86.61	0.6906	86.61	0.6131	86.62	0.4359
		86.68	0.6899	86.68	0.6124	86.69	0.435
		86.75	0.6893	86.75	0.6117	86.76	0.4341
		86.82	0.6886	86.82	0.611	86.83	0.4332
		86.89	0.688	86.89	0.6102	86.9	0.4323
		86.96	0.6872	86.96	0.6094	86.97	0.4314
		87.03	0.6866	87.03	0.6087	87.03	0.4304
		87.1	0.6859	87.1	0.608	87.1	0.4296
		87.17	0.6851	87.17	0.6072	87.17	0.4287
		87.23	0.6846	87.23	0.6064	87.24	0.4278
		87.3	0.6838	87.3	0.6057	87.31	0.4269
		87.37	0.6832	87.37	0.6049	87.38	0.426
		87.44	0.6825	87.44	0.6042	87.45	0.4251
		87.51	0.6818	87.51	0.6034	87.52	0.4242
		87.58	0.6811	87.58	0.6027	87.59	0.4233
		87.65	0.6805	87.65	0.6019	87.66	0.4224
		87.72	0.6797	87.72	0.6012	87.73	0.4216
		87.79	0.6791	87.79	0.6004	87.8	0.4206
		87.86	0.6784	87.86	0.5997	87.86	0.4197
		87.93	0.6778	87.93	0.5989	87.93	0.4188
		88	0.677	88	0.5981	88	0.4179
		88.06	0.6764	88.06	0.5974	88.07	0.417
		88.13	0.6757	88.13	0.5966	88.14	0.4161
		88.2	0.675	88.2	0.5959	88.21	0.4152
		88.27	0.6742	88.27	0.5951	88.28	0.4143
		88.34	0.6737	88.34	0.5944	88.35	0.4134
		88.41	0.6729	88.41	0.5936	88.42	0.4126
		88.48	0.6723	88.48	0.5928	88.49	0.4117
		88.55	0.6716	88.55	0.5921	88.56	0.4108
		88.62	0.6709	88.62	0.5913	88.63	0.4099
		88.69	0.6703	88.69	0.5905	88.69	0.4089
		88.76	0.6695	88.76	0.5897	88.76	0.408
		88.83	0.6688	88.83	0.589	88.83	0.4072
		88.9	0.6681	88.89	0.5882	88.9	0.4063
		88.96	0.6675	88.96	0.5876	88.97	0.4054
		89.03	0.6668	89.03	0.5867	89.04	0.4044
		89.1	0.6661	89.1	0.586	89.11	0.4035
		89.17	0.6654	89.17	0.5852	89.18	0.4027
		89.24	0.6647	89.24	0.5845	89.25	0.4017
		89.31	0.6641	89.31	0.5837	89.32	0.4009
		89.38	0.6633	89.38	0.583	89.39	0.3999
		89.45	0.6627	89.45	0.5822	89.46	0.3991
		89.52	0.662	89.52	0.5814	89.53	0.3982
		89.59	0.6613	89.59	0.5806	89.59	0.3973
		89.66	0.6607	89.66	0.5799	89.66	0.3964
		89.73	0.6599	89.72	0.5792	89.73	0.3955
		89.79	0.6593	89.79	0.5783	89.8	0.3946
		89.86	0.6586	89.86	0.5775	89.87	0.3937
		89.93	0.6578	89.93	0.5768	89.94	0.3929
		90	0.6572	90	0.576	90.01	0.3919
		90.07	0.6565	90.07	0.5753	90.08	0.3912
		90.14	0.6558	90.14	0.5745	90.15	0.3901
		90.21	0.6551	90.21	0.5737	90.22	0.3893
		90.28	0.6544	90.28	0.573	90.29	0.3884
		90.35	0.6538	90.35	0.5721	90.36	0.3875
		90.42	0.653	90.42	0.5714	90.42	0.3866
		90.49	0.6524	90.49	0.5707	90.49	0.3857
		90.56	0.6517	90.55	0.5699	90.56	0.3848
		90.62	0.651	90.62	0.5692	90.63	0.3839
		90.69	0.6503	90.69	0.5683	90.7	0.3831
		90.76	0.6496	90.76	0.5675	90.77	0.3821
		90.83	0.649	90.83	0.5669	90.84	0.3813
		90.9	0.6482	90.9	0.5661	90.91	0.3804
		90.97	0.6476	90.97	0.5652	90.98	0.3795
		91.04	0.6469	91.04	0.5645	91.05	0.3786
		91.11	0.6462	91.11	0.5637	91.12	0.3777
		91.18	0.6455	91.18	0.563	91.19	0.3768
		91.25	0.6449	91.25	0.5621	91.25	0.376
		91.32	0.6442	91.32	0.5614	91.32	0.375
		91.39	0.6434	91.38	0.5606	91.39	0.3742
		91.45	0.6428	91.45	0.5598	91.46	0.3733
		91.52	0.6421	91.52	0.559	91.53	0.3724
		91.59	0.6413	91.59	0.5582	91.6	0.3715
		91.66	0.6407	91.66	0.5574	91.67	0.3706
		91.73	0.64	91.73	0.5568	91.74	0.3698
		91.8	0.6393	91.8	0.5559	91.81	0.3689
		91.87	0.6386	91.87	0.5551	91.88	0.3679
		91.94	0.638	91.94	0.5543	91.95	0.3671
		92.01	0.6372	92.01	0.5536	92.02	0.3662
		92.08	0.6366	92.08	0.5527	92.08	0.3654
		92.15	0.6358	92.15	0.552	92.15	0.3644
		92.22	0.6352	92.22	0.5512	92.22	0.3635
		92.28	0.6345	92.28	0.5504	92.29	0.3626
		92.35	0.6338	92.35	0.5497	92.36	0.3618
		92.42	0.6331	92.42	0.5488	92.43	0.3609
		92.49	0.6324	92.49	0.548	92.5	0.36
		92.56	0.6317	92.56	0.5473	92.57	0.3591
		92.63	0.631	92.63	0.5466	92.64	0.3582
		92.7	0.6303	92.7	0.5457	92.71	0.3573
		92.77	0.6296	92.77	0.5449	92.78	0.3564
		92.84	0.6289	92.84	0.5442	92.85	0.3556
		92.91	0.6282	92.91	0.5433	92.92	0.3547
		92.98	0.6275	92.98	0.5426	92.98	0.3538
		93.05	0.6269	93.05	0.5418	93.05	0.3529
		93.11	0.6262	93.11	0.541	93.12	0.352
		93.18	0.6255	93.18	0.5402	93.19	0.3512
		93.25	0.6248	93.25	0.5394	93.26	0.3502
		93.32	0.6241	93.32	0.5386	93.33	0.3494
		93.39	0.6234	93.39	0.5379	93.4	0.3485
		93.46	0.6227	93.46	0.537	93.47	0.3476
		93.53	0.622	93.53	0.5362	93.54	0.3467
		93.6	0.6213	93.6	0.5355	93.61	0.3459
		93.67	0.6206	93.67	0.5346	93.68	0.345
		93.74	0.6199	93.74	0.5339	93.75	0.3441
		93.81	0.6192	93.81	0.5331	93.81	0.3432
		93.88	0.6186	93.88	0.5323	93.88	0.3423
		93.95	0.6179	93.94	0.5315	93.95	0.3415
		94.01	0.6172	94.01	0.5307	94.02	0.3406
		94.08	0.6165	94.08	0.5299	94.09	0.3397
		94.15	0.6157	94.15	0.5291	94.16	0.3388
		94.22	0.6151	94.22	0.5283	94.23	0.3379
		94.29	0.6144	94.29	0.5274	94.3	0.3371
		94.36	0.6137	94.36	0.5268	94.37	0.3362
		94.43	0.613	94.43	0.5258	94.44	0.3353
		94.5	0.6123	94.5	0.5251	94.51	0.3344
		94.57	0.6116	94.57	0.5243	94.58	0.3335
		94.64	0.6109	94.64	0.5235	94.64	0.3326
		94.71	0.6102	94.71	0.5227	94.71	0.3318
		94.78	0.6096	94.77	0.5219	94.78	0.3309
		94.84	0.6088	94.84	0.521	94.85	0.3301
		94.91	0.6081	94.91	0.5203	94.92	0.3291
		94.98	0.6074	94.98	0.5194	94.99	0.3282
		95.05	0.6067	95.05	0.5187	95.06	0.3274
		95.12	0.606	95.12	0.5178	95.13	0.3265
		95.19	0.6054	95.19	0.517	95.2	0.3256
		95.26	0.6046	95.26	0.5163	95.27	0.3248
		95.33	0.6039	95.33	0.5155	95.34	0.3239
		95.4	0.6032	95.4	0.5147	95.41	0.323
		95.47	0.6025	95.47	0.5139	95.47	0.3221
		95.54	0.6018	95.54	0.513	95.54	0.3213
		95.61	0.6011	95.6	0.5123	95.61	0.3204
		95.67	0.6005	95.67	0.5114	95.68	0.3195
		95.74	0.5997	95.74	0.5106	95.75	0.3187
		95.81	0.599	95.81	0.5098	95.82	0.3178
		95.88	0.5984	95.88	0.509	95.89	0.3169
		95.95	0.5977	95.95	0.5081	95.96	0.316
		96.02	0.5969	96.02	0.5074	96.03	0.3151
		96.09	0.5962	96.09	0.5066	96.1	0.3142
		96.16	0.5956	96.16	0.5057	96.17	0.3134
		96.23	0.5949	96.23	0.505	96.24	0.3125
		96.3	0.5942	96.3	0.5041	96.31	0.3116
		96.37	0.5935	96.37	0.5034	96.37	0.3107
		96.44	0.5928	96.43	0.5025	96.44	0.3099
		96.5	0.592	96.5	0.5018	96.51	0.3091
		96.57	0.5913	96.57	0.501	96.58	0.3082
		96.64	0.5907	96.64	0.5001	96.65	0.3073
		96.71	0.59	96.71	0.4993	96.72	0.3064
		96.78	0.5893	96.78	0.4984	96.79	0.3055
		96.85	0.5886	96.85	0.4976	96.86	0.3047
		96.92	0.5879	96.92	0.4968	96.93	0.3038
		96.99	0.5872	96.99	0.4959	97	0.3029
		97.06	0.5864	97.06	0.4952	97.07	0.302
		97.13	0.5857	97.13	0.4943	97.14	0.3012
		97.2	0.5851	97.2	0.4936	97.2	0.3002
		97.27	0.5843	97.27	0.4928	97.27	0.2994
		97.33	0.5837	97.33	0.4919	97.34	0.2985
		97.4	0.5829	97.4	0.491	97.41	0.2977
		97.47	0.5822	97.47	0.4903	97.48	0.2969
		97.54	0.5815	97.54	0.4895	97.55	0.2959
		97.61	0.5808	97.61	0.4887	97.62	0.2951
		97.68	0.5801	97.68	0.4878	97.69	0.2942
		97.75	0.5794	97.75	0.4869	97.76	0.2933
		97.82	0.5787	97.82	0.4862	97.83	0.2924
		97.89	0.5781	97.89	0.4853	97.9	0.2916
		97.96	0.5774	97.96	0.4845	97.97	0.2907
		98.03	0.5766	98.03	0.4838	98.03	0.2899
		98.1	0.576	98.1	0.4829	98.1	0.289
		98.16	0.5753	98.16	0.4822	98.17	0.2881
		98.23	0.5745	98.23	0.4813	98.24	0.2873
		98.3	0.5738	98.3	0.4804	98.31	0.2863
		98.37	0.5731	98.37	0.4796	98.38	0.2855
		98.44	0.5724	98.44	0.4788	98.45	0.2846
		98.51	0.5717	98.51	0.4779	98.52	0.2839
		98.58	0.5711	98.58	0.4771	98.59	0.2829
		98.65	0.5704	98.65	0.4762	98.66	0.2821
		98.72	0.5696	98.72	0.4755	98.73	0.2812
		98.79	0.5689	98.79	0.4746	98.8	0.2803
		98.86	0.5682	98.86	0.4738	98.87	0.2795
		98.93	0.5675	98.93	0.473	98.93	0.2786
		99	0.5668	98.99	0.4721	99	0.2777
		99.06	0.566	99.06	0.4713	99.07	0.2769
		99.13	0.5654	99.13	0.4705	99.14	0.276
		99.2	0.5647	99.2	0.4696	99.21	0.2751
		99.27	0.5639	99.27	0.4688	99.28	0.2743
		99.34	0.5632	99.34	0.468	99.35	0.2734
		99.41	0.5626	99.41	0.4672	99.42	0.2725
		99.48	0.5618	99.48	0.4663	99.49	0.2717
		99.55	0.5612	99.55	0.4654	99.56	0.2708
		99.62	0.5604	99.62	0.4646	99.63	0.2699
		99.69	0.5597	99.69	0.4638	99.7	0.269
		99.76	0.559	99.76	0.4629	99.76	0.2682
		99.83	0.5583	99.82	0.4621	99.83	0.2674
		99.89	0.5576	99.89	0.4613	99.9	0.2664
		99.96	0.5569	99.96	0.4604	99.97	0.2656
		100.03	0.5562	100.03	0.4596	100.04	0.2648
		100.1	0.5555	100.1	0.4587	100.11	0.2638
		100.17	0.5548	100.17	0.4579	100.18	0.263
		100.24	0.5541	100.24	0.4571	100.25	0.2621
		100.31	0.5534	100.31	0.4563	100.32	0.2612
		100.38	0.5526	100.38	0.4555	100.39	0.2604
		100.45	0.5519	100.45	0.4546	100.46	0.2595
		100.52	0.5512	100.52	0.4537	100.53	0.2587
		100.59	0.5506	100.59	0.4529	100.59	0.2579
		100.66	0.5499	100.65	0.452	100.66	0.257
		100.72	0.5491	100.72	0.4512	100.73	0.2561
		100.79	0.5484	100.79	0.4504	100.8	0.2553
		100.86	0.5477	100.86	0.4495	100.87	0.2544
		100.93	0.547	100.93	0.4487	100.94	0.2536
		101	0.5462	101	0.4479	101.01	0.2527
		101.07	0.5456	101.07	0.447	101.08	0.2518
		101.14	0.5449	101.14	0.4462	101.15	0.251
		101.21	0.5442	101.21	0.4454	101.22	0.2501
		101.28	0.5435	101.28	0.4445	101.29	0.2493
		101.35	0.5427	101.35	0.4437	101.36	0.2484
		101.42	0.542	101.42	0.4428	101.42	0.2475
		101.49	0.5413	101.48	0.442	101.49	0.2467
		101.55	0.5406	101.55	0.4411	101.56	0.2458
		101.62	0.5399	101.62	0.4402	101.63	0.2449
		101.69	0.5392	101.69	0.4394	101.7	0.2441
		101.76	0.5385	101.76	0.4385	101.77	0.2432
		101.83	0.5377	101.83	0.4376	101.84	0.2424
		101.9	0.537	101.9	0.4369	101.91	0.2415
		101.97	0.5363	101.97	0.436	101.98	0.2406
		102.04	0.5356	102.04	0.4353	102.05	0.2399
		102.11	0.5349	102.11	0.4342	102.12	0.2389
		102.18	0.5342	102.18	0.4335	102.19	0.2381
		102.25	0.5335	102.25	0.4327	102.26	0.2372
		102.32	0.5328	102.32	0.4317	102.32	0.2364
		102.38	0.532	102.38	0.4309	102.39	0.2355
		102.45	0.5313	102.45	0.43	102.46	0.2346
		102.52	0.5307	102.52	0.4291	102.53	0.2338
		102.59	0.5299	102.59	0.4284	102.6	0.2329
		102.66	0.5292	102.66	0.4275	102.67	0.2321
		102.73	0.5285	102.73	0.4266	102.74	0.2312
		102.8	0.5278	102.8	0.4258	102.81	0.2304
		102.87	0.5271	102.87	0.4249	102.88	0.2295
		102.94	0.5263	102.94	0.4241	102.95	0.2287
		103.01	0.5257	103.01	0.4233	103.02	0.2278
		103.08	0.5249	103.08	0.4224	103.09	0.2269
		103.15	0.5242	103.15	0.4216	103.15	0.2261
		103.21	0.5235	103.21	0.4207	103.22	0.2252
		103.28	0.5228	103.28	0.4199	103.29	0.2243
		103.35	0.5221	103.35	0.419	103.36	0.2236
		103.42	0.5214	103.42	0.4182	103.43	0.2227
		103.49	0.5206	103.49	0.4173	103.5	0.2219
		103.56	0.5199	103.56	0.4164	103.57	0.221
		103.63	0.5192	103.63	0.4156	103.64	0.22
		103.7	0.5185	103.7	0.4148	103.71	0.2192
		103.77	0.5178	103.77	0.4139	103.78	0.2184
		103.84	0.517	103.84	0.413	103.85	0.2175
		103.91	0.5163	103.91	0.4122	103.92	0.2167
		103.98	0.5156	103.98	0.4112	103.98	0.2158
		104.05	0.515	104.04	0.4105	104.05	0.215
		104.11	0.5141	104.11	0.4097	104.12	0.2141
		104.18	0.5135	104.18	0.4087	104.19	0.2133
		104.25	0.5128	104.25	0.4079	104.26	0.2125
		104.32	0.512	104.32	0.407	104.33	0.2116
		104.39	0.5113	104.39	0.4061	104.4	0.2108
		104.46	0.5106	104.46	0.4053	104.47	0.2099
		104.53	0.5099	104.53	0.4044	104.54	0.2091
		104.6	0.5092	104.6	0.4035	104.61	0.2082
		104.67	0.5084	104.67	0.4027	104.68	0.2074
		104.74	0.5077	104.74	0.4018	104.75	0.2065
		104.81	0.507	104.81	0.401	104.81	0.2056
		104.88	0.5062	104.87	0.4001	104.88	0.2048
		104.94	0.5055	104.94	0.3992	104.95	0.204
		105.01	0.5048	105.01	0.3984	105.02	0.2031
		105.08	0.5041	105.08	0.3975	105.09	0.2023
		105.15	0.5034	105.15	0.3966	105.16	0.2014
		105.22	0.5027	105.22	0.3958	105.23	0.2006
		105.29	0.5019	105.29	0.3949	105.3	0.1997
		105.36	0.5012	105.36	0.394	105.37	0.1989
		105.43	0.5005	105.43	0.3931	105.44	0.198
		105.5	0.4997	105.5	0.3922	105.51	0.1972
		105.57	0.499	105.57	0.3914	105.58	0.1963
		105.64	0.4983	105.64	0.3905	105.65	0.1955
		105.71	0.4976	105.7	0.3897	105.71	0.1947
		105.77	0.4969	105.77	0.3888	105.78	0.1938
		105.84	0.4961	105.84	0.388	105.85	0.1929
		105.91	0.4955	105.91	0.3871	105.92	0.1921
		105.98	0.4946	105.98	0.3862	105.99	0.1911
		106.05	0.494	106.05	0.3854	106.06	0.1905
		106.12	0.4932	106.12	0.3845	106.13	0.1896
		106.19	0.4925	106.19	0.3836	106.2	0.1886
		106.26	0.4918	106.26	0.3828	106.27	0.1878
		106.33	0.491	106.33	0.3819	106.34	0.187
		106.4	0.4904	106.4	0.3811	106.41	0.1862
		106.47	0.4896	106.47	0.3801	106.48	0.1853
		106.54	0.4889	106.54	0.3793	106.54	0.1844
		106.6	0.4882	106.6	0.3784	106.61	0.1837
		106.67	0.4874	106.67	0.3775	106.68	0.1827
		106.74	0.4868	106.74	0.3766	106.75	0.182
		106.81	0.486	106.81	0.3758	106.82	0.181
		106.88	0.4853	106.88	0.3749	106.89	0.1802
		106.95	0.4846	106.95	0.3741	106.96	0.1794
		107.02	0.4838	107.02	0.3731	107.03	0.1785
		107.09	0.4831	107.09	0.3723	107.1	0.1777
		107.16	0.4824	107.16	0.3714	107.17	0.1768
		107.23	0.4816	107.23	0.3706	107.24	0.176
		107.3	0.4809	107.3	0.3696	107.31	0.1752
		107.37	0.4801	107.37	0.3687	107.37	0.1743
		107.43	0.4795	107.43	0.3679	107.44	0.1734
		107.5	0.4787	107.5	0.3671	107.51	0.1726
		107.57	0.478	107.57	0.3661	107.58	0.1718
		107.64	0.4772	107.64	0.3652	107.65	0.1709
		107.71	0.4765	107.71	0.3644	107.72	0.1701
		107.78	0.4758	107.78	0.3635	107.79	0.1693
		107.85	0.4751	107.85	0.3627	107.86	0.1684
		107.92	0.4743	107.92	0.3617	107.93	0.1676
		107.99	0.4736	107.99	0.3609	108	0.1667
		108.06	0.4729	108.06	0.36	108.07	0.1659
		108.13	0.4721	108.13	0.3591	108.14	0.1651
		108.2	0.4714	108.2	0.3583	108.21	0.1642
		108.26	0.4706	108.26	0.3574	108.27	0.1634
		108.33	0.4699	108.33	0.3565	108.34	0.1625
		108.4	0.4691	108.4	0.3557	108.41	0.1617
		108.47	0.4685	108.47	0.3548	108.48	0.1609
		108.54	0.4678	108.54	0.3538	108.55	0.16
		108.61	0.467	108.61	0.353	108.62	0.1592
		108.68	0.4662	108.68	0.3521	108.69	0.1584
		108.75	0.4655	108.75	0.3512	108.76	0.1576
		108.82	0.4649	108.82	0.3503	108.83	0.1566
		108.89	0.464	108.89	0.3495	108.9	0.1558
		108.96	0.4633	108.96	0.3487	108.97	0.155
		109.03	0.4627	109.03	0.3476	109.04	0.1541
		109.1	0.4618	109.09	0.3468	109.1	0.1533
		109.16	0.4611	109.16	0.346	109.17	0.1525
		109.23	0.4604	109.23	0.345	109.24	0.1516
		109.3	0.4596	109.3	0.3442	109.31	0.1508
		109.37	0.4589	109.37	0.3433	109.38	0.15
		109.44	0.4582	109.44	0.3424	109.45	0.1491
		109.51	0.4574	109.51	0.3416	109.52	0.1483
		109.58	0.4567	109.58	0.3406	109.59	0.1474
		109.65	0.4559	109.65	0.3397	109.66	0.1466
		109.72	0.4553	109.72	0.3389	109.73	0.1458
		109.79	0.4545	109.79	0.338	109.8	0.1448
		109.86	0.4537	109.86	0.3371	109.87	0.1441
		109.93	0.453	109.92	0.3363	109.93	0.1432
		109.99	0.4522	109.99	0.3354	110	0.1424
		110.06	0.4516	110.06	0.3345	110.07	0.1416
		110.13	0.4508	110.13	0.3335	110.14	0.1408
		110.2	0.45	110.2	0.3326	110.21	0.1399
		110.27	0.4493	110.27	0.3318	110.28	0.1391
		110.34	0.4486	110.34	0.3309	110.35	0.1382
		110.41	0.4478	110.41	0.3301	110.42	0.1375
		110.48	0.4471	110.48	0.3292	110.49	0.1366
		110.55	0.4463	110.55	0.3284	110.56	0.1358
		110.62	0.4455	110.62	0.3274	110.63	0.1349
		110.69	0.4448	110.69	0.3266	110.7	0.134
		110.76	0.4441	110.75	0.3257	110.76	0.1332
		110.82	0.4434	110.82	0.3247	110.83	0.1323
		110.89	0.4426	110.89	0.3238	110.9	0.1315
		110.96	0.4418	110.96	0.3229	110.97	0.1307
		111.03	0.4411	111.03	0.3221	111.04	0.1299
		111.1	0.4404	111.1	0.3212	111.11	0.129
		111.17	0.4397	111.17	0.3203	111.18	0.1281
		111.24	0.4389	111.24	0.3195	111.25	0.1273
		111.31	0.4381	111.31	0.3185	111.32	0.1265
		111.38	0.4375	111.38	0.3176	111.39	0.1258
		111.45	0.4366	111.45	0.3168	111.46	0.1249
		111.52	0.4359	111.52	0.316	111.53	0.124
		111.59	0.4351	111.59	0.315	111.6	0.1232
		111.65	0.4344	111.65	0.3142	111.66	0.1224
		111.72	0.4336	111.72	0.3132	111.73	0.1215
		111.79	0.4329	111.79	0.3123	111.8	0.1207
		111.86	0.4322	111.86	0.3114	111.87	0.1199
		111.93	0.4315	111.93	0.3105	111.94	0.1191
		112	0.4306	112	0.3096	112.01	0.1183
		112.07	0.4299	112.07	0.3088	112.08	0.1174
		112.14	0.4292	112.14	0.3079	112.15	0.1166
		112.21	0.4283	112.21	0.307	112.22	0.1158
		112.28	0.4277	112.28	0.3061	112.29	0.1149
		112.35	0.427	112.35	0.3052	112.36	0.114
		112.42	0.4262	112.42	0.3043	112.43	0.1133
		112.48	0.4255	112.48	0.3034	112.49	0.1124
		112.55	0.4247	112.55	0.3025	112.56	0.1117
		112.62	0.424	112.62	0.3017	112.63	0.1108
		112.69	0.4232	112.69	0.3007	112.7	0.1099
		112.76	0.4224	112.76	0.2999	112.77	0.1092
		112.83	0.4217	112.83	0.299	112.84	0.1084
		112.9	0.4209	112.9	0.2982	112.91	0.1075
		112.97	0.4201	112.97	0.2972	112.98	0.1067
		113.04	0.4194	113.04	0.2963	113.05	0.1059
		113.11	0.4186	113.11	0.2954	113.12	0.1051
		113.18	0.4179	113.18	0.2946	113.19	0.1042
		113.25	0.4172	113.25	0.2936	113.26	0.1033
		113.31	0.4163	113.31	0.2929	113.32	0.1026
		113.38	0.4156	113.38	0.2919	113.39	0.1017
		113.45	0.4149	113.45	0.291	113.46	0.1008
		113.52	0.414	113.52	0.2901	113.53	0.1001
		113.59	0.4133	113.59	0.2892	113.54	0.1
		113.66	0.4126	113.66	0.2883	--	0.1083
		113.73	0.4119	113.73	0.2875	--	0.1138
		113.8	0.4111	113.8	0.2865	--	0.1174
		113.87	0.4103	113.87	0.2857	--	0.1195
		113.94	0.4096	113.94	0.2848	--	0.121
		114.01	0.4088	114.01	0.2839	--	0.1222
		114.08	0.408	114.08	0.283	--	0.1234
		114.15	0.4073	114.14	0.282	--	0.1243
		114.21	0.4065	114.21	0.2812	--	0.1253
		114.28	0.4057	114.28	0.2804	--	0.1261
		114.35	0.405	114.35	0.2795	--	0.1268
		114.42	0.4043	114.42	0.2785	--	0.1276
		114.49	0.4035	114.49	0.2777	--	0.1283
		114.56	0.4027	114.56	0.2767	--	0.1289
		114.63	0.402	114.63	0.2759	--	0.1296
		114.7	0.4012	114.7	0.275	--	0.1302
		114.77	0.4004	114.77	0.2741	--	0.1308
		114.84	0.3997	114.84	0.2732	--	0.1314
		114.91	0.3989	114.91	0.2723	--	0.132
		114.98	0.3981	114.97	0.2714	--	0.1325
		115.04	0.3974	115.04	0.2705	--	0.1331
		115.11	0.3967	115.11	0.2696	--	0.1337
		115.18	0.3959	115.18	0.2688	--	0.1341
		115.25	0.3951	115.25	0.2678	--	0.1346
		115.32	0.3943	115.32	0.2669	--	0.1351
		115.39	0.3935	115.39	0.266	--	0.1355
		115.46	0.3928	115.46	0.2651	--	0.1361
		115.53	0.3921	115.53	0.2643	--	0.1366
		115.6	0.3913	115.6	0.2634	--	0.137
		115.67	0.3904	115.67	0.2625	--	0.1375
		115.74	0.3897	115.74	0.2615	--	0.1379
		115.81	0.3889	115.8	0.2607	--	0.1465
		115.87	0.3881	115.87	0.2598	0.07	0.1526
		115.94	0.3874	115.94	0.2589	0.14	0.1577
		116.01	0.3867	116.01	0.258	0.21	0.1609
		116.08	0.3859	116.08	0.2572	0.28	0.164
		116.15	0.3851	116.15	0.2562	0.35	0.1667
		116.22	0.3844	116.22	0.2553	0.42	0.169
		116.29	0.3836	116.29	0.2545	0.48	0.1714
		116.36	0.3828	116.36	0.2536	0.55	0.1736
		116.43	0.3821	116.43	0.2527	0.62	0.1757
		116.5	0.3813	116.5	0.2518	0.69	0.1779
		116.57	0.3805	116.57	0.2509	0.76	0.1799
		116.64	0.3796	116.64	0.25	0.83	0.182
		116.7	0.3789	116.7	0.2492	0.9	0.184
		116.77	0.3782	116.77	0.2482	0.97	0.1859
		116.84	0.3774	116.84	0.2473	1.04	0.1878
		116.91	0.3766	116.91	0.2465	1.11	0.1896
		116.98	0.3758	116.98	0.2455	1.18	0.1916
		117.05	0.3751	117.05	0.2447	1.25	0.1936
		117.12	0.3743	117.12	0.2437	1.31	0.1953
		117.19	0.3735	117.19	0.2429	1.38	0.1973
		117.26	0.3727	117.26	0.242	1.45	0.1991
		117.33	0.372	117.33	0.2411	1.52	0.2008
		117.4	0.3711	117.4	0.2402	1.59	0.2027
		117.47	0.3704	117.47	0.2393	1.66	0.2044
		117.53	0.3696	117.53	0.2383	1.73	0.2062
		117.6	0.3689	117.6	0.2376	1.8	0.2081
		117.67	0.368	117.67	0.2366	1.87	0.2097
		117.74	0.3673	117.74	0.2357	1.94	0.2115
		117.81	0.3665	117.81	0.2348	2.01	0.2131
		117.88	0.3657	117.88	0.234	2.08	0.2149
		117.95	0.3649	117.95	0.2331	2.14	0.2167
		118.02	0.3641	118.02	0.2321	2.21	0.2184
		118.09	0.3634	118.09	0.2313	2.28	0.2201
		118.16	0.3626	118.16	0.2303	2.35	0.2218
		118.23	0.3618	118.23	0.2295	2.42	0.2234
		118.3	0.361	118.3	0.2286	2.49	0.2252
		118.36	0.3603	118.36	0.2277	2.56	0.2268
		118.43	0.3594	118.43	0.2268	2.63	0.2285
		118.5	0.3587	118.5	0.2259	2.7	0.2302
		118.57	0.3579	118.57	0.225	2.77	0.2318
		118.64	0.3571	118.64	0.2241	2.84	0.2335
		118.71	0.3564	118.71	0.2233	2.91	0.2352
		118.78	0.3555	118.78	0.2223	2.97	0.2368
		118.85	0.3548	118.85	0.2215	3.04	0.2384
		118.92	0.354	118.92	0.2205	3.11	0.24
		118.99	0.3532	118.99	0.2196	3.18	0.2417
		119.06	0.3524	119.06	0.2188	3.25	0.2433
		119.13	0.3516	119.13	0.2178	3.32	0.2449
		119.19	0.3508	119.19	0.217	3.39	0.2465
		119.26	0.35	119.26	0.216	3.46	0.2481
		119.33	0.3493	119.33	0.2152	3.53	0.2497
		119.4	0.3484	119.4	0.2143	3.6	0.2513
		119.47	0.3477	119.47	0.2134	3.67	0.2528
		119.54	0.3469	119.54	0.2125	3.74	0.2545
		119.61	0.3461	119.61	0.2116	3.8	0.2561
		119.68	0.3453	119.68	0.2107	3.87	0.2577
		119.75	0.3446	119.75	0.2098	3.94	0.2592
		119.82	0.3438	119.82	0.209	4.01	0.2609
		119.89	0.343	119.89	0.208	4.08	0.2624
		119.96	0.3421	119.96	0.2072	4.15	0.264
		120.03	0.3413	120.02	0.2063	4.22	0.2655
		120.09	0.3406	120.09	0.2053	4.29	0.2671
		120.16	0.3398	120.16	0.2045	4.36	0.2687
		120.23	0.3391	120.23	0.2036	4.43	0.2702
		120.3	0.3382	120.3	0.2027	4.5	0.2718
		120.37	0.3375	120.37	0.2019	4.57	0.2733
		120.44	0.3366	120.44	0.2009	4.63	0.2749
		120.51	0.3359	120.51	0.2001	4.7	0.2764
		120.58	0.3351	120.58	0.1992	4.77	0.2778
		120.65	0.3342	120.65	0.1982	4.84	0.2795
		120.72	0.3334	120.72	0.1974	4.91	0.2811
		120.79	0.3327	120.79	0.1965	4.98	0.2825
		120.86	0.3318	120.86	0.1957	5.05	0.2841
		120.92	0.3311	120.92	0.1948	5.12	0.2856
		120.99	0.3302	120.99	0.1939	5.19	0.287
		121.06	0.3294	121.06	0.193	5.26	0.2886
		121.13	0.3287	121.13	0.1921	5.33	0.2901
		121.2	0.3279	121.2	0.1913	5.4	0.2916
		121.27	0.3271	121.27	0.1904	5.47	0.2932
		121.34	0.3263	121.34	0.1895	5.53	0.2946
		121.41	0.3255	121.41	0.1886	5.6	0.2961
		121.48	0.3247	121.48	0.1877	5.67	0.2977
		121.55	0.3239	121.55	0.1868	5.74	0.2991
		121.62	0.3231	121.62	0.186	5.81	0.3006
		121.69	0.3223	121.69	0.185	5.88	0.3021
		121.75	0.3216	121.75	0.1841	5.95	0.3036
		121.82	0.3206	121.82	0.1832	6.02	0.3051
		121.89	0.3199	121.89	0.1823	6.09	0.3066
		121.96	0.3191	121.96	0.1815	6.16	0.3081
		122.03	0.3183	122.03	0.1806	6.23	0.3096
		122.1	0.3175	122.1	0.1797	6.3	0.311
		122.17	0.3167	122.17	0.1788	6.36	0.3125
		122.24	0.3159	122.24	0.1779	6.43	0.314
		122.31	0.3151	122.31	0.1769	6.5	0.3155
		122.38	0.3143	122.38	0.1762	6.57	0.317
		122.45	0.3135	122.45	0.1752	6.64	0.3184
		122.52	0.3127	122.52	0.1744	6.71	0.3199
		122.58	0.3119	122.58	0.1735	6.78	0.3214
		122.65	0.3111	122.65	0.1725	6.85	0.3227
		122.72	0.3103	122.72	0.1717	6.92	0.3242
		122.79	0.3095	122.79	0.1708	6.99	0.3257
		122.86	0.3086	122.86	0.1699	7.06	0.3272
		122.93	0.3079	122.93	0.1688	7.13	0.3286
		123	0.3071	123	0.168	7.19	0.33
		123.07	0.3063	123.07	0.1671	7.26	0.3315
		123.14	0.3054	123.14	0.1662	7.33	0.333
		123.21	0.3047	123.21	0.1653	7.4	0.3343
		123.28	0.3038	123.28	0.1645	7.47	0.3359
		123.35	0.303	123.35	0.1635	7.54	0.3373
		123.41	0.3022	123.41	0.1627	7.61	0.3387
		123.48	0.3014	123.48	0.1618	7.68	0.3402
		123.55	0.3006	123.55	0.1609	7.75	0.3415
		123.62	0.2997	123.62	0.16	7.82	0.343
		123.69	0.299	123.69	0.1591	7.89	0.3445
		123.76	0.2981	123.76	0.1582	7.96	0.3459
		123.83	0.2973	123.83	0.1573	8.02	0.3473
		123.9	0.2965	123.9	0.1564	8.09	0.3487
		123.97	0.2958	123.97	0.1556	8.16	0.3502
		124.04	0.2949	124.04	0.1547	8.23	0.3517
		124.11	0.2941	124.11	0.1538	8.3	0.3531
		124.18	0.2932	124.18	0.1529	8.37	0.3545
		124.25	0.2925	124.24	0.152	8.44	0.3559
		124.31	0.2917	124.31	0.1512	8.51	0.3572
		124.38	0.2909	124.38	0.1502	8.58	0.3587
		124.45	0.2901	124.45	0.1494	8.65	0.3601
		124.52	0.2892	124.52	0.1485	8.72	0.3615
		124.59	0.2884	124.59	0.1476	8.79	0.363
		124.66	0.2876	124.66	0.1468	8.85	0.3644
		124.73	0.2867	124.73	0.1459	8.92	0.3658
		124.8	0.2861	124.8	0.1449	8.99	0.3672
		124.87	0.2852	124.87	0.1441	9.06	0.3686
		124.94	0.2844	124.94	0.1432	9.13	0.37
		125.01	0.2835	125.01	0.1423	9.2	0.3713
		125.08	0.2827	125.08	0.1414	9.27	0.3727
		125.14	0.2819	125.14	0.1406	9.34	0.3742
		125.21	0.2811	125.21	0.1397	9.41	0.3755
		125.28	0.2802	125.28	0.1388	9.48	0.377
		125.35	0.2794	125.35	0.1379	9.55	0.3784
		125.42	0.2786	125.42	0.137	9.62	0.3797
		125.49	0.2778	125.49	0.1362	9.68	0.3811
		125.56	0.277	125.56	0.1352	9.75	0.3824
		125.63	0.2762	125.63	0.1344	9.82	0.3839
		125.7	0.2753	125.7	0.1335	9.89	0.3853
		125.77	0.2746	125.77	0.1326	9.96	0.3866
		125.84	0.2737	125.84	0.1318	10.03	0.3881
		125.91	0.273	125.91	0.1308	10.1	0.3895
		125.97	0.2721	125.97	0.1299	10.17	0.3907
		126.04	0.2712	126.04	0.1291	10.24	0.3922
		126.11	0.2704	126.11	0.1282	10.31	0.3935
		126.18	0.2696	126.18	0.1273	10.38	0.3949
		126.25	0.2687	126.25	0.1264	10.45	0.3964
		126.32	0.268	126.32	0.1256	10.51	0.3977
		126.39	0.2671	126.39	0.1247	10.58	0.399
		126.46	0.2664	126.46	0.1238	10.65	0.4005
		126.53	0.2655	126.53	0.1229	10.72	0.4018
		126.6	0.2647	126.6	0.122	10.79	0.4032
		126.67	0.2639	126.67	0.1211	10.86	0.4045
		126.74	0.2631	126.74	0.1202	10.93	0.4058
		126.8	0.2622	126.8	0.1194	11	0.4072
		126.87	0.2614	126.87	0.1186	11.07	0.4086
		126.94	0.2606	126.94	0.1177	11.14	0.4099
		127.01	0.2598	127.01	0.1167	11.21	0.4113
		127.08	0.2589	127.08	0.1159	11.28	0.4127
		127.15	0.2581	127.15	0.115	11.35	0.4141
		127.22	0.2573	127.22	0.1142	11.41	0.4153
		127.29	0.2565	127.29	0.1133	11.48	0.4167
		127.36	0.2556	127.36	0.1123	11.55	0.4181
		127.43	0.2548	127.43	0.1115	11.62	0.4193
		127.5	0.254	127.5	0.1107	11.69	0.4208
		127.57	0.2532	127.57	0.1097	11.76	0.4221
		127.63	0.2523	127.63	0.1089	11.83	0.4234
		127.7	0.2515	127.7	0.108	11.9	0.4248
		127.77	0.2508	127.77	0.1071	11.97	0.4261
		127.84	0.2499	127.84	0.1063	12.04	0.4275
		127.91	0.249	127.91	0.1054	12.11	0.4288
		127.98	0.2482	127.98	0.1045	12.18	0.4301
		128.05	0.2474	128.05	0.1036	12.24	0.4315
		128.12	0.2465	128.12	0.1028	12.31	0.4328
		128.19	0.2457	128.19	0.1019	12.38	0.4341
		128.26	0.2449	128.26	0.1011	12.45	0.4355
		128.33	0.2441	128.33	0.1002	12.52	0.4367
		128.4	0.2433	128.34	0.1	12.59	0.4381
		128.46	0.2424	--	0.1093	12.66	0.4394
		128.53	0.2416	--	0.1147	12.73	0.4407
		128.6	0.2408	--	0.1181	12.8	0.4421
		128.67	0.2399	--	0.1203	12.87	0.4434
		128.74	0.2391	--	0.1218	12.94	0.4447
		128.81	0.2383	--	0.1231	13.01	0.446
		128.88	0.2375	--	0.1242	13.07	0.4473
		128.95	0.2366	--	0.1252	13.14	0.4487
		129.02	0.2357	--	0.1261	13.21	0.45
		129.09	0.2349	--	0.127	13.28	0.4513
		129.16	0.2341	--	0.1278	13.35	0.4526
		129.23	0.2333	--	0.1286	13.42	0.454
		129.3	0.2324	--	0.1293	13.49	0.4552
		129.36	0.2316	--	0.13	13.56	0.4565
		129.43	0.2308	--	0.1306	13.63	0.4578
		129.5	0.2299	--	0.1313	13.7	0.4591
		129.57	0.2292	--	0.1319	13.77	0.4605
		129.64	0.2283	--	0.1325	13.84	0.4617
		129.71	0.2275	--	0.1331	13.9	0.4631
		129.78	0.2266	--	0.1338	13.97	0.4645
		129.85	0.2258	--	0.1343	14.04	0.4657
		129.92	0.225	--	0.1349	14.11	0.467
		129.99	0.2242	--	0.1354	14.18	0.4683
		130.06	0.2233	--	0.136	14.25	0.4696
		130.13	0.2224	--	0.1365	14.32	0.4709
		130.19	0.2216	--	0.1369	14.39	0.4721
		130.26	0.2208	--	0.1375	14.46	0.4734
		130.33	0.22	--	0.138	14.53	0.4748
		130.4	0.2191	--	0.1385	14.6	0.4761
		130.47	0.2183	--	0.1389	14.67	0.4773
		130.54	0.2175	--	0.1394	14.73	0.4786
		130.61	0.2167	--	0.1487	14.8	0.4799
		130.68	0.2158	0.07	0.1552	14.87	0.4812
		130.75	0.2149	0.14	0.1602	14.94	0.4824
		130.82	0.2141	0.21	0.1637	15.01	0.4838
		130.89	0.2134	0.28	0.1667	15.08	0.4851
		130.96	0.2125	0.35	0.1694	15.15	0.4863
		131.02	0.2116	0.42	0.172	15.22	0.4876
		131.09	0.2109	0.48	0.1743	15.29	0.4888
		131.16	0.21	0.55	0.1767	15.36	0.4901
		131.23	0.2091	0.62	0.179	15.43	0.4914
		131.3	0.2083	0.69	0.1812	15.5	0.4927
		131.37	0.2074	0.76	0.1834	15.56	0.494
		131.44	0.2067	0.83	0.1853	15.63	0.4952
		131.51	0.2059	0.9	0.1876	15.7	0.4965
		131.58	0.2049	0.97	0.1896	15.77	0.4978
		131.65	0.2041	1.04	0.1916	15.84	0.4989
		131.72	0.2033	1.11	0.1936	15.91	0.5003
		131.79	0.2024	1.18	0.1957	15.98	0.5016
		131.85	0.2016	1.25	0.1977	16.05	0.5028
		131.92	0.2008	1.31	0.1996	16.12	0.504
		131.99	0.2	1.38	0.2015	16.19	0.5054
		132.06	0.199	1.45	0.2035	16.26	0.5066
		132.13	0.1982	1.52	0.2055	16.33	0.5079
		132.2	0.1974	1.59	0.2073	16.4	0.5091
		132.27	0.1965	1.66	0.2092	16.46	0.5104
		132.34	0.1957	1.73	0.2112	16.53	0.5117
		132.41	0.1949	1.8	0.213	16.6	0.5129
		132.48	0.194	1.87	0.2149	16.67	0.5142
		132.55	0.1933	1.94	0.2166	16.74	0.5154
		132.62	0.1924	2.01	0.2185	16.81	0.5167
		132.68	0.1916	2.08	0.2205	16.88	0.518
		132.75	0.1908	2.14	0.2222	16.95	0.5192
		132.82	0.1899	2.21	0.2241	17.02	0.5204
		132.89	0.189	2.28	0.2259	17.09	0.5217
		132.96	0.1882	2.35	0.2277	17.16	0.5228
		133.03	0.1873	2.42	0.2295	17.23	0.5242
		133.1	0.1866	2.49	0.2313	17.29	0.5254
		133.17	0.1857	2.56	0.2331	17.36	0.5266
		133.24	0.1849	2.63	0.235	17.43	0.5279
		133.31	0.184	2.7	0.2366	17.5	0.5291
		133.38	0.1832	2.77	0.2384	17.57	0.5304
		133.45	0.1823	2.84	0.2402	17.64	0.5316
		133.51	0.1814	2.91	0.242	17.71	0.5328
		133.58	0.1807	2.97	0.2438	17.78	0.5341
		133.65	0.1798	3.04	0.2454	17.85	0.5353
		133.72	0.179	3.11	0.2472	17.92	0.5365
		133.79	0.1781	3.18	0.2491	17.99	0.5378
		133.86	0.1773	3.25	0.2507	18.06	0.539
		133.93	0.1765	3.32	0.2525	18.12	0.5402
		134	0.1756	3.39	0.2541	18.19	0.5415
		134.07	0.1748	3.46	0.2559	18.26	0.5427
		134.14	0.1739	3.53	0.2577	18.33	0.5438
		134.21	0.1731	3.6	0.2594	18.4	0.5452
		134.28	0.1722	3.67	0.2611	18.47	0.5463
		134.35	0.1714	3.74	0.2629	18.54	0.5475
		134.41	0.1706	3.8	0.2645	18.61	0.5488
		134.48	0.1698	3.87	0.2662	18.68	0.5501
		134.55	0.1688	3.94	0.2678	18.75	0.5512
		134.62	0.1681	4.01	0.2696	18.82	0.5524
		134.69	0.1673	4.08	0.2713	18.89	0.5537
		134.76	0.1664	4.15	0.2729	18.95	0.5549
		134.83	0.1655	4.22	0.2747	19.02	0.5561
		134.9	0.1647	4.29	0.2763	19.09	0.5573
		134.97	0.1639	4.36	0.2779	19.16	0.5585
		135.04	0.163	4.43	0.2796	19.23	0.5597
		135.11	0.1622	4.5	0.2813	19.3	0.561
		135.18	0.1614	4.57	0.283	19.37	0.5622
		135.24	0.1605	4.63	0.2846	19.44	0.5634
		135.31	0.1596	4.7	0.2863	19.51	0.5647
		135.38	0.1587	4.77	0.2879	19.58	0.5657
		135.45	0.158	4.84	0.2895	19.65	0.5671
		135.52	0.1571	4.91	0.2913	19.72	0.5682
		135.59	0.1562	4.98	0.2929	19.78	0.5694
		135.66	0.1554	5.05	0.2945	19.85	0.5707
		135.73	0.1545	5.12	0.2962	19.92	0.5718
		135.8	0.1538	5.19	0.2978	19.99	0.573
[truncated: 2,564 more rows]
